# Supplementary material for: Genetic mapping of developmental trajectories for complex traits and diseases
Source: Comput Struct Biotechnol J. 2021 Jun 6;19:3458–69. doi: 10.1016/j.csbj.2021.05.055 (PMC8220172; doi:10.1016/j.csbj.2021.05.055)
Supplement: Supplementary data 2 [file mmc2.xlsx]

## Sheet: GWAS datasets
Trait	Refrence	Download Link
Albuminuria Level	PMID: 31511532 PMCID: PMC6739370 DOI: 10.1038/s41467-019-11576-0	https://ckdgen.imbi.uni-freiburg.de/files/Teumer2019/formatted_20180517-UACR_overall-EA-nstud_18-SumMac_400.tbl.rsid.gz
Alzheimer's Disease	PMID: 30617256 PMCID: PMC6836675 DOI: 10.1038/s41588-018-0311-9	https://ctg.cncr.nl/software/summary_statistics
Atrial Fibrillation	PMID: 31846970 DOI: 10.1159/000504926	ftp://ftp.ebi.ac.uk/pub/databases/gwas/summary_statistics/NielsenJB_30061737_GCST006414/
Chronic Kidney Disease	PMID: 31152163 PMCID: PMC6698888 DOI: 10.1038/s41588-019-0407-x	http://ckdgen.imbi.uni-freiburg.de/files/Wuttke2019/CKD_overall_EA_JW_20180223_nstud23.dbgap.txt.gz
Extreme BMI	PMID: 23563607 PMCID: PMC3973018 DOI: 10.1038/ng.2606	https://portals.broadinstitute.org/collaboration/giant/images/9/98/GIANT_EXTREME_BMI_Stage1_Berndt2013_publicrelease_HapMapCeuFreq.txt.gz
High-Density Lipoprotein (HDL) Cholesterol	PMID: 24097068 PMCID: PMC3838666 DOI: 10.1038/ng.2797	http://csg.sph.umich.edu/willer/public/lipids2013/
Low-density Lipoprotein (LDL) Cholesterol	PMID: 24097068 PMCID: PMC3838666 DOI: 10.1038/ng.2797	http://csg.sph.umich.edu/willer/public/lipids2013/
Schizophrenia	PMID: 29483656 PMCID: PMC5918692 DOI: 10.1038/s41588-018-0059-2	https://walters.psycm.cf.ac.uk/
Systemic Lupus Erythematosus (SLE)	PMID: 29848360 PMC5977506 DOI: 10.1186/s13075-018-1604-1	ftp://ftp.ebi.ac.uk/pub/databases/gwas/summary_statistics/JuliaA_29848360_GCST005831/GWAS_SLE_summaryStats/
Type-2 Diabetes	PMID: 29632382 PMCID: PMC5898373 DOI: 10.1038/s41588-018-0084-1	http://ftp.ebi.ac.uk/pub/databases/gwas/summary_statistics/GCST007001-GCST008000/GCST007518/
Multiple Sclerosis	PMID: 24076602 PMCID: PMC3832895 DOI: 10.1038/ng.2770	ftp://ftp.ebi.ac.uk/pub/databases/gwas/summary_statistics/BeechamAH_24076602_GCST005531/harmonised/24076602-GCST005531-EFO_0003885-Build37.f.tsv.gz

## Sheet: single-cell RNA-seq datasets
Dataset	PMID	GEO	Number of Cells (passed QC)	Number of Genes (Passed QC)
Adipogenesis	29937373	SRA SRP145475	806	10403
Cortex	29513653	GSE104158	9669	21566
Kidney (nephrons)	30789893	GSE114530	2153	14384
Kidney PTA	30789893	GSE114530	2594	14384
Liver	33144666	GSE90047	563	13804
Microglia	32732419	GSE141862	15782	15352
Pancreas (E13.5-15.5)	30661759	GSE121416	505	12178
Pancreas (E14.5)	30254276	GSE101099	2713	11809
Neurons	32923614	GSE120046	2049	17986
Heart	30759401	GSE106118	6474	12400
B cells	https://doi.org/10.1093/nsr/nwaa180	GSE137864, GSE149938	1465	14001
Microglia Activation	32265666	GSE134163	5912	11982
