# Supplementary material for: Genetic mapping of developmental trajectories for complex traits and diseases
Source: Comput Struct Biotechnol J. 2021 Jun 6;19:3458–69. doi: 10.1016/j.csbj.2021.05.055 (PMC8220172; doi:10.1016/j.csbj.2021.05.055)
Supplement: Supplementary data 3 [file mmc3.xlsx]

## Sheet: Trait associations
	Adipogenesis		Cortex		Kidney (nephrons)		Liver		Microglia (development)		Pancreas (E13.5-15.5)		Pancreas (E14.5)		Neurons		Heart		Kidney PTA		B cells		Microglia (activation)
Trait	p-value	q-value	p-value	q-value	p-value	q-value	p-value	q-value	p-value	q-value	p-value	q-value	p-value	q-value	p-value	q-value	p-value	q-value	p-value	q-value	p-value	q-value	p-value	q-value
Albuminuria Levels	0.0108239	0.0649436	7.4007e-100	6.66063e-99	0.999998	1	8.06373e-50	6.45099e-49	0.985743	1	7.24957e-09	5.0747e-08	4.4152e-07	3.09064e-06	7.02737e-149	5.6219e-148	1.27235e-93	1.14512e-92	4.93749e-91	4.93749e-90	0.0255723	0.204579	1	1
Alzheimer's Disease	2.09066e-09	1.88159e-08	1	1	1.75586e-06	1.2291e-05	0.000142493	0.000712464	2.9329e-34	2.9329e-33	1	1	1	1	3.65933e-56	1.82966e-55	1	1	0.0648432	0.453903	1	1	0.996764	1
Atrial Fibrillation	0.0978343	0.293503	1.24406e-50	9.95246e-50	0.010574	0.0634443	0.832811	1	0.993292	1	0.840174	1	0.999987	1	4.79335e-185	4.31401e-184	1.67598e-146	1.67598e-145	1	1	0.998173	1	1	1
Extreme BMI	9.68048e-28	9.68048e-27	6.29374e-28	3.77624e-27	1	1	2.13174e-23	1.27904e-22	1	1	1.23096e-06	6.4063e-06	3.08939e-11	2.78045e-10	3.18571e-72	1.91143e-71	0.995721	1	1	1	0.998232	1	0.00193425	0.015474
HDL Cholesterol	1.64036e-05	0.000114825	3.57423e-32	2.50196e-31	0.691667	1	8.83777e-152	8.83777e-151	0.404788	1	0.717871	1	0.552148	1	1.7466e-95	1.22262e-94	1.94068e-50	1.55254e-49	3.83205e-37	3.44885e-36	0.183175	1	1	1
Kidney Disease	0.995479	1	0.072706	0.218118	2.96736e-35	2.67062e-34	1.07639e-31	7.53476e-31	0.000762034	0.00609627	1.73382e-18	1.56044e-17	2.00812e-09	1.60649e-08	3.43492e-09	3.43492e-09	0.000119606	0.000837242	0.000101039	0.000808309	1	1	1.20445e-16	1.084e-15
LDL Cholesterol	0.0328576	0.164288	1.81143e-18	9.05715e-18	4.83656e-52	4.83656e-51	3.09683e-62	2.78714e-61	1	1	0.00026738	0.00106952	0.95693	1	1.58113e-55	6.32451e-55	0.999999	1	0.993364	1	6.20658e-18	6.20658e-17	0.999069	1
Multiple sclerosis	4.80124e-18	4.80124e-17	2.87313e-40	3.16044e-39	1	1	1	1	1	1	0.999912	1	8.04664e-08	7.24198e-07	1	1	2.51936e-06	2.51936e-05	0.999996	1	1	1	0	0
Schizophrenia	0.905838	1	0	0	1	1	1	1	1	1	1.25184e-17	1.00147e-16	4.8368e-05	0.000290208	0	0	1	1	0.99995	1	1	1	1	1
SLE	0.0430545	0.172218	3.43142e-09	1.37257e-08	1	1	0.151394	0.605575	3.689e-06	3.3201e-05	1.06772e-06	6.4063e-06	1	1	5.79481e-50	1.73844e-49	0.998758	1	1	1	1.87215e-16	1.68493e-15	1	1
Type 2 Diabetes	1.70225e-06	1.3618e-05	1	1	1.59748e-25	1.27798e-24	1	1	0.998926	1	5.69588e-23	5.69588e-22	2.12188e-21	2.12188e-20	8.40929e-11	1.68186e-10	1	1	1	1	0.0780362	0.546253	2.27679e-45	2.27679e-44

## Sheet: Trait Association (Branch)
	Pancreas (E13.5-15.5)						Pancreas (E14.5)						Neurons						B Cells						Heart								Kidney (PTA)
	Alpha		Beta		Branch Dependence		Alpha		Beta		Branch Dependence		IPC		RG		Branch Dependence		Naive/Memory		Plasma		Branch Dependence		Atrial		OFT		Ventricle		Branch Dependence		DTLH		ErPrt		POD		Branch Dependence
Trait	p-value	q-value	p-value	q-value	p-value	q-value	p-value	q-value	p-value	q-value	p-value	q-value	p-value	q-value	p-value	q-value	p-value	q-value	p-value	q-value	p-value	q-value	p-value	q-value	p-value	q-value	p-value	q-value	p-value	q-value	p-value	q-value	p-value	q-value	p-value	q-value	p-value	q-value	p-value	q-value
Albuminuria	3.20744e-10	2.24521e-09	0.000413863	0.00206932	0.0111552	0.0892419	1.78773e-08	1.43019e-07	0.939109	1	1.60901e-20	1.60901e-19	1.47999e-18	1.33199e-17	5.76825e-146	4.6146e-145	0.17762	0.44713	0.0117587	0.0823106	0.116307	0.814149	0.246084	0.984337	7.75534e-55	6.20428e-54	2.50375e-86	2.50375e-85	8.82416e-48	7.94174e-47	0.0456185	0.0456185	2.42021e-42	2.42021e-41	5.11533e-68	5.11533e-67	1.08189e-78	1.08189e-77	0.0207993	0.0844405
Alzheimer's Disease	1	1	1	1	0.846863	1	1	1	1	1	0.00233832	0.00935329	4.9439e-06	3.95512e-05	1.62124e-54	8.10619e-54	0.149043	0.44713	0.8739	1	1	1	1.87889e-23	1.31522e-22	1	1	0.187235	0.936174	0.999987	1	6.7572e-141	5.40576e-140	0.482214	1	0.0115035	0.0805245	0.37038	1	0.0811007	0.243302
Atrial Fibrillation	0.72375	1	0.875975	1	0.55204	1	0.999963	1	1	1	4.92316e-06	2.95389e-05	0.765631	1	7.54396e-182	6.78956e-181	2.18839e-40	2.18839e-39	0.996635	1	0.992641	1	0.765462	1	1.07417e-255	1.07417e-254	1.65405e-49	1.48865e-48	1.68825e-167	1.68825e-166	1.37117e-139	9.59816e-139	0.996573	1	1	1	0.999797	1	0.0168881	0.0844405
Extreme BMI	2.34852e-05	0.000117426	3.15107e-05	0.000189064	0.858	1	2.81417e-11	2.53275e-10	2.96948e-07	2.07863e-06	0.650768	1	0.125235	0.626173	7.7604e-68	4.65624e-67	3.34046e-09	2.67237e-08	0.00180059	0.0144047	1	1	4.24862e-32	3.39889e-31	1	1	0.00222979	0.0156085	1	1	8.57267e-38	4.28633e-37	1	1	1	1	0.973604	1	4.94841e-08	3.95873e-07
HDL Cholesterol	0.672198	1	0.708163	1	0.89767	1	0.472954	1	0.986067	1	0.000437429	0.00218714	1.99625e-05	0.000139737	1.41919e-91	9.9343e-91	8.41846e-05	0.000505108	0.708682	1	0.016092	0.128736	0.00376948	0.0226169	3.75255e-83	3.37729e-82	1.27865e-34	1.02292e-33	1.26748e-09	1.01399e-08	2.5719e-46	1.54314e-45	2.09262e-09	1.88336e-08	8.70881e-19	7.83793e-18	3.61232e-51	3.25109e-50	3.44778e-16	3.44778e-15
Kidney Disease	1.95681e-16	1.95681e-15	6.81517e-12	5.45213e-11	0.323278	1	2.62524e-08	1.83767e-07	4.4159e-25	3.97431e-24	1.78813e-20	1.60932e-19	0.00741598	0.0444959	3.31558e-09	3.31558e-09	0.692977	0.692977	1	1	1	1	0.491588	1	1.14347e-12	8.00431e-12	0.195348	0.936174	0.000212154	0.00148508	5.26279e-11	1.05256e-10	0.462522	1	0.00514374	0.0411499	2.14211e-06	1.71369e-05	0.000473752	0.00331626
LDL Cholesterol	3.37412e-06	2.02447e-05	0.119521	0.478086	0.00219377	0.0219377	0.958853	1	0.869004	1	0.665597	1	0.959824	1	8.48334e-51	3.39334e-50	8.06951e-16	7.26256e-15	2.99431e-14	2.69488e-13	8.7326e-15	8.7326e-14	0.872533	1	1	1	0.87014	1	0.999095	1	2.24386e-24	8.97543e-24	0.959094	1	0.997132	1	0.925493	1	0.406479	0.812958
Multiple sclerosis	0.999997	1	0.998816	1	0.219863	1	1	1	1	1	0.0247859	0.0991437	0.398011	1	1	1	1.72811e-18	1.72811e-17	7.21206e-84	7.93326e-83	1.18114e-08	1.06303e-07	7.7168e-55	7.7168e-54	1	1	1	1	1	1	7.29696e-92	5.10787e-91	0.0708339	0.637505	3.47912e-28	3.47912e-27	0.995874	1	6.97146e-45	7.66861e-44
Schizophrenia	5.79389e-11	4.63511e-10	2.02926e-17	1.82633e-16	0.0113839	0.0892419	0.000183993	0.00110396	2.29989e-12	1.83991e-11	2.2414e-10	1.56898e-09	7.56811e-55	7.56811e-54	0	0	0.00012671	0.000633551	1	1	1	1	0.0991712	0.495856	1	1	0.14594	0.87564	1	1	5.66349e-157	5.09714e-156	1	1	0.999933	1	0.994735	1	0.0020271	0.0121626
SLE	3.75802e-05	0.000150321	1.40178e-05	9.81244e-05	0.633427	1	1	1	1	1	0.837822	1	0.362202	1	2.24375e-46	6.73126e-46	5.22767e-08	3.65937e-07	2.0743e-69	2.0743e-68	0.952956	1	1.50181e-91	1.50181e-90	0.999999	1	0.3108	0.936174	1	1	7.75776e-17	2.32733e-16	0.999755	1	0.999994	1	0.999998	1	0.826237	0.826237
Type 2 Diabetes	3.04776e-14	2.74299e-13	7.38444e-23	7.38444e-22	0.00270208	0.0243187	7.65818e-20	7.65818e-19	1.87759e-39	1.87759e-38	2.36992e-20	1.89594e-19	0.716624	1	8.85173e-10	1.77035e-09	0.00220481	0.00881925	0.999994	1	2.10991e-12	1.89892e-11	5.64701e-33	5.08231e-32	1	1	0.959083	1	1	1	2.63588e-164	2.63588e-163	0.999995	1	1	1	1	1	4.74011e-09	4.2661e-08
