# Supplementary material for: Genetic mapping of developmental trajectories for complex traits and diseases
Source: Comput Struct Biotechnol J. 2021 Jun 6;19:3458–69. doi: 10.1016/j.csbj.2021.05.055 (PMC8220172; doi:10.1016/j.csbj.2021.05.055)
Supplement: Supplementary data 4 [file mmc4.xlsx]

## Sheet: Adipogenesis - Extreme BMI
Gene Set Name	Gene Set ID	Set Size	Enrichment Score	Normalized Enrichment Score (NES)	p-value	q-value	Leading-Edge Set	Leading-Edge Size	MAGMA's p-value	MAGMA's Beta	MAGMA's Beta Standard Error	MAGMA's Standard Error
GO_CELLULAR_MODIFIED_AMINO_ACID_METABOLIC_PROCESS	GO:0006575	110	0.401755	1.57674	0.00234933	0.00531066	PLA2G16/ACADM/IDH1/GSTZ1/CRAT/ACADL/SLC27A1/SOD1/PLA2G12A/POR/HAGH/GAMT/ALDH1L1/DIO2/SLC5A6/ALDH4A1/PLA2G2E/PRODH/GOT2/SLC16A10/PEMT/MGST2/OPLAH/PTDSS2/SLC22A4/NFE2L1/MMACHC/MTHFD2L	28	0.0036463	0.3935	0.015664	0.14663
HP_EMOTIONAL_LABILITY	HP:0000712	96	0.560591	2.15446	4.49762e-05	0.000280182	NDUFS2/NDUFS7/NDUFA4/ECHS1/CHCHD10/NDUFS3/NDUFA10/PDHA1/SDHA/SOD1/NDUFA12/NDUFV2/C9orf72/NDUFA13/PPARGC1A/NDUFV1/NDUFS1/FOXRED1/NDUFS8/C19orf12/NDUFA2/PRKACA/PLA2G6/MTPAP/COX10/NDUFS4/TAF15/PSAP/PET100/ATXN2/COX15/LIPT1/VCP/TACO1/EIF2B5/NF2/NDUFAF5/EIF2B1/POLG	39	0.0084606	0.33478	0.015107	0.14015
GO_SULFUR_COMPOUND_BINDING	GO:1901681	150	0.314533	1.29203	0.0345252	0.0453242	SCP2/LPL/DBI/MGST1/PC/APLP2/PANK3/APOE/ACADL/ACADVL/ALDH6A1/DLD/MCCC1/DBT/OGDH/HADHA/PTGES2/PCCA/FGFRL1/PTGES/ACBD4/TKT/SMOC1/VEGFB/PNPLA3/FGF10/HSD17B12/ANXA6/ACACB/ACBD5/HACL1/GCDH/VEGFA/COL5A3/ACBD6/MGST2	36	0.0090234	0.29797	0.013447	0.126
GO_CELLULAR_RESPONSE_TO_PEPTIDE_HORMONE_STIMULUS	GO:0071375	226	0.424819	1.83085	7.50694e-05	0.000338438	ADIPOQ/PRKAR2B/LPL/CAV1/LPIN1/EIF4EBP1/SREBF1/PDE3B/PPARG/GHR/PIK3R1/CAV2/SH2B2/SIK2/POR/ESRRA/SLC2A4/AGT/YWHAG/IRS1/TSHR/AP3S1/STAT1/SLC25A33/ADCY5/SYAP1/PDK4/IRS2/PDK2/OPA1/SORBS1/NR4A3/PCK1/ECHDC3/EPRS/BCAR3/OGT/CA2/PRKACA/INSIG1/ADCY6/AKT2/APEX1/INSR/ZNF106/TBC1D4/ATP6V0B/STAT5A	48	0.013175	0.26633	0.013434	0.1199
GO_CELLULAR_RESPONSE_TO_HORMONE_STIMULUS	GO:0032870	419	0.330457	1.51295	0.000432401	0.0012793	ADIPOQ/ACSL1/PRKAR2B/LPL/CAV1/LPIN1/ATP1A2/ADIPOR2/EIF4EBP1/SREBF1/PDE3B/PHB2/PPARG/PPARGC1B/GHR/HMGCS1/PIK3R1/SLC27A1/ACACA/CAV2/SH2B2/SIK2/POR/ESRRA/SLC2A4/AGT/PPARGC1A/YWHAG/IRS1/TSHR/AP3S1/PHB/RXRG/STAT1/SLC25A33/ADCY5/SYAP1/PDK4/IRS2/UBE3A/PDK2/OPA1/SORBS1/NR4A3/PCK1/ECHDC3/EPRS/PGRMC2/BCAR3/OGT/UCP1/NR1D1/GPAM/CA2/CLOCK/MKKS/PRKACA/INSIG1/CRY2/ADCY6/AKT2/ADTRP/SAFB2/APEX1/INSR/ZNF106/TBC1D4…	73	0.014263	0.20732	0.01294	0.094656
GO_LIPID_BINDING	GO:0008289	444	0.296193	1.36068	0.00094682	0.00243821	FABP4/PLIN1/SCP2/LPL/FABP5/NDUFAB1/RBP4/DBI/CAV1/HSPD1/CHPT1/CD36/ATP1A2/BSCL2/PHB2/PPARG/APOE/APOC1/COQ9/FFAR4/SH3PXD2A/DBT/ACOX1/LTC4S/NR1H3/ESRRA/TSPO/ABCA1/MTSS1L/SCARB1/OSBPL1A/ACBD4/STARD7/PLA2G15/OPA1/GRAMD1B/PNPLA3/OSBPL11/PGRMC2/PEX3/DLC1/VDR/OGT/UCP1/GSN/SH3GLB1/ADH5/INSIG1/DGKD/PLA2G2E/ANXA6/PAFAH2/GOT2/ACBD5/PYGL/ATG2B/ARFIP2/PPARA/CYTH1/RXRA/PEMT/ACBD6/PSAP/PLEKHF2/PICALM	65	0.017201	0.21241	0.01277	0.1004
HP_PHENOTYPIC_VARIABILITY	HP:0003812	265	0.284022	1.24612	0.0266816	0.0370521	PNPLA2/MPC1/CAV1/ATP1A2/SDHB/KCNK3/FH/TENM4/DLD/CFD/DLST/MFN2/NRIP1/SPG21/CLPX/MRPS7/PDHX/AFG3L2/STAT1/QDPR/MECR/OPA1/NDUFS8/C19orf12/NAA10/SLC25A46/PPCS/EHHADH/PEX10/NDUFA1/PMP22/SGPL1/LAMB1/IBA57/PSAP/RARS2/WDR26/NDUFAF1/TRNT1/DNAJC21/VPS13D/MRPL44/GRHPR/GYG1/VCP/CLTC/MET/PTEN/NF2/RMND1/PRPF8/MAPKBP1/CREBBP/CRELD1/POLG/ZBTB18/APC	57	0.018308	0.23914	0.01321	0.11441
GO_RESPONSE_TO_PEPTIDE_HORMONE	GO:0043434	297	0.413584	1.83635	9.52472e-05	0.000386288	ADIPOQ/PRKAR2B/LPL/CYC1/CAV1/HADH/RETN/LPIN1/CDO1/EIF4EBP1/SREBF1/PDE3B/PPARG/GHR/CAT/PIK3R1/SLC27A1/CAV2/SH2B2/SIK2/POR/ACVR1C/ESRRA/SLC2A4/AGT/HADHA/YWHAG/IRS1/TSHR/GNAI1/AP3S1/PFKFB1/STAT1/SLC25A33/ADCY5/QDPR/SYAP1/PDK4/IRS2/PDK2/SORT1/OPA1/SORBS1/NR4A3/PCK1/ECHDC3/EPRS/BCAR3/OGT/CA2/PRKACA/INSIG1/GOT2/ADCY6/AKT2/KLF15/VPS13C/APEX1/INSR/MTOR/ZNF106/TBC1D4/ATP6V0B/PPARA/STAT5A	65	0.0213	0.20889	0.012262	0.10301
GO_LONG_CHAIN_FATTY_ACID_METABOLIC_PROCESS	GO:0001676	58	0.52543	1.84798	0.000301364	0.000952921	ACSL1/SCP2/LIPE/MGLL/EPHX2/ACADL/SLC27A1/ACOX1/LTC4S/PNPLA8/CYP2E1/HSD17B4/PTGES2/PTGES/PNPLA3/ADTRP/HACL1/CBR1/ELOVL3	19	0.025798	0.33527	0.010997	0.17223
HP_MUSCLE_STIFFNESS	HP:0003552	55	0.421533	1.46557	0.0264255	0.0368554	AGPAT2/CAV1/BSCL2/PPARG/CPT2/ACADL/ACADVL/LDHA	8	0.026222	0.63053	0.013424	0.32507
GO_RESPONSE_TO_PEPTIDE	GO:1901652	351	0.355463	1.60268	0.000230627	0.000755985	ADIPOQ/PRKAR2B/LPL/CYC1/CAV1/HADH/RETN/LPIN1/CD36/CDO1/EIF4EBP1/SREBF1/PDE3B/PPARG/GHR/CAT/PIK3R1/SLC27A1/CAV2/SH2B2/SIK2/POR/ACVR1C/ESRRA/SLC2A4/AGT/HADHA/YWHAG/IRS1/TSHR/GNAI1/AP3S1/PFKFB1/STAT1/SLC25A33/ADCY5/QDPR/SYAP1/PDK4/IRS2/PDK2/SORT1/OPA1/SORBS1/NR4A3/PCK1/ECHDC3/EPRS/BCAR3/OGT/CA2/PRKACA/INSIG1/ID1/GOT2/ADCY6/AKT2/KLF15/VPS13C/APEX1/INSR/MTOR/ZNF106/TBC1D4/ATP6V0B/PPARA/STAT5A	67	0.027888	0.19502	0.011633	0.10195
HP_DEVELOPMENTAL_REGRESSION	HP:0002376	227	0.389598	1.67986	7.53864e-05	0.000338817	PEX16/NDUFS2/BSCL2/NDUFS7/HIBCH/SDHB/GLRX5/HSD17B10/BOLA3/SDHA/PEX13/PIGP/NDUFV2/PEX19/ACOX1/MRPS34/YWHAG/NDUFV1/NDUFS1/COASY/PEX5/PEX14/EPRS/PEX3/PEX6/PCYT2/ZBTB20/PLA2G6/PEX10/SEMA4A/SGPL1/NDUFS4/PMPCB/GCDH/SLC25A42/IBA57/TRAK1/AIFM1/PSAP/GTF2I/VAC14/SCO2/ARHGEF9/PLCB1/GFM2/CARS2/CLTC/NUS1/SON/EIF2B5/GUF1/DNAJC19/PIGQ/EIF2B1/POLG/CLPB/PEX7/SLC25A22/VPS13A/EARS2/SLC30A9/ST3GAL3/COG8/MLH1	64	0.028657	0.19967	0.011625	0.10503
GO_LIPASE_ACTIVITY	GO:0016298	66	0.561032	2.0178	3.93778e-05	0.000280182	LPL/PNPLA2/PLA2G16/LIPE/MGLL/PLA2G12A/PNPLA8/PLA2G15/PNPLA3/PROCA1/DDHD2/PLBD1/ABHD15/PLA2G6/PLA2G2E/ENPP2	16	0.029882	0.36212	0.0109	0.19234
GO_FATTY_ACID_METABOLIC_PROCESS	GO:0006631	240	0.675678	2.93254	7.85176e-05	0.000344338	ADIPOQ/ACSL1/PRKAR2B/SCP2/LPL/FABP5/LIPE/NDUFAB1/ABHD5/CAV1/HADH/MGLL/ACADM/LPIN1/CD36/ETFB/EPHX2/ECI1/ADIPOR2/DGAT2/SREBF1/ECHS1/GNPAT/PPARG/LPGAT1/FASN/GSTZ1/APOC1/CRAT/ACAT1/CPT2/ACADL/SLC27A1/ACADVL/ACACA/DLD/PEX13/POR/ACOX1/LTC4S/LONP2/NR1H3/NDUFS6/PNPLA8/HADHA/PPARGC1A/CYP2E1/ETFA/IRS1/HADHB/ETFDH/MUT/MCEE/HSD17B4/PTGES2/ECHDC1/PCCA/IVD/ACADS/PTGES/ECH1/MLXIPL/PDK4/IRS2/DECR1/MECR/CREM/TYSN…	106	0.030044	0.14537	0.011234	0.07731
HP_HYPERHIDROSIS	HP:0000975	77	0.415749	1.53649	0.00775805	0.0136608	AGPAT2/CAV1/MDH2/BSCL2/SDHB/PPARG/SDHA/FH/SUCLG1/DLST/SDHC/NOP10/SLC25A11	13	0.036798	0.45609	0.012376	0.25491
HP_ABNORMAL_NEURON_MORPHOLOGY	HP:0012757	60	0.403477	1.42701	0.0330286	0.0438965	SCP2/CHCHD10/SOD1/C9orf72/PPARGC1A/GBE1/C19orf12/UBA1/TAF15/ATXN2/VCP	11	0.039513	0.67477	0.014366	0.38416
GO_HORMONE_METABOLIC_PROCESS	GO:0042445	103	0.382558	1.48525	0.00855774	0.0147467	PNPLA2/DGAT1/LIPE/RBP4/DGAT2/GHR/POR/TSPO/RETSAT/PPARGC1A/HSD17B4/SCARB1/HSD17B12/DIO2/DHRS11/FDX1/PCSK4/ENPEP/SLC16A10/RDH13/SGPL1/CHST8	22	0.043951	0.28796	0.0099291	0.16872
GO_CELLULAR_RESPONSE_TO_INSULIN_STIMULUS	GO:0032869	169	0.463849	1.93434	6.03427e-05	0.000300699	ADIPOQ/LPL/LPIN1/EIF4EBP1/SREBF1/PDE3B/PPARG/PIK3R1/CAV2/SH2B2/SIK2/ESRRA/SLC2A4/AGT/YWHAG/IRS1/AP3S1/STAT1/SLC25A33/SYAP1/PDK4/IRS2/PDK2/OPA1/SORBS1/PCK1/ECHDC3/EPRS/BCAR3/OGT/INSIG1/AKT2/INSR/ZNF106/TBC1D4/ATP6V0B	36	0.044083	0.23469	0.010141	0.13763

## Sheet: B Cells - SLE
Gene Set Name	Gene Set ID	Set Size	Enrichment Score	Normalized Enrichment Score (NES)	p-value	q-value	Leading-Edge Set	Leading-Edge Size	MAGMA's p-value	MAGMA's Beta	MAGMA's Beta Standard Error	MAGMA's Standard Error
GO_FC_RECEPTOR_MEDIATED_STIMULATORY_SIGNALING_PATHWAY	GO:0002431	79	0.503908	1.80658	0.000430849	0.00320349	PTPRC/FCGR2B/ARPC1B/HSP90AB1/BLK/GRB2/WIPF1/FCGR2A/FGR/ARPC2/NR4A3/APPL1/MYO1G/ACTR3/LYN/CSK/RAP1A/PTK2/PRKCD/VAV2/RAPGEF1/ARPC3/NCKAP1L/PLCG2/CD247/HSP90AA1	26	6.5452e-07	0.87989	0.033779	0.18178
GO_IMMUNE_RESPONSE_REGULATING_SIGNALING_PATHWAY	GO:0002764	336	0.384067	1.66086	5.65547e-05	0.000634037	MS4A1/PTPRC/JUN/CD40/CTSH/PTPN6/FCGR2B/NFKBID/CCR7/CD79A/CD22/PDE4B/ARPC1B/HSP90AB1/BCL2/BLK/GRB2/STAP1/RAB29/MAP3K1/NFKBIZ/EZR/FCRL3/BTLA/FOS/PTPN22/RPS3/NCR3/MEF2C/KCNN4/LAX1/MNDA/WIPF1/FCGR2A/NFATC1/FGR/ARPC2/CR2/CR1/PRKCB/LILRB1/BTN3A1/NR4A3/APPL1/MYO1G/DUSP22/ACTR3/CALM1/LYN/LILRA4/MALT1/GRAP2/PRNP/ZC3H12A/SKAP1/CSK/RELB/RPS6KA5/RAP1A/PTK2/PRKCD/PVRIG/PRKD2/CYLD/PLEKHA1/VAV2/BCL10/PAWR/BTNL9…	86	4.1575e-06	0.44399	0.030587	0.099581
GO_LEUKOCYTE_CELL_CELL_ADHESION	GO:0007159	274	0.439148	1.86263	4.97117e-05	0.000601088	CD83/TNFRSF13C/SELL/PTPRC/CD44/CD74/IL4R/PTPN6/FCGR2B/NFKBID/CCR7/HES1/CORO1A/CLECL1/RAC2/LGALS1/PELI1/CD55/GRB2/CD27/ITGB2/NFKBIZ/MAP3K8/ITGB1/EZR/ETS1/BTLA/RHOH/PTPN22/IL7/RUNX3/RPS3/ADAM8/IL27RA/STK10/CD86/LAX1/IL2RA/IL6/NT5E/DOCK8/JAK3/IRF1/CD80/LILRB1/FLOT2/NR4A3/IL23A/ALOX5/DUSP22/LYN/MALT1/FAM49B/GRAP2/EGR3/PRNP/ZC3H12A/SKAP1/CSK/NDFIP1/AP3B1/ITGAL/EBI3/FGL2/PIK3R6/TNIP1/CYLD/CD70/CCDC88B/…	85	5.0831e-05	0.38205	0.026006	0.098271
GO_REGULATION_OF_RECEPTOR_SIGNALING_PATHWAY_VIA_STAT	GO:1904892	85	0.410103	1.48723	0.0136745	0.0454462	PTPRC/CD40/HES1/IL10RA/IL6/IL24/SOCS3/JAK3/INPP5F/STAT3/IL23A/LYN/PARP14/MGAT5/HCLS1/PTK2B/CDK5R1/GGNBP2/CLCF1/IL10/CCL5/IL6R/TNFRSF18/HPX/IFNG/IGF1/PTK6	27	6.7017e-05	0.71586	0.028005	0.1874
GO_NEGATIVE_REGULATION_OF_NF_KAPPAB_TRANSCRIPTION_FACTOR_ACTIVITY	GO:0032088	71	0.470188	1.65323	0.00391378	0.0183342	NFKBIA/NFKBID/AIM2/PELI1/ANXA4/TMSB4X/DDIT3/TRAF3/ZC3H12A/TNFAIP3/CYLD/NLRC3/IRAK2/COMMD6/NFKBIB/IRAK1/G3BP2/LRRC14/IL10	19	8.1719e-05	0.95489	0.02965	0.25324
GO_POSITIVE_REGULATION_OF_IMMUNE_RESPONSE	GO:0050778	495	0.358275	1.60343	7.62602e-05	0.000740004	MS4A1/TNFRSF13C/SCIMP/PTPRC/FCER2/CD74/CD40/IL4R/PTPN6/FCGR2B/NFKBID/CCR7/DDX21/AIM2/CD79A/CD22/PDE4B/CD55/ARPC1B/HSP90AB1/BCL2/BLK/GRB2/STAP1/RAB29/ZBP1/ITGB2/NFKBIZ/EZR/FCRL3/CD1C/PTPN22/SLAMF6/RPS3/PYHIN1/STAT6/NCR3/ADAM8/MEF2C/IL27RA/KCNN4/CD86/B2M/LAX1/RPS19/IL6/MNDA/WIPF1/FCGR2A/TICAM1/CD80/FGR/ARPC2/CR2/CR1/PRKCB/LILRB1/BTN3A1/SEMA7A/NR4A3/APPL1/IL23A/MYO1G/DUSP22/ACTR3/LYN/MALT1/FAM49B/GR…	124	8.4863e-05	0.3115	0.025729	0.082818
HP_AUTOIMMUNITY	HP:0002960	128	0.388829	1.50351	0.00492943	0.0216069	MS4A1/TNFRSF13C/TNFRSF13B/FCGR2B/IL2RG/NFKB2/PTPN22/ACP5/IL2RA/IL6/WIPF1/FCGR2A/IRF5/CR2/STAT3/CHD7/NLRP1/TNFAIP3/ARHGEF1/SPIB/FAS/PRKCD/STAT1/TNFSF12/RREB1/TCIRG1/CSF2RB/PLCG2/CD247/CASP10/SLC7A7/IRAK1/CCR6/IFNGR1	34	0.0001082	0.58489	0.024906	0.15808
GO_NEGATIVE_REGULATION_OF_INTRACELLULAR_SIGNAL_TRANSDUCTION	GO:1902532	423	0.317836	1.40343	0.000599361	0.00419457	BANK1/HERPUD1/PTPRC/CD44/PLEK/CD74/PTPN6/ARHGAP24/NFKBID/DUSP2/CD22/DUSP1/MYC/BCL2/PIK3IP1/ITGB1/EZR/TANK/CIB1/RHOH/PTPN22/PER1/ATM/PDCD4/PTPN1/TMSB4X/DUSP5/LAX1/DDIT3/ARHGAP25/DUSP8/CALM1/LYN/FAM49B/LRRK2/PRNP/ZC3H12A/CSK/TNFAIP3/MCL1/TNIP1/RASA3/CRTC3/PRKCD/CYLD/ITPR1/PLEKHA1/TPT1/HSPB1/NLRC3/STAT1/RAPGEF1/CAMK2N1/GNAI2/C12orf66/NR1D1/NPRL3/PPIF/ATF3/RGS14/ARRDC3/RORA/URI1/AIDA/P2RX7/DDIT4/TMBI…	70	0.00011521	0.40168	0.024909	0.10903
GO_POSITIVE_REGULATION_OF_LEUKOCYTE_CELL_CELL_ADHESION	GO:1903039	186	0.456787	1.85516	4.0818e-05	0.00056962	CD83/TNFRSF13C/PTPRC/CD44/CD74/IL4R/PTPN6/NFKBID/CCR7/HES1/CORO1A/CLECL1/LGALS1/CD55/GRB2/CD27/ITGB2/NFKBIZ/MAP3K8/ETS1/BTLA/RHOH/PTPN22/IL7/RUNX3/RPS3/ADAM8/IL27RA/CD86/IL2RA/IL6/DOCK8/JAK3/CD80/LILRB1/FLOT2/NR4A3/IL23A/ALOX5/LYN/MALT1/FAM49B/GRAP2/EGR3/SKAP1/CSK/AP3B1/EBI3/PIK3R6/CYLD/CD70/CCDC88B/BCL10/NCKAP1L/ZBTB1/RIPK2/CD1D/DNAJA3/TGFBR2/BTN2A2/ZBTB7B/DUSP10/IRAK1/PTAFR	64	0.00011567	0.40651	0.024267	0.11037
GO_PLASMA_MEMBRANE_SIGNALING_RECEPTOR_COMPLEX	GO:0098802	137	0.380245	1.48495	0.00550286	0.0235783	CD40/PTPN6/CD79A/ITGB2/ITGB1/TRAF5/IL27RA/B2M/IL2RA/IL6/LYN/TRAF3/SKAP1/ITGAL/IL13RA1/PTK2B/TLR6/CHRNA1/CSF2RB/ITGAM/CD247/IKBKB/ITGAX/TRAF1/TLR1/ITGA8/BIRC2/CEACAM1/IL6R/TSPAN32/BMPR1A/ITGA1/CHRNB4/CD6/TRAF2/STXBP5/ALCAM/GRIN3A/TFRC/ITGA6/HTR3A/TRAF4/GABBR1/IL12RB1/IFNLR1/HFE/PORCN	47	0.0001278	0.49977	0.024946	0.13664
GO_REGULATION_OF_IMMUNE_EFFECTOR_PROCESS	GO:0002697	297	0.441891	1.89011	5.18834e-05	0.000610203	BIRC3/SCIMP/PTPRC/FCER2/CD74/CD40/IL4R/PTPN6/FCGR2B/NFKBID/DDX21/RAC2/AIM2/CD22/CD55/BLK/STAP1/ITGB2/NFKBIZ/FCRL3/CD1C/PTPN22/SLAMF6/STAT6/NCR3/IL27RA/CD86/B2M/RPS19/IL2RA/IL6/JAK3/TICAM1/CD80/FGR/CR2/CR1/LILRB1/TNFRSF1B/SEMA7A/NR4A3/APPL1/IL23A/DUSP22/LYN/MALT1/FAM49B/TRAF3/CLNK/ZC3H12A/NDFIP1/TNFAIP3/RAP1A/FGL2/PIK3R6/APOBEC3G/BCL10/C6orf106/STAT1/RNF216/SERPINB9/RAPGEF1/STX4/CLCF1/ITGAM/ZBTB1/…	84	0.00014748	0.36994	0.024874	0.10218
GO_PEPTIDYL_TYROSINE_MODIFICATION	GO:0018212	278	0.378301	1.60678	5.0158e-05	0.000603326	BANK1/PTPRC/CD44/CD74/CD40/PTPN6/HES1/BLK/STAP1/ITGB2/SAMSN1/IL7/PTPN1/IL6/IL24/SOCS3/JAK3/CD80/FGR/INPP5F/AREG/NEDD9/MVP/STAT3/SLA/IL23A/DUSP22/LYN/PARP14/PRNP/CSK/PTK2/PRKCD/IQGAP1/HCLS1/PTK2B/NCF1/DOK7/EHD4/GGNBP2/CLCF1/GAS6/RYK/RIPK2/TPST1/TNK1/RICTOR/ACE/DYRK4/PEAK1/TGFB1/CCL5/IL6R/TNFRSF18/HAX1/TXK/DVL2/MAP2K7/MIF/UNC119/TEC/HPX/IFNG/PTPRJ/LCK/IGF1/PTK6/TESK2	68	0.00016182	0.39593	0.024372	0.11009
HP_ABNORMAL_TRACHEOBRONCHIAL_MORPHOLOGY	HP:0005607	212	0.329931	1.36125	0.00873967	0.0331974	MS4A1/TNFRSF13C/IRF8/TNFRSF13B/CYBB/IL2RG/CD79A/TAPBP/MAP3K8/CYBA/FLNA/NFKB2/IDS/ATM/B2M/FCGR2A/TCOF1/IRF1/CR2/CHD7/ARHGEF1/IL21R/PRKCD/RPL5/DHCR7/DSP/STAT1/NCF1/TNFSF12	29	0.00017588	0.66108	0.024385	0.18493
HP_RECURRENT_BACTERIAL_INFECTIONS	HP:0002718	93	0.430802	1.58563	0.00389669	0.0183087	MS4A1/TNFRSF13C/CD40/TNFRSF13B/CYBB/IL2RG/CD79A/IL10RA/STK4/ITGB2/CYBA/IL2RA/DOCK8/CR2/IFNGR2/LYST/STAT3/PSTPIP1/MALT1/AP3B1/STAT1/NCF1/TCIRG1/SCNN1B/ANTXR2	25	0.00017627	0.71615	0.025861	0.20037
GO_B_CELL_ACTIVATION	GO:0042113	207	0.452168	1.86063	4.27497e-05	0.00056962	MS4A1/BANK1/TNFRSF13C/GPR183/SWAP70/PTPRC/CD74/CD40/POU2F2/TNFRSF13B/PTPN6/FCGR2B/IKZF3/FCRL1/LGALS1/KLF6/CD79A/CD22/PELI1/BCL2/BLK/CD27/SAMSN1/ITGB1/FCRL3/HDAC9/ZFP36L1/IL7/STAT6/MEF2C/IL27RA/ATM/CD86/LAX1/IL6/MNDA/CDKN1A/JAK3/TICAM1/CR2/CD180/PRKCB/LYN/MALT1/TPD52/NOTCH2/IRF2BP2/NDFIP1/TNFAIP3/SKAP2/BATF/PRKCD/CYLD/CD70/PTK2B/TNIP2/PAWR/GAPT/DNAJB9/CLCF1/TCIRG1/ZBTB7A/ITM2A/NCKAP1L/ZBTB1	65	0.00018355	0.40844	0.024574	0.11462
GO_POSITIVE_REGULATION_OF_RECEPTOR_SIGNALING_PATHWAY_VIA_STAT	GO:1904894	61	0.468929	1.60514	0.00795089	0.0309114	CD40/HES1/IL10RA/IL6/IL24/SOCS3/STAT3/IL23A/LYN/PARP14/MGAT5/HCLS1/PTK2B/CLCF1/IL10/CCL5/IL6R/TNFRSF18/HPX/IFNG/IGF1/PTK6	22	0.00023034	0.77792	0.027475	0.22204
GO_REGULATION_OF_B_CELL_ACTIVATION	GO:0050864	103	0.488742	1.8289	0.000132749	0.00119292	BANK1/TNFRSF13C/GPR183/PTPRC/CD74/CD40/TNFRSF13B/PTPN6/FCGR2B/IKZF3/CD22/PELI1/BCL2/BLK/CD27/SAMSN1/FCRL3/ZFP36L1/IL7/STAT6/MEF2C/IL27RA/ATM/IL6/MNDA/CDKN1A/TICAM1/LYN/NDFIP1/TNFAIP3/CYLD/TNIP2/PAWR	33	0.00024183	0.52466	0.022687	0.15031
GO_REGULATION_OF_INFLAMMATORY_RESPONSE	GO:0050727	261	0.410853	1.73402	4.82509e-05	0.000589599	BIRC3/NFKBIA/PTPRC/FCGR2B/CCR7/GPSM3/STAP1/ZBP1/NFKBIZ/TLR10/ETS1/ADAM8/PER1/ATM/ACP5/PDCD4/TMSB4X/RPS19/IL2RA/CNR2/IL6/NT5E/SIGLEC10/SOCS3/TICAM1/MAPK13/TNFRSF1B/SEMA7A/STAT3/APPL1/IL23A/ALOX5/LYN/AKNA/CASP1/LRRK2/NLRP1/ZC3H12A/NDFIP1/TNFAIP3/TNIP1/PRKCD/TRADD/CYLD/NLRC3/CCL3/IL16/TLR7/TLR6/PTGER4/NR1D1/NR1D2/PLD3/RORA/MVK/CD200R1/LTA/GRN/XIAP/CASP4/DUSP10/RICTOR/BIRC2/IL10/CCL5/CNR1/GBP5/PPARD	68	0.00024358	0.39123	0.023355	0.11215
GO_ACTIVATION_OF_IMMUNE_RESPONSE	GO:0002253	355	0.340932	1.48199	0.000176139	0.00150662	MS4A1/PTPRC/PTPN6/FCGR2B/NFKBID/CCR7/AIM2/CD79A/CD22/PDE4B/CD55/ARPC1B/HSP90AB1/BCL2/BLK/GRB2/STAP1/RAB29/ZBP1/NFKBIZ/EZR/FCRL3/PTPN22/RPS3/PYHIN1/NCR3/MEF2C/KCNN4/LAX1/MNDA/WIPF1/FCGR2A/FGR/ARPC2/CR2/CR1/PRKCB/BTN3A1/NR4A3/APPL1/MYO1G/DUSP22/ACTR3/LYN/MALT1/GRAP2/PRNP/ZC3H12A/SKAP1/CSK/RELB/RPS6KA5/RAP1A/PTK2/PRKCD/PVRIG/PRKD2/CYLD/PLEKHA1/VAV2/BCL10/PAWR/BTNL9/RAPGEF1/WNK1/PSME2/ARPC3	67	0.0002488	0.39234	0.023789	0.11265
GO_PROTEIN_TYROSINE_KINASE_BINDING	GO:1990782	78	0.4503	1.60959	0.00486109	0.0214657	BANK1/STAP1/ITGB1/FCRL3/SQSTM1/PTPN1/NEDD9/DUSP22/DAZAP2/TRADD/DOK2/PRR7/BMPR2/GAS6/CD247/HSP90AA1/ANGPT2/ITGAX	18	0.00025268	0.76236	0.023672	0.21915
GO_SIDE_OF_MEMBRANE	GO:0098552	399	0.39121	1.71949	6.39509e-05	0.000670394	MS4A1/CD83/TNFRSF13C/SELL/ATP2B1/RPS29/PTPRC/FCER2/CD74/CD40/CD69/FCGR2B/CCR7/IL2RG/CD79A/CD22/BLK/CD27/ITGB2/TAPBP/ITGB1/EZR/TRAF5/S100A6/CD1C/PTPN22/IL27RA/CAPN2/SDC1/RGS1/RPL27/CD86/PTPN1/ECE1/B2M/IL2RA/CNR2/CD80/B4GALT1/FGR/EEF1A1/LILRB1/BTN3A1/CXCR3/SEMA7A/SLA/LYN/GM2A/TRAF3/LRRK2/PRNP/EBI3/PTK2/SLC38A1/FAS/RASA3/CYLD/IQGAP1/IL13RA1/PTK2B/GNB5/BTNL9/CYTH1/RAB21/FOLR2/SPPL2A/GNAI2/PPP3CA/PTP4…	107	0.00029335	0.31905	0.024325	0.092787
GO_POSITIVE_REGULATION_OF_CELL_CELL_ADHESION	GO:0022409	214	0.45098	1.86189	4.3535e-05	0.00056962	CD83/TNFRSF13C/PTPRC/CD44/CD74/IL4R/PTPN6/NFKBID/CCR7/HES1/CORO1A/CLECL1/LGALS1/CD55/GRB2/CD27/ITGB2/NFKBIZ/MAP3K8/ETS1/ADAM19/BTLA/RHOH/PTPN22/IL7/RUNX3/RPS3/ADAM8/IL27RA/CD86/IL2RA/IL6/DOCK8/JAK3/CD80/ANK3/LILRB1/FLOT2/NR4A3/IL23A/ALOX5/LYN/MALT1/FAM49B/GRAP2/EGR3/SKAP1/CSK/AP3B1/EBI3/PIK3R6/CYLD/GCNT2/CD70/CCDC88B/BCL10/PIEZO1/PLPP3/NCKAP1L/ZBTB1/RIPK2/CD1D/DNAJA3/TGFBR2/BTN2A2/ZBTB7B/DUSP10/I…	70	0.00033749	0.36565	0.022675	0.10754
GO_REGULATION_OF_CELL_ACTIVATION	GO:0050865	441	0.373044	1.65354	6.90131e-05	0.000706546	BANK1/CD83/TNFRSF13C/GPR183/PTPRC/PLEK/CD74/CD40/IL4R/TNFRSF13B/PTPN6/FCGR2B/NFKBID/CCR7/IKZF3/HES1/CORO1A/CLECL1/RAC2/LGALS1/CD22/PELI1/CD55/BCL2/BLK/GRB2/CD27/STAP1/ITGB2/NFKBIZ/SAMSN1/MAP3K8/FCRL3/ZFP36L1/BTLA/RHOH/PTPN22/IL7/RUNX3/RPS3/STAT6/ADAM8/MEF2C/IL27RA/ATM/CD86/LAX1/IL2RA/CNR2/IL6/MNDA/CDKN1A/DOCK8/JAK3/TICAM1/IRF1/CD80/FGR/CR1/LILRB1/TNFRSF1B/FLOT2/NR4A3/IL23A/DUSP22/LYN/MALT1/FAM49B…	123	0.00035168	0.27152	0.022518	0.080119
GO_TUMOR_NECROSIS_FACTOR_MEDIATED_SIGNALING_PATHWAY	GO:0033209	145	0.366963	1.44354	0.00724691	0.0291756	BIRC3/TNFRSF13C/NFKBIA/LTB/CD40/TNFRSF13B/AIM2/CD27/TRAF5/TMSB4X/CARD16/TNFRSF1B/CASP1/TRAF3/TNFAIP3/FAS/TRADD/CYLD/CD70/PTK2B/STAT1/MAP3K14/TNFSF12/SPPL2A/PSME2/GAS6/LTA/CASP4/TNFRSF17/IKBKB/CDIP1/TRAF1	32	0.00036727	0.63142	0.025154	0.18697
GO_NEGATIVE_REGULATION_OF_CELL_ACTIVATION	GO:0050866	154	0.403269	1.59996	0.000717794	0.00489005	BANK1/PTPRC/CD74/IL4R/TNFRSF13B/PTPN6/FCGR2B/NFKBID/PELI1/BLK/SAMSN1/PTPN22/RUNX3/ATM/CD86/LAX1/IL2RA/CNR2/MNDA/JAK3/IRF1/CD80/FGR/LILRB1/DUSP22/LYN/PRNP/CLNK/ZC3H12A/NDFIP1/TNFAIP3/FGL2/PRKCD	33	0.00037805	0.52811	0.022488	0.15675
GO_LEUKOCYTE_APOPTOTIC_PROCESS	GO:0071887	92	0.40618	1.49286	0.0110919	0.0392547	TSC22D3/CD74/NFKBID/CCR7/BLK/CD27/ADAM8/MEF2C/IL2RA/IL6/HSH2D/DOCK8/JAK3/LILRB1/NR4A3/BCL2L11/LYN/FAS/HCLS1/BCL10/GAS6/P2RX7/ZC3H8/DNAJA3	24	0.00039364	0.65101	0.023509	0.19387
GO_POSITIVE_REGULATION_OF_PEPTIDYL_TYROSINE_PHOSPHORYLATION	GO:0050731	134	0.446063	1.73628	0.000179669	0.00152227	BANK1/PTPRC/CD44/CD74/CD40/HES1/STAP1/PTPN1/IL6/IL24/SOCS3/CD80/AREG/NEDD9/STAT3/IL23A/LYN/PARP14/PRNP/IQGAP1/HCLS1/PTK2B/NCF1/DOK7/EHD4/CLCF1/GAS6/RIPK2/RICTOR/ACE/TGFB1/CCL5/IL6R/TNFRSF18/HAX1/DVL2/MIF/UNC119/TEC/HPX/IFNG/PTPRJ/IGF1/PTK6	44	0.00050267	0.47833	0.023877	0.1454
GO_NEGATIVE_REGULATION_OF_PHOSPHORUS_METABOLIC_PROCESS	GO:0010563	460	0.278683	1.23986	0.0112368	0.0394992	SWAP70/PTPRC/PLEK/JUN/PPP1R15A/PTPN6/DUSP2/DUSP1/MYC/PIK3IP1/STAP1/SAMSN1/EZR/CIB1/RHOH/PTPN22/PER1/PKIG/PDCD4/PTPN1/DUSP5/LAX1/DUS2/CDKN1A/PPP1R16B/SOCS3/DNAJC10/INPP5F/PRKAG2/MVP/STAT3/C9orf72/DUSP22/DUSP8/CALM1/LYN/PARP14/LRRK2/DBNDD1/MGAT5/PRNP/ZC3H12A/CSK/PMEPA1/TNFAIP3/PPP1R15B/TNIP1/PRKCD/CYLD/PTPRO/IQGAP1/HSPB1/RAPGEF1/TRIB1/GGNBP2/CAMK2N1/WNK1/GNAI2/LPCAT1/PPIF/PLPP3/ATF3/RGS14/NCKAP1L/U…	75	0.0005161	0.34232	0.021841	0.10429
GO_NEGATIVE_REGULATION_OF_IMMUNE_RESPONSE	GO:0050777	105	0.424676	1.59417	0.00269919	0.0140399	PTPRC/IL4R/PTPN6/FCGR2B/CD55/SAMSN1/STAT6/IL27RA/RPS19/IL2RA/JAK3/CR1/LILRB1/DUSP22/LYN/PARP14/ZC3H12A/NDFIP1/TNFAIP3/FGL2/NR1H2/NLRC3/SERPINB9/GRN/ZBTB7B/DUSP10/PARP3/HMOX1/TGFB1/IL10/CEACAM1	31	0.00052476	0.55912	0.023054	0.17059
GO_LEUKOCYTE_MIGRATION	GO:0050900	312	0.308491	1.32556	0.00601536	0.0252588	GPR183/SELL/SWAP70/CD44/CD74/CD48/PTPN6/JCHAIN/CCR7/CORO1A/RAC2/DUSP1/PDE4B/GPSM3/GRB2/STAP1/ITGB2/ITGB1/RHOH/ADAM8/IL27RA/SDC1/STK10/MCOLN2/RPS19/CNR2/IL6/DOCK8/SBDS/B4GALT1/LYST/CXCR3/IL23A/ALOX5/MYO1G/LYN/SMPD3/TNFRSF10A/GPR18/ITGAL/PTK2/TNFRSF10B/PTPRO/PTK2B/RHOG/CCL3/IL16/VEGFB/PTGER4/DOK2/WNK1/GAS6/ITGAM/NCKAP1L/CD200R1/CAMK1D/PF4/CXCL16/MSN/ANGPT2/PPBP/SLC7A7/ITGAX/PTAFR/CCR6/HMOX1/LGMN/ZN…	76	0.00063457	0.36452	0.023418	0.11308
GO_REGULATION_OF_PEPTIDYL_TYROSINE_PHOSPHORYLATION	GO:0050730	185	0.441686	1.79265	4.07199e-05	0.00056962	BANK1/PTPRC/CD44/CD74/CD40/PTPN6/HES1/STAP1/ITGB2/SAMSN1/IL7/PTPN1/IL6/IL24/SOCS3/CD80/INPP5F/AREG/NEDD9/MVP/STAT3/IL23A/DUSP22/LYN/PARP14/PRNP/PRKCD/IQGAP1/HCLS1/PTK2B/NCF1/DOK7/EHD4/GGNBP2/CLCF1/GAS6/RIPK2/RICTOR/ACE/TGFB1/CCL5/IL6R/TNFRSF18/HAX1/DVL2/MIF/UNC119/TEC/HPX/IFNG/PTPRJ/IGF1/PTK6/BMP6/ZFYVE28/SRC	56	0.0008075	0.40402	0.022541	0.12811
GO_REGULATION_OF_LEUKOCYTE_DIFFERENTIATION	GO:1902105	222	0.360068	1.493	0.00101581	0.00646135	CD83/PTPRC/JUN/CD74/IL4R/PTPN6/FCGR2B/NFKBID/IKZF3/EVI2B/MYC/CD27/NFKBIZ/FCRL3/ZFP36L1/FOS/RHOH/IL7/RUNX3/ADAM8/CD86/IL2RA/JAK3/IRF1/CD80/CR1/LILRB1/IL23A/LYN/MALT1/NOTCH2/EGR3/ZC3H12A/NDFIP1/AP3B1/FGL2/PIK3R6/CYLD/HCLS1/CCL3/TRIB1/GAS6/TCF7/NCKAP1L/TFE3/ZBTB1/RIPK2/PF4/ZC3H8/TGFBR2/BTN2A2/ZBTB7B/DUSP10/PRDM1/NFAM1/NFATC2/ZBTB16/KAT2A/TGFB1/CEACAM1/TNFRSF18/HAX1/ITPKB	63	0.00084047	0.37662	0.022304	0.11986
GO_REGULATION_OF_LYMPHOCYTE_ACTIVATION	GO:0051249	347	0.406203	1.76285	5.77667e-05	0.000634256	BANK1/CD83/TNFRSF13C/GPR183/PTPRC/CD74/CD40/IL4R/TNFRSF13B/PTPN6/FCGR2B/NFKBID/CCR7/IKZF3/HES1/CORO1A/CLECL1/RAC2/LGALS1/CD22/PELI1/CD55/BCL2/BLK/GRB2/CD27/NFKBIZ/SAMSN1/MAP3K8/FCRL3/ZFP36L1/BTLA/RHOH/PTPN22/IL7/RUNX3/RPS3/STAT6/ADAM8/MEF2C/IL27RA/ATM/CD86/LAX1/IL2RA/IL6/MNDA/CDKN1A/DOCK8/JAK3/TICAM1/IRF1/CD80/FGR/CR1/LILRB1/TNFRSF1B/FLOT2/IL23A/DUSP22/LYN/MALT1/FAM49B/GRAP2/EGR3/PRNP/CLNK/ZC3H12…	81	0.00096834	0.30528	0.020526	0.098465
GO_REGULATION_OF_DEFENSE_RESPONSE_TO_VIRUS	GO:0050688	66	0.463768	1.60949	0.00715112	0.0289743	BIRC3/AIM2/PTPN22/IL2RA/LILRB1/IL23A/TRAF3/ZC3H12A/TNFAIP3/FGL2/APOBEC3G/C6orf106/STAT1/RNF216	14	0.00098932	0.78382	0.021286	0.25334
GO_CELL_SUBSTRATE_JUNCTION	GO:0030055	378	0.406301	1.77709	6.1222e-05	0.000645619	RPS29/RPL12/PTPRC/CD44/RPLP1/RPS18/CNN2/RPLP2/RPL8/ARHGAP24/RAC2/RPS2/RPL37A/RPS14/AHNAK/RPS5/RPS8/RPL9/RPS17/RPL38/ARPC1B/ITGB2/ITGB1/RPL4/EZR/RPS4X/CYBA/RPL23/FLNA/ANXA6/RPS9/LCP1/RPS3/RPS15/RPL30/CAPN2/ARF6/RPL10A/RPS10/RPL27/B2M/RPS19/RPS16/RRAS2/RPL31/RPL19/RPL3/RPL18/ARPC2/RPL13A/NEDD9/RPL7A/FLOT2/ADD1/SLA/RPS3A/PDLIM1/RPS11/ACTR3/MARCKS/VASP/PFN1/TES/RPL6/PTK2/RPL5/IQGAP1/HSPB1/YWHAZ/PTK2B…	90	0.00099283	0.32068	0.022223	0.10368
GO_NEGATIVE_REGULATION_OF_LYMPHOCYTE_ACTIVATION	GO:0051250	115	0.479579	1.82546	0.000103011	0.000944056	BANK1/CD74/IL4R/TNFRSF13B/PTPN6/FCGR2B/NFKBID/PELI1/BLK/SAMSN1/PTPN22/RUNX3/ATM/CD86/LAX1/IL2RA/MNDA/JAK3/IRF1/CD80/FGR/LILRB1/DUSP22/LYN/PRNP/CLNK/ZC3H12A/NDFIP1/TNFAIP3/FGL2	30	0.0010005	0.50217	0.020359	0.16248
GO_NEGATIVE_REGULATION_OF_IMMUNE_SYSTEM_PROCESS	GO:0002683	346	0.389939	1.69188	5.77067e-05	0.000634256	BANK1/ZFP36/TSC22D3/NFKBIA/PTPRC/CD74/IL4R/TNFRSF13B/PTPN6/FCGR2B/NFKBID/HES1/CD22/DUSP1/MYC/PELI1/CD55/BLK/STAP1/SAMSN1/EZR/FCRL3/ZFP36L1/CIB1/PTPN22/RUNX3/STAT6/IL27RA/ATM/CD86/LAX1/RPS19/IL2RA/CNR2/MNDA/JAK3/IRF1/CD80/FGR/CR1/LILRB1/KLF13/APPL1/DUSP22/LYN/PARP14/GPR18/PRNP/CLNK/ZC3H12A/NDFIP1/TNFAIP3/FGL2/NR1H2/PVRIG/NLRC3/PTK2B/BCL10/CCL3/C6orf106/PAWR/SERPINB9/PTGER4/TRIB1/NR1D1/HIST4H4/CD20…	96	0.0010646	0.27843	0.020177	0.090629
GO_REGULATION_OF_T_CELL_ACTIVATION	GO:0050863	255	0.404569	1.70333	4.76077e-05	0.000584834	CD83/TNFRSF13C/PTPRC/CD74/IL4R/PTPN6/FCGR2B/NFKBID/CCR7/HES1/CORO1A/CLECL1/RAC2/LGALS1/PELI1/CD55/GRB2/CD27/NFKBIZ/MAP3K8/BTLA/RHOH/PTPN22/IL7/RUNX3/RPS3/ADAM8/IL27RA/CD86/LAX1/IL2RA/IL6/DOCK8/JAK3/IRF1/CD80/CR1/LILRB1/TNFRSF1B/FLOT2/IL23A/DUSP22/LYN/MALT1/FAM49B/GRAP2/EGR3/PRNP/ZC3H12A/CSK/NDFIP1/AP3B1/EBI3/FGL2/PIK3R6/CYLD/CD70/CCDC88B/BCL10/PAWR/TCF7/NCKAP1L/ZBTB1/RIPK2/CD1D/ZC3H8/DNAJA3/TGFBR…	72	0.0012094	0.32257	0.020438	0.10632
GO_RESPONSE_TO_BACTERIUM	GO:0009617	428	0.358975	1.58721	6.72405e-05	0.000693259	MS4A1/BANK1/ZFP36/IRF8/NFKBIA/SCIMP/PLAC8/CD40/FCGR2B/JCHAIN/CCR7/IKZF3/RPL39/PDE4B/PELI1/IL10RA/CD55/STAP1/RAB29/CYBA/NFKB2/FOS/PTPN22/MEF2C/RPL30/IL27RA/CAPN2/ACP5/MPEG1/RGS1/CD86/PDCD4/CFLAR/B2M/RPS19/CNR2/IL6/IL24/CARD16/IRF5/LY96/TICAM1/CD80/FGR/CD180/LYST/LILRB1/TNFRSF1B/CHD7/IL23A/RNASE6/LYN/MALT1/FAM49B/NOTCH2/CASP1/MACROD2/NLRP1/ZC3H12A/SNX3/TNFAIP3/PRKCD/GBP2/NUGGC/BCL10/CCL3/CA5B/TNIP2…	105	0.001268	0.26482	0.019896	0.087702
GO_REGULATION_OF_CELL_CELL_ADHESION	GO:0022407	326	0.397553	1.71519	5.53557e-05	0.000629766	CD83/TNFRSF13C/SWAP70/PTPRC/CD44/CD74/IL4R/PTPN6/FCGR2B/NFKBID/CCR7/HES1/CORO1A/CLECL1/LGALS1/FXYD5/PELI1/CD55/BLK/GRB2/CD27/ITGB2/NFKBIZ/MAP3K8/ETS1/ADAM19/BTLA/RHOH/PTPN22/IL7/RUNX3/RPS3/ADAM8/IL27RA/CD86/LAX1/IL2RA/IL6/DOCK8/JAK3/IRF1/CD80/ANK3/LILRB1/FLOT2/NR4A3/IL23A/ALOX5/DUSP22/LYN/MALT1/FAM49B/AKNA/GRAP2/EGR3/PRNP/ZC3H12A/SKAP1/CSK/NDFIP1/AP3B1/EBI3/FGL2/PTK2/PIK3R6/PRKCD/CYLD/GCNT2/CD70/…	95	0.0013288	0.28464	0.020517	0.094712
GO_ERK1_AND_ERK2_CASCADE	GO:0070371	207	0.414281	1.70473	8.54993e-05	0.00082187	GPR183/SCIMP/PTPRC/CD44/JUN/CD74/CTSH/PTPN6/CCR7/DUSP1/MYC/EZR/ZFP36L1/CIB1/PTPN22/CFLAR/PTPN1/SEMA7A/LYN/NOTCH2/CSK/RAP1A/GLIPR2/SLAMF1/TNIP1/PRKD2/GCNT2/YWHAZ/PTK2B/CCL3/RAPGEF1/PTGER4/CAMK2N1/GNAI2/GAS6/ATF3/RGS14/RIPK2/BTN2A2/NQO2/DUSP10/TGFB1/CCL5/CEACAM1/C5AR2/CCL3L3/GBP1/SIRT3/MAP2K7/MIF	50	0.0013452	0.34025	0.017921	0.11336
GO_RESPONSE_TO_VIRUS	GO:0009615	276	0.360022	1.52779	0.000149716	0.00131971	BIRC3/PTPRC/CD40/PIM2/POU2F2/DDX21/AIM2/BCL2/ZBP1/IFITM1/EEF1G/FLNA/PTPN22/APOBEC3C/IL2RA/IL6/IRF5/TICAM1/IRF1/ISG20/FGR/IFNGR2/LYST/LILRB1/IL23A/RNASE6/IFI44L/PMAIP1/TRAF3/ZC3H12A/RPS15A/TNFAIP3/FGL2/MX1/MX2/NT5C3A/APOBEC3G/TPT1/HSPB1/C6orf106/TLR7/STAT1/RNF216/NPC2/MAP3K14/IRF9/URI1/AUP1/DDIT4/IFITM2/IKBKB/RRP1B/MLKL/IFNGR1/POLR3E/UNC93B1/BIRC2/CCL5/ODC1/APOBEC3D/RNF135/BNIP3/ADAR/TSPAN32/STAT2…	70	0.0015829	0.33652	0.020405	0.11401
GO_REGULATION_OF_RESPONSE_TO_CYTOKINE_STIMULUS	GO:0060759	151	0.375336	1.48501	0.00351968	0.0169346	BIRC3/PTPRC/CD74/PTPN6/HSP90AB1/STAP1/ZBP1/IL7/PTPN1/IL6/CARD16/SOCS3/IFNGR2/PARP14/CASP1/TNFAIP3/NR1H2/TRADD/CYLD/STAT1/IRAK2/SIGIRR/SPPL2A/GAS6/RIPK2/CASP4/IKBKB/IRAK1/TRAF1/IFNGR1/BIRC2/CCL5/VRK2/TXK/ADAR/LSM14A/MAPK7/HPX/IFNG	39	0.0016294	0.45363	0.021047	0.15415
GO_POSITIVE_REGULATION_OF_INFLAMMATORY_RESPONSE	GO:0050729	102	0.478776	1.78923	0.000330437	0.00256368	NFKBIA/CCR7/GPSM3/STAP1/ZBP1/NFKBIZ/TLR10/ETS1/ADAM8/PDCD4/RPS19/IL6/TICAM1/MAPK13/STAT3/APPL1/IL23A/LRRK2/TNIP1/TRADD/CCL3/IL16/TLR7/TLR6/PTGER4	25	0.0017615	0.56235	0.020307	0.19269
GO_ANTIGEN_RECEPTOR_MEDIATED_SIGNALING_PATHWAY	GO:0050851	213	0.341789	1.41086	0.00442612	0.0201618	MS4A1/PTPRC/PTPN6/FCGR2B/NFKBID/CCR7/CD79A/CD22/PDE4B/BCL2/BLK/STAP1/RAB29/NFKBIZ/EZR/FCRL3/PTPN22/RPS3/MEF2C/KCNN4/LAX1/MNDA/PRKCB/BTN3A1/DUSP22/LYN/MALT1/GRAP2/PRNP/ZC3H12A/SKAP1/CSK/PVRIG/PRKD2/CYLD/PLEKHA1/BCL10/PAWR/BTNL9/WNK1/PSME2/NCKAP1L/RIPK2/PLCG2/CD247/BTN2A2/IKBKB/PHPT1/NFAM1/NFATC2/BTN3A3/RFTN1/FBXW11/CEACAM1/BTN3A2/LPXN/TXK/PSME4/GBP1	59	0.0019465	0.34547	0.019791	0.11966
GO_DEFENSE_RESPONSE_TO_VIRUS	GO:0051607	208	0.406945	1.67563	8.57449e-05	0.00082187	BIRC3/PTPRC/CD40/DDX21/AIM2/BCL2/ZBP1/IFITM1/FLNA/PTPN22/APOBEC3C/IL2RA/IL6/IRF5/TICAM1/IRF1/ISG20/LYST/LILRB1/IL23A/RNASE6/IFI44L/PMAIP1/TRAF3/ZC3H12A/TNFAIP3/FGL2/MX1/MX2/NT5C3A/APOBEC3G/C6orf106/TLR7/STAT1/RNF216/MAP3K14/IRF9/DDIT4/IFITM2/MLKL/POLR3E/UNC93B1/BIRC2/APOBEC3D/RNF135/BNIP3/ADAR/TSPAN32/STAT2/GBP1/LSM14A/SEC14L1/IFNG	53	0.0020582	0.36639	0.019297	0.12768
GO_POSITIVE_REGULATION_OF_CELL_ACTIVATION	GO:0050867	266	0.408779	1.7296	4.86689e-05	0.000591577	CD83/TNFRSF13C/GPR183/PTPRC/PLEK/CD74/CD40/IL4R/PTPN6/NFKBID/CCR7/HES1/CORO1A/CLECL1/LGALS1/PELI1/CD55/BCL2/GRB2/CD27/STAP1/ITGB2/NFKBIZ/MAP3K8/FCRL3/BTLA/RHOH/PTPN22/IL7/RUNX3/RPS3/STAT6/ADAM8/MEF2C/IL27RA/CD86/IL2RA/IL6/CDKN1A/DOCK8/JAK3/TICAM1/CD80/FGR/LILRB1/FLOT2/NR4A3/IL23A/LYN/MALT1/FAM49B/GRAP2/EGR3/LRRK2/CSK/AP3B1/EBI3/PIK3R6/CYLD/CD70/CCDC88B/BCL10/CCL3/TNIP2/TLR6/STX4/CLCF1/GAS6/ITGAM/…	80	0.0021034	0.27292	0.018351	0.095337
GO_RECEPTOR_COMPLEX	GO:0043235	284	0.359552	1.53027	5.07099e-05	0.000603769	SCIMP/CD44/CD74/CD40/IL4R/PTPN6/IL2RG/CD79A/HSP90AB1/ITGB2/ITGB1/FCRL5/TRAF5/IL27RA/B2M/IL2RA/IL6/LY96/CR2/TNFRSF1B/LYN/NOTCH2/TRAF3/SKAP1/ITGAL/EBI3/RNMT/TRADD/IL13RA1/NT5DC3/PTK2B/TLR7/TLR6/GPR160/CHRNA1/PTPRN2/BMPR2/CSF2RB/ITGAM/RYK/CD200R1/TGFBR2/NR3C2/CD247/IKBKB/ITGAX/TRAF1/TLR1/ITGA8/BIRC2/CEACAM1/IL6R/TSPAN32/BMPR1A/ITGA1/ADRB2/CHRNB4/NBR1/IL11RA/CD6/TRAF2/STXBP5/TRPV3/ALCAM/ALK/GRIN3A/EP…	86	0.002186	0.29305	0.019704	0.10281
GO_NEGATIVE_REGULATION_OF_LEUKOCYTE_PROLIFERATION	GO:0070664	59	0.499983	1.69978	0.00317942	0.0156897	TNFRSF13B/PTPN6/FCGR2B/PELI1/BLK/ATM/CD86/IL2RA/MNDA/CD80/LILRB1/LYN/PRNP/NDFIP1/TNFAIP3	15	0.0021869	0.60348	0.017603	0.21172
GO_HUMORAL_IMMUNE_RESPONSE	GO:0006959	138	0.458133	1.79101	0.000145338	0.00128603	MS4A1/CD83/GPR183/PTPRC/FCER2/POU2F2/PTPN6/FCGR2B/JCHAIN/CCR7/RPL39/CD55/BCL2/ST6GAL1/IL7/MEF2C/RPL30/RPS19/IL6/TFEB/CR2/CR1/RNASE6/ALOX5/NOTCH2/EBI3	26	0.0025561	0.50826	0.019134	0.1815
GO_PHAGOCYTOSIS	GO:0006909	221	0.399994	1.65756	8.81407e-05	0.000827474	IRF8/PTPRC/FCGR2B/CORO1A/RAC2/IL2RG/BIN2/ARPC1B/HSP90AB1/GRB2/STAP1/ITGB2/ITGB1/CYBA/RHOH/TXNDC5/CDC42SE1/WIPF1/FCGR2A/RAB31/FGR/ARPC2/ARHGAP25/LYST/DOCK2/APPL1/MYO1G/ACTR3/LYN/TMEM175/RHOBTB2/CSK/SNX3/RAP1A/ITGAL/PTK2/SLAMF1/PRKCD/VAV2/RHOG/CDC42SE2/RAPGEF1/ARPC3/GAS6/ITGAM/NCKAP1L/SPG11/P2RX7/CAMK1D/PLCG2/CD247/HSP90AA1	52	0.002787	0.33935	0.018233	0.12241
GO_EXTERNAL_SIDE_OF_PLASMA_MEMBRANE	GO:0009897	232	0.413882	1.72337	4.53741e-05	0.00056962	MS4A1/CD83/TNFRSF13C/SELL/PTPRC/FCER2/CD74/CD40/CD69/FCGR2B/CCR7/IL2RG/CD79A/CD22/CD27/ITGB2/ITGB1/CD1C/IL27RA/CAPN2/SDC1/CD86/ECE1/B2M/IL2RA/CD80/B4GALT1/LILRB1/BTN3A1/CXCR3/SEMA7A/PRNP/EBI3/SLC38A1/FAS/IL13RA1/BTNL9/FOLR2/SCNN1B/ANTXR2/ITGAM/LY75/CD200R1/P2RX7/CD1D/TGFBR2/MAP3K5/BTN2A2/CLEC2D/CCR6/BTN3A3/ACE/CD1A/ANXA5/ABCB1/IL6R/TNFRSF18/BTN3A2	58	0.0029727	0.3529	0.019689	0.12827
GO_ADAPTIVE_IMMUNE_RESPONSE_BASED_ON_SOMATIC_RECOMBINATION_OF_IMMUNE_RECEPTORS_BUILT_FROM_IMMUNOGLOBULIN_SUPERFAMILY_DOMAINS	GO:0002460	203	0.448133	1.839	4.23926e-05	0.00056962	TNFRSF13C/SWAP70/PTPRC/FCER2/CD74/LY9/CD40/CTSH/IL4R/POU2F2/PTPN6/FCGR2B/NFKBID/CD55/CD27/NFKBIZ/NFKB2/CD1C/SLAMF6/STAT6/MEF2C/IL27RA/B2M/IL6/JAK3/CD80/CR2/CR1/LILRB1/TNFRSF1B/STAT3/IL23A/MYO1G/DUSP22/MALT1/FAM49B/ZC3H12A/RELB/NDFIP1/TNFAIP3/EBI3/BATF/FGL2/PRKCD/CD70/BCL10/GAPT/CLCF1/TCIRG1/STARD7/RORA/ZBTB1/RIPK2/P2RX7/LTA/CD1D/ZBTB7B/PARP3/CCR6/BTN3A3/CD1A/RFTN1/TGFB1/IL10/CEACAM1/BTN3A2	66	0.0029933	0.32015	0.019262	0.11646
GO_PROTEIN_PHOSPHATASE_BINDING	GO:0019903	133	0.387299	1.50612	0.00404033	0.018737	PPP1R15A/FCRL2/CD22/BCL2/GRB2/FCRL3/STAT6/KCNN4/PTPN1/PPP1R16B/JAK3/LILRB1/MVP/STAT3/TRAF3/SKAP1/CSK/SNX3/AP3B1/PTK2/IQGAP1/HSP90B1/STAT1/ANK1/BOD1L1/MAP3K5/KAT2A/PPP1CC/CEACAM1/PPP1R9A/AKAP11/EIF2AK3/ITGA1/PPP1R11/MAP2K7/LCK/ANAPC4/TRAF2/FBXL2/ENSA/PPP1R9B/GRIN3A/PPP1R3E	43	0.0030889	0.36331	0.017719	0.13266
GO_ADAPTIVE_IMMUNE_RESPONSE	GO:0002250	305	0.443424	1.90099	5.28905e-05	0.000616915	TNFRSF13C/GPR183/SWAP70/PTPRC/FCER2/CD74/LY9/CD40/CTSH/CTSS/IL4R/CD48/POU2F2/TNFRSF13B/PTPN6/FCGR2B/JCHAIN/NFKBID/CD79A/CD55/SLAMF7/CD27/NFKBIZ/SAMSN1/NFKB2/CD1C/BTLA/SLAMF6/STAT6/MEF2C/IL27RA/CD86/MCOLN2/B2M/LAX1/IL6/SIGLEC10/TFEB/JAK3/IRF1/CD80/CR2/CR1/PRKCB/LILRB1/BTN3A1/TNFRSF1B/STAT3/IL23A/MYO1G/DUSP22/LYN/MALT1/FAM49B/ERAP2/ORAI1/ZC3H12A/SKAP1/CSK/RELB/NDFIP1/TNFAIP3/EBI3/BATF/FGL2/SLAMF1/P…	97	0.00315	0.26126	0.018933	0.095622
GO_B_CELL_RECEPTOR_SIGNALING_PATHWAY	GO:0050853	57	0.469124	1.58474	0.011125	0.0392856	MS4A1/PTPRC/PTPN6/FCGR2B/CD79A/CD22/BCL2/BLK/STAP1/FCRL3/PTPN22/MEF2C/MNDA/PRKCB/LYN	15	0.0031987	0.64663	0.018861	0.23711
GO_LEUKOCYTE_DIFFERENTIATION	GO:0002521	419	0.40032	1.76637	6.61638e-05	0.000685218	MS4A1/CD83/GPR183/JUNB/PTPRC/JUN/CD74/LY9/IL4R/POU2F2/PTPN6/FCGR2B/NFKBID/CCR7/IKZF3/LGALS1/KLF6/EVI2B/CD79A/MYC/BCL2/BLK/CD27/SNX10/NFKBIZ/ITGB1/FCRL3/HDAC9/ZFP36L1/FOS/RHOH/PTPN22/IL7/SLAMF6/RUNX3/STAT6/ADAM8/MEF2C/ATM/PSAP/CD86/B2M/IL2RA/IL6/JAK3/IRF1/CD80/CR2/CR1/DOCK2/LILRB1/STAT3/CHD7/IL23A/LYN/MALT1/TPD52/GPR18/NOTCH2/EGR3/IRF2BP2/ZC3H12A/RELB/NDFIP1/AP3B1/BATF/FGL2/PIK3R6/EGR1/CYLD/HCLS1/…	112	0.0032844	0.24127	0.01892	0.088755
GO_CELLULAR_RESPONSE_TO_CALCIUM_ION	GO:0071277	62	0.470591	1.61578	0.00719677	0.0290855	JUNB/JUN/CPNE5/FOSB/FOS/MEF2C/ADD1/SYT17/ALOX5AP/IQGAP1/JUND/CLIC4/RASGRP2/PPIF/CAMK2D/SLC25A23/LGMN/PRKAA1/ITPKB	19	0.0039908	0.57334	0.01882	0.21609
GO_REGULATION_OF_DNA_BINDING_TRANSCRIPTION_FACTOR_ACTIVITY	GO:0051090	359	0.30875	1.34359	0.00342628	0.0165605	NFKBIA/JUN/CD40/NFKBID/HES1/AIM2/PELI1/ANXA4/SP100/ITGB2/UBC/RPS27A/FLNA/NFKB2/TRAF5/CIB1/FOS/RPS3/ADAM8/UBA52/CFLAR/TMSB4X/IL6/CARD16/DDIT3/TICAM1/ARID5B/PRKCB/FLOT2/MTPN/STAT3/MALT1/TRAF3/PRNP/ZC3H12A/RPS6KA5/TNFAIP3/SIK1/CRTC3/TRADD/SGK1/PRKD2/CYLD/NLRC3/HCLS1/BCL10/IRAK2/TLR6/SIGIRR/TRIB1/COMMD6/LPAR5/PPP3CA/ZBTB7A/NFKBIE/GAS6/PLPP3/SAV1/RIPK2/CAMK1D/NFKBIB/IKBKB/IRAK1/CRTC2/G3BP2/TRAF1/NFAM1…	71	0.0042352	0.30209	0.018595	0.11473
HP_ABNORMAL_BRONCHUS_MORPHOLOGY	HP:0025426	107	0.407158	1.53299	0.00604047	0.0253182	MS4A1/TNFRSF13C/IRF8/TNFRSF13B/IL2RG/CD79A/TAPBP/NFKB2/IDS/ATM/B2M/FCGR2A/CR2/ARHGEF1/IL21R/PRKCD/DSP/STAT1/TNFSF12/SCNN1B	20	0.0044404	0.59861	0.018587	0.22874
HP_BRONCHIECTASIS	HP:0002110	86	0.424336	1.54127	0.00760708	0.0300427	MS4A1/TNFRSF13C/IRF8/TNFRSF13B/CD79A/TAPBP/NFKB2/ATM/B2M/FCGR2A/CR2/ARHGEF1/IL21R/PRKCD/DSP/STAT1/TNFSF12/SCNN1B	18	0.0044404	0.59861	0.018587	0.22874
GO_NEGATIVE_REGULATION_OF_IMMUNE_EFFECTOR_PROCESS	GO:0002698	93	0.462098	1.70082	0.000998325	0.00636908	PTPRC/IL4R/PTPN6/FCGR2B/CD22/CD55/FCRL3/RPS19/IL2RA/JAK3/CR1/LILRB1/APPL1/DUSP22/ZC3H12A/NDFIP1/FGL2/C6orf106/SERPINB9/GRN/TMBIM6/ZBTB7B/DUSP10/PARP3/HMOX1/TGFB1/IL10/CEACAM1	28	0.0048815	0.47806	0.018353	0.18497
GO_POSITIVE_REGULATION_OF_LYMPHOCYTE_ACTIVATION	GO:0051251	228	0.407885	1.69621	4.47848e-05	0.00056962	CD83/TNFRSF13C/GPR183/PTPRC/CD74/CD40/IL4R/PTPN6/NFKBID/CCR7/HES1/CORO1A/CLECL1/LGALS1/PELI1/CD55/BCL2/GRB2/CD27/NFKBIZ/MAP3K8/FCRL3/BTLA/RHOH/PTPN22/IL7/RUNX3/RPS3/STAT6/ADAM8/MEF2C/IL27RA/CD86/IL2RA/IL6/CDKN1A/DOCK8/JAK3/TICAM1/CD80/LILRB1/FLOT2/IL23A/LYN/MALT1/FAM49B/GRAP2/EGR3/CSK/AP3B1/EBI3/PIK3R6/CYLD/CD70/CCDC88B/BCL10/TNIP2/CLCF1/GAS6/NCKAP1L/ZBTB1/RIPK2/ZNF335/CD1D/DNAJA3/TGFBR2/BTN2A2/Z…	69	0.0050542	0.2679	0.016734	0.10414
GO_POSITIVE_REGULATION_OF_CELLULAR_COMPONENT_MOVEMENT	GO:0051272	413	0.311229	1.37192	0.0011149	0.00694851	SWAP70/PTPRC/JUN/CD74/CD40/CTSH/CCR7/CORO1A/RAC2/STK4/GPSM3/BCL2/ITGB1/ETS1/FLNA/HDAC9/CIB1/SPOCK2/SEMA4B/ADAM8/S100A11/ATM/ARF6/TMSB4X/RPS19/IL6/RRAS2/DOCK8/FGR/SEMA7A/NEDD9/STAT3/NR4A3/IL23A/LYN/PFN1/MGAT5/ZC3H12A/GLIPR2/PTK2/TRADD/PRKD2/GCNT2/IQGAP1/HSPB1/PTK2B/CCL3/VEGFB/IQSEC1/CLASP2/RHOC/STX4/WNK1/GNAI2/RREB1/PPP3CA/PTP4A1/BMPR2/RHOB/GAS6/PLPP3/NCKAP1L/CD151/GRN/GPI/CAMK1D/PLCG2/CXCL16/TGFB…	83	0.005378	0.26477	0.017692	0.1038
HP_ABNORMALITY_OF_THE_LYMPH_NODES	HP:0002733	165	0.477487	1.91183	3.88184e-05	0.00056962	MS4A1/BIRC3/TNFRSF13C/IRF8/PTPRC/CD40/TNFRSF13B/CYBB/IL2RG/MYC/ARPC1B/BCL2/CD27/SNX10/CYBA/NFKB2/PTPN22/ATM/ACP5/IL2RA/IL6/JAK3/CR2/LYST/ASAH1/TNFRSF1B/STAT3/PSTPIP1/CHD7/MALT1/NABP1/IRF2BP2/SP110/FAS/PRKCD/CD70/BCL10/NCF1/TNFSF12/TCIRG1/MVK/XIAP/TGFBR2/CASP10/CCND1/IRAK1/IFNGR1	47	0.0058777	0.35932	0.017731	0.1426
GO_IMMUNE_RECEPTOR_ACTIVITY	GO:0140375	87	0.584961	2.12928	3.16236e-05	0.000553286	CD44/CD74/CTSH/IL4R/FCGR2B/CCR7/IL2RG/IL10RA/IL27RA/IL2RA/CR2/IFNGR2/CR1/LILRB1/CXCR3/EBI3/IL21R/IL13RA1/CSF2RB/CD200R1/CCR6/IFNGR1/C5AR2/IL6R/IL11RA/MPL/IL20RB/CXCR4/IL5RA/IL1RAP/CXCR5/IL12RB1/IFNLR1/IL1R2/EPOR/CCR2/IL6ST/KLRF1	38	0.0059863	0.40183	0.017894	0.15988
GO_EXTRACELLULAR_STRUCTURE_ORGANIZATION	GO:0043062	256	0.308714	1.30056	0.0144217	0.0471764	CD44/CTSS/COL19A1/ITGB2/ITGB1/ETS1/NFKB2/ADAM19/SPOCK2/LCP1/ADAM8/CAPN2/CFLAR/IL6/B4GALT1/MYO1E/COL4A3/TNFRSF1B/SMPD3/COL4A4/ITGAL/PRDX4/PTK2/ERO1A/LAMC1/ADAMTS6/TIMP1/ANXA2/CLASP2/GAS6/ITGAM/TMEM38B/COL9A2/ITGAX/ATXN1L/MPZL3/MATN1/ITGA8/MMP19/TGFB1	40	0.0060272	0.39833	0.018237	0.15864
GO_HOMEOSTASIS_OF_NUMBER_OF_CELLS	GO:0048872	228	0.351041	1.45982	0.00179139	0.00999252	TNFRSF13C/ZFP36/TSC22D3/GPR183/CD74/TNFRSF13B/CCR7/CORO1A/RPS14/PDE4B/RPS17/BCL2/KLF2/ETS1/ZFP36L1/IL7/MEF2C/B2M/RPS19/IL2RA/IL6/JAK3/STAT3/ADD1/BCL2L11/KLF13/LYN/PMAIP1/TNFAIP3/FAS/CYLD/HCLS1/AMPD3/BCL10/LIPA/STAT1/GAPT/TCIRG1/DNASE2/ZBTB7A/NCKAP1L/P2RX7/ZC3H8/DNAJA3/TNFRSF17	45	0.0060585	0.34452	0.017001	0.13731
GO_T_CELL_ACTIVATION	GO:0042110	375	0.420342	1.8371	6.08717e-05	0.000645619	CD83/TNFRSF13C/GPR183/PTPRC/CD44/CD74/LY9/IL4R/PTPN6/FCGR2B/NFKBID/CCR7/HES1/CORO1A/CLECL1/RAC2/LGALS1/PELI1/CD55/BCL2/GRB2/CD27/RAB29/NFKBIZ/MAP3K8/ZFP36L1/CD1C/BTLA/RHOH/PTPN22/LCP1/IL7/SLAMF6/RUNX3/RPS3/STAT6/ADAM8/IL27RA/PSAP/CD86/B2M/LAX1/IL2RA/IL6/HSH2D/DOCK8/JAK3/IRF1/CD80/CR1/DOCK2/LILRB1/BTN3A1/TNFRSF1B/FLOT2/STAT3/CHD7/IL23A/DUSP22/LYN/MALT1/FAM49B/GPR18/GRAP2/EGR3/PRNP/ZC3H12A/CSK/RELB…	106	0.0063095	0.21728	0.016646	0.087099
HP_ARTHRALGIA	HP:0002829	123	0.416755	1.60113	0.00182309	0.0100968	MS4A1/TNFRSF13C/FTL/TNFRSF13B/NFKB2/PTPN22/IL2RA/IL6/IRF5/CR2/ASAH1/PSTPIP1/NOTCH2/FAS/PRKCD/TNFSF12/MVK/PLCG2/CD247/DSE/LDLRAP1/COL9A2/XPC/LMNA/IRAK1/CCR6	26	0.0066385	0.46553	0.017526	0.18798
GO_I_KAPPAB_KINASE_NF_KAPPAB_SIGNALING	GO:0007249	240	0.4559	1.90662	4.59791e-05	0.00056962	BIRC3/NFKBIA/CD74/CD40/PIM2/NFKBID/CCR7/DDX21/LGALS1/PELI1/REL/UBC/RPS27A/FLNA/TANK/TRAF5/SQSTM1/RHOH/S100A4/PER1/UBA52/CFLAR/CARD16/LY96/TICAM1/AKAP13/PRKCB/MALT1/CASP1/TRAF3/ZC3H12A/RELB/NDFIP1/TNFAIP3/PRDX4/TNFRSF10B/TNIP1/TRADD/HSPB1/NLRC3/SHISA5/BCL10/TNIP2/TLR7/STAT1/IRAK2/TLR6/MAP3K14/RHOC/NR1D1/RORA/RIPK2/IKBKB/CASP10/IRAK1/TRAF1/TRIM39/HMOX1/PPM1N/BIRC2	60	0.0069811	0.29598	0.016211	0.12039
GO_PHOSPHATASE_BINDING	GO:0019902	176	0.357344	1.44184	0.00465746	0.0208052	PPP1R15A/FCRL2/CD22/BCL2/GRB2/FCRL3/STAT6/KCNN4/PTPN1/SIGLEC10/PPP1R16B/JAK3/LILRB1/MVP/STAT3/TRAF3/SKAP1/RCAN3/CSK/SNX3/AP3B1/PTK2/PVRIG/IQGAP1/HSP90B1/STAT1/SH3GL1/WNK1/ANK1/BOD1L1/MAP3K5/NFATC2/KAT2A/PPP1CC/CEACAM1/PPP1R9A/AKAP11/EIF2AK3/ITGA1/PPP1R11/MAP2K7/LCK/ANAPC4/CNST/TRAF2/PPARA/FBXL2/ENSA/PPP1R9B/GRIN3A	50	0.0075932	0.30814	0.016229	0.1269
GO_REGULATION_OF_LYMPHOCYTE_DIFFERENTIATION	GO:0045619	142	0.356059	1.39695	0.0149899	0.0486903	CD83/PTPRC/CD74/IL4R/PTPN6/NFKBID/IKZF3/CD27/NFKBIZ/FCRL3/ZFP36L1/RHOH/IL7/RUNX3/ADAM8/CD86/IL2RA/JAK3/IRF1/CD80/CR1/IL23A/MALT1/EGR3/ZC3H12A/NDFIP1/AP3B1/FGL2/PIK3R6/CYLD/GAS6/TCF7/NCKAP1L/ZBTB1/RIPK2/ZC3H8/TGFBR2/BTN2A2/ZBTB7B/DUSP10/PRDM1/NFAM1/NFATC2/ZBTB16/KAT2A/TNFRSF18/ITPKB/FLT3LG/ZEB1	49	0.010173	0.30725	0.016182	0.13243
GO_B_CELL_DIFFERENTIATION	GO:0030183	102	0.489029	1.82754	9.9131e-05	0.000912113	MS4A1/GPR183/PTPRC/POU2F2/PTPN6/FCGR2B/IKZF3/LGALS1/KLF6/CD79A/BCL2/CD27/ITGB1/FCRL3/HDAC9/ZFP36L1/IL7/ATM/IL6/JAK3/CR2/MALT1/TPD52/NOTCH2/IRF2BP2/CYLD/PTK2B/DNAJB9/CLCF1/TCIRG1/ZBTB7A/ITM2A/NCKAP1L/ZBTB1/PLCG2	35	0.010199	0.34453	0.015122	0.14855
GO_INTERLEUKIN_6_PRODUCTION	GO:0032635	103	0.394081	1.47467	0.0117483	0.0406593	SCIMP/CD74/POU2F2/PTPN6/KLF2/CYBA/PTPN22/CAPN2/IL6/TICAM1/MAPK13/STAT3/ZBTB20/ZC3H12A/CSK/TNFAIP3/SLAMF1/NLRC3/BCL10/IL16/TLR7/TLR6/GAS6/NCKAP1L/CD200R1/RIPK2/P2RX7/TLR1/IL10/C5AR2/IL6R	31	0.010596	0.35206	0.014517	0.15275
HP_ABNORMAL_IMMUNE_SYSTEM_MORPHOLOGY	HP:0032251	439	0.326987	1.44897	0.00020654	0.00167712	MS4A1/TNFRSF13C/RPS29/PTPRC/CD40/TNFRSF13B/FCGR2B/CYBB/CORO1A/RAC2/RPS27/IL2RG/CD79A/RPS14/TTI2/MYC/STK4/RPS17/ARPC1B/RPL35/CD27/ITGB2/CYBA/RPL11/NFKB2/PTPN22/ATM/ACP5/RPS10/RPL27/LMBRD1/RPS19/IL2RA/SAMD9L/WIPF1/FCGR2A/RPL31/DOCK8/RPL26/SBDS/JAK3/PMS2/TICAM1/RPL18/CR2/SETBP1/FUT8/LYST/DOCK2/ASAH1/TNFRSF1B/STAT3/CHD7/RPL35A/TRAF3/NABP1/IRF2BP2/NLRP1/RPS15A/TNFAIP3/AP3B1/SP110/FAS/PRKCD/RPL5/RPS7/L…	92	0.010781	0.22369	0.015592	0.09733
GO_REGULATION_OF_ADAPTIVE_IMMUNE_RESPONSE	GO:0002819	131	0.501492	1.94578	3.56621e-05	0.00056962	TNFRSF13C/PTPRC/FCER2/CD40/IL4R/CD48/PTPN6/FCGR2B/NFKBID/NFKBIZ/SAMSN1/CD1C/STAT6/MEF2C/IL27RA/B2M/IL6/JAK3/IRF1/CD80/CR1/LILRB1/TNFRSF1B/IL23A/DUSP22/MALT1/FAM49B/ZC3H12A/SKAP1/NDFIP1/TNFAIP3/CLCF1/ZBTB1/RIPK2/P2RX7/LTA/CD1D/ZBTB7B/DUSP10/PARP3/CD1A/TGFB1/IL10/CEACAM1	44	0.01134	0.35994	0.017555	0.15793
GO_RESPONSE_TO_TUMOR_NECROSIS_FACTOR	GO:0034612	231	0.337039	1.40327	0.00389228	0.0183087	BIRC3/TNFRSF13C/ZFP36/NFKBIA/LTB/CD40/TNFRSF13B/AIM2/KLF2/CD27/CYBA/TANK/TRAF5/ZFP36L1/CIB1/RPS3/TMSB4X/CARD16/ASAH1/TNFRSF1B/SMPD3/CASP1/TRAF3/ZC3H12A/TNFAIP3/FAS/TRADD/CYLD/CD70/GBP2/PTK2B/CCL3/STAT1/MAP3K14/TNFSF12/SPPL2A/YTHDC2/PSME2/NR1D1/GAS6/RORA/LTA/CXCL16/MAP3K5/CASP4/TNFRSF17/IKBKB/CDIP1/TRAF1/BIRC2/KAT2A/CCL5/TNFRSF18/SGMS1/NFE2L2/CCL3L3/PSME4/GBP1	58	0.011494	0.29897	0.016375	0.13148
GO_PATTERN_RECOGNITION_RECEPTOR_SIGNALING_PATHWAY	GO:0002221	166	0.464383	1.86109	3.88455e-05	0.00056962	BIRC3/NFKBIA/SCIMP/CD40/CTSS/PELI1/ITGB2/MAP3K1/UBC/RPS27A/FCRL3/TLR10/CYBA/TANK/PTPN22/UBA52/LY96/TICAM1/IRF1/CNPY3/APPL1/LYN/LILRA4/TRAF3/TNFAIP3/TNIP1/CYLD/BCL10/TNIP2/TLR7/HSP90B1/IRAK2/TLR6/NR1D1/ITGAM/RIPK2/XIAP/IKBKB/IRAK1/TLR1/RFTN1/LRRC14/UNC93B1/LGMN/BIRC2	45	0.011995	0.30487	0.014869	0.13504
GO_TYROSINE_PHOSPHORYLATION_OF_STAT_PROTEIN	GO:0007260	54	0.508727	1.70027	0.00427731	0.0196388	CD40/HES1/IL6/IL24/SOCS3/JAK3/INPP5F/STAT3/IL23A/LYN/PARP14/HCLS1/GGNBP2/CLCF1/CCL5/IL6R/TNFRSF18/HPX/IFNG/IGF1/PTK6	21	0.012059	0.47238	0.0163	0.20943
GO_POSITIVE_REGULATION_OF_CELL_ADHESION	GO:0045785	322	0.403203	1.73747	5.49964e-05	0.000628776	CD83/TNFRSF13C/PTPRC/CD44/CD74/IL4R/PTPN6/NFKBID/CCR7/HES1/CORO1A/CLECL1/LGALS1/STK4/CD55/GRB2/CD27/ITGB2/NFKBIZ/MAP3K8/ETS1/FLNA/ADAM19/CIB1/BTLA/RHOH/PTPN22/SPOCK2/IL7/S100A10/RUNX3/RPS3/ADAM8/IL27RA/ATM/CD86/IL2RA/IL6/DOCK8/JAK3/CD80/ARPC2/ANK3/LILRB1/NEDD9/FLOT2/NR4A3/IL23A/ALOX5/LYN/MALT1/FAM49B/GRAP2/EGR3/SKAP1/CSK/AP3B1/EBI3/PIK3R6/PRKD2/CYLD/GCNT2/IQGAP1/CD70/CCDC88B/PTK2B/BCL10/STX4/PLEK…	89	0.012168	0.21392	0.014824	0.094992
GO_LYMPHOCYTE_HOMEOSTASIS	GO:0002260	55	0.498968	1.6734	0.0054188	0.0232613	TNFRSF13C/TSC22D3/CD74/TNFRSF13B/CORO1A/BCL2/MEF2C/IL2RA/JAK3/BCL2L11/LYN/PMAIP1/TNFAIP3/FAS/BCL10/GAPT/TCIRG1/NCKAP1L/P2RX7/ZC3H8/DNAJA3/TNFRSF17	22	0.012352	0.42783	0.014763	0.19047
GO_ALPHA_BETA_T_CELL_DIFFERENTIATION	GO:0046632	91	0.472424	1.73332	0.00073384	0.00498248	CD83/GPR183/LY9/IL4R/NFKBID/BCL2/NFKBIZ/SLAMF6/RUNX3/STAT6/PSAP/CD86/IL6/JAK3/IRF1/CD80/STAT3/IL23A/MALT1/GPR18/ZC3H12A/RELB/AP3B1/BATF/PTGER4/PRR7/TCF7/NCKAP1L/RORA/RIPK2/TGFBR2/ZBTB7B/PRDM1	33	0.012874	0.35121	0.015187	0.15748
GO_LYMPHOCYTE_DIFFERENTIATION	GO:0030098	291	0.420772	1.79542	5.14774e-05	0.00060967	MS4A1/CD83/GPR183/PTPRC/CD74/LY9/IL4R/POU2F2/PTPN6/FCGR2B/NFKBID/CCR7/IKZF3/LGALS1/KLF6/CD79A/BCL2/CD27/NFKBIZ/ITGB1/FCRL3/HDAC9/ZFP36L1/RHOH/PTPN22/IL7/SLAMF6/RUNX3/STAT6/ADAM8/ATM/PSAP/CD86/B2M/IL2RA/IL6/JAK3/IRF1/CD80/CR2/CR1/DOCK2/STAT3/CHD7/IL23A/MALT1/TPD52/GPR18/NOTCH2/EGR3/IRF2BP2/ZC3H12A/RELB/NDFIP1/AP3B1/BATF/FGL2/PIK3R6/EGR1/CYLD/PTK2B/DNAJB9/PTGER4/CLCF1/PRR7/TCIRG1/ZBTB7A/GAS6/TCF7/I…	86	0.014234	0.212	0.014691	0.096757
GO_RESPONSE_TO_MOLECULE_OF_BACTERIAL_ORIGIN	GO:0002237	261	0.362281	1.52902	0.000144753	0.00128578	ZFP36/IRF8/NFKBIA/SCIMP/CD40/FCGR2B/CCR7/PDE4B/PELI1/IL10RA/CD55/STAP1/NFKB2/FOS/PTPN22/MEF2C/CAPN2/ACP5/CD86/PDCD4/B2M/CNR2/IL6/IL24/CARD16/IRF5/LY96/TICAM1/CD80/CD180/LILRB1/TNFRSF1B/LYN/MALT1/FAM49B/CASP1/ZC3H12A/TNFAIP3/NUGGC/BCL10/CCL3/TNIP2/IRAK2/TLR6/SIGIRR/OTUD5/PTGER4/TRIB1/NR1D1/CSF2RB/RIPK2/P2RX7/LTA/PF4/PLCG2/KMO/NFKBIB/PPBP/DUSP10/IRAK1/PTAFR/TLR1/LY86/TGFB1/IL10/CCL5/SGMS1/CNR1/PPARD	69	0.01475	0.23996	0.01466	0.11022
GO_B_CELL_PROLIFERATION	GO:0042100	71	0.582386	2.04773	3.0106e-05	0.000538431	MS4A1/TNFRSF13C/GPR183/PTPRC/CD74/CD40/TNFRSF13B/FCGR2B/IKZF3/CD79A/CD22/PELI1/BCL2/BLK/FCRL3/IL7/MEF2C/ATM/MNDA/CDKN1A/TICAM1/CR2/CD180/LYN/PRKCD/CD70/PAWR/GAPT	28	0.015337	0.36147	0.0144	0.16723
GO_TOLL_LIKE_RECEPTOR_SIGNALING_PATHWAY	GO:0002224	124	0.543654	2.09162	3.51655e-05	0.00056962	BIRC3/NFKBIA/SCIMP/CD40/CTSS/PELI1/ITGB2/MAP3K1/UBC/RPS27A/FCRL3/TLR10/CYBA/TANK/PTPN22/UBA52/LY96/TICAM1/IRF1/CNPY3/APPL1/LYN/LILRA4/TRAF3/TNFAIP3/TNIP1/BCL10/TNIP2/TLR7/HSP90B1/IRAK2/TLR6/NR1D1/ITGAM/RIPK2/IKBKB/IRAK1/TLR1/RFTN1/LRRC14/UNC93B1/LGMN/BIRC2	43	0.017396	0.2886	0.013907	0.13672
GO_POSITIVE_REGULATION_OF_IMMUNE_EFFECTOR_PROCESS	GO:0002699	164	0.458339	1.83391	3.86623e-05	0.00056962	SCIMP/PTPRC/FCER2/CD74/CD40/IL4R/NFKBID/DDX21/RAC2/BLK/STAP1/ITGB2/NFKBIZ/CD1C/PTPN22/SLAMF6/STAT6/NCR3/CD86/B2M/RPS19/IL6/TICAM1/CD80/FGR/LILRB1/SEMA7A/NR4A3/IL23A/LYN/MALT1/FAM49B/CLNK/RAP1A/BCL10/RAPGEF1/STX4/CLCF1/ITGAM/ZBTB1/RIPK2/P2RX7/LTA/GPI/CD1D	45	0.021327	0.28085	0.013859	0.13854
GO_LEUKOCYTE_HOMEOSTASIS	GO:0001776	77	0.483592	1.7247	0.00119548	0.00736245	TNFRSF13C/TSC22D3/GPR183/CD74/TNFRSF13B/CORO1A/PDE4B/BCL2/MEF2C/IL2RA/IL6/JAK3/BCL2L11/LYN/PMAIP1/TNFAIP3/FAS/BCL10/GAPT/TCIRG1/NCKAP1L/P2RX7/ZC3H8/DNAJA3/TNFRSF17	25	0.023139	0.34772	0.012826	0.17447
GO_CYTOKINE_RECEPTOR_ACTIVITY	GO:0004896	70	0.58044	2.03629	3.00183e-05	0.000538431	CD44/CD74/IL4R/CCR7/IL2RG/IL10RA/IL27RA/IL2RA/IFNGR2/CXCR3/EBI3/IL21R/IL13RA1/CSF2RB/CCR6/IFNGR1/IL6R/IL11RA/MPL/IL20RB/CXCR4/IL5RA/IL1RAP/CXCR5/IL12RB1/IFNLR1/IL1R2/EPOR/CCR2/IL6ST	30	0.023476	0.37307	0.014595	0.18777
GO_REGULATION_OF_LEUKOCYTE_MEDIATED_IMMUNITY	GO:0002703	158	0.469388	1.86928	3.80735e-05	0.00056962	SCIMP/PTPRC/FCER2/CD40/IL4R/PTPN6/FCGR2B/DDX21/RAC2/BLK/STAP1/ITGB2/CD1C/SLAMF6/STAT6/NCR3/IL27RA/B2M/IL6/JAK3/TICAM1/FGR/CR1/LILRB1/TNFRSF1B/IL23A/DUSP22/LYN/MALT1/FAM49B/CLNK/NDFIP1/PIK3R6/SERPINB9/STX4/CLCF1/ITGAM/ZBTB1/P2RX7/LTA/CD1D/PTAFR/PARP3/HMOX1/CD1A/TGFB1/IL10/CEACAM1	48	0.024174	0.28348	0.01431	0.14357
HP_ABNORMAL_LYMPHOCYTE_PHYSIOLOGY	HP:0031409	198	0.336485	1.37646	0.00831304	0.0320513	MS4A1/TNFRSF13C/CD40/IL4R/TNFRSF13B/IL2RG/CD79A/CD55/CD27/FLNA/NFKB2/FOS/ATM/B2M/IL2RA/SAMD9L/WIPF1/DOCK8/JAK3/IRF5/CR2/TNFRSF1B/STAT3/PSTPIP1/IRF2BP2/NLRP1/SPIB/SP110/FAS/PRKCD/CD70/BCL10/TNFSF12/RREB1/MVK/XIAP/PLCG2/MSN/CD247/IKBKB/CASP10/PMM2/SLC7A7/LMNA/CCND1/IFNGR1/SETX/MAN2B1	48	0.026184	0.26004	0.01298	0.13402
GO_CYTOPLASMIC_SIDE_OF_MEMBRANE	GO:0098562	160	0.370351	1.4764	0.00375393	0.0178836	ATP2B1/RPS29/PTPRC/BLK/EZR/TRAF5/S100A6/PTPN22/RGS1/RPL27/PTPN1/CNR2/FGR/EEF1A1/SLA/LYN/GM2A/TRAF3/LRRK2/PTK2/RASA3/CYLD/IQGAP1/PTK2B/GNB5/CYTH1/RAB21/SPPL2A/GNAI2/PPP3CA/PTP4A1/ANK1/GNG3/SNX18/LDLRAP1/IKBKB/TNK1/CDIP1/TRAF1/GNG2/BIRC2/ESYT1/SNX9/PTPN7/RPS28/EPB41/CDK16/RASAL3/LCK/PTK6/SNX5/TRAF2/SRC/KCNAB2	54	0.030772	0.24101	0.0132	0.1289
GO_CELLULAR_RESPONSE_TO_BIOTIC_STIMULUS	GO:0071216	189	0.430124	1.75011	4.11201e-05	0.00056962	ZFP36/IRF8/NFKBIA/SCIMP/CD40/TXNIP/FCGR2B/PDE4B/CD55/STAP1/PTPN22/MEF2C/CAPN2/CD86/PDCD4/IL6/IL24/CARD16/DDIT3/LY96/TICAM1/CD80/CD180/LILRB1/TNFRSF1B/BCL2L11/LYN/MALT1/FAM49B/CASP1/ZC3H12A/TNFAIP3/PPP1R15B/NUGGC/BCL10/CCL3/TNIP2/IRAK2/TLR6/SIGIRR/TRIB1/NR1D1/RIPK2/PF4/KMO/NFKBIB/PPBP/IRAK1/PTAFR/TLR1/LY86/TGFB1/IL10/CCL5/SGMS1/PPARD/CCDC47/EIF2AK3	58	0.031615	0.22412	0.012728	0.12064
GO_MACROPHAGE_ACTIVATION	GO:0042116	76	0.542132	1.92939	6.10426e-05	0.000645619	PTPRC/JUN/CD74/IL4R/FCGR2B/STAP1/ITGB2/ATM/IL6/TICAM1/NAMPT/LRRK2/ZC3H12A/CRTC3/CCL3/TNIP2/TLR7/TLR6/NR1D1/ITGAM/RORA/GRN/IFNGR1/TLR1/IL10	25	0.031661	0.30864	0.011385	0.1662
GO_ALPHA_BETA_T_CELL_ACTIVATION	GO:0046631	123	0.479552	1.84239	7.01189e-05	0.000706546	CD83/GPR183/PTPRC/LY9/IL4R/NFKBID/CD55/BCL2/NFKBIZ/PTPN22/SLAMF6/RUNX3/STAT6/PSAP/CD86/IL6/JAK3/IRF1/CD80/DOCK2/LILRB1/STAT3/IL23A/MALT1/GPR18/ZC3H12A/RELB/AP3B1/EBI3/BATF/PTGER4/PRR7/TCIRG1/TCF7/NCKAP1L/RORA/RIPK2/TGFBR2/ZBTB7B/PRDM1	40	0.031702	0.2557	0.012171	0.13773
GO_CELLULAR_RESPONSE_TO_MOLECULE_OF_BACTERIAL_ORIGIN	GO:0071219	167	0.43651	1.75067	3.90122e-05	0.00056962	ZFP36/IRF8/NFKBIA/SCIMP/CD40/FCGR2B/PDE4B/CD55/STAP1/PTPN22/MEF2C/CAPN2/CD86/PDCD4/IL6/IL24/CARD16/LY96/TICAM1/CD80/CD180/LILRB1/TNFRSF1B/LYN/MALT1/FAM49B/CASP1/ZC3H12A/TNFAIP3/NUGGC/BCL10/CCL3/TNIP2/IRAK2/TLR6/SIGIRR/TRIB1/NR1D1/RIPK2/PF4/KMO/NFKBIB/PPBP/IRAK1/PTAFR/TLR1/LY86/TGFB1/IL10/CCL5/SGMS1/PPARD	52	0.032208	0.23299	0.012518	0.12598
GO_CYTOKINE_PRODUCTION_INVOLVED_IN_IMMUNE_RESPONSE	GO:0002367	82	0.455053	1.64073	0.00280339	0.0144517	SCIMP/CD74/DDX21/CD55/B2M/IL6/JAK3/TICAM1/LILRB1/TNFRSF1B/SEMA7A/NR4A3/MALT1/CLNK/BCL10/GAS6/STARD7/HMOX1/TGFB1/IL10	20	0.033	0.37576	0.012654	0.20438
GO_REGULATION_OF_ANTIGEN_RECEPTOR_MEDIATED_SIGNALING_PATHWAY	GO:0050854	61	0.602758	2.06324	5.84624e-05	0.000634256	PTPRC/PTPN6/FCGR2B/CCR7/CD22/BLK/STAP1/RAB29/EZR/FCRL3/PTPN22/RPS3/KCNN4/PRKCB/DUSP22/LYN/MALT1/PRNP/PVRIG/PRKD2/CYLD/BCL10/PAWR/BTN2A2/PHPT1/NFAM1/CEACAM1/LPXN/GBP1/PTPRJ/LCK	31	0.033195	0.2917	0.012028	0.15888
GO_CD4_POSITIVE_ALPHA_BETA_T_CELL_DIFFERENTIATION	GO:0043367	67	0.484593	1.68605	0.00313031	0.0155403	CD83/GPR183/LY9/IL4R/NFKBID/NFKBIZ/SLAMF6/RUNX3/STAT6/CD86/IL6/JAK3/CD80/STAT3/IL23A/MALT1/ZC3H12A/RELB/BATF/PTGER4/NCKAP1L/RORA/RIPK2/ZBTB7B	24	0.034728	0.29934	0.011041	0.16487
GO_POSITIVE_REGULATION_OF_RESPONSE_TO_EXTERNAL_STIMULUS	GO:0032103	370	0.297676	1.29907	0.00675431	0.0278055	SWAP70/NFKBIA/SCIMP/CD74/CCR7/RAC2/AIM2/GPSM3/STAP1/ZBP1/NFKBIZ/TLR10/ETS1/CYBA/SLAMF6/PYHIN1/NCR3/ADAM8/PDCD4/TMSB4X/RPS19/IL6/MNDA/LY96/TICAM1/MAPK13/CD180/STAT3/APPL1/IL23A/LYN/MALT1/LRRK2/CLNK/RELB/RPS6KA5/PTK2/TNIP1/PRKCD/TRADD/PRKD2/HSPB1/PTK2B/BCL10/CCL3/IL16/TLR7/TLR6/VEGFB/PTGER4/STX4/WNK1/PSME2/BMPR2/GAS6/NCKAP1L/RIPK2/LTA/GRN/CD1D/CAMK1D/PLCG2/IKBKB/CCR6/COCH/FBXW11/LGMN/ZNF580/LY86/TG…	75	0.034835	0.20103	0.012647	0.11081
HP_ABNORMALITY_OF_HUMORAL_IMMUNITY	HP:0005368	193	0.345199	1.4079	0.00573256	0.024365	MS4A1/TNFRSF13C/CD40/IL4R/TNFRSF13B/IL2RG/CD79A/CD55/CD27/FLNA/NFKB2/FOS/ATM/PACS1/B2M/IL2RA/SAMD9L/DOCK8/JAK3/IRF5/CR2/TNFRSF1B/STAT3/PSTPIP1/IRF2BP2/NLRP1/SPIB/SP110/FAS/PRKCD/CD70/BCL10/TNFSF12/MVK/XIAP/PLCG2/MSN/CD247/IKBKB/CASP10/PMM2/SLC7A7/LMNA/CCND1/IRAK1/IFNGR1/SETX/MAN2B1	48	0.03563	0.23842	0.011766	0.13217
GO_RESPONSE_TO_CALCIUM_ION	GO:0051592	111	0.437427	1.65514	0.00119068	0.00735252	JUNB/JUN/CPNE5/TXNIP/FOSB/DUSP1/FOS/MEF2C/SDC1/ADD1/CALM1/SYT17/ALOX5AP/IQGAP1/PTK2B/JUND/CLIC4/RASGRP2/PPP3CA/PPIF/CAMK2D/P2RX7/CCND1/ALG2/SLC25A23/HOMER1/LGMN/PRKAA1/ITPKB/KCNIP2	30	0.035903	0.31462	0.012973	0.17474
GO_NEGATIVE_REGULATION_OF_LEUKOCYTE_CELL_CELL_ADHESION	GO:1903038	92	0.410586	1.50905	0.00913637	0.0342133	CD74/IL4R/PTPN6/FCGR2B/NFKBID/PELI1/PTPN22/RUNX3/CD86/LAX1/IL2RA/JAK3/IRF1/CD80/LILRB1/DUSP22/PRNP/ZC3H12A/NDFIP1/FGL2	20	0.035961	0.36093	0.011847	0.20054
HP_IMMUNODEFICIENCY	HP:0002721	185	0.38817	1.57545	0.000488639	0.0035601	MS4A1/TNFRSF13C/IRF8/PTPRC/CD40/TNFRSF13B/CYBB/CORO1A/RAC2/IL2RG/CD79A/MYC/STK4/CYBA/NFKB2/FOS/ATM/ACP5/IL2RA/WIPF1/JAK3/TICAM1/CR2/IFNGR2/LYST/DOCK2/TNFRSF1B/CHD7/MALT1/TRAF3/IRF2BP2/ORAI1/SP110/IL21R/PRKCD/BCL10/STAT1/NCF1/TNFSF12/RREB1	40	0.036443	0.28548	0.013245	0.15916
GO_REGULATION_OF_B_CELL_PROLIFERATION	GO:0030888	54	0.61618	2.0594	8.61203e-05	0.00082187	TNFRSF13C/GPR183/PTPRC/CD74/CD40/TNFRSF13B/FCGR2B/IKZF3/CD22/PELI1/BCL2/BLK/FCRL3/IL7/MEF2C/ATM/MNDA/CDKN1A/TICAM1/LYN	20	0.036949	0.33792	0.01138	0.18906
GO_REGULATION_OF_RESPONSE_TO_BIOTIC_STIMULUS	GO:0002831	321	0.314466	1.35477	0.00362001	0.0173811	BIRC3/SCIMP/PTPN6/FCGR2B/AIM2/CD55/HSP90AB1/ZBP1/CYBA/PTPN22/SLAMF6/PYHIN1/NCR3/ADAM8/PTPN1/RPS19/IL2RA/MNDA/CARD16/SOCS3/LY96/IRF1/FGR/IFNGR2/CD180/CR1/LILRB1/APPL1/IL23A/LYN/MALT1/PARP14/TRAF3/CLNK/ZC3H12A/RELB/RPS6KA5/TNFAIP3/FGL2/PIK3R6/NR1H2/PRKCD/APOBEC3G/NLRC3/BCL10/C6orf106/STAT1/SIGIRR/RNF216/SERPINB9/TRIB1/PSME2/RIPK2/GRN/CD1D/XIAP/PLCG2/IKBKB/DUSP10/IFNGR1/TREML2/COCH/FBXW11/BIRC2/LY86…	78	0.03879	0.18872	0.012288	0.10692
GO_LYMPHOCYTE_ACTIVATION_INVOLVED_IN_IMMUNE_RESPONSE	GO:0002285	143	0.44322	1.74074	0.000183641	0.00154223	GPR183/SWAP70/PTPRC/CD74/LY9/CD40/IL4R/FCGR2B/NFKBID/CORO1A/LGALS1/NFKBIZ/CD1C/LCP1/SLAMF6/STAT6/IL27RA/CD86/IL6/JAK3/CD80/CD180/LILRB1/STAT3/IL23A/MALT1/NOTCH2/ZC3H12A/RELB/NDFIP1/ITGAL/BATF/FGL2/PTK2B/GAPT/PTGER4/CLCF1/ITM2A/RORA/RIPK2/PLCG2/ZBTB7B/PARP3/CCR6/DOCK11/TGFB1/IL10/CEACAM1	48	0.040173	0.22473	0.011469	0.1285
GO_T_CELL_DIFFERENTIATION	GO:0030217	208	0.394564	1.62465	0.000214362	0.00173099	CD83/GPR183/PTPRC/CD74/LY9/IL4R/NFKBID/CCR7/BCL2/CD27/NFKBIZ/ZFP36L1/RHOH/PTPN22/IL7/SLAMF6/RUNX3/STAT6/ADAM8/PSAP/CD86/B2M/IL2RA/IL6/JAK3/IRF1/CD80/CR1/DOCK2/STAT3/CHD7/IL23A/MALT1/GPR18/EGR3/ZC3H12A/RELB/AP3B1/BATF/FGL2/PIK3R6/EGR1/CYLD/PTGER4/PRR7/TCIRG1/TCF7/NCKAP1L/RORA/ZBTB1/RIPK2/CD1D/ZC3H8/DNAJA3/TGFBR2/BTN2A2/ZBTB7B/DUSP10/PRDM1/CCR6/NFATC2	61	0.040257	0.19768	0.011613	0.1131
GO_TERTIARY_GRANULE	GO:0070820	149	0.414942	1.63864	0.000484478	0.00355203	CTSH/CTSS/SLC2A3/CNN2/PTPN6/CYBB/CD55/ITGB2/CYBA/CSTB/TMC6/ADAM8/B2M/METTL7A/ATP6V0A1/CR1/ASAH1/CD53/TMEM63A/PRCP/HGSNAT/FTH1/DBNL/DSP/CYSTM1/TCIRG1/PTPRN2/ITGAM/NCKAP1L/ALDOA/NIT2/LTA4H/PPBP/ITGAX/PTAFR/SIGLEC14/ATP6V0C/CEACAM1/LAMTOR1	39	0.04134	0.25643	0.01174	0.14776
GO_REGULATION_OF_CYTOKINE_PRODUCTION_INVOLVED_IN_IMMUNE_RESPONSE	GO:0002718	65	0.471848	1.63403	0.00555293	0.0237049	SCIMP/CD74/DDX21/B2M/IL6/JAK3/TICAM1/LILRB1/TNFRSF1B/SEMA7A/NR4A3/MALT1/CLNK/BCL10	14	0.047909	0.38666	0.010896	0.23215

## Sheet: B Cells - SLE (spline)
Gene Set Name	Gene Set ID	Set Size	Enrichment Score	Normalized Enrichment Score (NES)	p-value	q-value	Leading-Edge Set	Leading-Edge Size	MAGMA's p-value	MAGMA's Beta	MAGMA's Beta Standard Error	MAGMA's Standard Error
GO_PEPTIDYL_TYROSINE_MODIFICATION	GO:0018212	278	0.331308	1.4902	0.000886132	0.00648403	BANK1/CD74/PTPRC/CD44/CD40/HES1/PTPN6/STAP1/ITGB2/BLK/FGR/JAK3/IL24/SAMSN1/IL7/INPP5F/LYN/CSK/AREG/IL6/STAT3/SLA/SOCS3/PRNP/NEDD9/DUSP22/PARP14/IL23A/RICTOR/PTPN1/PTK2B/MVP/PRKCD/NCF1/PTK2/CLCF1/TGFB1/RYK/TPST1/CD80/LCK/GGNBP2/DOK7	43	9.0606e-07	0.65923	0.032152	0.13805
GO_POSITIVE_REGULATION_OF_PEPTIDYL_TYROSINE_PHOSPHORYLATION	GO:0050731	134	0.384131	1.58574	0.000939529	0.00677183	BANK1/CD74/PTPRC/CD44/CD40/HES1/STAP1/IL24/LYN/AREG/IL6/STAT3/SOCS3/PRNP/NEDD9/PARP14/IL23A/RICTOR/PTPN1/PTK2B/NCF1/CLCF1/TGFB1	23	2.2405e-06	0.95504	0.034488	0.20809
GO_FC_RECEPTOR_MEDIATED_STIMULATORY_SIGNALING_PATHWAY	GO:0002431	79	0.47464	1.80761	0.000287224	0.00281079	PTPRC/FCGR2B/GRB2/HSP90AB1/ARPC1B/BLK/FGR/WIPF1/LYN/APPL1/CSK/NR4A3/MYO1G/RAP1A/PRKCD/VAV3/ACTR3/PTK2/NCKAP1L/VAV2/FCGR2A/RAPGEF1/ARPC4/ARPC2/WIPF2/PLCG2/HSP90AA1	27	4.8999e-06	0.75876	0.029683	0.17154
GO_REGULATION_OF_PEPTIDYL_TYROSINE_PHOSPHORYLATION	GO:0050730	185	0.38572	1.66044	0.000123548	0.00159051	BANK1/CD74/PTPRC/CD44/CD40/HES1/PTPN6/STAP1/ITGB2/IL24/SAMSN1/IL7/INPP5F/LYN/AREG/IL6/STAT3/SOCS3/PRNP/NEDD9/DUSP22/PARP14/IL23A/RICTOR/PTPN1/PTK2B/MVP/PRKCD/NCF1/CLCF1/TGFB1/CD80/GGNBP2/DOK7	34	3.0923e-05	0.6372	0.027554	0.15903
GO_IMMUNE_RESPONSE_REGULATING_SIGNALING_PATHWAY	GO:0002764	336	0.353831	1.61437	0.000323102	0.00304514	MS4A1/PTPRC/NFKBID/JUN/CD40/CD22/CCR7/PDE4B/PTPN6/CD79A/CTSH/MAP3K1/STAP1/FCGR2B/BCL2/MEF2C/GRB2/BTLA/NFKBIZ/FOS/HSP90AB1/ARPC1B/FCRL3/RAB29/BLK/FGR/EZR/PTPN22/WIPF1/SKAP1/RPS3/PRKCB/LYN/MALT1/CR2/NCR3/APPL1/CSK/CYLD/NFATC1/CR1/NR4A3/RPS6KA5/PRKD2/PLEKHA1/KCNN4/MNDA/RFTN1/MYO1G/PRNP/RELB/DUSP22/GRAP2/LILRB1/LAX1/ZC3H12A/RAP1A/PRKCD/VAV3/PPP3CA/ACTR3/PTK2/NCKAP1L/VAV2/FCGR2A/PAWR/ICOSLG/NFAM1/PVRI…	88	4.032e-05	0.38495	0.026832	0.097612
GO_NEGATIVE_REGULATION_OF_IMMUNE_RESPONSE	GO:0050777	105	0.369268	1.46993	0.00809973	0.0343898	PTPRC/IL4R/PTPN6/CD55/FCGR2B/STAT6/JAK3/IL27RA/SAMSN1/RPS19/LYN/CR1/TNFAIP3/IL2RA/DUSP22/LILRB1/PARP14/ZC3H12A/TGFB1/FGL2/NLRC3/SERPINB9/NR1H2	23	4.4791e-05	0.77295	0.027299	0.19727
GO_ACTIVATION_OF_IMMUNE_RESPONSE	GO:0002253	355	0.310668	1.42726	0.00106308	0.00748309	MS4A1/PTPRC/NFKBID/CD22/CCR7/PDE4B/PTPN6/CD79A/CD55/STAP1/FCGR2B/BCL2/MEF2C/GRB2/ZBP1/NFKBIZ/HSP90AB1/ARPC1B/FCRL3/RAB29/BLK/FGR/EZR/PTPN22/AIM2/WIPF1/SKAP1/RPS3/PRKCB/LYN/MALT1/CR2/NCR3/APPL1/CSK/CYLD/CR1/NR4A3/RPS6KA5/PRKD2/PLEKHA1/PYHIN1/KCNN4/MNDA/RFTN1/MYO1G/PRNP/RELB/DUSP22/GRAP2/LAX1/ZC3H12A/RAP1A/PRKCD/VAV3/ACTR3/PTK2/NCKAP1L/VAV2/FCGR2A/PAWR/ICOSLG/NFAM1/PVRIG/BCL10/IKBKB/RAPGEF1/BTN3A1/…	72	6.023e-05	0.42192	0.026544	0.1097
GO_LEUKOCYTE_CELL_CELL_ADHESION	GO:0007159	274	0.40734	1.83066	0.000215285	0.00231638	CD83/TNFRSF13C/SELL/CD74/PTPRC/IL4R/CD44/NFKBID/CCR7/HES1/PTPN6/CD55/CORO1A/FCGR2B/ETS1/PELI1/RAC2/GRB2/BTLA/NFKBIZ/RHOH/ITGB2/MAP3K8/RUNX3/STK10/EZR/LGALS1/PTPN22/JAK3/DOCK8/IL27RA/CLECL1/IRF1/ADAM8/IL7/SKAP1/RPS3/NT5E/LYN/MALT1/CSK/CYLD/NR4A3/IL6/ALOX5/CD86/IL2RA/FLOT2/PRNP/DUSP22/GRAP2/LILRB1/ITGAL/IL23A/LAX1/ZC3H12A/EGR3/AP3B1/TGFBR2/CCDC88B/CD27/ITPKB/ITGB1/FAM49B/NCKAP1L/ZBTB16/PAWR/TNIP1/I…	94	7.4004e-05	0.36248	0.025986	0.095505
GO_SIDE_OF_MEMBRANE	GO:0098552	399	0.344408	1.597	0.000470367	0.00400877	MS4A1/CD83/TNFRSF13C/SELL/CD74/FCER2/PTPRC/ATP2B1/CD69/RPS29/CD40/CD22/CCR7/CD79A/FCGR2B/IL2RG/TAPBP/TRAF5/ITGB2/BLK/FGR/EZR/PTPN22/RGS1/IL27RA/LYN/CNR2/ECE1/SLC38A1/RPL27/CYLD/B4GALT1/LRRK2/CD86/SLA/IL2RA/PRNP/LILRB1/CXCR4/CD1C/IL13RA1/GNB5/EEF1A1/PTPN1/S100A6/TGFBR2/GNAI2/PTK2B/CYTH1/CD27/ITGB1/PPP3CA/CLEC2D/CAPN2/PTK2/RASA3/GM2A/RAB21/TRAF3/SEMA7A/LY75/SNX9/ABCB1/ICOSLG/GNG2/IKBKB/ITGAM/BTN3A1…	102	9.0135e-05	0.35085	0.025964	0.093656
HP_GASTROINTESTINAL_INFLAMMATION	HP:0004386	68	0.417397	1.54686	0.00981116	0.0393109	IL10RA/ARPC1B/RPL11/WIPF1/PSTPIP1/CDKN1A/IL6/TNFAIP3/IRF5/SPIB/TGFBR2/PRKCD/HPS1/ABCB1/TGFB1/STAT1/CIITA/XIAP	18	9.1122e-05	0.83804	0.026022	0.22387
GO_ERK1_AND_ERK2_CASCADE	GO:0070371	207	0.382447	1.66688	0.000286369	0.00281079	CD74/PTPRC/CD44/JUN/SCIMP/CCR7/DUSP1/GPR183/PTPN6/CTSH/MYC/ZFP36L1/EZR/PTPN22/CCL3/LYN/CIB1/CSK/PRKD2/SLAMF1/NOTCH2/PTGER4/PTPN1/YWHAZ/GNAI2/PTK2B/RAP1A/CFLAR/SEMA7A/CCL3L3/TNIP1/GCNT2/TGFB1/RAPGEF1/RGS14/ZFP36L2/PDE8A/GLIPR2/DNAJC27/BTN2A2/KLF4	41	9.3971e-05	0.45131	0.021482	0.12081
GO_POSITIVE_REGULATION_OF_IMMUNE_RESPONSE	GO:0050778	495	0.32565	1.5302	0.00084674	0.00625281	MS4A1/TNFRSF13C/CD74/FCER2/PTPRC/IL4R/NFKBID/CD40/CD22/SCIMP/CCR7/PDE4B/PTPN6/DDX21/CD79A/CD55/STAP1/FCGR2B/BCL2/MEF2C/GRB2/ZBP1/NFKBIZ/ITGB2/HSP90AB1/ARPC1B/FCRL3/RAB29/BLK/FGR/EZR/STAT6/PTPN22/SLAMF6/IL27RA/AIM2/ADAM8/WIPF1/RPS19/SKAP1/RPS3/PRKCB/LYN/MALT1/CR2/NCR3/APPL1/CSK/CYLD/CR1/NR4A3/RPS6KA5/IL6/PRKD2/PLEKHA1/PYHIN1/KCNN4/CD86/MNDA/RFTN1/MYO1G/PRNP/RELB/DUSP22/GRAP2/LILRB1/TICAM1/CD1C/IL2…	102	0.00011839	0.33265	0.024868	0.090464
GO_NEGATIVE_REGULATION_OF_INTRACELLULAR_SIGNAL_TRANSDUCTION	GO:1902532	423	0.290995	1.35639	0.00163845	0.00996469	BANK1/CD74/HERPUD1/PTPRC/CD44/NFKBID/CD22/PLEK/DUSP1/PTPN6/DUSP2/PIK3IP1/ARHGAP24/MYC/BCL2/RHOH/TMSB4X/TANK/ITPR1/ATM/EZR/PER1/PTPN22/DUSP5/LYN/CIB1/CSK/CYLD/TNFAIP3/LRRK2/PLEKHA1/DDIT3/PDCD4/PRNP/LAX1/ZC3H12A/PTPN1/GNAI2/PRKCD/ITGB1/CRTC3/DUSP8/RASA3/FAM49B/ARHGAP25/AIDA/TPT1/TNIP1/SORL1/SESN3/STAT1/C12orf66/URI1/NLRC3/MCL1/DDIT4/RAPGEF1/NR1D1/UACA/TRIM39/RGS14/P2RX7/PRKAA1/DGKD/CALM1/ARNTL/MAPK…	75	0.00019499	0.3879	0.024749	0.10934
GO_NEGATIVE_REGULATION_OF_LYMPHOCYTE_ACTIVATION	GO:0051250	115	0.428972	1.73103	0.000450383	0.0038585	BANK1/CD74/IL4R/NFKBID/PTPN6/FCGR2B/PELI1/RUNX3/BLK/ATM/FGR/PTPN22/JAK3/TNFRSF13B/IRF1/SAMSN1/LYN/TNFAIP3/CD86/MNDA/IL2RA/PRNP/DUSP22/LILRB1/LAX1/ZC3H12A/CLNK/PAWR/FGL2	29	0.00027686	0.59908	0.023866	0.17344
GO_POSITIVE_REGULATION_OF_LEUKOCYTE_CELL_CELL_ADHESION	GO:1903039	186	0.430779	1.8555	0.000124285	0.00159149	CD83/TNFRSF13C/CD74/PTPRC/IL4R/CD44/NFKBID/CCR7/HES1/PTPN6/CD55/CORO1A/ETS1/GRB2/BTLA/NFKBIZ/RHOH/ITGB2/MAP3K8/RUNX3/LGALS1/PTPN22/JAK3/DOCK8/IL27RA/CLECL1/ADAM8/IL7/SKAP1/RPS3/LYN/MALT1/CSK/CYLD/NR4A3/IL6/ALOX5/CD86/IL2RA/FLOT2/GRAP2/LILRB1/IL23A/EGR3/AP3B1/TGFBR2/CCDC88B/CD27/ITPKB/FAM49B/NCKAP1L/ZBTB16/ICOSLG	53	0.00030232	0.43427	0.023785	0.1266
GO_REGULATION_OF_B_CELL_ACTIVATION	GO:0050864	103	0.447694	1.7778	0.000277258	0.00278109	BANK1/TNFRSF13C/CD74/PTPRC/CD40/CD22/GPR183/IKZF3/PTPN6/FCGR2B/ZFP36L1/PELI1/BCL2/MEF2C/FCRL3/BLK/ATM/STAT6/TNFRSF13B/IL27RA/SAMSN1/IL7/CDKN1A/LYN/CYLD/IL6/TNFAIP3/MNDA/TICAM1/CD27/VAV3/CLCF1/NCKAP1L/PAWR/TGFB1/NFAM1/TNIP2	37	0.00030597	0.50126	0.022949	0.14627
GO_B_CELL_ACTIVATION	GO:0042113	207	0.418681	1.82481	0.000143184	0.00174973	MS4A1/BANK1/TNFRSF13C/CD74/PTPRC/SWAP70/FCRL1/CD40/CD22/POU2F2/GPR183/IKZF3/PTPN6/CD79A/FCGR2B/ZFP36L1/PELI1/BCL2/KLF6/MEF2C/HDAC9/FCRL3/BLK/ATM/STAT6/LGALS1/JAK3/TNFRSF13B/IL27RA/SAMSN1/IL7/PRKCB/CDKN1A/LYN/MALT1/CR2/CYLD/IL6/TNFAIP3/CD180/CD86/MNDA/TICAM1/IRF2BP2/LAX1/NOTCH2/PTK2B/PRKCD/CD27/ITGB1/VAV3/ZBTB7A/CLCF1/NCKAP1L/BATF/HHEX/TPD52/PAWR/TGFB1/ICOSLG/NFAM1/TNIP2/SKAP2/GAPT	64	0.00033897	0.39352	0.023677	0.11577
GO_NEGATIVE_REGULATION_OF_IMMUNE_SYSTEM_PROCESS	GO:0002683	346	0.356225	1.63105	0.000337952	0.00311715	BANK1/ZFP36/CD74/PTPRC/IL4R/NFKBIA/TSC22D3/NFKBID/CD22/DUSP1/HES1/PTPN6/CD55/STAP1/FCGR2B/MYC/ZFP36L1/PELI1/FCRL3/RUNX3/BLK/ATM/FGR/EZR/STAT6/PTPN22/JAK3/TNFRSF13B/IL27RA/IRF1/SAMSN1/RPS19/CCL3/LYN/CNR2/APPL1/CIB1/CR1/GPR18/TNFAIP3/CD86/MNDA/IL2RA/PRNP/KLF13/DUSP22/LILRB1/PARP14/LAX1/ZC3H12A/PTGER4/PTK2B/ITPKB/CLNK/ZBTB16/PAWR/TGFB1/FGL2/NLRC3/PVRIG/BCL10/CD80/NR1D1/SERPINB9/NR1H2/PF4/C6orf106/TS…	68	0.00048625	0.36332	0.022029	0.11013
GO_POSITIVE_REGULATION_OF_CELL_CELL_ADHESION	GO:0022409	214	0.421314	1.84304	0.000150534	0.00182106	CD83/TNFRSF13C/CD74/PTPRC/IL4R/CD44/NFKBID/CCR7/HES1/PTPN6/CD55/CORO1A/ETS1/GRB2/ADAM19/BTLA/NFKBIZ/RHOH/ITGB2/MAP3K8/RUNX3/LGALS1/PTPN22/JAK3/DOCK8/IL27RA/CLECL1/ADAM8/IL7/SKAP1/RPS3/LYN/MALT1/CSK/CYLD/NR4A3/IL6/ALOX5/CD86/IL2RA/FLOT2/GRAP2/LILRB1/IL23A/EGR3/AP3B1/TGFBR2/CCDC88B/CD27/ITPKB/ANK3/FAM49B/NCKAP1L/ZBTB16/GCNT2/ICOSLG	56	0.00052142	0.40646	0.022881	0.12394
GO_REGULATION_OF_CELL_CELL_ADHESION	GO:0022407	326	0.369155	1.68034	0.000300752	0.00289608	CD83/TNFRSF13C/CD74/PTPRC/SWAP70/IL4R/CD44/NFKBID/CCR7/HES1/PTPN6/CD55/FXYD5/CORO1A/FCGR2B/ETS1/PELI1/GRB2/ADAM19/BTLA/NFKBIZ/RHOH/ITGB2/MAP3K8/RUNX3/BLK/LGALS1/PTPN22/JAK3/DOCK8/IL27RA/CLECL1/IRF1/ADAM8/IL7/SKAP1/RPS3/LYN/MALT1/CSK/CYLD/NR4A3/IL6/ALOX5/CD86/IL2RA/FLOT2/AKNA/PRNP/DUSP22/GRAP2/LILRB1/IL23A/LAX1/ZC3H12A/EGR3/AP3B1/TGFBR2/CCDC88B/PRKCD/CD27/ITPKB/ANK3/PTK2/FAM49B/NCKAP1L/ZBTB16/ABAT…	73	0.00064534	0.35865	0.022883	0.11143
GO_REGULATION_OF_CELL_ACTIVATION	GO:0050865	441	0.342339	1.60069	0.000603136	0.00486955	CD83/BANK1/TNFRSF13C/CD74/PTPRC/IL4R/NFKBID/CD40/CD22/CCR7/PLEK/GPR183/IKZF3/HES1/PTPN6/CD55/CORO1A/STAP1/FCGR2B/ZFP36L1/PELI1/BCL2/MEF2C/RAC2/GRB2/BTLA/NFKBIZ/RHOH/ITGB2/MAP3K8/FCRL3/RUNX3/BLK/ATM/FGR/STAT6/LGALS1/PTPN22/JAK3/TNFRSF13B/DOCK8/IL27RA/CLECL1/IRF1/ADAM8/SAMSN1/CCL3/IL7/RPS3/CDKN1A/LYN/CNR2/MALT1/CSK/CYLD/CR1/NR4A3/IL6/TNFAIP3/LRRK2/CD86/MNDA/IL2RA/FLOT2/PRNP/DUSP22/GRAP2/LILRB1/TICA…	101	0.00082659	0.28304	0.021265	0.08994
HP_RECURRENT_BACTERIAL_INFECTIONS	HP:0002718	93	0.403511	1.57748	0.00351932	0.0183781	MS4A1/TNFRSF13C/CD40/CYBB/CD79A/STK4/IL2RG/IL10RA/ITGB2/LYST/TNFRSF13B/DOCK8/PSTPIP1/CYBA/MALT1/CR2/IFNGR2/STAT3/IL2RA/CXCR4/AP3B1/NCF1/STAT1/CIITA/SAMD9/IFNGR1/IKZF1/MAN2B1	28	0.0010622	0.58531	0.022035	0.19048
GO_REGULATION_OF_LEUKOCYTE_APOPTOTIC_PROCESS	GO:2000106	71	0.404577	1.51309	0.0115079	0.0438349	CD74/TSC22D3/NFKBID/CCR7/MEF2C/BLK/JAK3/DOCK8/ADAM8/LYN/NR4A3/LILRB1/CD27/ITPKB/HSH2D/BCL10/FOXP1/P2RX7/ZC3H8/SIRT1/SLC39A10/CCL5/HCLS1	23	0.0011601	0.63002	0.022251	0.20681
HP_PNEUMONIA	HP:0002090	150	0.33059	1.38686	0.0093574	0.0380519	MS4A1/TNFRSF13C/IRF8/PTPRC/CYBB/CD55/NFKB2/IL2RG/JAK3/TNFRSF13B/DOCK8/IL21R/CYBA/CR2/STAT3/CHD7/SETBP1/ACP5/CXCR4/SP110/PRKCD/NCF1/FCGR2A/TGFB1/TNFSF12	25	0.0012914	0.64829	0.02341	0.21509
GO_REGULATION_OF_INFLAMMATORY_RESPONSE	GO:0050727	261	0.377366	1.68635	0.00020024	0.00222144	BIRC3/PTPRC/NFKBIA/CCR7/STAP1/FCGR2B/ETS1/GPSM3/ZBP1/NFKBIZ/TMSB4X/ATM/PER1/TLR10/ADAM8/MAPK13/RPS19/CCL3/NT5E/LYN/CNR2/APPL1/CYLD/SIGLEC10/IL6/TNFAIP3/LRRK2/ALOX5/STAT3/CASP1/PDCD4/NLRP1/IL2RA/AKNA/SOCS3/ACP5/TICAM1/IL23A/ZC3H12A/PTGER4/RICTOR/TNFRSF1B/PRKCD/SEMA7A/LTA/TNIP1/NLRC3/TLR7/XIAP/NR1D1/CASP4/FOXP1/MAPK7/IL16/TLR6/KLF4/CD200/NDFIP1/GBP5/MVK/CCL5/ADCY7/RORA/DUSP10/CEBPB/TNF/CD6	67	0.0012918	0.358	0.02103	0.11878
GO_HOMEOSTASIS_OF_NUMBER_OF_CELLS	GO:0048872	228	0.31785	1.40181	0.00261737	0.014485	TNFRSF13C/ZFP36/CD74/TSC22D3/CCR7/GPR183/PDE4B/CORO1A/ZFP36L1/ETS1/BCL2/KLF2/MEF2C/RPS14/RPS17/JAK3/TNFRSF13B/RPS19/IL7/ADD1/LYN/CYLD/IL6/TNFAIP3/STAT3/PMAIP1/IL2RA/KLF13/ITPKB/LIPA/ZBTB7A/NCKAP1L/BCL2L11/STAT1/GAPT/AMPD3/BCL10	37	0.0013316	0.46679	0.020787	0.15535
GO_REGULATION_OF_RESPONSE_TO_CYTOKINE_STIMULUS	GO:0060759	151	0.336348	1.41216	0.00712566	0.0311327	BIRC3/CD74/PTPRC/PTPN6/STAP1/ZBP1/HSP90AB1/IL7/CARD16/CYLD/IL6/TNFAIP3/IFNGR2/CASP1/SOCS3/PARP14/CXCR4/PTPN1/IRAK2/STAT1/IKBKB/CASP4/NR1H2/IFNGR1/MAPK7/SPPL2A/KLF4/TRAF1/SIGIRR/CCL5/TNF/VRK2/BIRC2/LSM14A/ADAR	35	0.0014108	0.48183	0.021148	0.1613
GO_NEGATIVE_REGULATION_OF_NF_KAPPAB_TRANSCRIPTION_FACTOR_ACTIVITY	GO:0032088	71	0.421833	1.57762	0.00650678	0.0297799	NFKBIA/NFKBID/PELI1/TMSB4X/ANXA4/AIM2/CYLD/TNFAIP3/DDIT3/ZC3H12A/IRAK2/TRAF3/NLRC3/NFKBIB/SIRT1/KLF4/CD200	17	0.0014331	0.79477	0.023942	0.2665
GO_RECEPTOR_COMPLEX	GO:0043235	284	0.319953	1.44102	0.000927214	0.00670314	CD74/IL4R/CD44/CD40/SCIMP/PTPN6/CD79A/IL2RG/TRAF5/ITGB2/HSP90AB1/FCRL5/IL27RA/SKAP1/LYN/CR2/IL6/IL2RA/ITGAL/IL13RA1/NOTCH2/RNMT/TGFBR2/PTK2B/TNFRSF1B/ITGB1/LY96/TRAF3/PTPRN2/NR3C2/RYK/IKBKB/TLR7/ITGAM/TLR1/TSPAN32/GPR160/TLR6/TRAF1/EBI3/CD6/CSF2RB/NT5DC3/B2M/ITGAX/BIRC2/BMPR1A/ITPR3/IL6R/IL11RA/CHRNA1/BMPR2/NRP2/TLR2/ALK/SMAD3/AHR/GRIK2/MET/ERBB3/ITGA1/TFRC/LRP1B/NBR1/TLR4/TRPV3/EPHB4/ABHD6/PTPRB…	106	0.0014776	0.26866	0.020084	0.090371
GO_DEFENSE_RESPONSE_TO_VIRUS	GO:0051607	208	0.358959	1.56608	0.000573312	0.00470154	BIRC3/PTPRC/CD40/DDX21/BCL2/ZBP1/FLNA/APOBEC3C/LYST/PTPN22/IFITM1/AIM2/IRF1/IL6/TNFAIP3/RNASE6/IRF5/PMAIP1/IL2RA/MX1/IRF9/ISG20/LILRB1/TICAM1/IFI44L/IL23A/ZC3H12A/TRAF3/NT5C3A/APOBEC3D/FGL2/STAT1/MAP3K14/MX2/TLR7/DDIT4/C6orf106/TSPAN32/STAT2/TRIM38	40	0.0015451	0.43295	0.019552	0.14631
GO_REGULATION_OF_IMMUNE_EFFECTOR_PROCESS	GO:0002697	297	0.396842	1.79513	0.000253421	0.00261836	BIRC3/CD74/FCER2/PTPRC/IL4R/NFKBID/CD40/CD22/SCIMP/PTPN6/DDX21/CD55/STAP1/FCGR2B/RAC2/NFKBIZ/ITGB2/FCRL3/BLK/FGR/STAT6/PTPN22/SLAMF6/JAK3/IL27RA/AIM2/RPS19/LYN/MALT1/CR2/NCR3/APPL1/CR1/NR4A3/IL6/TNFAIP3/CD86/IL2RA/DUSP22/LILRB1/TICAM1/CD1C/IL23A/ZC3H12A/TNFRSF1B/RAP1A/STX4/CLNK/FAM49B/TRAF3/SEMA7A/LTA/CLCF1/TGFB1/FGL2/STX7/STAT1/BCL10/ITGAM/SUPT6H/RAPGEF1/CD1A/CD80/SERPINB9/C6orf106/TSPAN32/P2RX7…	78	0.0015556	0.31247	0.020073	0.10567
GO_PROTEIN_PHOSPHATASE_BINDING	GO:0019903	133	0.362058	1.49228	0.00349144	0.018313	CD22/PPP1R15A/FCRL2/BCL2/GRB2/FCRL3/STAT6/JAK3/SKAP1/CSK/PPP1R16B/STAT3/KCNN4/LILRB1/AP3B1/PTPN1/BOD1L1/MVP/PTK2/TRAF3/SNX3/AKAP11/STAT1/EIF2AK3/MASTL/LCK/ANK1/MAP3K5/PPP1CC/PPP1R9A/IQGAP1/PPP1R3E/PPP1R9B/IRS2/MAP2K7	35	0.0016667	0.41071	0.018289	0.1399
HP_ABNORMAL_TRACHEOBRONCHIAL_MORPHOLOGY	HP:0005607	212	0.303779	1.3264	0.00890869	0.0365981	MS4A1/TNFRSF13C/IRF8/CYBB/CD79A/NFKB2/IL2RG/TAPBP/MAP3K8/FLNA/TCOF1/ATM/TNFRSF13B/IDS/IRF1/IL21R/CYBA/CR2/ARHGEF1/CHD7/DSP/CXCR4/PRKCD/NCF1/FCGR2A/TGFB1/TNFSF12/STAT1	28	0.00172	0.58821	0.021241	0.20104
GO_RESPONSE_TO_BACTERIUM	GO:0009617	428	0.31647	1.47601	0.000565931	0.00466577	MS4A1/BANK1/ZFP36/IRF8/NFKBIA/CD40/SCIMP/CCR7/PDE4B/IKZF3/PLAC8/CD55/RPL39/STAP1/FCGR2B/JCHAIN/PELI1/MEF2C/NFKB2/IL10RA/FOS/RAB29/FGR/LYST/PTPN22/RGS1/MACROD2/IL24/IL27RA/RPS19/CCL3/RPL30/CARD16/LYN/CNR2/CYBA/MALT1/MPEG1/IL6/TNFAIP3/CHD7/CD180/CASP1/RNASE6/CD86/IRF5/PDCD4/NLRP1/ACP5/LILRB1/TICAM1/IL23A/NOTCH2/ZC3H12A/PTGER4/TNFRSF1B/PRKCD/OTUD5/IRAK2/GBP2/CAPN2/LY96/CFLAR/CA5B/FAM49B/RPS6KA3/KMO/…	81	0.0018094	0.28892	0.018937	0.099281
GO_REGULATION_OF_LYMPHOCYTE_ACTIVATION	GO:0051249	347	0.375152	1.7186	0.000339559	0.00312001	CD83/BANK1/TNFRSF13C/CD74/PTPRC/IL4R/NFKBID/CD40/CD22/CCR7/GPR183/IKZF3/HES1/PTPN6/CD55/CORO1A/FCGR2B/ZFP36L1/PELI1/BCL2/MEF2C/RAC2/GRB2/BTLA/NFKBIZ/RHOH/MAP3K8/FCRL3/RUNX3/BLK/ATM/FGR/STAT6/LGALS1/PTPN22/JAK3/TNFRSF13B/DOCK8/IL27RA/CLECL1/IRF1/ADAM8/SAMSN1/IL7/RPS3/CDKN1A/LYN/MALT1/CSK/CYLD/CR1/IL6/TNFAIP3/CD86/MNDA/IL2RA/FLOT2/PRNP/DUSP22/GRAP2/LILRB1/TICAM1/IL23A/LAX1/ZC3H12A/EGR3/AP3B1/TGFBR2…	89	0.0019	0.27914	0.01968	0.096427
GO_POSITIVE_REGULATION_OF_INFLAMMATORY_RESPONSE	GO:0050729	102	0.419215	1.66134	0.000827358	0.00616643	NFKBIA/CCR7/STAP1/ETS1/GPSM3/ZBP1/NFKBIZ/TLR10/ADAM8/MAPK13/RPS19/CCL3/APPL1/IL6/LRRK2/STAT3/PDCD4/TICAM1/IL23A/PTGER4/LTA/TNIP1/TLR7/IL16/TLR6/GBP5/CEBPB/TNF/CD6	29	0.0019548	0.53552	0.02016	0.18557
HP_ABNORMAL_BRONCHUS_MORPHOLOGY	HP:0025426	107	0.403333	1.61094	0.00164297	0.00996469	MS4A1/TNFRSF13C/IRF8/CD79A/NFKB2/IL2RG/TAPBP/ATM/TNFRSF13B/IDS/IL21R/CR2/ARHGEF1/DSP/CXCR4/PRKCD/FCGR2A/TGFB1/TNFSF12/STAT1	20	0.0019952	0.65894	0.020461	0.22885
HP_BRONCHIECTASIS	HP:0002110	86	0.428046	1.65312	0.00164294	0.00996469	MS4A1/TNFRSF13C/IRF8/CD79A/NFKB2/TAPBP/ATM/TNFRSF13B/IL21R/CR2/ARHGEF1/DSP/CXCR4/PRKCD/FCGR2A/TGFB1/TNFSF12/STAT1	18	0.0019952	0.65894	0.020461	0.22885
GO_CYTOPLASMIC_SIDE_OF_MEMBRANE	GO:0098562	160	0.333431	1.41195	0.00686898	0.0309087	PTPRC/ATP2B1/RPS29/TRAF5/BLK/FGR/EZR/PTPN22/RGS1/LYN/CNR2/RPL27/CYLD/LRRK2/SLA/GNB5/EEF1A1/PTPN1/S100A6/GNAI2/PTK2B/CYTH1/PPP3CA/PTK2/RASA3/GM2A/RAB21/TRAF3/SNX9/GNG2/IKBKB/LCK/ANK1/EPB41/SPPL2A/SNX18/TRAF1/TNK1/CDIP1/GNG3/GNA13/IQGAP1/RASAL3/PPP1R9B/BIRC2/GNG8	46	0.0021136	0.39337	0.020076	0.13749
GO_POSITIVE_REGULATION_OF_CELL_ACTIVATION	GO:0050867	266	0.383209	1.71497	0.00020803	0.0022585	CD83/TNFRSF13C/CD74/PTPRC/IL4R/NFKBID/CD40/CCR7/PLEK/GPR183/HES1/PTPN6/CD55/CORO1A/STAP1/PELI1/BCL2/MEF2C/GRB2/BTLA/NFKBIZ/RHOH/ITGB2/MAP3K8/FCRL3/RUNX3/FGR/STAT6/LGALS1/PTPN22/JAK3/DOCK8/IL27RA/CLECL1/ADAM8/CCL3/IL7/RPS3/CDKN1A/LYN/MALT1/CSK/CYLD/NR4A3/IL6/LRRK2/CD86/IL2RA/FLOT2/GRAP2/LILRB1/TICAM1/IL23A/EGR3/AP3B1/TGFBR2/CCDC88B/CD27/STX4/ITPKB/VAV3/FAM49B/CLCF1/NCKAP1L/ZBTB16/TGFB1/ICOSLG/TNIP…	73	0.0025779	0.28746	0.018467	0.10275
HP_OTITIS_MEDIA	HP:0000388	176	0.325017	1.39294	0.00622622	0.0287693	MS4A1/TNFRSF13C/PTPRC/CYBB/CD79A/NFKB2/IL2RG/TAPBP/SNX10/FLNA/RPL11/PTPN22/JAK3/TNFRSF13B/DOCK8/IDS/WIPF1/CYBA/CR2/STAT3/RELB/ACP5/CXCR4/PRKCD/NCF1/TNFSF12/CIITA/IKBKB/FOXP1/TAP2/MAN2B1/CLCN7/DHCR7/RREB1	34	0.0025953	0.46256	0.018427	0.16547
GO_NEGATIVE_REGULATION_OF_LEUKOCYTE_PROLIFERATION	GO:0070664	59	0.443942	1.60394	0.00708112	0.0311327	PTPN6/FCGR2B/PELI1/BLK/ATM/TNFRSF13B/LYN/TNFAIP3/CD86/MNDA/IL2RA/PRNP/LILRB1/PAWR/CD80/BTN2A2/NDFIP1/TNFRSF14/CEBPB	19	0.0026996	0.52025	0.017077	0.18696
GO_SH3_DOMAIN_BINDING	GO:0017124	114	0.355767	1.43246	0.00930372	0.0378976	PTPN6/GRB2/ADAM19/PTPN22/WIPF1/SH3BP2/SKAP1/LYN/CYBA/VASP/EVL/UVRAG/FUT8/ARHGAP17/NCF1/ABI3/SYNJ2/ARHGAP1/RAPGEF1/SH3GL1/ENAH/USP8/HIP1R/SH3BP1/CD2AP/HCLS1	26	0.0027528	0.54288	0.020842	0.19554
GO_ANTIGEN_RECEPTOR_MEDIATED_SIGNALING_PATHWAY	GO:0050851	213	0.320873	1.40283	0.00358637	0.0186362	MS4A1/PTPRC/NFKBID/CD22/CCR7/PDE4B/PTPN6/CD79A/STAP1/FCGR2B/BCL2/MEF2C/NFKBIZ/FCRL3/RAB29/BLK/EZR/PTPN22/SKAP1/RPS3/PRKCB/LYN/MALT1/CSK/CYLD/PRKD2/PLEKHA1/KCNN4/MNDA/RFTN1/PRNP/DUSP22/GRAP2/LAX1/ZC3H12A/VAV3/NCKAP1L/PAWR/ICOSLG/NFAM1/PVRIG/BCL10/IKBKB/BTN3A1/BTNL9/LCK/FOXP1	47	0.0028282	0.36392	0.018573	0.1315
GO_PHAGOCYTOSIS	GO:0006909	221	0.342315	1.50453	0.000779666	0.00588384	IRF8/PTPRC/CORO1A/STAP1/FCGR2B/BIN2/RAC2/GRB2/IL2RG/RHOH/ITGB2/HSP90AB1/ARPC1B/CDC42SE1/FGR/LYST/WIPF1/LYN/CYBA/APPL1/CSK/RAB31/DOCK2/MYO1G/ITGAL/SLAMF1/RHOBTB2/RAP1A/PRKCD/TMEM175/ITGB1/VAV3/CAMK1D/ACTR3/PTK2/ARHGAP25/CDC42SE2/SPG11/SNX3/NCKAP1L/VAV2/FCGR2A/RHOG/ITGAM/RAPGEF1/ARPC4/P2RX7/KIAA1109/ARPC2/MYH9/WIPF2/SH3BP1/TXNDC5/TM9SF4/PLCG2/TNF/HSP90AA1	57	0.0030586	0.31888	0.01779	0.1163
GO_REGULATION_OF_LEUKOCYTE_DIFFERENTIATION	GO:1902105	222	0.326934	1.43705	0.00172983	0.0103078	CD83/CD74/PTPRC/IL4R/NFKBID/JUN/IKZF3/PTPN6/FCGR2B/MYC/ZFP36L1/EVI2B/NFKBIZ/RHOH/FOS/FCRL3/RUNX3/JAK3/IRF1/ADAM8/CCL3/IL7/LYN/MALT1/CYLD/CR1/CD86/IL2RA/LILRB1/IL23A/NOTCH2/ZC3H12A/EGR3/AP3B1/TGFBR2/CD27/ITPKB/NCKAP1L/ZBTB16/TGFB1/NFAM1/FGL2/TFE3/CD80/FOXP1/PF4/ZFP36L2/ZEB1/ZC3H8/NFATC2/TMEM64/BTN2A2/NDFIP1/HCLS1/DUSP10/PIK3R6/CEBPB/TNF/ZBTB1	59	0.0031509	0.33639	0.019104	0.12313
GO_NEGATIVE_REGULATION_OF_CELL_ACTIVATION	GO:0050866	154	0.36799	1.54847	0.00108782	0.00763491	BANK1/CD74/PTPRC/IL4R/NFKBID/PTPN6/FCGR2B/PELI1/RUNX3/BLK/ATM/FGR/PTPN22/JAK3/TNFRSF13B/IRF1/SAMSN1/LYN/CNR2/TNFAIP3/CD86/MNDA/IL2RA/PRNP/DUSP22/LILRB1/LAX1/ZC3H12A/PRKCD/CLNK/ABAT/PAWR/FGL2/CD80/NR1D1/TSPAN32/ZC3H8/BTN2A2/CD200/NDFIP1/TNFRSF14	41	0.0034883	0.36303	0.01728	0.13454
GO_RESPONSE_TO_VIRUS	GO:0009615	276	0.314747	1.41459	0.00153206	0.00965508	BIRC3/PTPRC/CD40/POU2F2/DDX21/PIM2/BCL2/ZBP1/FLNA/FGR/APOBEC3C/LYST/PTPN22/IFITM1/AIM2/IRF1/EEF1G/IL6/TNFAIP3/IFNGR2/RNASE6/IRF5/PMAIP1/IL2RA/MX1/IRF9/ISG20/LILRB1/TICAM1/CXCR4/IFI44L/IL23A/ZC3H12A/TRAF3/NT5C3A/TPT1/APOBEC3D/FGL2/STAT1/MAP3K14/URI1/MX2/IKBKB/TLR7/DDIT4/C6orf106/IFNGR1/LGALS8/TSPAN32/RRP1B/STAT2/TRIM38/TRIM22/RPS15A/CCL5/APOBEC3G/RNF216/TNF/UNC93B1/AUP1/BIRC2/CCL4/HSPB1/CLU	64	0.0035345	0.31304	0.017933	0.1162
GO_B_CELL_RECEPTOR_SIGNALING_PATHWAY	GO:0050853	57	0.477437	1.71498	0.00272962	0.0149686	MS4A1/PTPRC/CD22/PTPN6/CD79A/STAP1/FCGR2B/BCL2/MEF2C/FCRL3/BLK/PTPN22/PRKCB/LYN/PLEKHA1/MNDA/RFTN1/VAV3/NCKAP1L/NFAM1/LCK/FOXP1	22	0.0036026	0.55027	0.019435	0.20475
GO_EXTERNAL_SIDE_OF_PLASMA_MEMBRANE	GO:0009897	232	0.364029	1.60754	0.000504032	0.00424263	MS4A1/CD83/TNFRSF13C/SELL/CD74/FCER2/PTPRC/CD69/CD40/CD22/CCR7/CD79A/FCGR2B/IL2RG/ITGB2/IL27RA/ECE1/SLC38A1/B4GALT1/CD86/IL2RA/PRNP/LILRB1/CXCR4/CD1C/IL13RA1/TGFBR2/CD27/ITGB1/CLEC2D/CAPN2/SEMA7A/LY75/ABCB1/ICOSLG/ITGAM/BTN3A1/BTNL9/CD1A/CD80/CCR6/P2RX7/CXCR3/MAP3K5/ANTXR2/BTN2A2/TNFRSF14/BTN3A3/EBI3/TNF/FOLR2/CD6/FLT3LG/ABCG1/B2M/CD1D	56	0.0038392	0.33861	0.01837	0.127
HP_ARTHRALGIA	HP:0002829	123	0.343467	1.39941	0.0120212	0.0450379	MS4A1/TNFRSF13C/FTL/NFKB2/PTPN22/TNFRSF13B/PSTPIP1/CR2/IL6/ASAH1/IRF5/IL2RA/NOTCH2/PRKCD/TNFSF12/CCR6/XPC/DSE/COL9A2/MVK/COL9A1/PLCG2	22	0.0038836	0.5224	0.01845	0.19621
GO_CELL_SUBSTRATE_JUNCTION	GO:0030055	378	0.332454	1.53478	0.00041425	0.00361276	PTPRC/RPS29/CD44/RPL12/RPLP1/RPL8/CNN2/RPLP2/RPS8/RPS18/RPS2/ARHGAP24/RPL9/RPS5/RPL23/RAC2/RPL37A/RPS14/AHNAK/ITGB2/RPL38/RPS17/FLNA/ARPC1B/ANXA6/LCP1/EZR/RPS9/RPS4X/RRAS2/RPL4/ARF6/RPS19/RPS3/ADD1/RPL30/CYBA/RPS15/RPL27/VASP/MAP4K4/RPS16/RPS10/RPL7A/EVL/SLA/FLOT2/LPP/CLASP2/NEDD9/RPS3A/RPL19/RPS11/RPL31/RPL10A/TES/PLEC/YWHAZ/PTK2B/PRKAR2A/ITGB1/RPL18/PARVB/RPL13A/KLF11/ACTR3/CAPN2/PTK2/PFN1/RAB2…	72	0.0044656	0.31187	0.01934	0.11926
GO_HUMORAL_IMMUNE_RESPONSE	GO:0006959	138	0.425997	1.76382	8.82068e-05	0.00126778	MS4A1/CD83/FCER2/PTPRC/POU2F2/CCR7/GPR183/PTPN6/CD55/RPL39/ST6GAL1/FCGR2B/JCHAIN/BCL2/MEF2C/RPS19/IL7/RPL30/CR2/CR1/IL6/ALOX5/TFEB/RNASE6	24	0.0046065	0.50851	0.018363	0.19525
GO_LEUKOCYTE_DIFFERENTIATION	GO:0002521	419	0.361324	1.68239	0.000527983	0.0043981	MS4A1/CD83/JUNB/CD74/PTPRC/IL4R/NFKBID/JUN/LY9/POU2F2/CCR7/GPR183/IKZF3/PTPN6/CD79A/FCGR2B/MYC/ZFP36L1/EVI2B/BCL2/KLF6/MEF2C/NFKBIZ/SNX10/RHOH/FOS/HDAC9/FCRL3/RUNX3/BLK/ATM/STAT6/LGALS1/PTPN22/SLAMF6/JAK3/IRF1/ADAM8/CCL3/IL7/LYN/MALT1/CR2/CYLD/CR1/IL6/GPR18/STAT3/DOCK2/CHD7/CD86/IL2RA/RELB/LILRB1/IRF2BP2/IL23A/NOTCH2/ZC3H12A/EGR3/AP3B1/PTGER4/TGFBR2/PTK2B/CD27/ITPKB/ITGB1/ZBTB7A/CLCF1/NCKAP1L/ZBT…	106	0.0050283	0.23691	0.017976	0.092033
GO_POSITIVE_REGULATION_OF_CELL_ADHESION	GO:0045785	322	0.378599	1.72281	0.000294811	0.00286177	CD83/TNFRSF13C/CD74/PTPRC/IL4R/CD44/NFKBID/CCR7/HES1/PTPN6/CD55/CORO1A/STK4/ETS1/GRB2/ADAM19/BTLA/NFKBIZ/RHOH/ITGB2/MAP3K8/FLNA/RUNX3/ATM/SPOCK2/LGALS1/PTPN22/JAK3/DOCK8/IL27RA/CLECL1/ADAM8/IL7/PLEKHA2/SKAP1/RPS3/LYN/MALT1/CIB1/CSK/CYLD/S100A10/NR4A3/MAP4K4/IL6/PRKD2/ALOX5/CD86/IL2RA/FLOT2/NEDD9/GRAP2/LILRB1/IL23A/EGR3/AP3B1/TGFBR2/PTK2B/CCDC88B/CD27/STX4/ITPKB/ANK3/VAV3/PPP3CA/FAM49B/NCKAP1L/ZBT…	94	0.0059698	0.23628	0.016846	0.093976
GO_ADAPTIVE_IMMUNE_RESPONSE_BASED_ON_SOMATIC_RECOMBINATION_OF_IMMUNE_RECEPTORS_BUILT_FROM_IMMUNOGLOBULIN_SUPERFAMILY_DOMAINS	GO:0002460	203	0.412582	1.79607	0.000138696	0.00170354	TNFRSF13C/CD74/FCER2/PTPRC/SWAP70/IL4R/NFKBID/LY9/CD40/POU2F2/PTPN6/CD55/CTSH/FCGR2B/MEF2C/NFKB2/NFKBIZ/STAT6/SLAMF6/JAK3/IL27RA/MALT1/CR2/CR1/IL6/TNFAIP3/STAT3/RFTN1/MYO1G/RELB/DUSP22/LILRB1/CD1C/IL23A/ZC3H12A/TNFRSF1B/PRKCD/CD27/FAM49B/LTA/CLCF1/BATF/TGFB1/FGL2/STX7/GAPT/BCL10/SUPT6H/CD1A/CD80/CCR6	51	0.0067512	0.32836	0.017294	0.13291
HP_ABNORMAL_IMMUNE_SYSTEM_MORPHOLOGY	HP:0032251	439	0.286532	1.34008	0.00178253	0.010492	MS4A1/TNFRSF13C/PTPRC/RPS29/CD40/CYBB/CD79A/RPS27/CORO1A/TTI2/FCGR2B/STK4/MYC/RAC2/NFKB2/IL2RG/RPS14/PMS2/ITGB2/RPS17/ARPC1B/RPL35/ATM/RPL11/LYST/PTPN22/LMBRD1/JAK3/TNFRSF13B/DOCK8/WIPF1/RPS19/CYBA/CR2/RPL27/TNFAIP3/STAT3/DOCK2/CHD7/RPS10/SETBP1/ASAH1/NLRP1/SAMD9L/IL2RA/LPP/RPL26/ACP5/TICAM1/IRF2BP2/CXCR4/RPL31/AP3B1/SBDS/FUT8/SP110/TNFRSF1B/PRKCD/CD27/RPL18/NCF1/NABP1/LIPA/RPL35A/TRAF3/ZBTB16/FC…	82	0.0068633	0.25995	0.017149	0.10547
GO_POSITIVE_REGULATION_OF_LYMPHOCYTE_ACTIVATION	GO:0051251	228	0.381725	1.68352	0.000163586	0.00191609	CD83/TNFRSF13C/CD74/PTPRC/IL4R/NFKBID/CD40/CCR7/GPR183/HES1/PTPN6/CD55/CORO1A/PELI1/BCL2/MEF2C/GRB2/BTLA/NFKBIZ/RHOH/MAP3K8/FCRL3/RUNX3/STAT6/LGALS1/PTPN22/JAK3/DOCK8/IL27RA/CLECL1/ADAM8/IL7/RPS3/CDKN1A/LYN/MALT1/CSK/CYLD/IL6/CD86/IL2RA/FLOT2/GRAP2/LILRB1/TICAM1/IL23A/EGR3/AP3B1/TGFBR2/CCDC88B/CD27/ITPKB/VAV3/FAM49B/CLCF1/NCKAP1L/ZBTB16/TGFB1/ICOSLG/TNIP2/ZNF335/BCL10/CD80/LCK	64	0.0079355	0.26709	0.01607	0.11073
GO_CELLULAR_RESPONSE_TO_CALCIUM_ION	GO:0071277	62	0.455583	1.66335	0.00423834	0.0210376	JUNB/JUN/FOSB/CPNE5/MEF2C/FOS/ADD1/CAMK2D/JUND/SYT17/RASGRP2/ALOX5AP/ITPKB	13	0.0085196	0.61802	0.016783	0.259
GO_PATTERN_RECOGNITION_RECEPTOR_SIGNALING_PATHWAY	GO:0002221	166	0.426751	1.815	0.000107021	0.00143932	BIRC3/NFKBIA/CD40/SCIMP/CTSS/MAP3K1/PELI1/ITGB2/TANK/FCRL3/RPS27A/PTPN22/TLR10/IRF1/LYN/CYBA/UBA52/APPL1/CYLD/TNFAIP3/UBC/RFTN1/TICAM1/IRAK2/LY96/TRAF3/RPS6KA3/TNIP1/TNIP2/BCL10/IKBKB/TLR7/ITGAM/XIAP/CNPY3/TLR1/NR1D1	37	0.008792	0.34533	0.015157	0.14543
HP_ABNORMALITY_OF_THE_LYMPH_NODES	HP:0002733	165	0.437319	1.85894	0.000106146	0.00143557	MS4A1/BIRC3/TNFRSF13C/IRF8/PTPRC/CD40/CYBB/MYC/BCL2/NFKB2/IL2RG/SNX10/ARPC1B/ATM/LYST/PTPN22/JAK3/TNFRSF13B/PSTPIP1/CYBA/MALT1/CR2/IL6/STAT3/CHD7/ASAH1/IL2RA/ACP5/IRF2BP2/CXCR4/SP110/TGFBR2/TNFRSF1B/PRKCD/CD27/NCF1/NABP1/ZBTB16/TNFSF12/BCL10/XIAP/FOXP1/IFNGR1	43	0.0095988	0.36105	0.017185	0.15417
GO_POSITIVE_REGULATION_OF_IMMUNE_EFFECTOR_PROCESS	GO:0002699	164	0.430655	1.82992	0.000105296	0.00143213	CD74/FCER2/PTPRC/IL4R/NFKBID/CD40/SCIMP/DDX21/STAP1/RAC2/NFKBIZ/ITGB2/BLK/FGR/STAT6/PTPN22/SLAMF6/RPS19/LYN/MALT1/NCR3/NR4A3/IL6/CD86/LILRB1/TICAM1/CD1C/IL23A/RAP1A/STX4/CLNK/FAM49B/SEMA7A/LTA/CLCF1/TGFB1/STX7/BCL10/ITGAM/RAPGEF1/CD1A/CD80	42	0.010438	0.32825	0.015624	0.14207
GO_T_CELL_ACTIVATION	GO:0042110	375	0.373405	1.72279	0.000404858	0.00359647	CD83/TNFRSF13C/CD74/PTPRC/IL4R/CD44/NFKBID/LY9/CCR7/GPR183/HES1/PTPN6/CD55/CORO1A/FCGR2B/ZFP36L1/PELI1/BCL2/RAC2/GRB2/BTLA/NFKBIZ/RHOH/MAP3K8/RUNX3/RAB29/LCP1/STAT6/LGALS1/PTPN22/SLAMF6/JAK3/DOCK8/IL27RA/CLECL1/IRF1/ADAM8/IL7/RPS3/LYN/MALT1/CSK/CYLD/CR1/IL6/GPR18/STAT3/DOCK2/CHD7/CD86/IL2RA/FLOT2/PRNP/RELB/DUSP22/GRAP2/LILRB1/ITGAL/CD1C/IL23A/LAX1/ZC3H12A/EGR3/AP3B1/PTGER4/TGFBR2/TNFRSF1B/CCDC88B…	109	0.01163	0.1975	0.015417	0.087026
GO_ADAPTIVE_IMMUNE_RESPONSE	GO:0002250	305	0.404363	1.8333	0.00026469	0.00271152	TNFRSF13C/CD74/FCER2/PTPRC/SWAP70/IL4R/NFKBID/LY9/CD40/POU2F2/GPR183/CTSS/PTPN6/CD79A/CD55/CD48/CTSH/FCGR2B/JCHAIN/MEF2C/NFKB2/BTLA/NFKBIZ/STAT6/SLAMF6/JAK3/TNFRSF13B/IL27RA/IRF1/SAMSN1/SKAP1/PRKCB/LYN/MALT1/CR2/CSK/SIGLEC10/CR1/IL6/TNFAIP3/PRKD2/ORAI1/STAT3/TFEB/CD86/RFTN1/MYO1G/RELB/DUSP22/LILRB1/CD1C/IL23A/LAX1/SLAMF1/ZC3H12A/MCOLN2/ERAP2/PTK2B/TNFRSF1B/PRKCD/CD27/FAM49B/LTA/CLCF1/BATF/PRR7/TG…	98	0.012288	0.21678	0.015626	0.096423
GO_LEUKOCYTE_HOMEOSTASIS	GO:0001776	77	0.452179	1.71466	0.00124646	0.00835846	TNFRSF13C/CD74/TSC22D3/GPR183/PDE4B/CORO1A/BCL2/MEF2C/JAK3/TNFRSF13B/LYN/IL6/TNFAIP3/PMAIP1/IL2RA/ITPKB/NCKAP1L/BCL2L11/GAPT/BCL10/DOCK11/P2RX7/ZC3H8	23	0.012641	0.43249	0.014924	0.19331
GO_TOLL_LIKE_RECEPTOR_SIGNALING_PATHWAY	GO:0002224	124	0.51023	2.08228	8.02504e-05	0.00119254	BIRC3/NFKBIA/CD40/SCIMP/CTSS/MAP3K1/PELI1/ITGB2/TANK/FCRL3/RPS27A/PTPN22/TLR10/IRF1/LYN/CYBA/UBA52/APPL1/TNFAIP3/UBC/RFTN1/TICAM1/IRAK2/LY96/TRAF3/RPS6KA3/TNIP1/TNIP2/BCL10/IKBKB/TLR7/ITGAM/CNPY3/TLR1/NR1D1	35	0.013203	0.32757	0.014165	0.14753
GO_REGULATION_OF_T_CELL_ACTIVATION	GO:0050863	255	0.369033	1.64609	0.00019216	0.00216589	CD83/TNFRSF13C/CD74/PTPRC/IL4R/NFKBID/CCR7/HES1/PTPN6/CD55/CORO1A/FCGR2B/PELI1/RAC2/GRB2/BTLA/NFKBIZ/RHOH/MAP3K8/RUNX3/LGALS1/PTPN22/JAK3/DOCK8/IL27RA/CLECL1/IRF1/ADAM8/IL7/RPS3/LYN/MALT1/CSK/CYLD/CR1/IL6/CD86/IL2RA/FLOT2/PRNP/DUSP22/GRAP2/LILRB1/IL23A/LAX1/ZC3H12A/EGR3/AP3B1/TGFBR2/TNFRSF1B/CCDC88B/CD27/ITPKB/FAM49B/NCKAP1L/ZBTB16/PAWR/ICOSLG/FGL2	59	0.014466	0.26827	0.015368	0.1228
GO_LYMPHOCYTE_HOMEOSTASIS	GO:0002260	55	0.455401	1.62407	0.0066275	0.0301604	TNFRSF13C/CD74/TSC22D3/CORO1A/BCL2/MEF2C/JAK3/TNFRSF13B/LYN/TNFAIP3/PMAIP1/IL2RA/NCKAP1L/BCL2L11/GAPT/BCL10/DOCK11/P2RX7/ZC3H8	19	0.014486	0.48131	0.014945	0.22037
GO_B_CELL_PROLIFERATION	GO:0042100	71	0.55813	2.08736	5.3775e-05	0.000905288	MS4A1/TNFRSF13C/CD74/PTPRC/CD40/CD22/GPR183/IKZF3/CD79A/FCGR2B/PELI1/BCL2/MEF2C/FCRL3/BLK/ATM/TNFRSF13B/IL7/CDKN1A/LYN/CR2/CD180/MNDA/TICAM1/PRKCD/VAV3/CLCF1/NCKAP1L/PAWR/GAPT	30	0.014771	0.35697	0.014719	0.16402
HP_IMMUNODEFICIENCY	HP:0002721	185	0.368294	1.58543	0.000247097	0.00258708	MS4A1/TNFRSF13C/IRF8/PTPRC/CD40/CYBB/CD79A/CORO1A/STK4/MYC/RAC2/NFKB2/IL2RG/FOS/ATM/LYST/JAK3/TNFRSF13B/WIPF1/IL21R/CYBA/MALT1/CR2/ORAI1/IFNGR2/DOCK2/CHD7/IL2RA/ACP5/TICAM1/IRF2BP2/SP110/TNFRSF1B/PRKCD/NCF1/TRAF3/TGFB1/TNFSF12/STAT1/SIK3/BCL10/IKBKB/XIAP/LCK/IFNGR1/IKZF1/MAN2B1/USF3/USP8/RREB1/ANTXR2	51	0.015321	0.30529	0.015581	0.14121
GO_PHOSPHATASE_BINDING	GO:0019902	176	0.335399	1.43744	0.00288251	0.0155938	CD22/PPP1R15A/FCRL2/BCL2/GRB2/FCRL3/STAT6/JAK3/SKAP1/CSK/PPP1R16B/SIGLEC10/RCAN3/STAT3/KCNN4/LILRB1/AP3B1/PTPN1/BOD1L1/MVP/PTK2/TRAF3/SNX3/AKAP11/STAT1/EIF2AK3/PVRIG/MASTL/LCK/ANK1/SH3GL1/MAP3K5/NFATC2/PPP1CC/PPP1R9A/IQGAP1/PPP1R3E/PPP1R9B/WNK1/IRS2/MAP2K7/SMAD3/MET/KAT2A/ITGA1/ANAPC4/SFI1/CNST/SLC9A1/MTMR9/PIK3R2/PHACTR3/FBXL2/SIRPA/PPARA	55	0.015381	0.2553	0.014244	0.11818
GO_POSITIVE_REGULATION_OF_CELLULAR_COMPONENT_MOVEMENT	GO:0051272	413	0.273305	1.27097	0.00618238	0.0286768	CD74/PTPRC/SWAP70/JUN/CD40/CCR7/CTSH/CORO1A/STK4/ETS1/BCL2/GPSM3/RAC2/TMSB4X/FLNA/HDAC9/ATM/FGR/SPOCK2/SEMA4B/RRAS2/DOCK8/ADAM8/ARF6/RPS19/CCL3/MGAT5/LYN/CIB1/NR4A3/MAP4K4/IL6/PRKD2/STAT3/CLASP2/NEDD9/CXCR4/IL23A/ZC3H12A/TGFBR2/GNAI2/PTK2B/IQSEC1/STX4/ITGB1/PPP3CA/CAMK1D/PTK2/S100A11/VEGFB/PFN1/SEMA7A/NCKAP1L/ZNF580/GCNT2/TGFB1	56	0.015996	0.27877	0.015268	0.12998
GO_NEGATIVE_REGULATION_OF_HEMOPOIESIS	GO:1903707	125	0.344197	1.40549	0.0104276	0.0409512	ZFP36/CD74/IL4R/NFKBIA/NFKBID/HES1/FCGR2B/MYC/ZFP36L1/RUNX3/JAK3/IRF1/CCL3/LYN/CIB1/KLF13/LILRB1/ZC3H12A/PTK2B/ITPKB	20	0.016049	0.45325	0.015264	0.21146
GO_RESPONSE_TO_MOLECULE_OF_BACTERIAL_ORIGIN	GO:0002237	261	0.325684	1.4554	0.00120144	0.00812447	ZFP36/IRF8/NFKBIA/CD40/SCIMP/CCR7/PDE4B/CD55/STAP1/FCGR2B/PELI1/MEF2C/NFKB2/IL10RA/FOS/PTPN22/IL24/CCL3/CARD16/LYN/CNR2/MALT1/IL6/TNFAIP3/CD180/CASP1/CD86/IRF5/PDCD4/ACP5/LILRB1/TICAM1/ZC3H12A/PTGER4/TNFRSF1B/OTUD5/IRAK2/CAPN2/LY96/FAM49B/RPS6KA3/KMO/LTA/TGFB1/TNIP2/BCL10/TLR1/CD80/NR1D1/FOXP1/PF4/PPBP/NFKBIB/P2RX7/NUGGC/TLR6/PTAFR/PRPF8/SIGIRR/CCL5/DUSP10/CEBPB/PLCG2/TNF/CD6/CSF2RB/UPF1	67	0.017661	0.2304	0.013754	0.10946
GO_LYMPHOCYTE_DIFFERENTIATION	GO:0030098	291	0.376944	1.70224	0.000241955	0.00255471	MS4A1/CD83/CD74/PTPRC/IL4R/NFKBID/LY9/POU2F2/CCR7/GPR183/IKZF3/PTPN6/CD79A/FCGR2B/ZFP36L1/BCL2/KLF6/NFKBIZ/RHOH/HDAC9/FCRL3/RUNX3/ATM/STAT6/LGALS1/PTPN22/SLAMF6/JAK3/IRF1/ADAM8/IL7/MALT1/CR2/CYLD/CR1/IL6/GPR18/STAT3/DOCK2/CHD7/CD86/IL2RA/RELB/IRF2BP2/IL23A/NOTCH2/ZC3H12A/EGR3/AP3B1/PTGER4/TGFBR2/PTK2B/CD27/ITPKB/ITGB1/ZBTB7A/CLCF1/NCKAP1L/ZBTB16/BATF/HHEX/PRR7/TPD52/NFAM1/FGL2/CD80/LCK/CCR6/FOXP1…	85	0.019618	0.2047	0.014018	0.099279
GO_B_CELL_DIFFERENTIATION	GO:0030183	102	0.450898	1.78689	0.000275786	0.0027779	MS4A1/PTPRC/POU2F2/GPR183/IKZF3/PTPN6/CD79A/FCGR2B/ZFP36L1/BCL2/KLF6/HDAC9/FCRL3/ATM/LGALS1/JAK3/IL7/MALT1/CR2/CYLD/IL6/IRF2BP2/NOTCH2/PTK2B/CD27/ITGB1/ZBTB7A/CLCF1/NCKAP1L/HHEX/TPD52/NFAM1	32	0.022451	0.30836	0.013131	0.15374
GO_IMMUNE_RECEPTOR_ACTIVITY	GO:0140375	87	0.588395	2.27793	6.10724e-05	0.00100016	CD74/IL4R/CD44/CCR7/CTSH/FCGR2B/IL2RG/IL10RA/IL27RA/IL21R/CR2/CR1/IFNGR2/IL2RA/LILRB1/CXCR4/IL13RA1	17	0.024707	0.52369	0.015276	0.26649
GO_NEGATIVE_REGULATION_OF_IMMUNE_EFFECTOR_PROCESS	GO:0002698	93	0.414021	1.61856	0.00191963	0.0111625	PTPRC/IL4R/CD22/PTPN6/CD55/FCGR2B/FCRL3/JAK3/RPS19/APPL1/CR1/IL2RA/DUSP22/LILRB1/ZC3H12A/TGFB1/FGL2/SERPINB9/C6orf106/TRIM38/NDFIP1/DUSP10/TNF	23	0.025567	0.41992	0.014141	0.21529
GO_I_KAPPAB_KINASE_NF_KAPPAB_SIGNALING	GO:0007249	240	0.401992	1.77921	0.000176741	0.00204558	BIRC3/CD74/NFKBIA/NFKBID/CD40/CCR7/DDX21/PIM2/REL/PELI1/RHOH/TRAF5/FLNA/TANK/RPS27A/PER1/LGALS1/AKAP13/PRKCB/CARD16/MALT1/UBA52/TNFAIP3/SQSTM1/CASP1/UBC/RELB/TICAM1/ZC3H12A/S100A4/IRAK2/LY96/CFLAR/TRAF3/TNFRSF10B/TNIP1/STAT1/TNIP2/MAP3K14/NLRC3/BCL10/IKBKB/TLR7/NR1D1/TRIM39/RHOC/TRIM38/TLR6/SIRT1/TRAF1/TRIM22/NDFIP1/TNFSF10/RORA/CANT1/SHISA5/TNF	57	0.027642	0.22825	0.012264	0.11908
GO_REGULATION_OF_B_CELL_PROLIFERATION	GO:0030888	54	0.584648	2.07833	9.30752e-05	0.00131033	TNFRSF13C/CD74/PTPRC/CD40/CD22/GPR183/IKZF3/FCGR2B/PELI1/BCL2/MEF2C/FCRL3/BLK/ATM/TNFRSF13B/IL7/CDKN1A/LYN/MNDA/TICAM1/VAV3/CLCF1/NCKAP1L/PAWR	24	0.02776	0.34338	0.012666	0.17932
GO_ALPHA_BETA_T_CELL_DIFFERENTIATION	GO:0046632	91	0.460913	1.79622	0.0003151	0.00300262	CD83/IL4R/NFKBID/LY9/GPR183/BCL2/NFKBIZ/RUNX3/STAT6/SLAMF6/JAK3/IRF1/MALT1/IL6/GPR18/STAT3/CD86/RELB/IL23A/ZC3H12A/AP3B1/PTGER4/TGFBR2/ITPKB/NCKAP1L/ZBTB16/BATF/PRR7	28	0.028036	0.34095	0.013583	0.17845
GO_REGULATION_OF_ANTIGEN_RECEPTOR_MEDIATED_SIGNALING_PATHWAY	GO:0050854	61	0.604976	2.20239	4.9434e-05	0.000856157	PTPRC/CD22/CCR7/PTPN6/STAP1/FCGR2B/FCRL3/RAB29/BLK/EZR/PTPN22/RPS3/PRKCB/LYN/MALT1/CYLD/PRKD2/KCNN4/PRNP/DUSP22/PAWR/NFAM1/PVRIG/BCL10/LCK/FOXP1	26	0.028295	0.33104	0.012462	0.17363
GO_REGULATION_OF_CD4_POSITIVE_ALPHA_BETA_T_CELL_ACTIVATION	GO:2000514	52	0.457717	1.61511	0.0081851	0.0346911	CD83/IL4R/NFKBID/CD55/NFKBIZ/RUNX3/JAK3/MALT1/CD86/IL23A/ZC3H12A/TGFBR2/NCKAP1L	13	0.029547	0.55892	0.015178	0.29609
GO_CD4_POSITIVE_ALPHA_BETA_T_CELL_DIFFERENTIATION	GO:0043367	67	0.47976	1.77438	0.00109552	0.00766662	CD83/IL4R/NFKBID/LY9/GPR183/NFKBIZ/RUNX3/STAT6/SLAMF6/JAK3/MALT1/IL6/STAT3/CD86/RELB/IL23A/ZC3H12A/PTGER4/NCKAP1L/BATF/CD80/FOXP1	22	0.031232	0.3183	0.011242	0.17084
GO_RESPONSE_TO_CALCIUM_ION	GO:0051592	111	0.395475	1.58757	0.00168783	0.0101835	JUNB/JUN/TXNIP/DUSP1/FOSB/CPNE5/MEF2C/FOS/ADD1/CAMK2D/JUND/SYT17/RASGRP2/ALOX5AP/PTK2B/ITPKB/PPP3CA/CLIC4/P2RX7/PRKAA1/CALM1/KCNIP2/HOMER1/IQGAP1/SLC25A23/CCND1	26	0.031578	0.34195	0.013128	0.18402
GO_REGULATION_OF_EPITHELIAL_CELL_MIGRATION	GO:0010632	173	0.326041	1.39437	0.00654258	0.0298869	JUN/CD40/CTSH/SP100/ETS1/MEF2C/TMSB4X/HDAC9/ARF6/CIB1/MAP4K4/PRKD2/EVL/CLASP2/ZC3H12A/PRCP/TGFBR2/PTK2B/IQSEC1/PTK2/PFN1/ZNF580/TGFB1/CCR6/FOXP1/ANGPT2/MACF1/RREB1/GLIPR2/SIRT1/KLF4/PLPP3/SH3BP1/EMC10/DUSP10/PLCG2/TNF/NFE2L2	38	0.034796	0.31096	0.013847	0.17136
GO_REGULATION_OF_CYTOKINE_PRODUCTION_INVOLVED_IN_IMMUNE_RESPONSE	GO:0002718	65	0.435218	1.60037	0.00647449	0.0296885	CD74/SCIMP/DDX21/JAK3/MALT1/NR4A3/IL6/LILRB1/TICAM1/TNFRSF1B/CLNK/SEMA7A/TGFB1/BCL10	14	0.038326	0.41117	0.011587	0.23222
GO_RESPONSE_TO_TYPE_I_INTERFERON	GO:0034340	73	0.415281	1.55971	0.0067449	0.0305486	IRF8/PTPN6/SP100/ZBP1/HSP90AB1/IFITM1/IRF1/IRF5/MX1/IRF9/ISG20/PTPN1/GBP2/STAT1/MX2	15	0.038616	0.36523	0.010653	0.20668
GO_ESTABLISHMENT_OF_PROTEIN_LOCALIZATION_TO_MEMBRANE	GO:0090150	299	0.487709	2.20824	0.000257268	0.00264675	RPL13/RPS29/RPL32/RPL12/RPL18A/RPLP1/RPL36/RPL8/RPLP2/RPS8/RPL34/RPS27/RPS12/RPS18/RPS6/RPS2/RPL28/RPL37/RPL39/RPL41/RPS21/RPL9/BCL2/RPS5/RPL23/RPL27A/RPL37A/RPS14/ITGB2/RPL38/RPSA/RPS17/RPL29/RPS27A/RPS20/RPL35/RPL23A/RPL11/RPS9/RPS4X/GRASP/GGA2/RPL4/RPS19/RPS3/ZDHHC21/RPL30/UBA52/RPS25/RPS15/CIB1/RPL27/CSK/RPS16/RAB31/RPS10/RPL7A/RPL14/PMAIP1/VPS37B/RFTN1/PRNP/RPL26/RPL10/RPS3A/RPL19/RPS11/RPL3…	90	0.038747	0.18337	0.012557	0.10386
GO_NEGATIVE_REGULATION_OF_LEUKOCYTE_CELL_CELL_ADHESION	GO:1903038	92	0.387255	1.51194	0.00735901	0.0319204	CD74/IL4R/NFKBID/PTPN6/FCGR2B/PELI1/RUNX3/PTPN22/JAK3/IRF1/CD86/IL2RA/PRNP/DUSP22/LILRB1/LAX1/ZC3H12A/PAWR/FGL2/CD80/ZC3H8/BTN2A2/KLF4/CCL28/NDFIP1/TNFRSF14	26	0.040948	0.28965	0.010904	0.16647
GO_NEGATIVE_REGULATION_OF_CYTOKINE_PRODUCTION	GO:0001818	212	0.391138	1.70784	0.000148478	0.00180526	CD83/ZFP36/PTPRC/ATP2B1/CCR7/PTPN6/REL/FCGR2B/KLF2/TMSB4X/ANXA4/HSP90AB1/HDAC9/EZR/PTPN22/JAK3/IL27RA/CARD16/CSK/CYLD/RPS6KA5/IL6/GPR18/TNFAIP3/DDIT3/PDCD4/PRNP/RELB/ACP5/LILRB1/IL23A/SLAMF1/ZC3H12A/PTGER4/OTUD5/NCKAP1L/TGFB1/TRIB2/NLRC3/C6orf106/TLR6/FFAR1/LILRA4/BTN2A2/KLF4/CD200/NDFIP1/SIGIRR/CD2AP/ADCY7/RNF216/TNF	52	0.04095	0.22527	0.011743	0.12947
GO_CELLULAR_RESPONSE_TO_MOLECULE_OF_BACTERIAL_ORIGIN	GO:0071219	167	0.397614	1.69158	0.000107654	0.0014398	ZFP36/IRF8/NFKBIA/CD40/SCIMP/PDE4B/CD55/STAP1/FCGR2B/MEF2C/PTPN22/IL24/CCL3/CARD16/LYN/MALT1/IL6/TNFAIP3/CD180/CASP1/CD86/PDCD4/LILRB1/TICAM1/ZC3H12A/TNFRSF1B/IRAK2/CAPN2/LY96/FAM49B/KMO/TGFB1/TNIP2/BCL10/TLR1/CD80/NR1D1/PF4/PPBP/NFKBIB/NUGGC/TLR6/PTAFR/PRPF8/SIGIRR/CCL5/CEBPB/TNF/CD6/UPF1	50	0.041164	0.21655	0.011406	0.12464
GO_CELLULAR_RESPONSE_TO_BIOTIC_STIMULUS	GO:0071216	189	0.381857	1.64902	0.000126438	0.00161049	ZFP36/IRF8/NFKBIA/CD40/SCIMP/TXNIP/PDE4B/CD55/STAP1/FCGR2B/MEF2C/PTPN22/IL24/CCL3/CARD16/LYN/MALT1/IL6/TNFAIP3/CD180/DDIT3/CASP1/CD86/PDCD4/LILRB1/TICAM1/ZC3H12A/TNFRSF1B/IRAK2/CAPN2/LY96/FAM49B/KMO/PPP1R15B/TGFB1/BCL2L11/TNIP2/EIF2AK3/BCL10/TLR1/CD80/NR1D1/PF4/PPBP/NFKBIB/NUGGC/TLR6/PTAFR/PRPF8/SIGIRR/CCL5/CEBPB/TNF/CD6/UPF1	55	0.041766	0.207	0.011444	0.11961
GO_TAXIS	GO:0042330	447	0.260941	1.22006	0.0112923	0.0433424	CD74/SWAP70/CCR7/DUSP1/GPR183/PDE4B/CORO1A/STAP1/BIN2/GPSM3/RAC2/GRB2/RHOH/TMSB4X/ITGB2/EZR/LYST/SEMA4B/NR4A1/ADAM8/RPS19/CCL3/LYN/CNR2/VASP/NR4A3/RPS6KA5/IL6/GPR18/PRKD2/ALOX5/DOCK2/EVL/MYCBP2/CXCR4/IL23A/NOTCH2/EGR3/SBDS/PLP2/PTPRO/PTK2B/PRKCD/STX4/VAV3/TRIO/CAMK1D/PTK2/VEGFB/FAM49B/SEMA7A/NCKAP1L/CCL3L3/ZNF580/TGFB1/TYMP/RYK/FZD3/RHOG/CDK5R1/CCR6/ANGPT2/PF4/PPBP/ENAH/DOK2/MAPK7/CXCR3/IL16/CXCL…	73	0.043116	0.1929	0.011962	0.11243
GO_POSITIVE_REGULATION_OF_MAPK_CASCADE	GO:0043410	376	0.310523	1.43254	0.000408664	0.00360362	BANK1/CD74/PTPRC/CD44/JUN/CD40/SCIMP/CCR7/GPR183/MAP3K1/FCGR2B/FGD2/TRAF5/MAP3K8/FCRL3/RPS27A/PTPN22/DUSP5/AKAP13/ADAM8/CCL3/RPS3/UBA52/CIB1/CSK/IL6/LRRK2/PRKD2/UBC/DUSP22/CXCR4/SLAMF1/NOTCH2/ZC3H12A/MAP4K1/PTPN1/GNAI2/PTK2B/RAP1A/CD27/IRAK2/NCF1/CFLAR/TRAF3/SEMA7A/CCL3L3/GCNT2/TGFB1/PEA15/RYK/MAP3K14/RAPGEF1/AVPI1/MAP3K9/P2RX7/PRKAA1/IGFBP4/MAP3K5/PDE8A/GLIPR2/TLR6/DNAJC27/TRAF1/PSAP/DBNL/GNG3/E…	79	0.043205	0.16846	0.010969	0.098242
GO_REGULATION_OF_ADAPTIVE_IMMUNE_RESPONSE	GO:0002819	131	0.482947	1.98681	8.40689e-05	0.00123405	TNFRSF13C/FCER2/PTPRC/IL4R/NFKBID/CD40/PTPN6/CD48/FCGR2B/MEF2C/NFKBIZ/STAT6/JAK3/IL27RA/IRF1/SAMSN1/SKAP1/MALT1/CR1/IL6/TNFAIP3/DUSP22/LILRB1/CD1C/IL23A/ZC3H12A/TNFRSF1B/FAM49B/LTA/CLCF1/TGFB1/STX7/SUPT6H/CD1A/CD80/P2RX7/SIRT1/NDFIP1/TNFRSF14/EXOSC6/ADCY7/DUSP10/TNF/ZBTB1/B2M/CD1D	46	0.043385	0.26139	0.012899	0.15261
GO_ACTIN_FILAMENT_ORGANIZATION	GO:0007015	352	0.296658	1.36121	0.00243394	0.0136839	SWAP70/CCR7/PLEK/COTL1/CORO1A/BCL2/RAC2/GRB2/RHOH/TMSB4X/BIN1/FLNA/ARPC1B/CDC42EP3/LCP1/EZR/WIPF1/ARF6/GPR65/MYO1E/ADD1/PSTPIP1/ADD3/MICAL3/VASP/S100A10/MTPN/EVL/FCHSD2/MYO1G/MYO5A/CLASP2/NEDD9/C9orf72/PTGER4/WHAMM/RICTOR/ARHGAP17/SYNPO/PTK2B/RHOBTB2/PRKCD/ACTR3/PFN1/FAM49B/ARHGAP25/PDLIM1/FCHSD1/NCKAP1L/SNX9/PAWR/TMSB10/ADD2/CAP1/RHOG/DIAPH2/MYO7B/ARPC4/ENAH/BBS4/RHOC/ARPC2/CORO7/HIP1R/MYO1F/CAP…	79	0.044886	0.18411	0.011988	0.10851
GO_B_CELL_MEDIATED_IMMUNITY	GO:0019724	88	0.441446	1.71291	0.000675302	0.0053477	CD74/FCER2/PTPRC/SWAP70/IL4R/CD40/POU2F2/PTPN6/CD55/FCGR2B/STAT6/IL27RA/CR2/CR1/PRKCD/CD27/LTA/CLCF1/BATF/TGFB1/FGL2/GAPT/BCL10/SUPT6H/CCR6	25	0.045983	0.34453	0.012709	0.20444
GO_CYTOKINE_PRODUCTION_INVOLVED_IN_IMMUNE_RESPONSE	GO:0002367	82	0.408776	1.56467	0.00494729	0.0237723	CD74/SCIMP/DDX21/CD55/JAK3/MALT1/NR4A3/IL6/LILRB1/TICAM1/TNFRSF1B/CLNK/SEMA7A/TGFB1/BCL10/SIRT1/TNFRSF14/STARD7/TNF/B2M	20	0.046852	0.35289	0.011583	0.21052
GO_RESPONSE_TO_MECHANICAL_STIMULUS	GO:0009612	151	0.357611	1.50144	0.00192585	0.0111717	NFKBIA/JUN/CD40/TXNIP/CNN2/FOSB/MAP3K1/ETS1/CNTNAP2/FOS/IRF1/CYBA/MTPN/CASP1/SLC2A1/TNFRSF10A/CXCR4/PTGER4/TGFBR2/PTK2B/TNFRSF10B/STAT1/MAP3K14/BCL10/TLR7/STRBP/ANGPT2/P2RX7/XPC/PIEZO1/MBD2/HTT	32	0.047567	0.2822	0.011636	0.16908
GO_NEGATIVE_REGULATION_OF_CELL_ADHESION	GO:0007162	208	0.306964	1.33923	0.009173	0.037492	CD74/PTPRC/SWAP70/IL4R/NFKBID/DUSP1/PTPN6/FXYD5/FCGR2B/PELI1/RUNX3/LGALS1/PTPN22/JAK3/IRF1/MAP4K4/SIPA1/CD86/IL2RA/AKNA/PRNP/CLASP2/DUSP22/LILRB1/LAX1/ZC3H12A/PTPRO/PRKCD/PTK2/ABAT/PAWR/GCNT2/TGFB1/FGL2/CD80/ANGPT2/MAPK7/ZC3H8/BTN2A2/KLF4/CCL28/NDFIP1/TNFRSF14	43	0.047811	0.23423	0.011424	0.14054
GO_ACTIN_BINDING	GO:0003779	359	0.277386	1.27407	0.00701884	0.0311327	LSP1/CNN2/COTL1/FXYD5/CORO1A/COBLL1/TMSB4X/BIN1/FLNA/ARPC1B/ANXA6/LCP1/EZR/MTSS1/FMNL1/WIPF1/MYO1E/ADD1/PSTPIP1/ADD3/MICAL3/VASP/LRRK2/EEF2/EVL/MYO1G/MYO5A/CXCR4/PLEC/INF2/WHAMM/S100A4/SYNPO/MYO9B/ITGB1/PARVB/KLHL5/ACTR3/PTK2/PFN1/PDLIM1/CLMN/PARVG/PAWR/HOOK1/TMSB10/TNNI2/ADD2/CAP1/PDLIM2/CDK5R1/DIAPH2/MYO7B/ARPC4/ENAH/MACF1/EPB41/ARPC2/EPS8L2/ABLIM1/LASP1/CORO7/HIP1R/MYH9/MYO1F/CAPG/PDLIM5/DBNL/…	83	0.049192	0.17129	0.011373	0.10364

## Sheet: B Cells - MS
Gene Set Name	Gene Set ID	Set Size	Enrichment Score	Normalized Enrichment Score (NES)	p-value	q-value	Leading-Edge Set	Leading-Edge Size	MAGMA's p-value	MAGMA's Beta	MAGMA's Beta Standard Error	MAGMA's Standard Error
GO_NEGATIVE_REGULATION_OF_LEUKOCYTE_PROLIFERATION	GO:0070664	59	0.499983	1.69978	0.00317942	0.0156897	TNFRSF13B/PTPN6/FCGR2B/PELI1/BLK/ATM/CD86/IL2RA/MNDA/CD80/LILRB1/LYN/PRNP/NDFIP1/TNFAIP3	15	1.1218e-06	1.549	0.05776	0.32722
HP_ABNORMALITY_OF_HUMORAL_IMMUNITY	HP:0005368	193	0.345199	1.4079	0.00573256	0.024365	MS4A1/TNFRSF13C/CD40/IL4R/TNFRSF13B/IL2RG/CD79A/CD55/CD27/FLNA/NFKB2/FOS/ATM/PACS1/B2M/IL2RA/SAMD9L/DOCK8/JAK3/IRF5/CR2/TNFRSF1B/STAT3/PSTPIP1/IRF2BP2/NLRP1/SPIB/SP110/FAS/PRKCD/CD70/BCL10/TNFSF12/MVK/XIAP/PLCG2/MSN/CD247/IKBKB/CASP10/PMM2/SLC7A7/LMNA/CCND1/IRAK1/IFNGR1/SETX/MAN2B1	48	0.00028976	0.72339	0.040941	0.21014
GO_ADAPTIVE_IMMUNE_RESPONSE	GO:0002250	305	0.443424	1.90099	5.28905e-05	0.000616915	TNFRSF13C/GPR183/SWAP70/PTPRC/FCER2/CD74/LY9/CD40/CTSH/CTSS/IL4R/CD48/POU2F2/TNFRSF13B/PTPN6/FCGR2B/JCHAIN/NFKBID/CD79A/CD55/SLAMF7/CD27/NFKBIZ/SAMSN1/NFKB2/CD1C/BTLA/SLAMF6/STAT6/MEF2C/IL27RA/CD86/MCOLN2/B2M/LAX1/IL6/SIGLEC10/TFEB/JAK3/IRF1/CD80/CR2/CR1/PRKCB/LILRB1/BTN3A1/TNFRSF1B/STAT3/IL23A/MYO1G/DUSP22/LYN/MALT1/FAM49B/ERAP2/ORAI1/ZC3H12A/SKAP1/CSK/RELB/NDFIP1/TNFAIP3/EBI3/BATF/FGL2/SLAMF1/P…	97	0.00032385	0.4746	0.040942	0.13909
HP_ABNORMAL_LYMPHOCYTE_PHYSIOLOGY	HP:0031409	198	0.336485	1.37646	0.00831304	0.0320513	MS4A1/TNFRSF13C/CD40/IL4R/TNFRSF13B/IL2RG/CD79A/CD55/CD27/FLNA/NFKB2/FOS/ATM/B2M/IL2RA/SAMD9L/WIPF1/DOCK8/JAK3/IRF5/CR2/TNFRSF1B/STAT3/PSTPIP1/IRF2BP2/NLRP1/SPIB/SP110/FAS/PRKCD/CD70/BCL10/TNFSF12/RREB1/MVK/XIAP/PLCG2/MSN/CD247/IKBKB/CASP10/PMM2/SLC7A7/LMNA/CCND1/IFNGR1/SETX/MAN2B1	48	0.00039766	0.69592	0.040035	0.20738
GO_T_CELL_ACTIVATION	GO:0042110	375	0.420342	1.8371	6.08717e-05	0.000645619	CD83/TNFRSF13C/GPR183/PTPRC/CD44/CD74/LY9/IL4R/PTPN6/FCGR2B/NFKBID/CCR7/HES1/CORO1A/CLECL1/RAC2/LGALS1/PELI1/CD55/BCL2/GRB2/CD27/RAB29/NFKBIZ/MAP3K8/ZFP36L1/CD1C/BTLA/RHOH/PTPN22/LCP1/IL7/SLAMF6/RUNX3/RPS3/STAT6/ADAM8/IL27RA/PSAP/CD86/B2M/LAX1/IL2RA/IL6/HSH2D/DOCK8/JAK3/IRF1/CD80/CR1/DOCK2/LILRB1/BTN3A1/TNFRSF1B/FLOT2/STAT3/CHD7/IL23A/DUSP22/LYN/MALT1/FAM49B/GPR18/GRAP2/EGR3/PRNP/ZC3H12A/CSK/RELB…	106	0.00046727	0.41371	0.039295	0.12496
GO_T_CELL_PROLIFERATION	GO:0042098	148	0.408427	1.6114	0.000780901	0.00525793	TNFRSF13C/PTPRC/PTPN6/HES1/CORO1A/CLECL1/RAC2/PELI1/CD55/PTPN22/RPS3/IL27RA/CD86/IL2RA/IL6/DOCK8/JAK3/IRF1/CD80/DOCK2/LILRB1/BTN3A1/TNFRSF1B/IL23A/MALT1/PRNP/NDFIP1/EBI3/CD70/CCDC88B/PAWR/NCKAP1L/RIPK2/P2RX7/CD151/CD1D/DNAJA3/TGFBR2/MSN/BTN2A2/ZBTB7B	41	0.00055302	0.73648	0.040983	0.22569
GO_NATURAL_KILLER_CELL_ACTIVATION	GO:0030101	55	0.502898	1.68658	0.0045541	0.0205421	PTPRC/CORO1A/SLAMF7/ITGB2/PTPN22/NCR3/TICAM1/FGR/IL23A/CLNK/IL21R/GAS6/ZBTB1/PRDM1	14	0.0007059	1.2649	0.043392	0.39609
GO_REGULATION_OF_LYMPHOCYTE_ACTIVATION	GO:0051249	347	0.406203	1.76285	5.77667e-05	0.000634256	BANK1/CD83/TNFRSF13C/GPR183/PTPRC/CD74/CD40/IL4R/TNFRSF13B/PTPN6/FCGR2B/NFKBID/CCR7/IKZF3/HES1/CORO1A/CLECL1/RAC2/LGALS1/CD22/PELI1/CD55/BCL2/BLK/GRB2/CD27/NFKBIZ/SAMSN1/MAP3K8/FCRL3/ZFP36L1/BTLA/RHOH/PTPN22/IL7/RUNX3/RPS3/STAT6/ADAM8/MEF2C/IL27RA/ATM/CD86/LAX1/IL2RA/IL6/MNDA/CDKN1A/DOCK8/JAK3/TICAM1/IRF1/CD80/FGR/CR1/LILRB1/TNFRSF1B/FLOT2/IL23A/DUSP22/LYN/MALT1/FAM49B/GRAP2/EGR3/PRNP/CLNK/ZC3H12…	81	0.0009272	0.45116	0.036936	0.1449
GO_RESPONSE_TO_TUMOR_NECROSIS_FACTOR	GO:0034612	231	0.337039	1.40327	0.00389228	0.0183087	BIRC3/TNFRSF13C/ZFP36/NFKBIA/LTB/CD40/TNFRSF13B/AIM2/KLF2/CD27/CYBA/TANK/TRAF5/ZFP36L1/CIB1/RPS3/TMSB4X/CARD16/ASAH1/TNFRSF1B/SMPD3/CASP1/TRAF3/ZC3H12A/TNFAIP3/FAS/TRADD/CYLD/CD70/GBP2/PTK2B/CCL3/STAT1/MAP3K14/TNFSF12/SPPL2A/YTHDC2/PSME2/NR1D1/GAS6/RORA/LTA/CXCL16/MAP3K5/CASP4/TNFRSF17/IKBKB/CDIP1/TRAF1/BIRC2/KAT2A/CCL5/TNFRSF18/SGMS1/NFE2L2/CCL3L3/PSME4/GBP1	58	0.00094398	0.64345	0.041501	0.20701
GO_REGULATION_OF_INFLAMMATORY_RESPONSE	GO:0050727	261	0.410853	1.73402	4.82509e-05	0.000589599	BIRC3/NFKBIA/PTPRC/FCGR2B/CCR7/GPSM3/STAP1/ZBP1/NFKBIZ/TLR10/ETS1/ADAM8/PER1/ATM/ACP5/PDCD4/TMSB4X/RPS19/IL2RA/CNR2/IL6/NT5E/SIGLEC10/SOCS3/TICAM1/MAPK13/TNFRSF1B/SEMA7A/STAT3/APPL1/IL23A/ALOX5/LYN/AKNA/CASP1/LRRK2/NLRP1/ZC3H12A/NDFIP1/TNFAIP3/TNIP1/PRKCD/TRADD/CYLD/NLRC3/CCL3/IL16/TLR7/TLR6/PTGER4/NR1D1/NR1D2/PLD3/RORA/MVK/CD200R1/LTA/GRN/XIAP/CASP4/DUSP10/RICTOR/BIRC2/IL10/CCL5/CNR1/GBP5/PPARD	68	0.0010461	0.51387	0.036369	0.16696
GO_SIDE_OF_MEMBRANE	GO:0098552	399	0.39121	1.71949	6.39509e-05	0.000670394	MS4A1/CD83/TNFRSF13C/SELL/ATP2B1/RPS29/PTPRC/FCER2/CD74/CD40/CD69/FCGR2B/CCR7/IL2RG/CD79A/CD22/BLK/CD27/ITGB2/TAPBP/ITGB1/EZR/TRAF5/S100A6/CD1C/PTPN22/IL27RA/CAPN2/SDC1/RGS1/RPL27/CD86/PTPN1/ECE1/B2M/IL2RA/CNR2/CD80/B4GALT1/FGR/EEF1A1/LILRB1/BTN3A1/CXCR3/SEMA7A/SLA/LYN/GM2A/TRAF3/LRRK2/PRNP/EBI3/PTK2/SLC38A1/FAS/RASA3/CYLD/IQGAP1/IL13RA1/PTK2B/GNB5/BTNL9/CYTH1/RAB21/FOLR2/SPPL2A/GNAI2/PPP3CA/PTP4…	107	0.0010541	0.39455	0.035683	0.12828
GO_T_CELL_DIFFERENTIATION_INVOLVED_IN_IMMUNE_RESPONSE	GO:0002292	59	0.466896	1.58729	0.00991745	0.0362981	GPR183/LY9/IL4R/NFKBID/NFKBIZ/SLAMF6/STAT6/CD86/IL6/JAK3/CD80/STAT3/IL23A/MALT1/ZC3H12A/RELB/BATF/FGL2	18	0.0010795	0.96719	0.038737	0.3152
GO_LEUKOCYTE_PROLIFERATION	GO:0070661	229	0.460777	1.91686	4.49863e-05	0.00056962	MS4A1/TNFRSF13C/GPR183/PTPRC/CD74/CD40/TNFRSF13B/PTPN6/FCGR2B/IKZF3/HES1/CORO1A/CLECL1/RAC2/CD79A/CD22/PELI1/CD55/BCL2/BLK/FCRL3/PTPN22/IL7/RPS3/MEF2C/IL27RA/ATM/CD86/IL2RA/IL6/MNDA/CDKN1A/DOCK8/JAK3/TICAM1/IRF1/CD80/CR2/CD180/DOCK2/LILRB1/BTN3A1/TNFRSF1B/IL23A/LYN/MALT1/PRNP/NDFIP1/TNFAIP3/EBI3/PTK2/PRKCD/CD70/CCDC88B/PAWR/GAPT/CLCF1/TCIRG1/NCKAP1L/RIPK2/ZNF335/P2RX7/CD151/CD1D/DNAJA3/TGFBR2/MSN…	69	0.0011293	0.52513	0.037557	0.17189
GO_POSITIVE_REGULATION_OF_T_CELL_PROLIFERATION	GO:0042102	76	0.435277	1.54911	0.00955317	0.035357	TNFRSF13C/PTPRC/HES1/CORO1A/CLECL1/CD55/PTPN22/RPS3/IL27RA/CD86/IL2RA/IL6/JAK3/CD80/IL23A/EBI3/CD70/CCDC88B/NCKAP1L/RIPK2/CD1D/DNAJA3/TGFBR2	23	0.0012867	0.94529	0.0391	0.31347
HP_AUTOIMMUNITY	HP:0002960	128	0.388829	1.50351	0.00492943	0.0216069	MS4A1/TNFRSF13C/TNFRSF13B/FCGR2B/IL2RG/NFKB2/PTPN22/ACP5/IL2RA/IL6/WIPF1/FCGR2A/IRF5/CR2/STAT3/CHD7/NLRP1/TNFAIP3/ARHGEF1/SPIB/FAS/PRKCD/STAT1/TNFSF12/RREB1/TCIRG1/CSF2RB/PLCG2/CD247/CASP10/SLC7A7/IRAK1/CCR6/IFNGR1	34	0.0018475	0.67584	0.035616	0.23273
GO_LYMPHOCYTE_MEDIATED_IMMUNITY	GO:0002449	187	0.430285	1.74854	4.0945e-05	0.00056962	SWAP70/PTPRC/FCER2/CD74/CD40/CTSH/IL4R/POU2F2/PTPN6/FCGR2B/CORO1A/CD55/SLAMF7/CD27/CD1C/SLAMF6/STAT6/NCR3/IL27RA/B2M/IL6/CR2/CR1/LYST/LILRB1/TNFRSF1B/IL23A/MYO1G/DUSP22/MALT1/FAM49B/CLNK/NDFIP1/BATF/FGL2/PIK3R6/PRKCD/CD70/BCL10/GAPT/SERPINB9/CLCF1/TCIRG1/STARD7/ZBTB1/P2RX7/LTA/CD1D/PARP3/CCR6/BTN3A3/CD1A/RFTN1/TGFB1/IL10/CEACAM1/BTN3A2	57	0.002051	0.53134	0.035558	0.18507
GO_LYMPHOCYTE_ACTIVATION_INVOLVED_IN_IMMUNE_RESPONSE	GO:0002285	143	0.44322	1.74074	0.000183641	0.00154223	GPR183/SWAP70/PTPRC/CD74/LY9/CD40/IL4R/FCGR2B/NFKBID/CORO1A/LGALS1/NFKBIZ/CD1C/LCP1/SLAMF6/STAT6/IL27RA/CD86/IL6/JAK3/CD80/CD180/LILRB1/STAT3/IL23A/MALT1/NOTCH2/ZC3H12A/RELB/NDFIP1/ITGAL/BATF/FGL2/PTK2B/GAPT/PTGER4/CLCF1/ITM2A/RORA/RIPK2/PLCG2/ZBTB7B/PARP3/CCR6/DOCK11/TGFB1/IL10/CEACAM1	48	0.0020818	0.54965	0.034996	0.19176
HP_DECREASED_CIRCULATING_ANTIBODY_LEVEL	HP:0004313	131	0.363016	1.40849	0.0143718	0.0470799	MS4A1/TNFRSF13C/CD40/TNFRSF13B/IL2RG/CD79A/CD55/CD27/FLNA/NFKB2/FOS/ATM/B2M/IL2RA/SAMD9L/JAK3/CR2/STAT3/IRF2BP2/SP110/FAS/PRKCD/CD70/BCL10/TNFSF12/XIAP/PLCG2/MSN/CD247/IKBKB/CASP10/PMM2/SLC7A7/CCND1	34	0.0022146	0.75389	0.034856	0.26483
GO_NEGATIVE_REGULATION_OF_LYMPHOCYTE_ACTIVATION	GO:0051250	115	0.479579	1.82546	0.000103011	0.000944056	BANK1/CD74/IL4R/TNFRSF13B/PTPN6/FCGR2B/NFKBID/PELI1/BLK/SAMSN1/PTPN22/RUNX3/ATM/CD86/LAX1/IL2RA/MNDA/JAK3/IRF1/CD80/FGR/LILRB1/DUSP22/LYN/PRNP/CLNK/ZC3H12A/NDFIP1/TNFAIP3/FGL2	30	0.0024754	0.70327	0.035611	0.25018
GO_NEGATIVE_REGULATION_OF_LEUKOCYTE_CELL_CELL_ADHESION	GO:1903038	92	0.410586	1.50905	0.00913637	0.0342133	CD74/IL4R/PTPN6/FCGR2B/NFKBID/PELI1/PTPN22/RUNX3/CD86/LAX1/IL2RA/JAK3/IRF1/CD80/LILRB1/DUSP22/PRNP/ZC3H12A/NDFIP1/FGL2	20	0.0024968	0.82794	0.035298	0.29482
GO_REGULATION_OF_CELL_ACTIVATION	GO:0050865	441	0.373044	1.65354	6.90131e-05	0.000706546	BANK1/CD83/TNFRSF13C/GPR183/PTPRC/PLEK/CD74/CD40/IL4R/TNFRSF13B/PTPN6/FCGR2B/NFKBID/CCR7/IKZF3/HES1/CORO1A/CLECL1/RAC2/LGALS1/CD22/PELI1/CD55/BCL2/BLK/GRB2/CD27/STAP1/ITGB2/NFKBIZ/SAMSN1/MAP3K8/FCRL3/ZFP36L1/BTLA/RHOH/PTPN22/IL7/RUNX3/RPS3/STAT6/ADAM8/MEF2C/IL27RA/ATM/CD86/LAX1/IL2RA/CNR2/IL6/MNDA/CDKN1A/DOCK8/JAK3/TICAM1/IRF1/CD80/FGR/CR1/LILRB1/TNFRSF1B/FLOT2/NR4A3/IL23A/DUSP22/LYN/MALT1/FAM49B…	123	0.0025409	0.33437	0.033557	0.11931
GO_NEGATIVE_REGULATION_OF_CELL_ACTIVATION	GO:0050866	154	0.403269	1.59996	0.000717794	0.00489005	BANK1/PTPRC/CD74/IL4R/TNFRSF13B/PTPN6/FCGR2B/NFKBID/PELI1/BLK/SAMSN1/PTPN22/RUNX3/ATM/CD86/LAX1/IL2RA/CNR2/MNDA/JAK3/IRF1/CD80/FGR/LILRB1/DUSP22/LYN/PRNP/CLNK/ZC3H12A/NDFIP1/TNFAIP3/FGL2/PRKCD	33	0.0028036	0.68001	0.035142	0.24543
HP_IMMUNODEFICIENCY	HP:0002721	185	0.38817	1.57545	0.000488639	0.0035601	MS4A1/TNFRSF13C/IRF8/PTPRC/CD40/TNFRSF13B/CYBB/CORO1A/RAC2/IL2RG/CD79A/MYC/STK4/CYBA/NFKB2/FOS/ATM/ACP5/IL2RA/WIPF1/JAK3/TICAM1/CR2/IFNGR2/LYST/DOCK2/TNFRSF1B/CHD7/MALT1/TRAF3/IRF2BP2/ORAI1/SP110/IL21R/PRKCD/BCL10/STAT1/NCF1/TNFSF12/RREB1	40	0.0031351	0.60512	0.034247	0.22133
GO_RESPONSE_TO_VIRUS	GO:0009615	276	0.360022	1.52779	0.000149716	0.00131971	BIRC3/PTPRC/CD40/PIM2/POU2F2/DDX21/AIM2/BCL2/ZBP1/IFITM1/EEF1G/FLNA/PTPN22/APOBEC3C/IL2RA/IL6/IRF5/TICAM1/IRF1/ISG20/FGR/IFNGR2/LYST/LILRB1/IL23A/RNASE6/IFI44L/PMAIP1/TRAF3/ZC3H12A/RPS15A/TNFAIP3/FGL2/MX1/MX2/NT5C3A/APOBEC3G/TPT1/HSPB1/C6orf106/TLR7/STAT1/RNF216/NPC2/MAP3K14/IRF9/URI1/AUP1/DDIT4/IFITM2/IKBKB/RRP1B/MLKL/IFNGR1/POLR3E/UNC93B1/BIRC2/CCL5/ODC1/APOBEC3D/RNF135/BNIP3/ADAR/TSPAN32/STAT2…	70	0.0032296	0.53955	0.03344	0.19805
GO_POSITIVE_REGULATION_OF_IMMUNE_RESPONSE	GO:0050778	495	0.358275	1.60343	7.62602e-05	0.000740004	MS4A1/TNFRSF13C/SCIMP/PTPRC/FCER2/CD74/CD40/IL4R/PTPN6/FCGR2B/NFKBID/CCR7/DDX21/AIM2/CD79A/CD22/PDE4B/CD55/ARPC1B/HSP90AB1/BCL2/BLK/GRB2/STAP1/RAB29/ZBP1/ITGB2/NFKBIZ/EZR/FCRL3/CD1C/PTPN22/SLAMF6/RPS3/PYHIN1/STAT6/NCR3/ADAM8/MEF2C/IL27RA/KCNN4/CD86/B2M/LAX1/RPS19/IL6/MNDA/WIPF1/FCGR2A/TICAM1/CD80/FGR/ARPC2/CR2/CR1/PRKCB/LILRB1/BTN3A1/SEMA7A/NR4A3/APPL1/IL23A/MYO1G/DUSP22/ACTR3/LYN/MALT1/FAM49B/GR…	124	0.0035232	0.33306	0.030888	0.12357
GO_TUMOR_NECROSIS_FACTOR_MEDIATED_SIGNALING_PATHWAY	GO:0033209	145	0.366963	1.44354	0.00724691	0.0291756	BIRC3/TNFRSF13C/NFKBIA/LTB/CD40/TNFRSF13B/AIM2/CD27/TRAF5/TMSB4X/CARD16/TNFRSF1B/CASP1/TRAF3/TNFAIP3/FAS/TRADD/CYLD/CD70/PTK2B/STAT1/MAP3K14/TNFSF12/SPPL2A/PSME2/GAS6/LTA/CASP4/TNFRSF17/IKBKB/CDIP1/TRAF1	32	0.0036872	0.77481	0.036706	0.28909
GO_REGULATION_OF_IMMUNE_EFFECTOR_PROCESS	GO:0002697	297	0.441891	1.89011	5.18834e-05	0.000610203	BIRC3/SCIMP/PTPRC/FCER2/CD74/CD40/IL4R/PTPN6/FCGR2B/NFKBID/DDX21/RAC2/AIM2/CD22/CD55/BLK/STAP1/ITGB2/NFKBIZ/FCRL3/CD1C/PTPN22/SLAMF6/STAT6/NCR3/IL27RA/CD86/B2M/RPS19/IL2RA/IL6/JAK3/TICAM1/CD80/FGR/CR2/CR1/LILRB1/TNFRSF1B/SEMA7A/NR4A3/APPL1/IL23A/DUSP22/LYN/MALT1/FAM49B/TRAF3/CLNK/ZC3H12A/NDFIP1/TNFAIP3/RAP1A/FGL2/PIK3R6/APOBEC3G/BCL10/C6orf106/STAT1/RNF216/SERPINB9/RAPGEF1/STX4/CLCF1/ITGAM/ZBTB1/…	84	0.0037071	0.39943	0.031385	0.14913
GO_NEGATIVE_REGULATION_OF_NF_KAPPAB_TRANSCRIPTION_FACTOR_ACTIVITY	GO:0032088	71	0.470188	1.65323	0.00391378	0.0183342	NFKBIA/NFKBID/AIM2/PELI1/ANXA4/TMSB4X/DDIT3/TRAF3/ZC3H12A/TNFAIP3/CYLD/NLRC3/IRAK2/COMMD6/NFKBIB/IRAK1/G3BP2/LRRC14/IL10	19	0.0038175	1.0049	0.036005	0.37659
GO_REGULATION_OF_DEFENSE_RESPONSE_TO_VIRUS	GO:0050688	66	0.463768	1.60949	0.00715112	0.0289743	BIRC3/AIM2/PTPN22/IL2RA/LILRB1/IL23A/TRAF3/ZC3H12A/TNFAIP3/FGL2/APOBEC3G/C6orf106/STAT1/RNF216	14	0.0038491	1.0422	0.034092	0.39098
GO_REGULATION_OF_LEUKOCYTE_DIFFERENTIATION	GO:1902105	222	0.360068	1.493	0.00101581	0.00646135	CD83/PTPRC/JUN/CD74/IL4R/PTPN6/FCGR2B/NFKBID/IKZF3/EVI2B/MYC/CD27/NFKBIZ/FCRL3/ZFP36L1/FOS/RHOH/IL7/RUNX3/ADAM8/CD86/IL2RA/JAK3/IRF1/CD80/CR1/LILRB1/IL23A/LYN/MALT1/NOTCH2/EGR3/ZC3H12A/NDFIP1/AP3B1/FGL2/PIK3R6/CYLD/HCLS1/CCL3/TRIB1/GAS6/TCF7/NCKAP1L/TFE3/ZBTB1/RIPK2/PF4/ZC3H8/TGFBR2/BTN2A2/ZBTB7B/DUSP10/PRDM1/NFAM1/NFATC2/ZBTB16/KAT2A/TGFB1/CEACAM1/TNFRSF18/HAX1/ITPKB	63	0.0041079	0.45247	0.034312	0.17115
GO_REGULATION_OF_LEUKOCYTE_PROLIFERATION	GO:0070663	178	0.480118	1.93902	4.00898e-05	0.00056962	TNFRSF13C/GPR183/PTPRC/CD74/CD40/TNFRSF13B/PTPN6/FCGR2B/IKZF3/HES1/CORO1A/CLECL1/RAC2/CD22/PELI1/CD55/BCL2/BLK/FCRL3/PTPN22/IL7/RPS3/MEF2C/IL27RA/ATM/CD86/IL2RA/IL6/MNDA/CDKN1A/JAK3/TICAM1/IRF1/CD80/LILRB1/TNFRSF1B/IL23A/LYN/PRNP/NDFIP1/TNFAIP3/EBI3/PTK2/CD70/CCDC88B/PAWR/CLCF1/NCKAP1L/RIPK2/ZNF335/CD1D/DNAJA3/TGFBR2/BTN2A2/ZBTB7B	55	0.0045613	0.48255	0.031908	0.18502
GO_PHOSPHATASE_BINDING	GO:0019902	176	0.357344	1.44184	0.00465746	0.0208052	PPP1R15A/FCRL2/CD22/BCL2/GRB2/FCRL3/STAT6/KCNN4/PTPN1/SIGLEC10/PPP1R16B/JAK3/LILRB1/MVP/STAT3/TRAF3/SKAP1/RCAN3/CSK/SNX3/AP3B1/PTK2/PVRIG/IQGAP1/HSP90B1/STAT1/SH3GL1/WNK1/ANK1/BOD1L1/MAP3K5/NFATC2/KAT2A/PPP1CC/CEACAM1/PPP1R9A/AKAP11/EIF2AK3/ITGA1/PPP1R11/MAP2K7/LCK/ANAPC4/CNST/TRAF2/PPARA/FBXL2/ENSA/PPP1R9B/GRIN3A	50	0.0047332	0.48542	0.030906	0.18703
GO_REGULATION_OF_LYMPHOCYTE_DIFFERENTIATION	GO:0045619	142	0.356059	1.39695	0.0149899	0.0486903	CD83/PTPRC/CD74/IL4R/PTPN6/NFKBID/IKZF3/CD27/NFKBIZ/FCRL3/ZFP36L1/RHOH/IL7/RUNX3/ADAM8/CD86/IL2RA/JAK3/IRF1/CD80/CR1/IL23A/MALT1/EGR3/ZC3H12A/NDFIP1/AP3B1/FGL2/PIK3R6/CYLD/GAS6/TCF7/NCKAP1L/ZBTB1/RIPK2/ZC3H8/TGFBR2/BTN2A2/ZBTB7B/DUSP10/PRDM1/NFAM1/NFATC2/ZBTB16/KAT2A/TNFRSF18/ITPKB/FLT3LG/ZEB1	49	0.0049214	0.49505	0.033519	0.19173
GO_CD4_POSITIVE_ALPHA_BETA_T_CELL_DIFFERENTIATION	GO:0043367	67	0.484593	1.68605	0.00313031	0.0155403	CD83/GPR183/LY9/IL4R/NFKBID/NFKBIZ/SLAMF6/RUNX3/STAT6/CD86/IL6/JAK3/CD80/STAT3/IL23A/MALT1/ZC3H12A/RELB/BATF/PTGER4/NCKAP1L/RORA/RIPK2/ZBTB7B	24	0.0049666	0.69046	0.031117	0.26775
GO_ALPHA_BETA_T_CELL_ACTIVATION	GO:0046631	123	0.479552	1.84239	7.01189e-05	0.000706546	CD83/GPR183/PTPRC/LY9/IL4R/NFKBID/CD55/BCL2/NFKBIZ/PTPN22/SLAMF6/RUNX3/STAT6/PSAP/CD86/IL6/JAK3/IRF1/CD80/DOCK2/LILRB1/STAT3/IL23A/MALT1/GPR18/ZC3H12A/RELB/AP3B1/EBI3/BATF/PTGER4/PRR7/TCIRG1/TCF7/NCKAP1L/RORA/RIPK2/TGFBR2/ZBTB7B/PRDM1	40	0.0055296	0.52141	0.031408	0.20516
GO_POSITIVE_REGULATION_OF_LEUKOCYTE_PROLIFERATION	GO:0070665	113	0.482386	1.83039	0.000136822	0.00122003	TNFRSF13C/GPR183/PTPRC/CD74/CD40/HES1/CORO1A/CLECL1/PELI1/CD55/BCL2/FCRL3/PTPN22/IL7/RPS3/MEF2C/IL27RA/CD86/IL2RA/IL6/CDKN1A/JAK3/TICAM1/CD80/IL23A/LYN/EBI3/PTK2/CD70/CCDC88B/CLCF1/NCKAP1L/RIPK2/ZNF335/CD1D/DNAJA3/TGFBR2	37	0.0060239	0.56515	0.030348	0.22504
GO_CD4_POSITIVE_ALPHA_BETA_T_CELL_ACTIVATION	GO:0035710	82	0.470883	1.69781	0.00137055	0.00815901	CD83/GPR183/LY9/IL4R/NFKBID/CD55/NFKBIZ/SLAMF6/RUNX3/STAT6/CD86/IL6/JAK3/CD80/STAT3/IL23A/MALT1/ZC3H12A/RELB/BATF/PTGER4/TCIRG1/NCKAP1L/RORA/RIPK2/TGFBR2/ZBTB7B	27	0.0062542	0.65169	0.030873	0.26088
GO_CYTOPLASMIC_SIDE_OF_MEMBRANE	GO:0098562	160	0.370351	1.4764	0.00375393	0.0178836	ATP2B1/RPS29/PTPRC/BLK/EZR/TRAF5/S100A6/PTPN22/RGS1/RPL27/PTPN1/CNR2/FGR/EEF1A1/SLA/LYN/GM2A/TRAF3/LRRK2/PTK2/RASA3/CYLD/IQGAP1/PTK2B/GNB5/CYTH1/RAB21/SPPL2A/GNAI2/PPP3CA/PTP4A1/ANK1/GNG3/SNX18/LDLRAP1/IKBKB/TNK1/CDIP1/TRAF1/GNG2/BIRC2/ESYT1/SNX9/PTPN7/RPS28/EPB41/CDK16/RASAL3/LCK/PTK6/SNX5/TRAF2/SRC/KCNAB2	54	0.0063072	0.50515	0.02998	0.20246
GO_ALPHA_BETA_T_CELL_DIFFERENTIATION	GO:0046632	91	0.472424	1.73332	0.00073384	0.00498248	CD83/GPR183/LY9/IL4R/NFKBID/BCL2/NFKBIZ/SLAMF6/RUNX3/STAT6/PSAP/CD86/IL6/JAK3/IRF1/CD80/STAT3/IL23A/MALT1/GPR18/ZC3H12A/RELB/AP3B1/BATF/PTGER4/PRR7/TCF7/NCKAP1L/RORA/RIPK2/TGFBR2/ZBTB7B/PRDM1	33	0.0064445	0.55351	0.030267	0.22253
HP_ARTHRALGIA	HP:0002829	123	0.416755	1.60113	0.00182309	0.0100968	MS4A1/TNFRSF13C/FTL/TNFRSF13B/NFKB2/PTPN22/IL2RA/IL6/IRF5/CR2/ASAH1/PSTPIP1/NOTCH2/FAS/PRKCD/TNFSF12/MVK/PLCG2/CD247/DSE/LDLRAP1/COL9A2/XPC/LMNA/IRAK1/CCR6	26	0.0066677	0.66174	0.029823	0.26734
GO_PLASMA_MEMBRANE_SIGNALING_RECEPTOR_COMPLEX	GO:0098802	137	0.380245	1.48495	0.00550286	0.0235783	CD40/PTPN6/CD79A/ITGB2/ITGB1/TRAF5/IL27RA/B2M/IL2RA/IL6/LYN/TRAF3/SKAP1/ITGAL/IL13RA1/PTK2B/TLR6/CHRNA1/CSF2RB/ITGAM/CD247/IKBKB/ITGAX/TRAF1/TLR1/ITGA8/BIRC2/CEACAM1/IL6R/TSPAN32/BMPR1A/ITGA1/CHRNB4/CD6/TRAF2/STXBP5/ALCAM/GRIN3A/TFRC/ITGA6/HTR3A/TRAF4/GABBR1/IL12RB1/IFNLR1/HFE/PORCN	47	0.007635	0.46782	0.028994	0.1928
GO_POSITIVE_REGULATION_OF_GTPASE_ACTIVITY	GO:0043547	325	0.307629	1.32678	0.00536653	0.0230798	JUN/CD40/ARHGAP24/CCR7/RASGRP3/ACAP1/SMAP2/TAGAP/ITGB1/TBC1D9/S100A10/GPR65/RIN3/RGS1/SIPA1L1/DOCK8/ARHGAP25/SIPA1L3/ARHGAP9/DOCK2/NEDD9/ARHGAP30/RABEP1/LRRK2/ARHGEF1/RAP1A/RASA3/RINL/TBC1D22A/SIPA1/IQGAP1/PTK2B/RHOG/CCL3/GNB5/IQSEC1/RAPGEF1/RALGAPA1/ARHGAP31/ARHGAP17/RASGRP2/RABGAP1L/MYO9B/NPRL3/RANBP2/RGS10/RGS14/ARHGAP1/NCKAP1L/TBC1D5/ARHGAP18/TBC1D9B/SNX18/ARHGAP6/LLGL2/MAP4K4/DOCK11/SNX9/GMI…	73	0.0079979	0.40644	0.028765	0.16868
GO_T_CELL_ACTIVATION_INVOLVED_IN_IMMUNE_RESPONSE	GO:0002286	77	0.492969	1.75814	0.000735677	0.00498248	GPR183/CD74/LY9/IL4R/FCGR2B/NFKBID/NFKBIZ/CD1C/LCP1/SLAMF6/STAT6/CD86/IL6/JAK3/CD80/LILRB1/STAT3/IL23A/MALT1/ZC3H12A/RELB/ITGAL/BATF/FGL2	24	0.0080657	0.59582	0.028227	0.24759
GO_REGULATION_OF_T_CELL_ACTIVATION	GO:0050863	255	0.404569	1.70333	4.76077e-05	0.000584834	CD83/TNFRSF13C/PTPRC/CD74/IL4R/PTPN6/FCGR2B/NFKBID/CCR7/HES1/CORO1A/CLECL1/RAC2/LGALS1/PELI1/CD55/GRB2/CD27/NFKBIZ/MAP3K8/BTLA/RHOH/PTPN22/IL7/RUNX3/RPS3/ADAM8/IL27RA/CD86/LAX1/IL2RA/IL6/DOCK8/JAK3/IRF1/CD80/CR1/LILRB1/TNFRSF1B/FLOT2/IL23A/DUSP22/LYN/MALT1/FAM49B/GRAP2/EGR3/PRNP/ZC3H12A/CSK/NDFIP1/AP3B1/EBI3/FGL2/PIK3R6/CYLD/CD70/CCDC88B/BCL10/PAWR/TCF7/NCKAP1L/ZBTB1/RIPK2/CD1D/ZC3H8/DNAJA3/TGFBR…	72	0.0084556	0.37167	0.028952	0.15556
HP_ABNORMAL_LEUKOCYTE_COUNT	HP:0011893	296	0.349677	1.49541	0.000206964	0.00167712	MS4A1/TNFRSF13C/PTPRC/CD40/TNFRSF13B/FCGR2B/CORO1A/RAC2/IL2RG/CD79A/RPS14/TTI2/MYC/STK4/RPS17/ARPC1B/ITGB2/RPL11/NFKB2/PTPN22/ATM/ACP5/LMBRD1/RPS19/IL2RA/SAMD9L/WIPF1/FCGR2A/DOCK8/RPL26/SBDS/JAK3/TICAM1/RPL18/CR2/FUT8/LYST/DOCK2/STAT3/CHD7/RPL35A/TRAF3/NABP1/IRF2BP2/NLRP1/TNFAIP3/AP3B1/SP110/FAS/PRKCD	50	0.0085281	0.48373	0.028272	0.20274
GO_ADAPTIVE_IMMUNE_RESPONSE_BASED_ON_SOMATIC_RECOMBINATION_OF_IMMUNE_RECEPTORS_BUILT_FROM_IMMUNOGLOBULIN_SUPERFAMILY_DOMAINS	GO:0002460	203	0.448133	1.839	4.23926e-05	0.00056962	TNFRSF13C/SWAP70/PTPRC/FCER2/CD74/LY9/CD40/CTSH/IL4R/POU2F2/PTPN6/FCGR2B/NFKBID/CD55/CD27/NFKBIZ/NFKB2/CD1C/SLAMF6/STAT6/MEF2C/IL27RA/B2M/IL6/JAK3/CD80/CR2/CR1/LILRB1/TNFRSF1B/STAT3/IL23A/MYO1G/DUSP22/MALT1/FAM49B/ZC3H12A/RELB/NDFIP1/TNFAIP3/EBI3/BATF/FGL2/PRKCD/CD70/BCL10/GAPT/CLCF1/TCIRG1/STARD7/RORA/ZBTB1/RIPK2/P2RX7/LTA/CD1D/ZBTB7B/PARP3/CCR6/BTN3A3/CD1A/RFTN1/TGFB1/IL10/CEACAM1/BTN3A2	66	0.0091277	0.41147	0.029428	0.17429
GO_RESPONSE_TO_MOLECULE_OF_BACTERIAL_ORIGIN	GO:0002237	261	0.362281	1.52902	0.000144753	0.00128578	ZFP36/IRF8/NFKBIA/SCIMP/CD40/FCGR2B/CCR7/PDE4B/PELI1/IL10RA/CD55/STAP1/NFKB2/FOS/PTPN22/MEF2C/CAPN2/ACP5/CD86/PDCD4/B2M/CNR2/IL6/IL24/CARD16/IRF5/LY96/TICAM1/CD80/CD180/LILRB1/TNFRSF1B/LYN/MALT1/FAM49B/CASP1/ZC3H12A/TNFAIP3/NUGGC/BCL10/CCL3/TNIP2/IRAK2/TLR6/SIGIRR/OTUD5/PTGER4/TRIB1/NR1D1/CSF2RB/RIPK2/P2RX7/LTA/PF4/PLCG2/KMO/NFKBIB/PPBP/DUSP10/IRAK1/PTAFR/TLR1/LY86/TGFB1/IL10/CCL5/SGMS1/CNR1/PPARD	69	0.0092661	0.3681	0.026866	0.15629
HP_LEUKOPENIA	HP:0001882	168	0.402648	1.61591	0.000508408	0.00369036	MS4A1/TNFRSF13C/PTPRC/TNFRSF13B/FCGR2B/CORO1A/IL2RG/RPS14/TTI2/MYC/STK4/NFKB2/PTPN22/ATM/ACP5/IL2RA/WIPF1/FCGR2A/DOCK8/JAK3/CR2/LYST/DOCK2/STAT3/CHD7/RPL35A/NABP1/IRF2BP2/TNFAIP3/SP110/FAS/PRKCD	32	0.0097401	0.54573	0.027054	0.23355
GO_REGULATION_OF_LYMPHOCYTE_MEDIATED_IMMUNITY	GO:0002706	111	0.452782	1.71324	0.000510291	0.00369036	PTPRC/FCER2/CD40/PTPN6/FCGR2B/CD1C/SLAMF6/STAT6/NCR3/IL27RA/B2M/IL6/CR1/LILRB1/TNFRSF1B/IL23A/DUSP22/MALT1/FAM49B/CLNK/NDFIP1/PIK3R6/SERPINB9/CLCF1/ZBTB1/P2RX7/LTA/CD1D/PARP3/CD1A/TGFB1/IL10/CEACAM1/TBX21/HPX/SUPT6H/TRAF2/HAVCR2/EXOSC6/IL20RB/AP1G1	41	0.010069	0.53324	0.030676	0.22943
GO_IMMUNE_RESPONSE_REGULATING_SIGNALING_PATHWAY	GO:0002764	336	0.384067	1.66086	5.65547e-05	0.000634037	MS4A1/PTPRC/JUN/CD40/CTSH/PTPN6/FCGR2B/NFKBID/CCR7/CD79A/CD22/PDE4B/ARPC1B/HSP90AB1/BCL2/BLK/GRB2/STAP1/RAB29/MAP3K1/NFKBIZ/EZR/FCRL3/BTLA/FOS/PTPN22/RPS3/NCR3/MEF2C/KCNN4/LAX1/MNDA/WIPF1/FCGR2A/NFATC1/FGR/ARPC2/CR2/CR1/PRKCB/LILRB1/BTN3A1/NR4A3/APPL1/MYO1G/DUSP22/ACTR3/CALM1/LYN/LILRA4/MALT1/GRAP2/PRNP/ZC3H12A/SKAP1/CSK/RELB/RPS6KA5/RAP1A/PTK2/PRKCD/PVRIG/PRKD2/CYLD/PLEKHA1/VAV2/BCL10/PAWR/BTNL9…	86	0.010489	0.34334	0.026978	0.14871
GO_POSITIVE_REGULATION_OF_CYTOKINE_PRODUCTION	GO:0001819	351	0.40405	1.75499	5.83192e-05	0.000634256	CD83/BIRC3/IRF8/SCIMP/PTPRC/LTB/CD74/LY9/CD40/IL4R/POU2F2/CCR7/DDX21/CYBB/AIM2/PDE4B/PELI1/GPSM3/ZBP1/CYBA/NFKB2/PTPN22/IL7/SLAMF6/RPS3/PYHIN1/STAT6/ADAM8/IL27RA/CD86/MCOLN2/B2M/IL6/MNDA/DDIT3/IRF5/LY96/TICAM1/IRF1/CD80/FGR/MAPK13/LILRB1/SEMA7A/STAT3/NR4A3/APPL1/IL23A/ZBTB20/MALT1/FAM49B/CASP1/LRRK2/NLRP1/CLNK/EBI3/EGR1/PRKD2/HSPB1/CCDC88B/BCL10/CCL3/IL16/TLR7/STAT1/TLR6/PTGER4	67	0.010529	0.36464	0.027138	0.15803
HP_ABNORMALITY_OF_THE_LYMPH_NODES	HP:0002733	165	0.477487	1.91183	3.88184e-05	0.00056962	MS4A1/BIRC3/TNFRSF13C/IRF8/PTPRC/CD40/TNFRSF13B/CYBB/IL2RG/MYC/ARPC1B/BCL2/CD27/SNX10/CYBA/NFKB2/PTPN22/ATM/ACP5/IL2RA/IL6/JAK3/CR2/LYST/ASAH1/TNFRSF1B/STAT3/PSTPIP1/CHD7/MALT1/NABP1/IRF2BP2/SP110/FAS/PRKCD/CD70/BCL10/NCF1/TNFSF12/TCIRG1/MVK/XIAP/TGFBR2/CASP10/CCND1/IRAK1/IFNGR1	47	0.010777	0.49745	0.028617	0.21642
GO_PEPTIDYL_TYROSINE_MODIFICATION	GO:0018212	278	0.378301	1.60678	5.0158e-05	0.000603326	BANK1/PTPRC/CD44/CD74/CD40/PTPN6/HES1/BLK/STAP1/ITGB2/SAMSN1/IL7/PTPN1/IL6/IL24/SOCS3/JAK3/CD80/FGR/INPP5F/AREG/NEDD9/MVP/STAT3/SLA/IL23A/DUSP22/LYN/PARP14/PRNP/CSK/PTK2/PRKCD/IQGAP1/HCLS1/PTK2B/NCF1/DOK7/EHD4/GGNBP2/CLCF1/GAS6/RYK/RIPK2/TPST1/TNK1/RICTOR/ACE/DYRK4/PEAK1/TGFB1/CCL5/IL6R/TNFRSF18/HAX1/TXK/DVL2/MAP2K7/MIF/UNC119/TEC/HPX/IFNG/PTPRJ/LCK/IGF1/PTK6/TESK2	68	0.01078	0.38577	0.028156	0.16784
GO_NEGATIVE_REGULATION_OF_IMMUNE_SYSTEM_PROCESS	GO:0002683	346	0.389939	1.69188	5.77067e-05	0.000634256	BANK1/ZFP36/TSC22D3/NFKBIA/PTPRC/CD74/IL4R/TNFRSF13B/PTPN6/FCGR2B/NFKBID/HES1/CD22/DUSP1/MYC/PELI1/CD55/BLK/STAP1/SAMSN1/EZR/FCRL3/ZFP36L1/CIB1/PTPN22/RUNX3/STAT6/IL27RA/ATM/CD86/LAX1/RPS19/IL2RA/CNR2/MNDA/JAK3/IRF1/CD80/FGR/CR1/LILRB1/KLF13/APPL1/DUSP22/LYN/PARP14/GPR18/PRNP/CLNK/ZC3H12A/NDFIP1/TNFAIP3/FGL2/NR1H2/PVRIG/NLRC3/PTK2B/BCL10/CCL3/C6orf106/PAWR/SERPINB9/PTGER4/TRIB1/NR1D1/HIST4H4/CD20…	96	0.010865	0.34515	0.027581	0.15036
GO_DEFENSE_RESPONSE_TO_VIRUS	GO:0051607	208	0.406945	1.67563	8.57449e-05	0.00082187	BIRC3/PTPRC/CD40/DDX21/AIM2/BCL2/ZBP1/IFITM1/FLNA/PTPN22/APOBEC3C/IL2RA/IL6/IRF5/TICAM1/IRF1/ISG20/LYST/LILRB1/IL23A/RNASE6/IFI44L/PMAIP1/TRAF3/ZC3H12A/TNFAIP3/FGL2/MX1/MX2/NT5C3A/APOBEC3G/C6orf106/TLR7/STAT1/RNF216/MAP3K14/IRF9/DDIT4/IFITM2/MLKL/POLR3E/UNC93B1/BIRC2/APOBEC3D/RNF135/BNIP3/ADAR/TSPAN32/STAT2/GBP1/LSM14A/SEC14L1/IFNG	53	0.011157	0.48866	0.027656	0.21381
GO_RESPONSE_TO_INTERFERON_GAMMA	GO:0034341	144	0.376171	1.47887	0.00442364	0.0201618	IRF8/CD44/CD40/HSP90AB1/SP100/IFITM1/KYNU/B2M/SOCS3/IRF5/IRF1/IFNGR2/RPL13A/ACTR3/PARP14/CASP1/NR1H2/PRKCD/IFI30/GBP2/CCL3/STAT1/STX4/IRF9/CAMK2D/CXCL16/IFITM2/PTAFR/SEC61A1/IFNGR1/EVL/CCL5/GBP5/TXK/CCL3L3/GBP1	36	0.011823	0.4927	0.024949	0.21769
GO_RESPONSE_TO_BACTERIUM	GO:0009617	428	0.358975	1.58721	6.72405e-05	0.000693259	MS4A1/BANK1/ZFP36/IRF8/NFKBIA/SCIMP/PLAC8/CD40/FCGR2B/JCHAIN/CCR7/IKZF3/RPL39/PDE4B/PELI1/IL10RA/CD55/STAP1/RAB29/CYBA/NFKB2/FOS/PTPN22/MEF2C/RPL30/IL27RA/CAPN2/ACP5/MPEG1/RGS1/CD86/PDCD4/CFLAR/B2M/RPS19/CNR2/IL6/IL24/CARD16/IRF5/LY96/TICAM1/CD80/FGR/CD180/LYST/LILRB1/TNFRSF1B/CHD7/IL23A/RNASE6/LYN/MALT1/FAM49B/NOTCH2/CASP1/MACROD2/NLRP1/ZC3H12A/SNX3/TNFAIP3/PRKCD/GBP2/NUGGC/BCL10/CCL3/CA5B/TNIP2…	105	0.014821	0.29027	0.02504	0.13344
GO_POSITIVE_REGULATION_OF_LYMPHOCYTE_ACTIVATION	GO:0051251	228	0.407885	1.69621	4.47848e-05	0.00056962	CD83/TNFRSF13C/GPR183/PTPRC/CD74/CD40/IL4R/PTPN6/NFKBID/CCR7/HES1/CORO1A/CLECL1/LGALS1/PELI1/CD55/BCL2/GRB2/CD27/NFKBIZ/MAP3K8/FCRL3/BTLA/RHOH/PTPN22/IL7/RUNX3/RPS3/STAT6/ADAM8/MEF2C/IL27RA/CD86/IL2RA/IL6/CDKN1A/DOCK8/JAK3/TICAM1/CD80/LILRB1/FLOT2/IL23A/LYN/MALT1/FAM49B/GRAP2/EGR3/CSK/AP3B1/EBI3/PIK3R6/CYLD/CD70/CCDC88B/BCL10/TNIP2/CLCF1/GAS6/NCKAP1L/ZBTB1/RIPK2/ZNF335/CD1D/DNAJA3/TGFBR2/BTN2A2/Z…	69	0.014975	0.34084	0.025847	0.15699
HP_RECURRENT_BACTERIAL_INFECTIONS	HP:0002718	93	0.430802	1.58563	0.00389669	0.0183087	MS4A1/TNFRSF13C/CD40/TNFRSF13B/CYBB/IL2RG/CD79A/IL10RA/STK4/ITGB2/CYBA/IL2RA/DOCK8/CR2/IFNGR2/LYST/STAT3/PSTPIP1/MALT1/AP3B1/STAT1/NCF1/TCIRG1/SCNN1B/ANTXR2	25	0.015207	0.60113	0.027091	0.27765
GO_B_CELL_ACTIVATION_INVOLVED_IN_IMMUNE_RESPONSE	GO:0002312	67	0.459609	1.59912	0.00754256	0.0299253	GPR183/SWAP70/PTPRC/CD40/FCGR2B/LGALS1/STAT6/IL27RA/IL6/CD180/NOTCH2/NDFIP1/BATF/PTK2B/GAPT/CLCF1/ITM2A/PLCG2/PARP3/CCR6/DOCK11/TGFB1/IL10	23	0.016555	0.69262	0.028648	0.325
GO_IMMUNE_RECEPTOR_ACTIVITY	GO:0140375	87	0.584961	2.12928	3.16236e-05	0.000553286	CD44/CD74/CTSH/IL4R/FCGR2B/CCR7/IL2RG/IL10RA/IL27RA/IL2RA/CR2/IFNGR2/CR1/LILRB1/CXCR3/EBI3/IL21R/IL13RA1/CSF2RB/CD200R1/CCR6/IFNGR1/C5AR2/IL6R/IL11RA/MPL/IL20RB/CXCR4/IL5RA/IL1RAP/CXCR5/IL12RB1/IFNLR1/IL1R2/EPOR/CCR2/IL6ST/KLRF1	38	0.017049	0.44327	0.024239	0.20916
GO_T_CELL_DIFFERENTIATION	GO:0030217	208	0.394564	1.62465	0.000214362	0.00173099	CD83/GPR183/PTPRC/CD74/LY9/IL4R/NFKBID/CCR7/BCL2/CD27/NFKBIZ/ZFP36L1/RHOH/PTPN22/IL7/SLAMF6/RUNX3/STAT6/ADAM8/PSAP/CD86/B2M/IL2RA/IL6/JAK3/IRF1/CD80/CR1/DOCK2/STAT3/CHD7/IL23A/MALT1/GPR18/EGR3/ZC3H12A/RELB/AP3B1/BATF/FGL2/PIK3R6/EGR1/CYLD/PTGER4/PRR7/TCIRG1/TCF7/NCKAP1L/RORA/ZBTB1/RIPK2/CD1D/ZC3H8/DNAJA3/TGFBR2/BTN2A2/ZBTB7B/DUSP10/PRDM1/CCR6/NFATC2	61	0.019061	0.33284	0.025701	0.16049
GO_POSITIVE_REGULATION_OF_IMMUNE_EFFECTOR_PROCESS	GO:0002699	164	0.458339	1.83391	3.86623e-05	0.00056962	SCIMP/PTPRC/FCER2/CD74/CD40/IL4R/NFKBID/DDX21/RAC2/BLK/STAP1/ITGB2/NFKBIZ/CD1C/PTPN22/SLAMF6/STAT6/NCR3/CD86/B2M/RPS19/IL6/TICAM1/CD80/FGR/LILRB1/SEMA7A/NR4A3/IL23A/LYN/MALT1/FAM49B/CLNK/RAP1A/BCL10/RAPGEF1/STX4/CLCF1/ITGAM/ZBTB1/RIPK2/P2RX7/LTA/GPI/CD1D	45	0.019562	0.36285	0.022175	0.17586
HP_ABNORMAL_IMMUNE_SYSTEM_MORPHOLOGY	HP:0032251	439	0.326987	1.44897	0.00020654	0.00167712	MS4A1/TNFRSF13C/RPS29/PTPRC/CD40/TNFRSF13B/FCGR2B/CYBB/CORO1A/RAC2/RPS27/IL2RG/CD79A/RPS14/TTI2/MYC/STK4/RPS17/ARPC1B/RPL35/CD27/ITGB2/CYBA/RPL11/NFKB2/PTPN22/ATM/ACP5/RPS10/RPL27/LMBRD1/RPS19/IL2RA/SAMD9L/WIPF1/FCGR2A/RPL31/DOCK8/RPL26/SBDS/JAK3/PMS2/TICAM1/RPL18/CR2/SETBP1/FUT8/LYST/DOCK2/ASAH1/TNFRSF1B/STAT3/CHD7/RPL35A/TRAF3/NABP1/IRF2BP2/NLRP1/RPS15A/TNFAIP3/AP3B1/SP110/FAS/PRKCD/RPL5/RPS7/L…	92	0.019821	0.33294	0.025936	0.1618
GO_REGULATION_OF_DNA_BINDING_TRANSCRIPTION_FACTOR_ACTIVITY	GO:0051090	359	0.30875	1.34359	0.00342628	0.0165605	NFKBIA/JUN/CD40/NFKBID/HES1/AIM2/PELI1/ANXA4/SP100/ITGB2/UBC/RPS27A/FLNA/NFKB2/TRAF5/CIB1/FOS/RPS3/ADAM8/UBA52/CFLAR/TMSB4X/IL6/CARD16/DDIT3/TICAM1/ARID5B/PRKCB/FLOT2/MTPN/STAT3/MALT1/TRAF3/PRNP/ZC3H12A/RPS6KA5/TNFAIP3/SIK1/CRTC3/TRADD/SGK1/PRKD2/CYLD/NLRC3/HCLS1/BCL10/IRAK2/TLR6/SIGIRR/TRIB1/COMMD6/LPAR5/PPP3CA/ZBTB7A/NFKBIE/GAS6/PLPP3/SAV1/RIPK2/CAMK1D/NFKBIB/IKBKB/IRAK1/CRTC2/G3BP2/TRAF1/NFAM1…	71	0.019983	0.38418	0.02571	0.187
GO_PRODUCTION_OF_MOLECULAR_MEDIATOR_OF_IMMUNE_RESPONSE	GO:0002440	168	0.373865	1.5004	0.0023465	0.0125735	SWAP70/SCIMP/PTPRC/CD74/CD40/IL4R/POU2F2/FCGR2B/DDX21/CD22/CD55/FCRL3/PTPN22/STAT6/IL27RA/ATM/CD86/B2M/IL6/JAK3/PMS2/TICAM1/LILRB1/TNFRSF1B/SEMA7A/NR4A3/MALT1/CLNK/NDFIP1/BATF/FGL2/BCL10/GAPT/DNAJB9/STX4/CLCF1/TCIRG1/GAS6/STARD7/ITM2A	40	0.021494	0.42151	0.023049	0.20824
GO_CELL_KILLING	GO:0001906	104	0.449886	1.6861	0.00103124	0.00652497	PTPRC/FCER2/CTSH/PTPN6/FCGR2B/CORO1A/CD55/HSP90AB1/SLAMF7/STAP1/CD1C/SLAMF6/NCR3/RPL30/B2M/RPS19/LYST/LILRB1/BCL2L11/IL23A/FAM49B/PIK3R6/SERPINB9/ITGAM/P2RX7/CD1D/PF4	27	0.022434	0.4662	0.022086	0.23238
GO_LEUKOCYTE_DIFFERENTIATION	GO:0002521	419	0.40032	1.76637	6.61638e-05	0.000685218	MS4A1/CD83/GPR183/JUNB/PTPRC/JUN/CD74/LY9/IL4R/POU2F2/PTPN6/FCGR2B/NFKBID/CCR7/IKZF3/LGALS1/KLF6/EVI2B/CD79A/MYC/BCL2/BLK/CD27/SNX10/NFKBIZ/ITGB1/FCRL3/HDAC9/ZFP36L1/FOS/RHOH/PTPN22/IL7/SLAMF6/RUNX3/STAT6/ADAM8/MEF2C/ATM/PSAP/CD86/B2M/IL2RA/IL6/JAK3/IRF1/CD80/CR2/CR1/DOCK2/LILRB1/STAT3/CHD7/IL23A/LYN/MALT1/TPD52/GPR18/NOTCH2/EGR3/IRF2BP2/ZC3H12A/RELB/NDFIP1/AP3B1/BATF/FGL2/PIK3R6/EGR1/CYLD/HCLS1/…	112	0.023799	0.25667	0.025079	0.12955
GO_EXTERNAL_SIDE_OF_PLASMA_MEMBRANE	GO:0009897	232	0.413882	1.72337	4.53741e-05	0.00056962	MS4A1/CD83/TNFRSF13C/SELL/PTPRC/FCER2/CD74/CD40/CD69/FCGR2B/CCR7/IL2RG/CD79A/CD22/CD27/ITGB2/ITGB1/CD1C/IL27RA/CAPN2/SDC1/CD86/ECE1/B2M/IL2RA/CD80/B4GALT1/LILRB1/BTN3A1/CXCR3/SEMA7A/PRNP/EBI3/SLC38A1/FAS/IL13RA1/BTNL9/FOLR2/SCNN1B/ANTXR2/ITGAM/LY75/CD200R1/P2RX7/CD1D/TGFBR2/MAP3K5/BTN2A2/CLEC2D/CCR6/BTN3A3/ACE/CD1A/ANXA5/ABCB1/IL6R/TNFRSF18/BTN3A2	58	0.02728	0.30854	0.021369	0.16048
GO_NCRNA_PROCESSING	GO:0034470	357	0.298871	1.29939	0.0075543	0.0299253	DDX21/RPS27/RPS2/RPS14/RPS6/RPS21/RPS8/RPS17/RPL35/RPL11/RPS9/METTL8/RPL14/RPS15/RPL10A/RPL27/RPS19/RPS16/IL6/DUS2/RPL26/SBDS/ISG20/DDX18/RPL7A/STAT3/CHD7/RPL35A/NSUN4/WDR43/TRMT1/ADAT2/RPL5/RPS7/RPP21/NOP58/QTRT1/RRP15/WDR74/EXOSC7/DDX27/USP36/POP5/SNU13/PUS10/RRP1B/PUSL1/WDR12/FBL/INTS6/DUS3L/RSL1D1/ADAR/RPS28/UTP6/TRMT2B/RIOK1/BOP1/PUS7/TRMT1L/USB1/IMP4/TYW5/ISG20L2/REXO4/EXOSC6/TRMT11/NSUN6/G…	69	0.027838	0.42849	0.022144	0.22389
GO_POSITIVE_REGULATION_OF_LYMPHOCYTE_MEDIATED_IMMUNITY	GO:0002708	75	0.457107	1.62261	0.00429276	0.0196707	PTPRC/FCER2/CD40/CD1C/SLAMF6/STAT6/NCR3/B2M/IL6/IL23A/MALT1/FAM49B/CLNK/CLCF1/ZBTB1/P2RX7/LTA/CD1D/CD1A/TGFB1/TBX21/HPX/TRAF2/EXOSC6/AP1G1/STX7/VAV1/TFRC	28	0.028205	0.51738	0.025086	0.27114
GO_POSITIVE_REGULATION_OF_SUPRAMOLECULAR_FIBER_ORGANIZATION	GO:1902905	165	0.373751	1.49648	0.00260083	0.0136513	SWAP70/PLEK/CCR7/CORO1A/CDC42EP3/ARPC1B/GRB2/BIN1/FLNA/S100A10/RPS3/GPR65/ARF6/ARPC2/FCHSD2/SYNPO/ACTR3/VASP/PFN1/CFL2/WHAMM/PTK2B/CDK5R1/RHOC/FCHSD1/ARPC3/NIN	27	0.028633	0.57136	0.022884	0.30047
GO_B_CELL_ACTIVATION	GO:0042113	207	0.452168	1.86063	4.27497e-05	0.00056962	MS4A1/BANK1/TNFRSF13C/GPR183/SWAP70/PTPRC/CD74/CD40/POU2F2/TNFRSF13B/PTPN6/FCGR2B/IKZF3/FCRL1/LGALS1/KLF6/CD79A/CD22/PELI1/BCL2/BLK/CD27/SAMSN1/ITGB1/FCRL3/HDAC9/ZFP36L1/IL7/STAT6/MEF2C/IL27RA/ATM/CD86/LAX1/IL6/MNDA/CDKN1A/JAK3/TICAM1/CR2/CD180/PRKCB/LYN/MALT1/TPD52/NOTCH2/IRF2BP2/NDFIP1/TNFAIP3/SKAP2/BATF/PRKCD/CYLD/CD70/PTK2B/TNIP2/PAWR/GAPT/DNAJB9/CLCF1/TCIRG1/ZBTB7A/ITM2A/NCKAP1L/ZBTB1	65	0.02926	0.35383	0.024506	0.18701
GO_POSITIVE_REGULATION_OF_CELL_ACTIVATION	GO:0050867	266	0.408779	1.7296	4.86689e-05	0.000591577	CD83/TNFRSF13C/GPR183/PTPRC/PLEK/CD74/CD40/IL4R/PTPN6/NFKBID/CCR7/HES1/CORO1A/CLECL1/LGALS1/PELI1/CD55/BCL2/GRB2/CD27/STAP1/ITGB2/NFKBIZ/MAP3K8/FCRL3/BTLA/RHOH/PTPN22/IL7/RUNX3/RPS3/STAT6/ADAM8/MEF2C/IL27RA/CD86/IL2RA/IL6/CDKN1A/DOCK8/JAK3/TICAM1/CD80/FGR/LILRB1/FLOT2/NR4A3/IL23A/LYN/MALT1/FAM49B/GRAP2/EGR3/LRRK2/CSK/AP3B1/EBI3/PIK3R6/CYLD/CD70/CCDC88B/BCL10/CCL3/TNIP2/TLR6/STX4/CLCF1/GAS6/ITGAM/…	80	0.029433	0.26446	0.021651	0.13997
GO_NUCLEAR_TRANSCRIBED_MRNA_CATABOLIC_PROCESS	GO:0000956	196	0.698201	2.85257	4.18095e-05	0.00056962	ZFP36/RPS29/RPL13/RPL12/RPLP1/RPL32/RPS18/RPL18A/RPL36/RPLP2/RPL8/RPL41/RPS27/RPS2/RPL37A/RPL34/RPL39/RPS14/RPS6/RPL37/RPS21/RPS5/RPS8/RPS12/RPL9/RPL27A/RPL28/RPS17/RPL38/RPL35/RPL23A/RPSA/RPS27A/RPS20/RPL4/RPS4X/RPL23/RPL29/RPL11/ZFP36L1/RPS9/RPS3/RPL14/RPS25/RPS15/RPL30/ATM/RPL10A/UBA52/RPS10/RPL27/RPS19/RPS16/RPL10/RPL31/RPL26/RPL19/RPL3/RPL18/RPS23/RPL13A/RPL7A/RPS3A/RPS11/RPL35A/PATL2/CNOT1/…	78	0.030459	0.39436	0.021945	0.2104
GO_POSITIVE_REGULATION_OF_LEUKOCYTE_CELL_CELL_ADHESION	GO:1903039	186	0.456787	1.85516	4.0818e-05	0.00056962	CD83/TNFRSF13C/PTPRC/CD44/CD74/IL4R/PTPN6/NFKBID/CCR7/HES1/CORO1A/CLECL1/LGALS1/CD55/GRB2/CD27/ITGB2/NFKBIZ/MAP3K8/ETS1/BTLA/RHOH/PTPN22/IL7/RUNX3/RPS3/ADAM8/IL27RA/CD86/IL2RA/IL6/DOCK8/JAK3/CD80/LILRB1/FLOT2/NR4A3/IL23A/ALOX5/LYN/MALT1/FAM49B/GRAP2/EGR3/SKAP1/CSK/AP3B1/EBI3/PIK3R6/CYLD/CD70/CCDC88B/BCL10/NCKAP1L/ZBTB1/RIPK2/CD1D/DNAJA3/TGFBR2/BTN2A2/ZBTB7B/DUSP10/IRAK1/PTAFR	64	0.030702	0.30345	0.022367	0.1622
GO_REGULATION_OF_GTPASE_ACTIVITY	GO:0043087	391	0.291417	1.27921	0.00762452	0.0300489	JUN/CD40/ARHGAP24/CCR7/RASGRP3/ACAP1/SMAP2/FGD2/TAGAP/ITGB1/TBC1D9/RHOH/S100A10/GPR65/CDC42SE1/RIN3/RGS1/SIPA1L1/DOCK8/ARHGAP25/SIPA1L3/ARHGAP9/DOCK2/NEDD9/ARHGAP30/RABEP1/LRRK2/ARHGEF1/RAP1A/PTK2/RASA3/RINL/TBC1D22A/SIPA1/IQGAP1/VAV2/PTK2B/RHOG/CCL3/GNB5/IQSEC1/RAPGEF1/RALGAPA1/WNK1/ARHGAP31/ARHGAP17/RASGRP2/RABGAP1L/PTPRN2/MYO9B/NPRL3/RANBP2/RGS10/RGS14/ARHGAP1/NCKAP1L/TBC1D5/ARHGAP18/TBC1D9B/S…	86	0.0319	0.28094	0.021885	0.15155
GO_POSITIVE_REGULATION_OF_CYTOSKELETON_ORGANIZATION	GO:0051495	183	0.364365	1.47625	0.00263681	0.0137775	SWAP70/PLEK/CCR7/CORO1A/CDC42EP3/ARPC1B/GRB2/BIN1/STAP1/FLNA/S100A10/RPS3/GPR65/ARF6/ARPC2/FCHSD2/SYNPO/ACTR3/VASP/PFN1/CFL2/WHAMM/HCLS1/PTK2B/CDK5R1/RHOC/FCHSD1/ARPC3/NIN/NCKAP1L/P2RX7/RICTOR/EVL/SNX9/ARPC5L/ARPC4/HAX1	37	0.032643	0.49782	0.023017	0.27003
GO_REGULATION_OF_ACTIN_FILAMENT_ORGANIZATION	GO:0110053	224	0.329642	1.36819	0.00692256	0.0283466	SWAP70/PLEK/COTL1/CCR7/CORO1A/CDC42EP3/ARPC1B/GRB2/BIN1/FLNA/S100A10/GPR65/ARF6/TMSB4X/ARPC2/ADD3/MTPN/ADD1/FCHSD2/SYNPO/CAPG/C9orf72/ACTR3/VASP/FAM49B/PFN1/CFL2/PRKCD/WHAMM/HCLS1/PTK2B/FAM49A/DBNL/PTGER4/CLASP2/RHOC/FCHSD1/ARPC3/NCKAP1L/ARHGAP18/CAPZA1/ARHGAP6/RICTOR/EVL/SNX9/ARPC5L/ARPC4/SSH1/HAX1/PPP1R9A/BBS4/ESAM/ADD2	53	0.033177	0.3907	0.022112	0.21276
HP_ABNORMAL_LYMPHOCYTE_COUNT	HP:0040088	104	0.469254	1.75869	0.000365923	0.0028076	MS4A1/TNFRSF13C/PTPRC/TNFRSF13B/CORO1A/IL2RG/TTI2/MYC/STK4/ARPC1B/NFKB2/ATM/ACP5/IL2RA/WIPF1/DOCK8/JAK3/CR2/DOCK2/CHD7/TNFAIP3/SP110/FAS/PRKCD/STAT1/TNFSF12/TCIRG1/XIAP/MSN/CD247/CASP10/IRAK1	32	0.033772	0.46	0.022304	0.2516
GO_POSITIVE_REGULATION_OF_MAPK_CASCADE	GO:0043410	376	0.357015	1.56109	6.08865e-05	0.000645619	BANK1/GPR183/SCIMP/PTPRC/CD44/JUN/CD74/CD40/FCGR2B/CCR7/FGD2/CD27/MAP3K1/UBC/RPS27A/MAP3K8/FCRL3/TRAF5/CIB1/PTPN22/RPS3/ADAM8/UBA52/PSAP/CFLAR/PTPN1/DUSP5/IL6/AKAP13/MAP4K1/SEMA7A/DUSP22/PEA15/NOTCH2/TRAF3/LRRK2/ZC3H12A/CSK/RAP1A/GLIPR2/ARL6IP5/PIK3R6/SLAMF1/PRKD2/GCNT2/IQGAP1/PTK2B/MAP3K9/CCL3/AVPI1/DBNL/IRAK2/TLR6/NCF1/RAPGEF1/MAP3K14/GNAI2/WNT16/MDFIC/GAS6/GNG3/RYK/RIPK2/P2RX7/MAP3K5/NQO2/IRAK…	93	0.035972	0.27353	0.021308	0.15199
GO_NEGATIVE_REGULATION_OF_IMMUNE_RESPONSE	GO:0050777	105	0.424676	1.59417	0.00269919	0.0140399	PTPRC/IL4R/PTPN6/FCGR2B/CD55/SAMSN1/STAT6/IL27RA/RPS19/IL2RA/JAK3/CR1/LILRB1/DUSP22/LYN/PARP14/ZC3H12A/NDFIP1/TNFAIP3/FGL2/NR1H2/NLRC3/SERPINB9/GRN/ZBTB7B/DUSP10/PARP3/HMOX1/TGFB1/IL10/CEACAM1	31	0.03599	0.48469	0.022962	0.26935
GO_POSITIVE_REGULATION_OF_PEPTIDYL_TYROSINE_PHOSPHORYLATION	GO:0050731	134	0.446063	1.73628	0.000179669	0.00152227	BANK1/PTPRC/CD44/CD74/CD40/HES1/STAP1/PTPN1/IL6/IL24/SOCS3/CD80/AREG/NEDD9/STAT3/IL23A/LYN/PARP14/PRNP/IQGAP1/HCLS1/PTK2B/NCF1/DOK7/EHD4/CLCF1/GAS6/RIPK2/RICTOR/ACE/TGFB1/CCL5/IL6R/TNFRSF18/HAX1/DVL2/MIF/UNC119/TEC/HPX/IFNG/PTPRJ/IGF1/PTK6	44	0.036433	0.35631	0.021776	0.19862
HP_FATIGUE	HP:0012378	289	0.305731	1.30381	0.0105807	0.0380027	BIRC3/RPS29/FTL/RPS27/CD79A/RPS17/RPL35/BCL2/RPS20/RPL11/NFKB2/SQSTM1/PTPN22/STAT6/ATM/KCNN4/RPS10/RPL27/RPS19/WIPF1/RPL31/RPL26/PMS2/IRF5/TICAM1/RPL18/STAT3/PSTPIP1/C9orf72/RPL35A/MALT1/PFN1/TRAF3/NABP1/IRF2BP2/RPS15A/SPIB/FAS/RPL5/RPS7/BCL10/CHCHD10/PIEZO1/PLEC/SCNN1B	45	0.037114	0.39354	0.019509	0.22042
GO_PROTEIN_PHOSPHATASE_BINDING	GO:0019903	133	0.387299	1.50612	0.00404033	0.018737	PPP1R15A/FCRL2/CD22/BCL2/GRB2/FCRL3/STAT6/KCNN4/PTPN1/PPP1R16B/JAK3/LILRB1/MVP/STAT3/TRAF3/SKAP1/CSK/SNX3/AP3B1/PTK2/IQGAP1/HSP90B1/STAT1/ANK1/BOD1L1/MAP3K5/KAT2A/PPP1CC/CEACAM1/PPP1R9A/AKAP11/EIF2AK3/ITGA1/PPP1R11/MAP2K7/LCK/ANAPC4/TRAF2/FBXL2/ENSA/PPP1R9B/GRIN3A/PPP1R3E	43	0.037892	0.34971	0.020439	0.19692
GO_REGULATION_OF_ALPHA_BETA_T_CELL_ACTIVATION	GO:0046634	81	0.431303	1.55271	0.00805028	0.0310902	CD83/PTPRC/IL4R/NFKBID/CD55/NFKBIZ/PTPN22/RUNX3/CD86/JAK3/IRF1/CD80/LILRB1/IL23A/MALT1/ZC3H12A/AP3B1/EBI3	18	0.038194	0.57419	0.02375	0.32398
GO_TYROSINE_PHOSPHORYLATION_OF_STAT_PROTEIN	GO:0007260	54	0.508727	1.70027	0.00427731	0.0196388	CD40/HES1/IL6/IL24/SOCS3/JAK3/INPP5F/STAT3/IL23A/LYN/PARP14/HCLS1/GGNBP2/CLCF1/CCL5/IL6R/TNFRSF18/HPX/IFNG/IGF1/PTK6	21	0.040201	0.48483	0.02067	0.27727
GO_CYTOKINE_RECEPTOR_ACTIVITY	GO:0004896	70	0.58044	2.03629	3.00183e-05	0.000538431	CD44/CD74/IL4R/CCR7/IL2RG/IL10RA/IL27RA/IL2RA/IFNGR2/CXCR3/EBI3/IL21R/IL13RA1/CSF2RB/CCR6/IFNGR1/IL6R/IL11RA/MPL/IL20RB/CXCR4/IL5RA/IL1RAP/CXCR5/IL12RB1/IFNLR1/IL1R2/EPOR/CCR2/IL6ST	30	0.045638	0.39937	0.019364	0.23647
GO_LEUKOCYTE_MEDIATED_CYTOTOXICITY	GO:0001909	72	0.488182	1.72081	0.00169118	0.00959639	PTPRC/CTSH/PTPN6/FCGR2B/CORO1A/SLAMF7/STAP1/CD1C/SLAMF6/NCR3/B2M/LYST/LILRB1/IL23A/FAM49B/PIK3R6/SERPINB9/ITGAM/P2RX7/CD1D	20	0.046014	0.47288	0.02016	0.28064
HP_SPLENOMEGALY	HP:0001744	289	0.301706	1.28665	0.0142098	0.0466815	MS4A1/TNFRSF13C/IRF8/PTPRC/TNFRSF13B/CYBB/IL2RG/BCL2/CD27/SNX10/CYBA/NFKB2/FOS/IDS/ATM/KCNN4/PSAP/B2M/IL2RA/SAMD9L/IL6/CR2/LYST/ASAH1/TNFRSF1B/CHD7/NOTCH2/SLC2A1/NLRP1/AP3B1/FAS/PRKCD/HGSNAT/PEX2/LIPA/NCF1/NPC2/TNFSF12/RREB1/TCIRG1/PIEZO1/ANK1/ALDOA/MVK/GPI/XIAP/CASP10/SLC7A7/LMNA/CCND1/HK1/IFNGR1/MAN2B1/TGFB1/IL10/SLC29A3/PHYH	57	0.047608	0.3509	0.022632	0.21029
GO_POSITIVE_REGULATION_OF_ACTIN_FILAMENT_POLYMERIZATION	GO:0030838	79	0.422371	1.51426	0.012033	0.0412733	CCR7/CORO1A/CDC42EP3/ARPC1B/GRB2/BIN1/ARF6/ARPC2/FCHSD2/ACTR3/VASP/PFN1/WHAMM/PTK2B/FCHSD1/ARPC3/NCKAP1L/RICTOR/EVL/SNX9/ARPC5L/ARPC4	22	0.048469	0.55546	0.019055	0.3346
GO_GUANYL_NUCLEOTIDE_EXCHANGE_FACTOR_ACTIVITY	GO:0005085	196	0.339594	1.38744	0.00765114	0.0301024	RALGPS2/EEF1B2/RASGRP3/FGD2/TAGAP/DENND5B/RIN3/RASGEF1B/DOCK8/AKAP13/DOCK2/C9orf72/ITSN2/DENND4A/CCDC88C/SH2D3A/ARHGEF3/MYCBP2/PLEKHG1/DENND2D/ARHGEF1/RAP1A/TRIO/CYTH4/RINL/DENND1C/HPS1/VAV2/EPS8L2/IQSEC1/RAPGEF1/CYTH1/KIAA1147/RASGRP2/DENND4B/HERC1/PSD/PLEKHG7/PLCE1/FARP2/DOCK11/DENND3/PSD4/RABIF/LAMTOR1/NUCB1/VAV3/RASGRF1/SERGEF/ARHGEF40/TIAM2/RAB3GAP2	52	0.049407	0.32783	0.019456	0.19859
HP_ABNORMAL_LYMPHOCYTE_MORPHOLOGY	HP:0004332	118	0.45514	1.73892	0.000415441	0.00311509	MS4A1/TNFRSF13C/PTPRC/TNFRSF13B/CORO1A/IL2RG/TTI2/MYC/STK4/ARPC1B/NFKB2/ATM/ACP5/IL2RA/WIPF1/DOCK8/JAK3/CR2/DOCK2/TNFRSF1B/CHD7/TNFAIP3/SP110/FAS/PRKCD/LIPA/STAT1/TNFSF12/TCIRG1/XIAP/MSN/CD247/CASP10/IRAK1	34	0.049738	0.40488	0.020502	0.24574

## Sheet: Cortex - Schizophrenia
Gene Set Name	Gene Set ID	Set Size	Enrichment Score	Normalized Enrichment Score (NES)	p-value	q-value	Leading-Edge Set	Leading-Edge Size	MAGMA's p-value	MAGMA's Beta	MAGMA's Beta Standard Error	MAGMA's Standard Error
HP_POOR_HEAD_CONTROL	HP:0002421	152	0.405233	1.50529	0.00383784	0.00812865	PCLO/NEUROD2/STXBP1/PPP3CA/SNAP25/YWHAG/DNM1/GABRG2/SCN2A/ACTL6B/GABBR2/CACNA1A/GNAO1/GFPT1/ATP6V1A/CYFIP2/TTN/CACNA1B/IREB2/DMXL2/NECAP1/CASK/TRAK1/AGRN/CACNA1G/SCN8A/CDKL5/FGF12/SIK1/SYNJ1/MYO9A/GPHN/EEF1A2/TRIM8/SYNGAP1/AP3B2/HCN1/SCN3A	38	3.7921e-07	0.95481	0.041816	0.19297
HP_ABSENT_SPEECH	HP:0001344	221	0.524103	2.01865	1.13294e-05	0.000124114	CNTNAP2/SYT1/BCL11B/CACNA1E/ZBTB18/FOXG1/STXBP1/PPP3CA/PGAP1/ZEB2/DNM1/HERC1/GABRG2/NFIX/CTNNA2/HNRNPU/ACTL6B/POGZ/GABBR2/USP7/RPL10/NR2F1/GNAO1/ATP6V1A/LINGO1/CLCN4/CYFIP2/ATRX/ASXL3/HUWE1/KIF5C/KAT6A/CCND2/CACNA1B/WDR26/IREB2/CASK/MECP2/YME1L1/KIAA1109/SPTBN4/UBE3A/CAMK2B/ASH1L/YY1/CCDC88A/TKT/TBCD/UNC80/RERE/ZSWIM6/TRIT1/SLC9A6/HTT/FGF12/CSPP1/SIK1/TRRAP/SETBP1/SLC16A2/CUL4B/NEDD4L/PURA/TCF4/E…	72	6.9062e-07	0.6837	0.042003	0.14156
HP_ABNORMALITY_OF_CENTRAL_NERVOUS_SYSTEM_ELECTROPHYSIOLOGY	HP:0030178	418	0.408424	1.64533	1.05723e-05	0.000124114	CNTNAP2/SYT1/CACNA1E/FOXG1/MAPT/NEUROD2/SPTAN1/STXBP1/PPP3CA/PGAP1/MED13L/SNAP25/YWHAG/PAFAH1B1/KDM5B/KCNQ3/DNM1/GABRG2/CTNNA2/HNRNPU/EP300/SCN2A/ACTL6B/GRIK2/POGZ/GABBR2/CACNA1A/GNB1/CREBBP/RPL10/YEATS2/ANKRD11/GNAO1/ATP6V1A/CLCN4/GABRB3/CYFIP2/MARCH6/AP3D1/TNIK/CACNA1B/CLIP1/CTNND2/IREB2/HCFC1/TMEM106B/RUSC2/DMXL2/NECAP1/TET3/SYN2/CASK/PRRT2/MECP2/NDRG1/APC2/TRAK1/CHD2/UBE3A/AGRN/ASNS/MAP2K2/RB…	150	8.5013e-07	0.45735	0.040226	0.09552
HP_ABNORMAL_EMOTION_AFFECT_BEHAVIOR	HP:0100851	392	0.463003	1.85823	1.06408e-05	0.000124114	CNTNAP2/SYT1/NFIB/TUBB3/MYT1L/SOX5/FOXG1/MAPT/KMT2A/NEUROD2/FAT4/ANK3/STXBP1/MED13L/ZEB2/SNCA/GRIA3/KCNQ3/SLITRK1/DNM1/GABRG2/NFIX/KMT2C/GNAS/EP300/SCN2A/NIPBL/POGZ/GABBR2/CACNA1A/NFASC/USP7/CREBBP/RPL10/BPTF/JPH3/GNAO1/LINGO1/CLCN4/GABRB3/ATRX/WDR26/DNMT3A/WASF1/TMEM106B/RUSC2/DMXL2/VPS53/DYRK1A/CASK/PRRT2/BCOR/GLS/MECP2/DNAJC6/PODXL/PHIP/CHD2/TRIP12/WAC/KMT2E/FMR1/RLIM/ADNP/ARID1B/KDM5C/TKT/TAR…	142	1.2587e-06	0.45689	0.039334	0.097035
HP_AUTISTIC_BEHAVIOR	HP:0000729	423	0.491861	1.98276	1.05617e-05	0.000124114	CNTNAP2/SYT1/AUTS2/NFIB/TUBB3/FOXG1/MAPT/KMT2A/ATP1A3/NEUROD2/ZFPM2/ANK3/STXBP1/PPP3CA/PGAP1/MED13L/SNCA/YWHAG/KDM5B/GRIA3/DNM1/HERC1/GABRG2/KMT2C/KDM6B/EP300/SCN2A/MEF2C/ACTL6B/NIPBL/GRIK2/POGZ/BAZ1B/CACNA1A/USP7/TBR1/CREBBP/SYP/RPL10/NR2F1/ANKRD11/GNAO1/ATP6V1A/CLCN4/GABRB3/CYFIP2/ATRX/ASXL3/MED13/AGTPBP1/SETD5/TNIK/CACNA1B/WDR26/CLIP1/GNAQ/MAPK8IP3/IREB2/HCFC1/TMEM106B/DMXL2/NECAP1/TET3/DYRK1A…	155	2.468e-06	0.41636	0.037505	0.091124
HP_ENCEPHALOPATHY	HP:0001298	226	0.40288	1.55488	0.000383864	0.00124776	CNTNAP2/CACNA1E/ATP1A3/NEUROD2/SPTAN1/STXBP1/PPP3CA/YWHAG/SERPINI1/DNM1/GABRG2/HNRNPU/SCN2A/MEF2C/ACTL6B/GABBR2/CACNA1A/GNAO1/ATP6V1A/CLCN4/GABRB3/CYFIP2/CACNA1B/NECAP1/GLS/MECP2/DNM1L/XIAP/RANBP2/TRAK1/CHD2/ASNS/KMT2E/CCDC88A/PLCB1/TBCD/UNC80/SCN8A/PACS2/TRIT1/ADAM22/CDKL5/FGF12/SIK1/SYNJ1/ROGDI/TCF4/EEF1A2/SYNGAP1/AP3B2/SLC25A12/ARHGEF9/HCN1/TBC1D24/SCN3A/GLDC/CLTC/NRXN1	58	4.033e-06	0.67877	0.03758	0.15202
HP_ABNORMAL_NERVOUS_SYSTEM_ELECTROPHYSIOLOGY	HP:0001311	490	0.379929	1.5433	4.17245e-05	0.000283233	CNTNAP2/SYT1/CACNA1E/FOXG1/MAPT/NEUROD2/SPTAN1/STXBP1/PPP3CA/PGAP1/MED13L/SNAP25/YWHAG/PAFAH1B1/KDM5B/KCNQ3/DNM1/GABRG2/CTNNA2/HNRNPU/EP300/SCN2A/MATR3/ACTL6B/GRIK2/POGZ/GABBR2/CACNA1A/NFASC/GNB1/KIF1B/CREBBP/RPL10/YEATS2/ANKRD11/GNAO1/ATP6V1A/CLCN4/GABRB3/CYFIP2/MARCH6/AP3D1/TNIK/CACNA1B/CLIP1/CTNND2/IREB2/HCFC1/TMEM106B/RUSC2/DMXL2/NECAP1/TET3/SYN2/CASK/PRRT2/MECP2/WNK1/NDRG1/APC2/FGD4/TRAK1/CH…	170	4.095e-06	0.40024	0.037579	0.089706
GO_CALCIUM_ION_TRANSMEMBRANE_TRANSPORTER_ACTIVITY	GO:0015085	114	0.398418	1.43047	0.017436	0.0269777	CACNA1E/SLC24A2/CACNA1A/CACNG8/CACNA1B/ATP2B2/CACHD1/RYR3/GPM6A/CACNA2D1/CACNA1G/SLC8A2/SLC8A3/PKD1/CACNA1H/CACNA2D3/CACNG4/CACNB4/CACNA1C/NCS1/ATP2B3/TRPM7/CACNG3/ATP2A2/ATP2C1/RYR2/CDK5/TRPC6/LETM1/FKBP1B/TMC2/GRIN1/FAM155A/ATP2B4/SLC24A5	35	4.7664e-06	0.85255	0.036801	0.19249
GO_VOLTAGE_GATED_CATION_CHANNEL_ACTIVITY	GO:0022843	115	0.430526	1.54758	0.00369113	0.00787676	CACNA1E/SNAP25/KCNQ3/CACNA1A/CACNG8/ABCC9/CACNA1B/CACHD1/KCNH8/KCNB2/CACNA2D1/CACNA1G/CACNA1H/CACNA2D3/KCNJ6/KCNH2/CACNG4/KCNA6/CACNB4/CACNA1C/NCS1/CACNG3/HCN1/CDK5/LRRC55/KCNA4/TMC2/GRIN1/KCNAB1/KCNK3/KCNC1/KCNH6/KCNAB3/KCNC2/KCNH3/CACNG2/KCNG1/KCNA3/CACNB3/CACNB1/GRIN2B/KCNH7/KCNC3/KCNJ9/KCNH4/KCNC4/KCNJ14/PKD2/KCNB1/KCND2/KCNJ4/KCNQ5	52	8.8991e-06	0.70582	0.037298	0.16444
HP_ABNORMALITY_OF_ESOPHAGUS_PHYSIOLOGY	HP:0025270	486	0.424156	1.72247	1.04336e-05	0.000124114	CNTNAP2/SYT1/SOX5/FGFR3/FOXG1/MAPT/KMT2A/ATP1A3/NEUROD2/STXBP1/PPP3CA/KAT6B/MAP1B/SNAP25/SNCA/YWHAG/DNM1/GABRG2/NFIX/NR4A2/MATR3/ACTL6B/NIPBL/POGZ/BAZ1B/GABBR2/CACNA1A/USP7/RPL10/ANKRD11/LTBP4/KIT/GNAO1/DAB1/GFPT1/ATP6V1A/ATN1/LINGO1/CLCN4/CYFIP2/ATRX/PAK1/KAT6A/SETD5/CACNA1B/WDR26/HPCA/GNAQ/NECAP1/AFF4/MECP2/WNK1/ORC4/DNM1L/TUBB4A/TRAK1/CLIP2/VARS/POLR3A/AGRN/CAMK2B/LRP12/MAP2K2/SALL1/FMR1/IRF2B…	162	8.919e-06	0.3716	0.034135	0.086586
HP_SELF_INJURIOUS_BEHAVIOR	HP:0100716	107	0.573583	2.04325	1.24639e-05	0.000124114	CNTNAP2/SYT1/SOX5/NEUROD2/FAT4/STXBP1/GRIA3/SLITRK1/DNM1/NFIX/KMT2C/EP300/SCN2A/NIPBL/POGZ/GABBR2/USP7/CREBBP/RPL10/GNAO1/CLCN4/ATRX/WASF1/DMXL2/CASK/BCOR/GLS/KMT2E/FMR1/RLIM/TKT/UNC80/TSC2/RERE/RPS6KA3/VPS13A/CDKL5/SIK1/HECW2/GATAD2B/DCHS1/RAI1/TCF4/TRIM8/NAT8L/SLC6A8/VAMP2/SMARCC2/HERC2	49	9.8943e-06	0.68194	0.034962	0.15976
GO_POSITIVE_REGULATION_OF_CELL_DEVELOPMENT	GO:0010720	489	0.451753	1.83496	1.04308e-05	0.000124114	SYT1/SOX11/FEZF2/L1CAM/FOXG1/KIDINS220/MAPT/NEUROD2/NAP1L1/KDM1A/SHTN1/STMN2/PLXNA2/CNTN1/MAP1B/MAP6/ZEB2/SYT4/SERPINI1/PAFAH1B1/NSMF/DMTN/SLITRK1/PTPRD/HDAC2/LRRC7/DPYSL3/FOXO6/EP300/MEF2C/NIPBL/NEUROD1/VEGFA/RELN/RAPGEF2/NRCAM/CDON/NCOA1/EPHA4/PLAG1/ITSN1/BMPR2/DHX36/SHANK2/TENM3/BRINP1/KIT/DAB1/PRKCI/ARHGEF2/CPNE6/BAIAP2/SPEN/DBN1/ZNF609/PAK1/RUFY3/FYN/GRIP1/CAPRIN1/IL34/GOLGA4/TMEM106B/ZMYND8…	168	1.3694e-05	0.36938	0.034998	0.088042
GO_TRANSMISSION_OF_NERVE_IMPULSE	GO:0019226	61	0.54154	1.7776	0.000441542	0.00139741	CNTNAP2/ANK3/PAFAH1B1/SCN2A/GRIK2/NFASC/NRCAM/CACNG8/SPTBN4/FMR1/CACNA1G/DMRT3/CACNA1H/SCN8A/CACNG4/FGF12/CACNG3/TNR/NTRK3/SCN3A/KCNMB4/SCN9A/FKBP1B/DRD5	24	1.3918e-05	0.99308	0.036026	0.23691
GO_VOLTAGE_GATED_ION_CHANNEL_ACTIVITY	GO:0005244	155	0.414568	1.54305	0.00186012	0.00448919	CACNA1E/SNAP25/KCNQ3/SCN3B/SCN2A/CACNA1A/CACNG8/CLCN4/ABCC9/CACNA1B/CACHD1/KCNH8/KCNB2/CACNA2D1/CACNA1G/CACNA1H/SCN2B/CACNA2D3/KCNJ6/KCNH2/SCN8A/CACNG4/KCNA6/CACNB4/CACNA1C/NCS1/KCNIP3/CACNG3/CLCN5/HCN1/SCN3A/CLCN6/CDK5/KCNK12/ANO6/LRRC55/SCN9A/CLCN2/KCNA4/TMC2/GRIN1/KCNIP1/KCNAB1/KCNK3/KCNC1/KCNH6/KCNAB3/KCNC2/KCNH3/CACNG2/KCNG1/KCNA3/CACNB3/CACNB1/GRIN2B	55	1.4242e-05	0.6701	0.036434	0.16006
HP_GASTROESOPHAGEAL_REFLUX	HP:0002020	257	0.508591	1.98346	1.11308e-05	0.000124114	CNTNAP2/SYT1/SOX5/FGFR3/FOXG1/KMT2A/STXBP1/PPP3CA/KAT6B/MAP1B/SNAP25/YWHAG/DNM1/GABRG2/NFIX/ACTL6B/NIPBL/POGZ/BAZ1B/GABBR2/CACNA1A/USP7/RPL10/LTBP4/ATP6V1A/ATN1/CLCN4/CYFIP2/ATRX/PAK1/KAT6A/SETD5/CACNA1B/WDR26/NECAP1/AFF4/MECP2/WNK1/ORC4/TRAK1/CLIP2/AGRN/CAMK2B/SALL1/FMR1/ARID2/ASXL1/CHD7/ADNP/KLHL7/RERE/ZSWIM6/SCN8A/TAF1/SLC9A6/HRAS/CDKL5/FGF12/CSPP1/CTBP1/SYNJ1/NEDD4L/MYO9A/GPHN/TSPYL1/RAI1/TCF…	101	1.5421e-05	0.44824	0.032957	0.10753
HP_EPILEPTIC_ENCEPHALOPATHY	HP:0200134	97	0.602775	2.11938	1.26295e-05	0.000124114	CNTNAP2/CACNA1E/NEUROD2/SPTAN1/STXBP1/PPP3CA/DNM1/GABRG2/HNRNPU/SCN2A/MEF2C/GABBR2/CACNA1A/GNAO1/ATP6V1A/CLCN4/GABRB3/CYFIP2/CACNA1B/NECAP1/GLS/DNM1L/CHD2/KMT2E/PLCB1/SCN8A/PACS2/ADAM22/CDKL5/FGF12/SIK1/SYNJ1/ROGDI/EEF1A2/SYNGAP1/AP3B2/SLC25A12/ARHGEF9/HCN1/TBC1D24/SCN3A	41	1.9481e-05	0.78023	0.036066	0.18962
GO_COGNITION	GO:0050890	266	0.384711	1.50423	0.000676267	0.00197439	CNTNAP2/JPH4/MAPT/NEUROD2/SLC17A7/GRIA1/PLK2/SNAP25/SYT4/SLC24A2/PAFAH1B1/FOXO6/EP300/SCN2A/MEF2C/NIPBL/THRA/RELN/PPP1R1B/PRKAR2B/TBR1/SHANK2/JPH3/BRINP1/SHISA7/PJA2/KIT/PPP3CB/JAKMIP1/FYN/SETD5/ASIC1/INSR/YTHDF1/MECP2/SLC12A5/NPTN/PPP1R9B/ACTR2/KALRN/KMT2B/PICALM/CHD7/ADNP/MGAT3/PLCB1/SLC8A2/SLC8A3/CHRNA4/NRXN2/MAPK8IP2/FGF13/ATP8A1/KRAS/CREB1/SOBP/HTT/OPRL1/CIC/NF1/TNR/SYNJ1/TMOD2/PTEN/SRF/ABCA…	99	1.9584e-05	0.45319	0.033154	0.11017
HP_DYSKINESIA	HP:0100660	181	0.477432	1.80531	2.32107e-05	0.000193699	SYT1/FOXG1/NEUROD2/STXBP1/PPP3CA/PGAP1/SNCA/YWHAG/KDM5B/KCNQ3/DNM1/GABRG2/GNAS/SCN2A/ACTL6B/GRIK2/CACNA1A/ADCY5/GNAO1/ATP6V1A/GABRB3/CYFIP2/TNIK/CACNA1B/CLIP1/IREB2/DMXL2/NECAP1/CASK/PRRT2/DNAJC6/PODXL/TRAK1/KRAS/UNC80/PDE10A/GIGYF2/SCN8A/MSH6/VPS13A/NDST1/CDKL5/FGF12/SIK1/SYNJ1/EEF1A2/TRIM8/SYNGAP1/DNAJC13/AP3B2/WIPI2/HCN1/PIK3CA/SCN3A/RPS20/FMN2/UCHL1/RAB39B/C9orf72/CLTC/DDX3X/GRIN1/PDGFB/SLC2A…	76	2.5919e-05	0.54974	0.034734	0.13579
HP_STEREOTYPY	HP:0000733	157	0.532157	1.98371	1.18174e-05	0.000124114	CNTNAP2/SYT1/AUTS2/TUBB3/SOX5/CHD3/FOXG1/MAPT/KMT2A/PGAP1/KDM5B/GABRG2/EP300/MEF2C/GRIK2/POGZ/TBR1/CREBBP/NR2F1/GABRB3/ATRX/ASXL3/TNIK/WDR26/CLIP1/TMEM106B/DYRK1A/PRRT2/MECP2/ARID2/ADNP/TKT/TBCD/TARDBP/CACNA1H/TSC2/RERE/SCN8A/SLC9A6/NDST1/CHD1/CDKL5/SIK1/CTBP1/HECW2/RAI1/TRAPPC6B/EHMT1/COL4A3BP/JRK/NAT8L/SLC6A8/VAMP2/HERC2/FMN2/RAB39B/C9orf72/NRXN1/HDAC4/LETM1/SLC2A1/MBD5/SKI/RTTN/DEAF1/GABRD/EBF…	77	3.0966e-05	0.51956	0.032602	0.12968
HP_ABNORMAL_AGGRESSIVE_IMPULSIVE_OR_VIOLENT_BEHAVIOR	HP:0006919	243	0.543387	2.11033	1.11933e-05	0.000124114	CNTNAP2/SYT1/NFIB/MYT1L/SOX5/MAPT/KMT2A/NEUROD2/FAT4/ANK3/STXBP1/MED13L/GRIA3/KCNQ3/SLITRK1/DNM1/NFIX/KMT2C/EP300/SCN2A/NIPBL/POGZ/GABBR2/NFASC/USP7/CREBBP/RPL10/BPTF/GNAO1/LINGO1/CLCN4/GABRB3/ATRX/DNMT3A/WASF1/TMEM106B/RUSC2/DMXL2/CASK/PRRT2/BCOR/GLS/MECP2/PHIP/CHD2/TRIP12/WAC/KMT2E/FMR1/RLIM/ADNP/ARID1B/KDM5C/TKT/UNC80/TSC2/RERE/SPAST/CACNB4/RPS6KA3/VPS13A/NDST1/SIN3A/CDKL5/SIK1/SYN1/ATP7B/HECW…	113	4.295e-05	0.41596	0.032083	0.10589
GO_NEURON_PROJECTION_GUIDANCE	GO:0097485	258	0.532718	2.07822	1.11252e-05	0.000124114	NFIB/BCL11B/GAP43/TUBB3/FEZF2/DCC/EPHA7/L1CAM/EPHA5/FOXG1/VSTM2L/SPTAN1/NCAM1/DOK6/CRMP1/PLXNA2/ENAH/CDK5R1/VANGL2/SLIT1/KLF7/RNF165/FLRT2/VEGFA/RELN/NFASC/NRCAM/TBR1/EPHA4/CELSR3/DRAXIN/BMPR2/PTPRO/DAB1/UNC5A/KIF5C/FYN/SPTBN1/SPTBN2/MYCBP2/LRTM2/DPYSL5/EVL/DOK4/YTHDF1/EFNA5/SEMA4D/ZSWIM5/DPYSL2/KIF3A/DPYSL4/GPC1/EFNB3/SPTBN4/PLXNA1/NPTN/NR4A3/NOTCH3/NEO1/EFNA3/PLXNB2/KIF5A/USP33/ARHGAP35/GRB2/EF…	109	4.5316e-05	0.43916	0.033562	0.11216
GO_POSITIVE_REGULATION_OF_NEURON_DIFFERENTIATION	GO:0045666	338	0.501136	1.99331	1.07955e-05	0.000124114	SYT1/SOX11/FEZF2/L1CAM/FOXG1/KIDINS220/MAPT/NEUROD2/KDM1A/SHTN1/STMN2/PLXNA2/CNTN1/MAP1B/MAP6/ZEB2/SYT4/SERPINI1/PAFAH1B1/SLITRK1/PTPRD/LRRC7/DPYSL3/FOXO6/EP300/MEF2C/NEUROD1/VEGFA/RELN/RAPGEF2/NRCAM/CDON/NCOA1/EPHA4/ITSN1/BMPR2/DHX36/SHANK2/TENM3/BRINP1/DAB1/PRKCI/ARHGEF2/CPNE6/BAIAP2/DBN1/PAK1/RUFY3/FYN/GRIP1/CAPRIN1/GOLGA4/TMEM106B/ZMYND8/CAMK1D/SYT3/RAPGEF1/DNM1L/EFNA5/SEMA4D/PARP6/RNF157/ABL…	124	4.6284e-05	0.40808	0.033151	0.10436
GO_REGULATION_OF_AXONOGENESIS	GO:0050770	176	0.57481	2.16696	1.16493e-05	0.000124114	FEZF2/DCC/EPHA7/L1CAM/MAPT/MAP2/SHTN1/PLXNA2/CDK5R1/MAP1B/MAP6/ZEB2/PAFAH1B1/SLITRK1/THY1/VEGFA/NRCAM/TBR1/EPHA4/DRAXIN/BMPR2/PTPRO/OLFM1/CDH2/RTN4/DAB1/LINGO1/DBN1/PAK1/RUFY3/BRSK2/PTPRS/KIAA0319/GOLGA4/MYCBP2/YTHDF1/EFNA5/SEMA4D/ZSWIM5/DPYSL2/GSK3B/TRAK1/EFNB3/PLXNA1/ISLR2/PLXNB2/ADNP/ARHGAP35/FGF13/MEGF8/ZSWIM6/SEMA3A/SIN3A/CDKL5/CTTN/RAB21/RYK/TNR/CHODL/PTEN/SEMA3F/TTL/ABL1/GDI1/SRF/TRAK2/STK…	96	5.1251e-05	0.4618	0.032915	0.11885
GO_POSITIVE_REGULATION_OF_NERVOUS_SYSTEM_DEVELOPMENT	GO:0051962	487	0.45679	1.8551	1.04334e-05	0.000124114	SYT1/SOX11/FEZF2/L1CAM/FOXG1/KIDINS220/MAPT/NEUROD2/NAP1L1/KDM1A/SHTN1/STMN2/PLXNA2/CNTN1/MAP1B/MAP6/ZEB2/SYT4/SERPINI1/PAFAH1B1/NSMF/ADGRL1/SLITRK1/PTPRD/HDAC2/LRRC7/DPYSL3/FOXO6/EP300/MEF2C/NIPBL/FLRT2/NEUROD1/VEGFA/RELN/RAPGEF2/NRCAM/CDON/NCOA1/EPHA4/PLAG1/ITSN1/BMPR2/DHX36/SHANK2/TENM3/BRINP1/KIT/DAB1/PRKCI/ARHGEF2/CPNE6/BAIAP2/SPEN/DBN1/ZNF609/PAK1/RUFY3/FYN/GRIP1/CAPRIN1/IL34/GOLGA4/TMEM106…	175	5.9635e-05	0.3334	0.032153	0.086628
GO_AXON_DEVELOPMENT	GO:0061564	479	0.5103	2.07081	1.0446e-05	0.000124114	AUTS2/NFIB/BCL11B/GAP43/TUBB3/FEZF2/DCC/RAB3A/EPHA7/L1CAM/EPHA5/FOXG1/MAPT/VSTM2L/NREP/MAP2/ANK3/SPTAN1/STXBP1/NCAM1/DOK6/CRMP1/SHTN1/PLXNA2/ENAH/CDK5R1/NPTX1/MAP1B/MAP6/ZEB2/PAFAH1B1/SLITRK1/VANGL2/CAMSAP2/THY1/TOP2B/SLIT1/CTNNA2/NR4A2/KLF7/RNF165/FLRT2/VEGFA/RELN/NFASC/NRCAM/B4GALT5/TBR1/EPHA4/CELSR3/DRAXIN/BMPR2/PTPRO/ADARB1/OLFM1/CDH2/RTN4/VASH2/PPP3CB/DAB1/LINGO1/BAIAP2/DBN1/UNC5A/PAK1/RUFY3…	218	6.2529e-05	0.30033	0.032138	0.078273
GO_CENTRAL_NERVOUS_SYSTEM_NEURON_DIFFERENTIATION	GO:0021953	157	0.446443	1.6642	0.000177261	0.000674312	NFIB/BCL11B/FEZF2/DCC/FOXG1/MAPT/MAP2/SOX4/ZEB2/SPOCK1/PAFAH1B1/HERC1/NR4A2/SLC4A10/RAPGEF2/B4GALT5/TBR1/EPHA4/DRAXIN/ADARB1/ZMIZ1/AGTPBP1/EMX1/MYCBP2/HSP90AB1/SPTBN4/DCLK2/SALL1/FBXO45/ARHGAP35/DMRT3/ID4/ZSWIM6/NANOS1/GIGYF2/SEMA3A/SIN3A/NRP2/RYK/OPHN1/MDGA2/PTEN/DCLK1/EPHB2/EPHB1/GBA2/ROBO2/GDPD5/MDGA1/CDK5/NIN/CRK/B4GALT6/TTC21B/NDEL1/HES5/SMO/LRP6/CNTN2/FGFR2/ERBB4/PTCH1/C21orf91/IFT172/ZNF33…	70	6.556e-05	0.54279	0.033104	0.14189
GO_MULTICELLULAR_ORGANISMAL_SIGNALING	GO:0035637	172	0.45239	1.70159	4.67415e-05	0.000291801	CNTNAP2/CXADR/ATP1A3/FXYD7/ANK3/AKAP9/PAFAH1B1/SCN3B/SCN2A/GRIK2/NFASC/NRCAM/CACNG8/ABCC9/ATP2B2/JUP/RYR3/SPTBN4/CACNA2D1/AHCYL1/FMR1/CACNA1G/DMRT3/SLC8A2/SLC8A3/CACNA1H/BIN1/SCN2B/CACNA2D3/KCNH2/SCN8A/CACNG4/CACNB4/CACNA1C/KCNIP3/FGF12/PDE4D/ATP2B3/CACNG3/ATP1B1/TNR/MEF2A/KCNN2/ATP2A2/NTRK3/GJC1/RYR2/SCN3A/PKP2/KCNMB4/SCN9A/FKBP1B/ATP2B4/DRD5/KCNIP1/NUP155/NPR2/NPPA/ATP2B1	59	7.121e-05	0.55254	0.031397	0.14522
HP_ESODEVIATION	HP:0020045	118	0.47363	1.70764	0.000258465	0.000904416	SYT1/TUBB3/KIDINS220/NEUROD2/SNAP25/ZEB2/KDM6B/CACNA1A/USP7/TENM3/NR2F1/HUWE1/PAK1/AGRN/IRF2BPL/NDN/RNF113A/UNC80/RERE/ZSWIM6/SOBP/SCN8A/TRIT1/PDE4D/MYO9A/AHDC1/HERC2/PEX5/COL12A1	29	9.7994e-05	0.90452	0.034151	0.24282
GO_SYNAPTIC_MEMBRANE	GO:0097060	350	0.486548	1.93967	1.07574e-05	0.000124114	SYT1/NSG1/DCC/EPHA7/GRIA2/PDE2A/GRIA1/ANK3/STXBP1/AKAP9/CNTN1/SHISA9/SNAP25/GRIK3/CNIH2/GRIA3/ADGRL1/SLITRK1/DNM1/GABRG2/CALB2/CTNNA2/SCN2A/SYT6/GRIK2/GABBR2/NRCAM/EPHA4/SHISA6/SYP/HIP1/LZTS1/ERC1/ITSN1/SHANK2/PTPRO/CACNG8/SHISA7/CDH2/GABRB3/BAIAP2/DBN1/GRIP1/PTPRS/IGSF21/ATP2B2/KCTD12/HIP1R/LRRC4B/CASK/PRRT2/GABBR1/SYNDIG1/DNM1L/NIPSNAP1/STXBP5/NLGN2/DNM3/EFNB3/STX1A/NPTN/PPP1R9B/PCDH17/GPM6A/FM…	142	0.0001077	0.36213	0.031515	0.097844
GO_SYNAPSE_ORGANIZATION	GO:0050808	409	0.477831	1.92281	1.05943e-05	0.000124114	GAP43/CAMKV/RAB3A/EPHA7/PCLO/L1CAM/MAPT/NEUROD2/CTTNBP2/ANK3/SEZ6/NFIA/SNCB/CDK5R1/MAP1B/INA/SNCA/PAFAH1B1/ADGRL1/SLITRK1/PTPRD/MYO5A/GABRG2/SLIT1/CTNNA2/MEF2C/FLRT2/RELN/NFASC/NRCAM/EPHA4/SHISA6/ITSN1/DHX36/SHANK2/PTPRO/SHISA7/CDH2/ABI2/WNT7B/GABRB3/BAIAP2/DBN1/IGF1R/FYN/PTPRS/CAPRIN1/IGSF21/SETD5/SPTBN2/CTNND2/WASF1/ZMYND8/LRTM2/INSR/LRRC4B/YWHAZ/SYNDIG1/MECP2/NDRG1/DNM1L/EFNA5/SEMA4D/NLGN2/DNM…	179	0.00012947	0.31783	0.031005	0.086978
HP_IMPAIRMENT_IN_PERSONALITY_FUNCTIONING	HP:0031466	500	0.399222	1.62312	1.04151e-05	0.000124114	XPR1/NFIB/BCL11B/SOX5/MAPT/KMT2A/ATP1A3/STXBP1/PPP3CA/PGAP1/SNCA/YWHAG/NSMF/KDM5B/DNM1/HBB/GABRG2/NFIX/GNAS/NR4A2/EP300/SCN2A/MATR3/ACTL6B/NIPBL/GRIK2/BAZ1B/CACNA1A/NFASC/USP7/KIF1B/EPHA4/CREBBP/BPTF/JPH3/ADCY5/ATP6V1A/CLCN4/GABRB3/CYFIP2/ATRX/IGF1R/SETD5/TNIK/CACNA1B/CLIP1/DNMT3A/GNA11/TMEM106B/NECAP1/HNRNPA1/TET3/DYRK1A/PRRT2/MECP2/DNAJC6/PODXL/PHIP/VHL/BAP1/TRAK1/CHD2/CLIP2/SORL1/UBE3A/WAC/ASH…	155	0.00014636	0.32445	0.029323	0.089565
HP_INTERICTAL_EEG_ABNORMALITY	HP:0025373	221	0.467039	1.79886	1.13294e-05	0.000124114	CNTNAP2/SYT1/CACNA1E/NEUROD2/SPTAN1/STXBP1/PPP3CA/PGAP1/MED13L/SNAP25/YWHAG/KDM5B/KCNQ3/DNM1/GABRG2/SCN2A/ACTL6B/GRIK2/GABBR2/CACNA1A/GNB1/RPL10/GNAO1/ATP6V1A/CLCN4/GABRB3/CYFIP2/TNIK/CACNA1B/CLIP1/HCFC1/DMXL2/NECAP1/CASK/PRRT2/MECP2/TRAK1/CHD2/AGRN/ASNS/CCDC88A/PLCB1/CACNA1H/SCN8A/CACNB4/NDST1/CDKL5/FGF12/SIK1/SETBP1/NF1/SYNJ1/MYO9A/ROGDI/SCARB2/EEF1A2/TRIM8/SYNGAP1/AP3B2/ARHGEF9/JRK/HCN1/TBC1D2…	71	0.00019182	0.48319	0.029252	0.13604
GO_POSTSYNAPTIC_MEMBRANE	GO:0045211	251	0.463264	1.8032	1.11601e-05	0.000124114	NSG1/DCC/EPHA7/GRIA2/GRIA1/ANK3/AKAP9/CNTN1/SHISA9/GRIK3/CNIH2/GRIA3/SLITRK1/DNM1/GABRG2/CTNNA2/GRIK2/GABBR2/NRCAM/EPHA4/SHISA6/HIP1/LZTS1/SHANK2/PTPRO/CACNG8/SHISA7/CDH2/GABRB3/DBN1/GRIP1/PTPRS/IGSF21/ATP2B2/KCTD12/LRRC4B/PRRT2/GABBR1/SYNDIG1/NLGN2/DNM3/EFNB3/NPTN/PCDH17/FMR1/DLG2/PICALM/FBXO45/CLSTN1/SLC8A3/CHRNA4/GABRA3/NLGN1/CACNG4/ABHD17B/GRM2/EFNB2/ADAM22/CACNA1C/PRRT1/NRP2/CACNG3/LHFPL4/DM…	101	0.00019554	0.4117	0.030119	0.11608
HP_HYPSARRHYTHMIA	HP:0002521	152	0.480079	1.78331	2.37637e-05	0.000193699	CNTNAP2/CACNA1E/NEUROD2/SPTAN1/STXBP1/PPP3CA/PGAP1/YWHAG/KDM5B/DNM1/GABRG2/SCN2A/ACTL6B/GRIK2/GABBR2/CACNA1A/GNAO1/ATP6V1A/CYFIP2/TNIK/CACNA1B/CLIP1/HCFC1/DMXL2/NECAP1/CASK/TRAK1/ASNS/CCDC88A/PLCB1/SCN8A/NDST1/CDKL5/FGF12/SIK1/SETBP1/NF1/SYNJ1/ROGDI/EEF1A2/TRIM8/SYNGAP1/AP3B2/HCN1/SCN3A/FMN2/KIF1A/CLTC/NRXN1	49	0.00020843	0.5812	0.029486	0.16465
HP_HYPODONTIA	HP:0000668	152	0.44012	1.63488	0.000403983	0.00130213	BCL11B/FGFR3/STXBP1/PPP3CA/YWHAG/DNM1/GABRG2/ACTL6B/BAZ1B/CACNA1A/HMGA2/ATP6V1A/CYFIP2/CACNA1B/NECAP1/TRAK1/CLIP2/POLR3A/NPM1/USB1/DVL1/FZD2/SCN8A/RPS6KA3/FGF12/LEMD3/CTBP1/SYNJ1/EEF1A2/SYNGAP1/AP3B2/HCN1/SCN3A/PORCN/CLTC/LETM1/DVL3/GRHL2/KMT2D/FGFR2/NXN/CHSY1/GABRA5/KDM6A/KIF1C/FLNB/SZT2/CPLX1/ACOX1/DNAJC21/ROR2	51	0.00020969	0.54817	0.028682	0.15536
HP_INFECTION_RELATED_SEIZURE	HP:0032892	70	0.591584	1.98426	1.31517e-05	0.000124114	NEUROD2/STXBP1/KCNQ3/GABRG2/NFIX/SCN2A/POGZ/RPL10/GNAO1/GABRB3/SETD5/WDR26/DMXL2/DYRK1A/CASK/GLS/CHD2/SLC12A5/TBCD/CACNA1H/KCNJ6/CACNB4/CDKL5/SIK1/TRIM8/JRK/HCN1/TBC1D24/STX1B/HERC2/SCN9A/CLCN2/SLC2A1/MBD5/AUH/PCDH19/GABRD	37	0.0002238	0.67658	0.028773	0.1927
GO_GLUTAMATERGIC_SYNAPSE	GO:0098978	343	0.486061	1.9352	1.07814e-05	0.000124114	SYT1/CAMKV/NSG1/EPHA7/PCLO/CTTNBP2/GRIA1/STXBP1/AKAP9/PPP3CA/NPTX1/SHISA9/SNAP25/SYT4/GRIK3/CNIH2/SLITRK1/PTPRD/DNM1/MYO5A/NPTXR/SCN2A/SYT6/GRIK2/SH3GL2/SV2A/NRCAM/PPP1R1B/CADPS/ABR/PRKAR2B/EPHA4/SHISA6/DLGAP4/HIP1/ITSN1/PTPRO/SHISA7/PPP3CB/PRKCI/ARHGEF2/BAIAP2/DBN1/FYN/GRIP1/PTPRS/AP3D1/EIF4EBP1/SPTBN1/TNIK/ATP2B2/HPCA/SPTBN2/SYN2/LRRC4B/PRRT2/YWHAZ/NDRG1/GSK3B/SH3GL3/DNM3/EFNB3/STX1A/NPTN/PCDH1…	161	0.00023414	0.31791	0.029482	0.090858
GO_DENDRITIC_SPINE_DEVELOPMENT	GO:0060996	100	0.634986	2.24187	1.25823e-05	0.000124114	CDK5R1/PLK2/PAFAH1B1/HDAC2/FOXO6/MEF2C/RELN/EPHA4/ITSN1/DHX36/SHANK2/ABI2/BAIAP2/DBN1/PTPRS/CAPRIN1/CTNND2/ZMYND8/DNM1L/DNM3/MAPK6/SLC12A5/UBE3A/CAMK2B/ACTR2/KALRN/FMR1/ARID1B/PPFIA2/NGEF/LRP8/ARHGAP33/SRCIN1/DVL1/ACSL4/TANC2/NLGN1/SDK1/SLC9A6/CDKL5/PTEN/NCK2/SRGAP2/WASL/EPHB2/EPHB1/ARHGAP44/CDK5/NEURL1/KIF1A/HDAC6/SIPA1L1/LZTS3/TIAM1/CPEB3/SHANK1/BHLHB9/DLG5/C21orf91/PAK3	60	0.0002397	0.52643	0.02966	0.15072
GO_REGULATION_OF_DENDRITIC_SPINE_DEVELOPMENT	GO:0060998	76	0.644878	2.19061	1.30081e-05	0.000124114	CDK5R1/PLK2/PAFAH1B1/HDAC2/FOXO6/MEF2C/RELN/EPHA4/ITSN1/DHX36/SHANK2/ABI2/BAIAP2/DBN1/PTPRS/CAPRIN1/ZMYND8/DNM1L/DNM3/MAPK6/UBE3A/CAMK2B/ACTR2/KALRN/FMR1/PPFIA2/NGEF/LRP8/ARHGAP33/SRCIN1/TANC2/NLGN1/SDK1/CDKL5/PTEN/ARHGAP44/CDK5/NEURL1/KIF1A/SIPA1L1/LZTS3/TIAM1/CPEB3/SHANK1/BHLHB9/DLG5/C21orf91/PAK3	48	0.00025979	0.58483	0.029671	0.16848
HP_EEG_WITH_ABNORMALLY_SLOW_FREQUENCIES	HP:0011203	55	0.590398	1.9052	6.75648e-05	0.000339779	MAPT/STXBP1/PPP3CA/YWHAG/DNM1/GABRG2/ACTL6B/CACNA1A/ATP6V1A/CYFIP2/CACNA1B/TMEM106B/NECAP1/TRAK1/CHD2/SCN8A/CDKL5/FGF12/SYNJ1/EEF1A2/SYNGAP1/AP3B2/HCN1/SCN3A/C9orf72/CLTC	26	0.00029848	0.82577	0.029956	0.24049
HP_DISINHIBITION	HP:0000734	149	0.490244	1.81742	2.38257e-05	0.000193699	MAPT/STXBP1/PPP3CA/PGAP1/SNCA/YWHAG/KDM5B/DNM1/GABRG2/EP300/SCN2A/ACTL6B/GRIK2/CACNA1A/USP7/CREBBP/ATP6V1A/CYFIP2/TNIK/CACNA1B/CLIP1/TMEM106B/NECAP1/DNAJC6/PODXL/PHIP/TRAK1/CHD2/SORL1/FMR1/TARDBP/TSC2/GIGYF2/SCN8A/SPAST/VPS13A/NDST1/FGF12/SYNJ1/ABCA7/EEF1A2/SYNGAP1/UBTF/DNAJC13/AP3B2/HCN1/SCN3A/KANSL1/GLDC/FMN2/UCHL1/C9orf72/CLTC/SCN9A	54	0.00031437	0.55909	0.029831	0.1635
GO_REGULATION_OF_DENDRITE_DEVELOPMENT	GO:0050773	148	0.581404	2.15381	1.19201e-05	0.000124114	BCL11A/DCC/SEZ6/PPP3CA/CDK5R1/PLK2/PAFAH1B1/NSMF/PTPRD/CAMSAP2/HDAC2/FOXO6/MEF2C/RELN/RAPGEF2/EPHA4/LZTS1/ITSN1/RAP2A/DHX36/SHANK2/ABI2/YWHAH/BAIAP2/DBN1/PTPRS/KIAA0319/CAPRIN1/TNIK/TMEM106B/ZMYND8/CAMK1D/PREX1/DNM1L/SEMA4D/PARP6/GSK3B/DNM3/SS18L1/MAPK6/UBE3A/CAMK2B/ACTR2/KALRN/FMR1/MARK1/PPFIA2/NGEF/LRP8/ARHGAP33/SRCIN1/TANC2/NLGN1/DAB2IP/SDK1/GSK3A/CDKL5/CARM1/RAB21/HECW2/NEDD4L/HECW1/PTEN/SARM…	85	0.00036971	0.43679	0.029595	0.12941
GO_REGULATION_OF_TRANS_SYNAPTIC_SIGNALING	GO:0099177	419	0.460749	1.85635	1.05704e-05	0.000124114	SYT1/JPH4/NSG1/DCC/RAB3A/MAPT/NEUROD2/GRIA1/STXBP1/AKAP9/PPP3CA/PLK2/NPTX1/MAP1B/SHISA9/SNAP25/GNAI1/SYT4/GRIK3/SLC24A2/SNCA/CNIH2/YWHAG/NSMF/DNM1/CELF4/RAB26/NPTXR/CALB2/MEF2C/SLC4A10/GRIK2/RELN/CACNA1A/RAPGEF2/ABR/PRKAR2B/EPHA4/SHISA6/SYP/DLGAP4/LZTS1/SHANK2/JPH3/CACNG8/SHISA7/CDH2/KIT/PPP3CB/YWHAH/TSHZ3/BAIAP2/DBN1/PREPL/FYN/PTPRS/CACNA1B/ASIC1/ZMYND8/CASK/PRRT2/YTHDF1/MECP2/DNM1L/APBA2/GSK3B/…	146	0.00037838	0.31077	0.027524	0.092249
GO_METAL_ION_TRANSMEMBRANE_TRANSPORTER_ACTIVITY	GO:0046873	348	0.354024	1.4108	0.00199158	0.00477049	CACNA1E/ATP1A3/SLC17A7/SLC38A1/SNAP25/GRIK3/SLC24A2/KCNQ3/SCN3B/SLC6A15/SCN2A/SLC4A10/GRIK2/CACNA1A/CACNG8/ABCC9/CACNA1B/ATP2B2/ASIC1/CACHD1/KCNN1/KCNH8/SLC5A3/SLC4A7/RYR3/SLC12A5/KCNB2/GPM6A/CACNA2D1/CACNA1G/SLC4A8/SLC8A2/SLC8A3/PKD1/CACNA1H/SCN2B/CACNA2D3/KCNJ6/KCNH2/SCN8A/CACNG4/KCNA6/CACNB4/SLC9A6/CACNA1C/NCS1/SLC23A2/KCNIP3/SLC12A7/SLC9A7/ATP2B3/TRPM7/CACNG3/ATP1B1/ATP7B/GRIK5/KCNN2/ATP13A1/…	86	0.00039059	0.41593	0.028181	0.12378
GO_DENDRITE_DEVELOPMENT	GO:0016358	237	0.597898	2.31664	1.12341e-05	0.000124114	BCL11A/FEZF2/DCC/RBFOX2/KIDINS220/MAP2/SEZ6/PPP3CA/CDK5R1/PLK2/MAP1B/MAP6/PAFAH1B1/NSMF/PTPRD/CAMSAP2/HDAC2/CTNNA2/FOXO6/KLF7/MEF2C/ACTL6B/RELN/RAPGEF2/EPHA4/LZTS1/ITSN1/RAP2A/DHX36/SHANK2/CELSR2/ABI2/DAB1/YWHAH/BAIAP2/DBN1/FYN/GRIP1/PTPRS/KIAA0319/CAPRIN1/TNIK/CTNND2/TMEM106B/ZMYND8/CAMK1D/MECP2/PREX1/DNM1L/SEMA4D/PARP6/GSK3B/DNM3/SS18L1/TRAK1/MAPK6/SLC12A5/UBE3A/CAMK2B/PPP1R9B/ACTR2/KALRN/FMR1/…	113	0.00041299	0.3727	0.029007	0.11143
HP_DEVELOPMENTAL_REGRESSION	HP:0002376	287	0.329491	1.29566	0.0263221	0.0371537	FOXG1/NEUROD2/SPTAN1/STXBP1/PPP3CA/YWHAG/DNM1/GABRG2/SCN2A/ACTL6B/BAZ1B/GABBR2/CACNA1A/GNB1/GNAO1/ATP6V1A/CYFIP2/AGTPBP1/CACNA1B/DNMT3A/WASF1/DMXL2/NECAP1/CASK/MECP2/RANBP2/TRAK1/CHD2/SLC12A5/CLIP2/POLR3A/L2HGDH/IRF2BPL/NOTCH3/ADNP/PLCB1/TBCD/KRAS/SCN8A/LYST/SLC9A6/HTT/MSH6/VPS13A/SIN3A/CDKL5/FGF12/SIK1/CIC/SYNJ1/SLC2A3/HACE1/ROGDI/EEF1A2/TRIM8/SYNGAP1/UBTF/AP3B2/ADAR/ARHGEF9/HCN1/TBC1D24/STX1B/P…	71	0.00042129	0.42672	0.026215	0.12779
HP_CONSTIPATION	HP:0002019	231	0.463229	1.79102	1.12671e-05	0.000124114	CNTNAP2/FOXG1/MAPT/KMT2A/DACT1/STXBP1/KDM1A/ZEB2/SNCA/NFIX/NR4A2/EP300/THRA/POGZ/BAZ1B/USP7/CREBBP/KIT/ATN1/ATRX/MED13/SETD5/WDR26/WASF1/AFF4/MECP2/DNAJC6/PODXL/CLIP2/UBE3A/CAMK2B/WAC/SALL1/CHD8/ARID2/ADNP/SIK3/TBCD/GABRA3/KRAS/UNC80/RERE/NAB2/ZSWIM6/GIGYF2/TAF1/MSH6/CDKL5/FGF12/SYNJ1/CPOX/SOX3/ABL1/GATAD2B/RAI1/TCF4/JMJD1C/DNAJC13/TCF20/PIK3CA/SLC6A8/SEMA3C/RPS20/UCHL1/NRXN1/SCN9A/PACS1/GRIN1/SM…	90	0.00043312	0.37371	0.026205	0.11218
GO_REGULATION_OF_NEURON_PROJECTION_DEVELOPMENT	GO:0010975	474	0.502248	2.03721	1.04534e-05	0.000124114	BCL11A/SYT1/FEZF2/DCC/EPHA7/L1CAM/KIDINS220/MAPT/MAP2/CRMP1/SEZ6/KDM1A/SHTN1/STMN2/PLXNA2/PPP3CA/CNTN1/CDK5R1/PLK2/MAP1B/SNAP25/MAP6/ZEB2/SPOCK1/SYT4/SERPINI1/PAFAH1B1/NSMF/SLITRK1/PTPRD/CAMSAP2/HDAC2/THY1/LRRC7/CTNNA2/DPYSL3/FOXO6/EP300/MEF2C/VEGFA/RELN/RAPGEF2/NRCAM/TBR1/EPHA4/DRAXIN/LZTS1/ITSN1/BMPR2/RAP2A/DHX36/SHANK2/PTPRO/TENM3/NR2F1/OLFM1/CDH2/RTN4/ABI2/DAB1/YWHAH/LINGO1/PRKCI/CPNE6/BAIAP2…	185	0.00043826	0.28263	0.028188	0.084923
GO_REGULATION_OF_CELL_MORPHOGENESIS_INVOLVED_IN_DIFFERENTIATION	GO:0010769	288	0.540083	2.12406	1.09859e-05	0.000124114	FEZF2/DCC/EPHA7/L1CAM/MAPT/MAP2/SHTN1/PLXNA2/PPP3CA/CDK5R1/MAP1B/MAP6/ZEB2/PAFAH1B1/NSMF/DMTN/SLITRK1/PTPRD/THY1/VEGFA/RELN/RAPGEF2/NRCAM/TBR1/EPHA4/DRAXIN/LZTS1/BMPR2/RAP2A/DHX36/PTPRO/AP1AR/OLFM1/CDH2/RTN4/ABI2/DAB1/YWHAH/LINGO1/BAIAP2/DBN1/PAK1/RUFY3/BRSK2/PTPRS/KIAA0319/CAPRIN1/TNIK/GOLGA4/RCC2/MYCBP2/YTHDF1/PREX1/DNM1L/EFNA5/SEMA4D/ZSWIM5/PARP6/PRKDC/DPYSL2/GSK3B/DNM3/SS18L1/TRAK1/EFNB3/UBE3…	144	0.00045298	0.32408	0.028404	0.097648
HP_MOTOR_DELAY	HP:0001270	487	0.399157	1.62104	1.04334e-05	0.000124114	CNTNAP2/SYT1/BCL11B/TUBB3/SOX5/CHD3/FGFR3/FOXG1/KIDINS220/KMT2A/ATP1A3/NEUROD2/STXBP1/KDM1A/PGAP1/KAT6B/MED13L/SNAP25/ZEB2/KDM5B/GRIA3/NFIX/EP300/MEF2C/GRIK2/NFASC/TBR1/PUM1/DCX/LTBP4/ADCY5/GFPT1/ATP6V1A/ARHGEF2/ASXL3/HUWE1/PAK1/PREPL/IGF1R/TTN/MED13/FBXO11/AGTPBP1/SETD5/TNIK/WDR26/CLIP1/SET/MAPK8IP3/WASF1/RUSC2/DMXL2/TET3/TRIM2/BCOR/GLS/KLC2/TUBB4A/FGD4/GDAP1/UBE3A/AGRN/DYNC1H1/KMT2B/KMT2E/NDN/N…	164	0.0004759	0.28201	0.026071	0.085328
HP_PRENATAL_MOVEMENT_ABNORMALITY	HP:0001557	160	0.440887	1.64644	0.000259468	0.000906274	FGFR3/KMT2A/STXBP1/PPP3CA/CNTN1/SNAP25/YWHAG/DNM1/GABRG2/ACTL6B/NIPBL/MYCN/CACNA1A/NFASC/USP7/GFPT1/ATP6V1A/CYFIP2/PREPL/KIF5C/SETD5/CACNA1B/NECAP1/DNM1L/TRAK1/PPM1B/AGRN/UBA1/NDN/BIN1/SCN8A/FGF12/CTBP1/SYNJ1/MYO9A/RAI1/EEF1A2/SYNGAP1/AP3B2/HCN1/SCN3A/HERC2/COL12A1/CLTC/DNM2/LETM1	46	0.00048621	0.56787	0.02756	0.17213
HP_SHORT_ATTENTION_SPAN	HP:0000736	292	0.499565	1.96642	1.09721e-05	0.000124114	AUTS2/TUBB3/SOX5/FGFR3/KMT2A/STXBP1/PPP3CA/PGAP1/SNCA/YWHAG/KDM5B/SLITRK1/DNM1/GABRG2/EP300/SCN2A/ACTL6B/NIPBL/GRIK2/BAZ1B/CACNA1A/USP7/CREBBP/SYP/NR2F1/ATP6V1A/CLCN4/GABRB3/CYFIP2/MED13/FBXO11/SETD5/TNIK/CACNA1B/CLIP1/GNAQ/HCFC1/NECAP1/TET3/MECP2/DNAJC6/PODXL/PHIP/TRAK1/CLIP2/UBE3A/WAC/FMR1/NDN/ARID2/YY1/CHD7/ADNP/TKT/CACNA1H/KRAS/ACSL4/TSC2/RERE/DLG3/SOBP/SCN8A/TAF1/RPS6KA3/MSH6/VPS13A/NDST1/SI…	127	0.00049493	0.33958	0.027586	0.10309
HP_HYPOPLASIA_OF_THE_CORPUS_CALLOSUM	HP:0002079	357	0.43478	1.73528	1.07379e-05	0.000124114	TUBB3/SOX11/AKT3/FGFR3/PCLO/FOXG1/KIDINS220/NEUROD2/FAT4/SPTAN1/STXBP1/KDM1A/NFIA/SOX4/PGAP1/SMARCA4/ZEB2/PAFAH1B1/KDM5B/GRIA3/NFIX/CTNNA2/SCN2A/MEF2C/ACTL6B/GRIK2/POGZ/USP7/ARID1A/NR2F1/ANKRD11/GNAO1/ATP6V1A/ATN1/CLCN4/ASXL3/KIF5C/IGF1R/TNIK/WDR26/CLIP1/MAPK8IP3/TMEM106B/RUSC2/DMXL2/VPS53/CASK/BCOR/PRKDC/VARS/POLR3A/ASNS/WAC/MAP2K2/DYNC1H1/ARID2/YY1/ASXL1/CCDC88A/ADNP/ARID1B/CEP290/KLHL7/TBCD/RA…	106	0.00058174	0.35662	0.026221	0.10979
GO_PROTEIN_LOCALIZATION_TO_SYNAPSE	GO:0035418	82	0.576379	1.97964	1.29001e-05	0.000124114	NSG1/PCLO/MAPT/SNAP25/CNIH2/LRRC7/RELN/SHISA6/CACNG8/BAIAP2/DBN1/KIF5C/GRIP1/MAPK8IP3/NLGN2/NPTN/DLG2/GRIPAP1/BSN/CLSTN1/KIF5A/NRXN2/DVL1/DLG3/NLGN1/CACNG4/ABHD17B/HRAS/ADAM22/CACNG3/GPHN/SCRIB/ARHGAP44/TERF2/STX1B/STX7/CDK5/LRRTM1/MAP1A/STX3/NRXN1/GRIN1/SYNJ2BP/SHANK1/ZDHHC2/CLSTN3/RAP1A	47	0.00071731	0.50111	0.025152	0.15718
GO_REGULATION_OF_POSTSYNAPSE_ORGANIZATION	GO:0099175	99	0.556385	1.96172	1.25897e-05	0.000124114	GAP43/EPHA7/CDK5R1/PAFAH1B1/PTPRD/RELN/NRCAM/EPHA4/SHISA6/DHX36/SHISA7/CDH2/ABI2/BAIAP2/DBN1/FYN/PTPRS/CAPRIN1/ZMYND8/LRRC4B/DNM1L/DNM3/UBE3A/CAMK2B/ACTR2/KALRN/PPFIA2/NGEF/LRP8/ARHGAP33/SRCIN1/TANC2/HOMER1/NLGN1/ABHD17B/EGLN1/NRP2/CDKL5/PTEN/SEMA3F/SSH1/NTRK3/LRFN4/ARHGAP44/CDK5/LRRTM1/KIF1A/ABHD17A/NRXN1/SIPA1L1/LZTS3/ABHD17C/TIAM1/ZDHHC2/LRRTM2/BHLHB9/PAK3/FZD9	58	0.00077786	0.46737	0.026333	0.14769
HP_VASCULAR_SKIN_ABNORMALITY	HP:0011276	406	0.313952	1.2626	0.0253277	0.0362563	XPR1/SOX11/AKT3/HBA1/KMT2A/HBA2/STXBP1/NFIA/SOX4/SMARCA4/IRF2BP2/NFIX/GNAS/NIPBL/BMPR2/ARID1A/KIT/ATP6V1A/ATRX/RASA1/MASP1/SETD5/GNAQ/BCOR/VHL/NUMA1/POLR3A/RBPJ/NOTCH3/ARID2/CBS/RNF113A/ARID1B/SIK3/ELOVL4/NPM1/USB1/ANAPC1/SMARCD1/TGFBR1/RERE/STAT5B/CDKN1B/LYST/RPS6KA3/CDH23/ATP7B/AKT1/PTEN/ABL1/LIG4/SCARB2/TCF4/EPHB2/JMJD1C/SETX/NOTCH1/ADAR/ATP2C1/SPINK5/SMAD4/RASGRP1/ATR/POLE/PIK3CA/SMARCC2/SMAR…	85	0.00078908	0.37683	0.025228	0.11923
GO_POSITIVE_REGULATION_OF_CELL_PROJECTION_ORGANIZATION	GO:0031346	353	0.454578	1.81308	1.07483e-05	0.000124114	SYT1/AUTS2/L1CAM/KIDINS220/MAPT/KDM1A/SHTN1/STMN2/PLXNA2/CNTN1/MAP1B/MAP6/ZEB2/SYT4/SERPINI1/PAFAH1B1/SLITRK1/PTPRD/LRRC7/DPYSL3/FOXO6/EP300/VEGFA/RELN/RAPGEF2/FNBP1L/EPHA4/ITSN1/BMPR2/DHX36/SHANK2/TENM3/KIT/PRKCI/CPNE6/BAIAP2/DBN1/PAK1/RUFY3/FYN/GRIP1/CAPRIN1/GOLGA4/TMEM106B/ZMYND8/CAMK1D/SYT3/RAPGEF1/DNM1L/EFNA5/SEMA4D/PARP6/RNF157/ABL2/DNM3/SS18L1/CCP110/TRAK1/MAPK6/PLXNA1/AGRN/CAMK2B/ARHGEF7/…	116	0.00079335	0.33872	0.026714	0.10723
GO_DEVELOPMENTAL_GROWTH_INVOLVED_IN_MORPHOGENESIS	GO:0060560	214	0.523441	2.01023	1.13731e-05	0.000124114	BCL11A/SYT1/AUTS2/DCC/EPHA7/L1CAM/MAPT/MAP2/SHTN1/CDK5R1/MAP1B/ZEB2/SYT4/TRIM28/PAFAH1B1/KDM5B/VANGL2/SLIT1/VEGFA/SH3GL2/NRCAM/DRAXIN/BMPR2/OLFM1/RTN4/PPP3CB/WNT7B/CYFIP2/CPNE6/DBN1/PAK1/RUFY3/PTPRS/KIAA0319/EMX1/GOLGA4/WASF1/SYT3/HSP90AB1/EFNA5/SEMA4D/RNF157/DPYSL2/GSK3B/PLXNA1/ISLR2/SALL1/NDN/ULK1/ADNP/CPNE5/FGF13/DVL1/SMURF1/MEGF8/SEMA3A/SLC9A6/SIN3A/NRP2/CDKL5/CTTN/RIMS2/RAB21/SOX9/RYK/TNR/NE…	100	0.0008074	0.36694	0.026708	0.11635
HP_AGGRESSIVE_BEHAVIOR	HP:0000718	176	0.52083	1.96346	1.16493e-05	0.000124114	CNTNAP2/NFIB/MYT1L/SOX5/MAPT/KMT2A/ANK3/MED13L/GRIA3/KCNQ3/SLITRK1/DNM1/POGZ/NFASC/USP7/BPTF/LINGO1/CLCN4/GABRB3/DNMT3A/TMEM106B/RUSC2/PRRT2/BCOR/MECP2/PHIP/CHD2/TRIP12/WAC/KMT2E/RLIM/ADNP/ARID1B/KDM5C/TSC2/SPAST/CACNB4/VPS13A/NDST1/SIN3A/SYN1/ATP7B/ENTPD1/CUL4B/SETD2/TCF4/EEF1A2/UBTF/EHMT1/TCF20/JRK/TBC1D24/SLC6A8/SMARCC2/HERC2/GLDC/C9orf72/NRXN1/DGCR6/CLCN2/USP9X/DDX3X/PACS1/SLC2A1/ATP13A2/ATXN…	82	0.00090215	0.39183	0.02575	0.12553
GO_LEARNING	GO:0007612	135	0.433299	1.58818	0.00123135	0.00322273	CNTNAP2/JPH4/NEUROD2/SNAP25/SLC24A2/RELN/PPP1R1B/PRKAR2B/TBR1/SHANK2/JPH3/KIT/PPP3CB/FYN/ASIC1/INSR/YTHDF1/MECP2/SLC12A5/NPTN/PPP1R9B/ACTR2/KALRN/SLC8A2/SLC8A3/NRXN2/MAPK8IP2/FGF13/ATP8A1/KRAS/CREB1/HTT/OPRL1/CIC/NF1/TNR/SYNJ1/SRF/EPHB2/SYNGAP1/NPTX2/NTSR1/CDK5/MAP1A/HMGCR/SORCS3/CLDN5/NRXN1/PDE1B/GRIN1/DGKI/DRD5/FOXP2/CNTN2/DEAF1/SHANK1/PAK6	57	0.00094274	0.4397	0.024344	0.14146
GO_CALCIUM_CHANNEL_COMPLEX	GO:0034704	54	0.554276	1.78294	0.000474409	0.0014797	CACNA1E/CACNA1A/SESTD1/CACNG8/CACNA1B/CACHD1/RYR3/CACNA2D1/CACNA1G/PKD1/CACNA1H/CACNA2D3/CACNG4/CACNB4/CACNA1C/PDE4D/CACNG3/RYR2/STAC3/FKBP1B	20	0.0010065	0.7882	0.026105	0.25518
HP_ABNORMALITY_OF_THE_CEREBRAL_CORTEX	HP:0002538	317	0.379705	1.50358	0.000358516	0.00118951	CNTNAP2/TUBB3/AKT3/FOXG1/NEUROD2/FAT4/STXBP1/PGAP1/PAFAH1B1/KDM5B/GABRG2/NFIX/EML1/ADAMTS3/CTNNA2/SCN2A/GRIK2/RELN/GNB1/TBR1/DCX/GNAO1/ATP6V1A/ATN1/KIF5C/CCND2/TNIK/WDR26/CLIP1/MAPK8IP3/DMXL2/CASK/MECP2/PRKDC/KIAA1109/POLR3A/ASNS/SUZ12/DYNC1H1/CCDC88A/TARDBP/RAB3GAP1/CDK13/TSC2/ACTG1/NDST1/CDKL5/CSPP1/SIK1/TRRAP/MPDZ/CUL4B/NEDD4L/PTEN/GPHN/DCHS1/QARS/TCF4/TRIM8/KIF2A/ARHGEF9/HCN1/TBC1D24/STX1B/AT…	110	0.0011257	0.32031	0.024019	0.10483
HP_HYPERACTIVITY	HP:0000752	362	0.513565	2.05164	1.07165e-05	0.000124114	CNTNAP2/AUTS2/SOX5/FGFR3/KMT2A/NEUROD2/ANK3/STXBP1/PPP3CA/PGAP1/MED13L/YWHAG/KDM5B/SLITRK1/DNM1/GABRG2/NFIX/KDM6B/EP300/SCN2A/ACTL6B/NIPBL/GRIK2/POGZ/BAZ1B/CACNA1A/USP7/CREBBP/SYP/NR2F1/GNAO1/ATP6V1A/CLCN4/GABRB3/CYFIP2/ATRX/HUWE1/MED13/FBXO11/SETD5/TNIK/CACNA1B/CLIP1/GNAQ/HCFC1/RUSC2/DMXL2/NECAP1/TET3/DYRK1A/CASK/MECP2/YME1L1/PHIP/APC2/TRAK1/CHD2/CLIP2/TRIP12/UBE3A/WAC/ASH1L/FMR1/NDN/ARID2/YY1/C…	134	0.0011385	0.29334	0.024505	0.096113
GO_DEVELOPMENTAL_MATURATION	GO:0021700	233	0.444019	1.71802	2.2505e-05	0.000193699	BCL11A/CNTNAP2/SRRM4/RAB3A/FGFR3/NEUROD2/FAT4/SLC17A7/STXBP1/SEZ6/KDM1A/NFIA/CDK5R1/MAP1B/SYT4/ADGRL1/MYO5A/NR4A2/ACTL6B/VEGFA/RELN/NFASC/NRCAM/B4GALT5/SYP/AP3D1/IGSF21/POU2F2/ANKRD17/YWHAZ/MECP2/SEMA4D/ANKS1A/FOXO3/SPTBN4/AGRN/CAMK2B/BCL2/HBZ/RBPJ/PICALM/PTBP3/UNC13B/CLSTN1/RFX3/BRD1/FAM20C/RERE/DAB2IP/PTPRN/NF1/PTEN/DCHS1/FEM1B/SPINK5/FLVCR1/PALM/CBFB/ANO6/PPP2R1A/NEURL1/AP1G1/BLOC1S6/RND1/NRXN…	67	0.001202	0.41602	0.024998	0.13704
GO_PROTEIN_LOCALIZATION_TO_CELL_JUNCTION	GO:1902414	100	0.564224	1.99204	1.25823e-05	0.000124114	NSG1/PCLO/MAPT/SNAP25/CNIH2/LRRC7/RELN/SHISA6/CACNG8/BAIAP2/DBN1/KIF5C/GRIP1/MAPK8IP3/KIF3A/NLGN2/NPTN/DLG2/GRIPAP1/BSN/CLSTN1/KIF5A/NRXN2/DVL1/DLG3/ACTG1/NLGN1/CACNG4/ABHD17B/HRAS/ADAM22/CACNG3/MAPK9/GPHN/SCRIB/ARHGAP44/TERF2/STX1B/STX7/CDK5/LRRTM1/MAP1A/STX3/NRXN1/GRIN1/SYNJ2BP/SHANK1/ZDHHC2/CLSTN3/DLG5/FLNA/RAP1A	52	0.0012272	0.4575	0.024175	0.15102
HP_EARLY_ONSET_OF_SEXUAL_MATURATION	HP:0100000	96	0.554153	1.94565	1.26478e-05	0.000124114	CNTNAP2/NEUROD2/STXBP1/NFIX/GNAS/EP300/SCN2A/BAZ1B/USP7/CREBBP/GNAO1/DMXL2/INSR/CASK/APC2/CLIP2/NDN/KRAS/TSC2/HRAS/CDKL5/SIK1/CTBP1/ALMS1/SETD2/RAI1/STK11/TRIM8/NSD1/SMAD4/HERC2/NRXN1/DDX3X/RAB23/LETM1/PCNT/KMT2D/MAGEL2/NNT/DEAF1/PWRN1/KDM6A/GLI3/CPLX1	44	0.001323	0.51137	0.024235	0.17008
HP_CHOREA	HP:0002072	178	0.413419	1.56071	0.00096478	0.00264393	SYT1/XPR1/FOXG1/ATP1A3/NEUROD2/STXBP1/PGAP1/KDM5B/KCNQ3/GNAS/SCN2A/GRIK2/PUM1/JPH3/ADCY5/GNAO1/ATN1/CLCN4/TNIK/CACNA1B/CLIP1/IREB2/HCFC1/DMXL2/CASK/PRRT2/MECP2/TUBB4A/IRF2BPL/GTPBP2/KIF5A/PDE10A/SCN8A/TAF1/HTT/VPS13A/NDST1/CDKL5/SIK1/TRIM8/SETX/UBTF/ADAR/ZNF142/SLC6A8/VAMP2/FMN2/C9orf72/ATM/GRIN1/PDGFB/SLC25A42/SLC2A1/ATXN7/GJC2/TRAPPC11/SARS/CC2D1A/KIF1C/ZC3H14/SLC45A1/ATP7A/PLP1/ELP2/B3GALNT2/M…	66	0.0014204	0.39593	0.023429	0.13264
HP_UNSTEADY_GAIT	HP:0002317	127	0.530818	1.93084	1.21916e-05	0.000124114	BCL11B/CHD3/MAPT/ATP1A3/STXBP1/PPP3CA/YWHAG/KDM5B/DNM1/GABRG2/EP300/MATR3/ACTL6B/CACNA1A/CREBBP/DAB1/ATP6V1A/CLCN4/CYFIP2/PAK1/CACNA1B/MAPK8IP3/NECAP1/TRAK1/MAST1/DDHD1/CACNA1G/MCM3AP/ZSWIM6/PDE10A/SCN8A/HTT/SYT14/REEP1/FGF12/ATP2B3/SYNJ1/HACE1/EEF1A2/SYNGAP1/AP3B2/HCN1/NAT8L/SCN3A/HERC2/CIZ1/KIF1A/CLTC/EIF2B5/CCDC88C/PACS1/AIFM1/PPP2R2B/STAG2/ATXN10	55	0.0014633	0.47114	0.025378	0.15832
HP_CUTIS_MARMORATA	HP:0000965	67	0.554309	1.84594	0.000172097	0.000659764	SOX11/AKT3/KMT2A/NFIA/SOX4/SMARCA4/NFIX/NIPBL/ARID1A/SETD5/RBPJ/ARID2/CBS/RNF113A/ARID1B/SMARCD1/TGFBR1/RPS6KA3/PTEN/ABL1/LIG4/NOTCH1/ADAR/SMAD4/PIK3CA/SMARCC2/SMARCB1/SMARCE1/PTDSS1/SOX18/DOCK6	31	0.0014671	0.56955	0.022314	0.19144
HP_ABNORMALITY_OF_THE_CHIN	HP:0000306	240	0.515194	1.99846	1.12135e-05	0.000124114	CNTNAP2/SOX11/FOXG1/STXBP1/NFIA/MED13L/ZEB2/GRIA3/HERC1/NFIX/KDM6B/GNAS/MEF2C/POGZ/BAZ1B/RPL10/ANKRD11/GFPT1/CLCN4/ATRX/HUWE1/TTN/DNMT3A/RUSC2/DST/INSR/DNM1L/PRKDC/APC2/CLIP2/UBE3A/POLR3A/SUZ12/FMR1/CHD8/YY1/CACNA1G/CHD7/RNF113A/ARID1B/KDM5C/FAM20C/KCNJ6/RERE/ACTG1/TAF1/RPS6KA3/SLC9A6/HRAS/CHD1/PDE4D/SETBP1/BCR/PTCH2/CUL4B/OPHN1/PTEN/ZNF148/ABL1/SETD2/RAI1/CUL7/NSD1/EHMT1/ANKH/SMAD4/KANSL1/SLC6A8…	103	0.0014711	0.34659	0.025355	0.11653
GO_MRNA_BINDING	GO:0003729	270	0.539864	2.11323	1.10638e-05	0.000124114	SRRM4/RBFOX2/YBX1/ELAVL4/ELAVL3/RPS2/RBFOX1/IGF2BP1/CELF5/KHDRBS1/CELF4/IGF2BP2/RPS3/PUM2/HNRNPU/MATR3/CELF1/PABPC1/CELF2/LARP1/RPL7/HNRNPA0/RPL41/DHX36/PUM1/ZFP36L1/ADARB1/ILF3/RPS3A/RPL5/CELF6/RPS7/EIF3A/RBFOX3/IREB2/PTBP2/CPEB4/HNRNPAB/DAZAP1/YTHDF1/CELF3/MECP2/SRRM3/RPS14/QKI/RBM26/PCBP2/ZC3H11A/RPL30/MYEF2/LUC7L3/HNRNPD/RPL26/KHDRBS3/RPS13/SCAF8/KHDRBS2/FMR1/G3BP2/SECISBP2/AGO2/SRSF1/SNRNP70…	112	0.0015859	0.32453	0.025031	0.10997
HP_DOWNTURNED_CORNERS_OF_MOUTH	HP:0002714	109	0.501676	1.79148	6.21535e-05	0.000330493	PCLO/KMT2A/FAT4/KDM1A/MED13L/MEF2C/NIPBL/POGZ/HMGA2/MASP1/FBXO11/KAT6A/SETD5/PHF21A/AFF4/TRIP12/POLR3A/WAC/NDN/RLIM/SMARCD1/DVL1/ZSWIM6/FZD2/PACS2/LEMD3/CTBP1/HACE1/DCHS1/EEF1A2/EHMT1/TCF20/TBC1D24/BRPF1/HERC2/STAC3/PACS1/HDAC4/LETM1/DVL3/SRCAP/MAGEL2/MBD5/EIF2S3/DHX37/NXN/EBF3/PWRN1	48	0.0016124	0.4492	0.02279	0.15248
HP_ABNORMALITY_OF_THE_NASAL_TIP	HP:0000436	251	0.508245	1.97828	1.11601e-05	0.000124114	SYT1/AUTS2/SOX5/FOXG1/KMT2A/STXBP1/KDM1A/KAT6B/MED13L/ZEB2/KDM5B/ACTL6B/POGZ/MYCN/SYP/BPTF/ATP6V1A/ATN1/CLCN4/ATRX/ASXL3/HUWE1/IGF1R/ABCC9/KAT6A/WDR26/HCFC1/RUSC2/DYRK1A/PHF21A/CASK/BCOR/MECP2/WAC/KMT2B/FMR1/ARID2/YY1/ADNP/ARID1B/EFNB1/SMARCD1/UNC80/ACSL4/KCNJ6/RERE/DLG3/ACTG1/ZSWIM6/EPG5/FZD2/TAF1/RPS6KA3/HRAS/SLC9A7/PDE4D/TRRAP/MPDZ/SETBP1/HECW2/CUL4B/DMD/GDI1/GATAD2B/CUL7/TCF4/JMJD1C/CTCF/ZNF7…	104	0.001635	0.31724	0.023558	0.10784
HP_AUTISM	HP:0000717	165	0.543189	2.03437	1.17549e-05	0.000124114	CNTNAP2/AUTS2/NFIB/KMT2A/STXBP1/PPP3CA/MED13L/YWHAG/GRIA3/DNM1/GABRG2/EP300/ACTL6B/NIPBL/BAZ1B/CACNA1A/TBR1/CREBBP/RPL10/ANKRD11/ATP6V1A/CYFIP2/ATRX/SETD5/CACNA1B/NECAP1/DYRK1A/MECP2/TRAK1/CLIP2/UBE3A/FMR1/NDN/CHD8/YY1/CHD7/KDM5C/TSC2/RERE/SCN8A/SLC9A6/CACNA1C/SIN3A/FGF12/PDE4D/AKT1/SYNJ1/ALMS1/OPHN1/PTEN/SOX3/RAI1/EEF1A2/JMJD1C/SYNGAP1/AP3B2/EHMT1/HCN1/SMAD4/REV3L/PIK3CA/SCN3A/AHDC1/HERC2/CLTC/S…	72	0.0016563	0.39209	0.024088	0.13347
GO_SITE_OF_POLARIZED_GROWTH	GO:0030427	183	0.589786	2.23246	1.15916e-05	0.000124114	AUTS2/GAP43/TUBB3/CXADR/L1CAM/MAPT/MAP2/ATCAY/ELAVL4/CRMP1/SHTN1/STMN2/CDK5R1/IGF2BP1/MAP1B/SNAP25/SNCA/BASP1/PAFAH1B1/ADGRL1/MYO5A/THY1/DPYSL3/NRSN1/KIF21B/EPHA4/SHANK2/PTPRO/OLFM1/TSHZ3/DBN1/RUFY3/KIF5C/PTPRS/MAPK8IP3/PTBP2/CPEB4/HSP90AB1/KLC1/PREX1/DICER1/TRAK1/LMTK2/PPP1R9B/GPM6A/GPRIN1/STMN4/ACAP3/FMR1/NGEF/ERC2/FSCN1/FGF13/FEZ1/DVL1/DLG3/FXR2/PCDH9/WDR47/CDKL5/CTTN/TMOD2/MYO9A/TENM2/TRAK2/F…	87	0.0016601	0.37469	0.025237	0.12758
GO_CELL_MATURATION	GO:0048469	136	0.401981	1.47456	0.00733458	0.0139681	BCL11A/CNTNAP2/SRRM4/KDM1A/NR4A2/ACTL6B/VEGFA/NFASC/NRCAM/B4GALT5/POU2F2/MECP2/ANKS1A/FOXO3/SPTBN4/AGRN/BCL2/HBZ/PTBP3/RFX3/BRD1/FAM20C	22	0.0016866	0.70486	0.023921	0.24041
GO_REGULATION_OF_SYNAPSE_STRUCTURE_OR_ACTIVITY	GO:0050803	223	0.519703	2.00317	1.13132e-05	0.000124114	GAP43/CAMKV/EPHA7/NEUROD2/CTTNBP2/SLC17A7/CDK5R1/SNCA/PAFAH1B1/ADGRL1/SLITRK1/PTPRD/DNM1/SLIT1/CTNNA2/MEF2C/FLRT2/RELN/NRCAM/EPHA4/SHISA6/ITSN1/DHX36/PTPRO/SHISA7/CDH2/ABI2/BAIAP2/DBN1/FYN/PTPRS/CAPRIN1/SETD5/ZMYND8/LRTM2/LRRC4B/YWHAZ/SYNDIG1/DNM1L/EFNA5/SEMA4D/NLGN2/DNM3/UBE3A/AGRN/CAMK2B/ACTR2/KALRN/GPM6A/GRIPAP1/ADNP/CLSTN1/PPFIA2/NGEF/LRP8/ADGRB2/ARHGAP33/SRCIN1/TANC2/HOMER1/NLGN1/ABHD17B/DAB…	112	0.0016925	0.32001	0.024682	0.10918
GO_CALCIUM_ION_TRANSMEMBRANE_TRANSPORT	GO:0070588	251	0.344792	1.34206	0.0167736	0.0262616	CACNA1E/JPH4/TSPAN13/SLC24A2/SNCA/MYO5A/THY1/CACNA1A/SESTD1/JPH3/CACNG8/FYN/CACNA1B/ATP2B2/HPCA/ASIC1/CACHD1/YME1L1/RYR3/GPM6A/ADRA2A/CACNA2D1/FMR1/CACNA1G/CHD7/CORO1A/SLC8A2/SLC8A3/PKD1/CACNA1H/BIN1/CACNA2D3/CACNG4/PRKCE/CACNB4/HTT/CACNA1C/NCS1/OPRL1/PDE4D/ATP2B3/TRPM7/CACNG3/ATP1B1/GNB5/DMD/ABL1/STAC/ATP2A2/ATP2C1/NTSR1/RYR2/SPG7/CDK5/ANO6/TRPC6/STAC3/SLN/LETM1/FKBP1B/TMC2/GRIN1/FAM155A/CHERP/A…	75	0.0017051	0.3816	0.024111	0.1303
HP_ABNORMALITY_OF_THE_CURVATURE_OF_THE_CORNEA	HP:0100691	218	0.35413	1.36233	0.0153162	0.0243974	CHD3/KIDINS220/NEUROD2/STXBP1/KDM5B/NFIX/PRPF8/NIPBL/POGZ/BAZ1B/NR2F1/ANKRD11/ARHGEF2/AP3D1/SETD5/CHD4/SNRNP200/MARK3/KIAA1549/CLIP2/VARS/WAC/KMT2B/YY1/RNF113A/ADNP/ARID1B/CEP290/KLHL7/KRAS/RERE/PACS2/HRAS/GATAD2B/TEAD1/TCF4/DHX38/TUB/ARHGEF18/IQCB1/COL9A3/AHR/USP9X/C1QBP	44	0.0017751	0.46535	0.022054	0.15958
HP_APLASIA_HYPOPLASIA_OF_FINGERS	HP:0006265	267	0.422656	1.65308	3.32403e-05	0.000248468	SOX11/FGFR3/KMT2A/NEUROD2/STXBP1/KDM1A/SOX4/SMARCA4/NFIX/GNAS/SCN2A/ACTL6B/NIPBL/RPL11/SYP/RPL10/ARID1A/RPL5/GNAO1/CLCN4/RPS19/MASP1/ABCC9/SETD5/HCFC1/DMXL2/CASK/BCOR/MECP2/RPL26/RBPJ/ARID2/CHST11/CHD7/ARID1B/KDM5C/SMARCD1/DVL1/ACSL4/DLG3/MEGF8/FZD2/RPS6KA3/SIN3A/CDKL5/SLC9A7/SIK1/ADAMTS10/PDE4D/SETBP1/BCR/CTBP1/PTCH2/DMD/LIG4/GDI1/CUL7/TRIM8/NOTCH1/ZNF711/WIPI2/SMAD4/TBC1D24/REV3L/SMARCC2/SMARCB…	81	0.0019241	0.36325	0.023721	0.12566
HP_ABNORMALITY_OF_MOUTH_SIZE	HP:0011337	287	0.496905	1.95398	1.09859e-05	0.000124114	AUTS2/BCL11B/SOX11/AKT3/FAT4/DACT1/STXBP1/NFIA/SOX4/PGAP1/SMARCA4/MED13L/PAFAH1B1/NFIX/ADAMTS3/KDM6B/EP300/ACTL6B/POGZ/BAZ1B/GABBR2/CREBBP/RPL10/BPTF/ARID1A/ANKRD11/ATRX/ASXL3/HUWE1/TTC37/IGF1R/TTN/MED13/ABCC9/FBXO11/CCND2/SET/MAPK8IP3/INSR/MECP2/ORC4/CLIP2/TRIP12/UBE3A/POLR3A/SALL1/ARID2/RLIM/CHD7/RNF113A/ADNP/ARID1B/FAM20C/BIN1/SMARCD1/CDK13/RERE/ACTG1/ZSWIM6/PACS2/RPS6KA3/SIN3A/CDKL5/TRRAP/SET…	113	0.0019549	0.28955	0.022128	0.10034
GO_ACTION_POTENTIAL	GO:0001508	120	0.494543	1.78685	8.59391e-05	0.000401688	CXADR/ANK3/AKAP9/SCN3B/SCN2A/GRIK2/NRCAM/GPD1L/YWHAH/GNAQ/GNA11/JUP/CACNA2D1/FMR1/CACNA1G/SLC8A2/CHRNA4/CACNA1H/BIN1/SCN2B/FGF13/KCNH2/SCN8A/CACNA1C/FGF12/ATP1B1/NEDD4L/DMD/KCNN2/ATP2A2/NTRK3/GJC1/NTSR1/RYR2/SCN3A/PKP2/KCNMB4/SLMAP/SCN9A/FKBP1B	40	0.0019653	0.51194	0.023965	0.1775
HP_DEEPLY_SET_EYE	HP:0000490	154	0.505646	1.88089	2.37234e-05	0.000193699	KIDINS220/ZEB2/GRIA3/KCNQ3/NFIX/EP300/SCN2A/MEF2C/CREBBP/BPTF/HMGA2/ATN1/HUWE1/PAK1/IGF1R/FBXO11/MAPK8IP3/WASF1/DYRK1A/PRRT2/DNM1L/PRKDC/UBE3A/POLR3A/WAC/KMT2E/FMR1/CACNA1G/KDM5C/RAB3GAP1/RERE/SCN8A/TAF1/SLC9A6/SIN3A/CDKL5/SLC9A7/TRRAP/LEMD3/BCR/CTBP1/HECW2/ALMS1/OPHN1/HACE1/ABL1/GATAD2B/RAI1/TCF4/EEF1A2/CTCF/TCF20/SMAD4/PIK3CA/AHDC1	55	0.0019746	0.43829	0.02383	0.15205
GO_NEURON_SPINE	GO:0044309	168	0.477367	1.79145	2.34376e-05	0.000193699	MAPT/GRIA2/CTTNBP2/GRIA1/SEZ6/PPP3CA/CDK5R1/IGF2BP1/MAP1B/CNIH2/GRIA3/DNM1/PPP1R1B/ABR/PRKAR2B/EPHA4/LZTS1/ITSN1/SHANK2/PTPRO/ABI2/BAIAP2/HPCA/CPEB4/ZMYND8/HIP1R/PRRT2/SYNDIG1/APBA2/DNM3/PPP1R9B/GPM6A/FMR1/CLSTN1/SLC8A2/PPFIA2/SLC8A3/ARHGAP33/DVL1/TANC2/HOMER1/NLGN1/FXR2/MPP2/ABHD17B/SLC9A6/CTTN/BCR/NR1D1/SLA/ARHGAP32/OPHN1/PPP1CC/STRN4/PTEN/PALMD/TENM2/SRGAP2/KCNN2/APBA1/FARP1/NGFR/NTSR1/ARHGAP4…	77	0.001978	0.39537	0.025486	0.13718
GO_DISTAL_AXON	GO:0150034	286	0.53811	2.11549	1.0992e-05	0.000124114	AUTS2/GAP43/TUBB3/RAB3A/CXADR/L1CAM/MAPT/MAP2/ATCAY/ELAVL4/CRMP1/SHTN1/STMN2/SNCB/CDK5R1/IGF2BP1/MAP1B/SNAP25/GRIK3/SNCA/BASP1/PAFAH1B1/ADGRL1/MYO5A/THY1/CALB2/DPYSL3/NRSN1/SLC4A10/GRIK2/KIF21B/EPHA4/SYP/ITSN1/SHANK2/PTPRO/OLFM1/TSHZ3/DBN1/RUFY3/KIF5C/BRSK2/PTPRS/AP3D1/MAPK8IP3/PTBP2/CPEB4/HSP90AB1/KLC1/PRRT2/AAK1/PREX1/DICER1/TRAK1/LMTK2/PPP1R9B/GPM6A/GPRIN1/STMN4/ACAP3/FMR1/SLC4A8/UNC13B/SLC8A2…	146	0.0020181	0.27571	0.024165	0.095875
HP_ABNORMAL_NUMBER_OF_TEETH	HP:0006483	273	0.409547	1.60454	5.52382e-05	0.000311523	BCL11B/DCC/FGFR3/FAT4/STXBP1/PPP3CA/YWHAG/NSMF/DNM1/GABRG2/ADAMTS3/EP300/ACTL6B/BAZ1B/CACNA1A/CDON/CREBBP/HMGA2/ANKRD11/ATP6V1A/CYFIP2/HUWE1/CACNA1B/NECAP1/BCOR/TRAK1/CLIP2/POLR3A/CHD7/NPM1/USB1/DVL1/UBR1/ACSL4/FZD2/SCN8A/SEMA3A/RPS6KA3/FGF12/LEMD3/CTBP1/POLR1D/AKT1/SYNJ1/PTEN/EEF1A2/SYNGAP1/AP3B2/HS6ST1/HCN1/GREM2/REV3L/ATR/SCN3A/PORCN/TCOF1/CLTC/RPS23/NHS/RAB23/LETM1/PLXND1/DVL3/C2CD3/PCNT/GRHL…	90	0.0020198	0.34548	0.023821	0.12015
HP_OPEN_MOUTH	HP:0000194	91	0.625339	2.17932	1.27316e-05	0.000124114	SOX11/SOX5/MED13L/GRIA3/NFIX/MEF2C/POGZ/ATN1/ATRX/ASXL3/TET3/DST/TUBB4A/UBA1/CCDC88A/OGT/UNC80/KCNJ6/ZSWIM6/RPS6KA3/SLC9A6/HRAS/ADAM22/SIN3A/PDE4D/SLC16A2/AKT1/PURA/RAI1/TCF4/TCF20/TBC1D24/REV3L/KANSL1/SLC6A8/PPP2R1A/KIF1A/CLTC/DGCR6/PLXND1/MAGEL2/MBD5/DEAF1/INPP5E/EIF2S3/NONO/DGCR8/PAK3/BRAF/FOXP1/ANKLE2/MED12/HNRNPK	53	0.0020717	0.43225	0.022841	0.15074
GO_MEMBRANE_DEPOLARIZATION	GO:0051899	76	0.473283	1.60771	0.00369431	0.00787676	CACNA1E/ANK3/SCN3B/SCN2A/CACNA1A/GPD1L/YWHAH/CACNA1B/MLLT11/BCL2/CACNA2D1/CACNA1G/CHRNA4/CACNA1H/SCN2B/KCNH2/SCN8A/CACNG4/CACNB4/CACNA1C/FGF12/NEDD4L/ABL1/NTSR1/SCN3A/KDR/SLMAP/SCN9A	28	0.0022028	0.62826	0.024615	0.2206
HP_ABNORMALITY_OF_MOUTH_SHAPE	HP:0011338	197	0.532945	2.03085	1.14949e-05	0.000124114	SOX11/SOX5/PCLO/KMT2A/FAT4/KDM1A/MED13L/GRIA3/NFIX/MEF2C/NIPBL/POGZ/HMGA2/ATN1/ATRX/ASXL3/MASP1/FBXO11/KAT6A/SETD5/TET3/DST/PHF21A/AFF4/TUBB4A/TRIP12/POLR3A/WAC/UBA1/NDN/GTPBP2/RLIM/CCDC88A/OGT/SMARCD1/DVL1/UNC80/KCNJ6/ZSWIM6/FZD2/PACS2/RPS6KA3/SLC9A6/HRAS/ADAM22/SIN3A/PDE4D/LEMD3/CTBP1/SLC16A2/AKT1/HACE1/PURA/DCHS1/RAI1/TCF4/EEF1A2/EHMT1/TCF20/TBC1D24/REV3L/KANSL1/SLC6A8/BRPF1/HERC2/PPP2R1A/KIF1…	90	0.0022102	0.32006	0.022068	0.11242
HP_POSTNATAL_GROWTH_RETARDATION	HP:0008897	148	0.407184	1.50841	0.00386211	0.00817105	TUBB3/KMT2A/FAT4/RPL13/ADAMTS3/EP300/NIPBL/CREBBP/RPL10/DCX/ATP6V1A/ATRX/ASXL3/MASP1/SETD5/GNA11/DMXL2/INSR/CASK/CHD7/ARID1B/KCNJ6/RERE/TAF1/CHD1/PDE4D/SETBP1/CTBP1/SPTB/LIG4/CUL7/TCF4/ATR/NIN/LETM1/IARS/PCNT/KMT2D/SLC2A1/PTPN11/MBD5/MAP2K1/RAB3GAP2/ATP6V0A2/SEC24D/FLNA/PNPLA8/KDM6A/BRAF/VAC14/CPLX1/CDAN1	52	0.0022196	0.44699	0.022917	0.15708
HP_GENERALIZED_ONSET_MOTOR_SEIZURE	HP:0032677	107	0.414518	1.47662	0.0106441	0.0183719	NEUROD2/STXBP1/PRDM8/KCNQ3/DNM1/GABRG2/SCN2A/RPL10/GNAO1/GABRB3/MED13/AP3D1/DMXL2/CASK/CHD2/SLC12A5/ELOVL4/TBCD/TRIT1/CACNB4/SLC9A6/CDKL5/SIK1/HACE1/TRIM8/ARHGEF9/JRK/HCN1/TBC1D24/STX1B	30	0.0022438	0.56399	0.022096	0.19844
GO_FILOPODIUM_ASSEMBLY	GO:0046847	54	0.551181	1.77298	0.000623509	0.00185417	GAP43/DMTN/DPYSL3/FNBP1L/ZMYND8/FGD4/DNM3/AGRN/PPP1R16B/PPP1R9B/GPM6A/FMR1/FSCN1/TGFBR1/NLGN1/FXR2/FGD6/SRF/TENM2/SRGAP2/WASL/ARHGAP44/PALM/NEURL1/DOCK11	25	0.0023087	0.73088	0.025387	0.25799
GO_ANATOMICAL_STRUCTURE_MATURATION	GO:0071695	182	0.40113	1.51739	0.00194952	0.00469904	BCL11A/CNTNAP2/SRRM4/FGFR3/FAT4/KDM1A/CDK5R1/MYO5A/NR4A2/ACTL6B/VEGFA/NFASC/NRCAM/B4GALT5/POU2F2/ANKRD17/MECP2/SEMA4D/ANKS1A/FOXO3/SPTBN4/AGRN/BCL2/HBZ/RBPJ/PTBP3/RFX3/BRD1/FAM20C/RERE/NF1/DCHS1/FEM1B/SPINK5/FLVCR1/CBFB/ANO6/PPP2R1A/RND1/B4GALT6/SOX18/HES5/GRIN1	43	0.0023222	0.4957	0.023777	0.17509
GO_REGULATION_OF_DEVELOPMENTAL_GROWTH	GO:0048638	283	0.501822	1.97121	1.10036e-05	0.000124114	BCL11A/SYT1/DCC/EPHA7/FGFR3/CXADR/L1CAM/MAPT/ZFPM2/MAP2/SHTN1/CDK5R1/MAP1B/SYT4/BASP1/PAFAH1B1/MEF2C/NIPBL/VEGFA/NRCAM/DRAXIN/BMPR2/OLFM1/RTN4/CPNE6/DBN1/PAK1/RUFY3/PTPRS/KIAA0319/GOLGA4/INSR/SYT3/EFNA5/SEMA4D/RNF157/PRKDC/DPYSL2/JARID2/GSK3B/SPTBN4/AGRN/BCL2/ISLR2/RBPJ/YY1/CHD7/ADNP/PLCB1/CPNE5/FGF13/TGFBR1/SMURF1/STAT5B/MEGF8/CDKN1B/CREB1/SEMA3A/ATP8A2/GSK3A/SIN3A/CDKL5/CTTN/RIMS2/CARM1/RAB21/R…	115	0.0023334	0.29848	0.023334	0.10548
GO_REGULATION_OF_CELL_SIZE	GO:0008361	166	0.465824	1.7458	3.52274e-05	0.000254412	DCC/EPHA7/L1CAM/MAPT/MAP2/KDM1A/SHTN1/CDK5R1/MAP1B/PAFAH1B1/VEGFA/NRCAM/DRAXIN/BMPR2/OLFM1/RTN4/DBN1/PAK1/RUFY3/PTPRS/KIAA0319/GOLGA4/HSP90AB1/EFNA5/SEMA4D/DPYSL2/RB1CC1/GSK3B/SLC12A5/ISLR2/ADNP/FGF13/MEGF8/CREB1/SEMA3A/LRRC8A/SIN3A/CDKL5/SLC12A7/CTTN/RAB21/RYK/TNR/AKT1/PTEN/SEMA3F/RAP1GAP2/TTL/ABL1/GDI1/SRF/VAV2/TRIM46/NTRK3/CLCN6/SEMA3C/CDK5/LARS/ANO6/DNM2/NDEL1/GNB3/ZFYVE27/SEMA6C/SLC12A6/E2F4…	72	0.0023773	0.36305	0.022464	0.12858
GO_LOCOMOTORY_BEHAVIOR	GO:0007626	165	0.406242	1.52147	0.00237449	0.00548259	FEZF2/SEZ6/SNAP25/PAFAH1B1/MYO5A/NR4A2/ARRDC3/SLC4A10/RELN/PPP1R1B/EPHA4/PUM1/ADCY5/GNAO1/PPP3CB/DAB1/HIPK2/CELSR1/CACNA1B/NAV2/MTA1/MECP2/APBA2/INPP5F/NLGN2/EFNB3/SPTBN4/KALRN/CHD7/KLHL1/DMRT3/CHRNA4/ZFHX3/ZDHHC8/SOBP/GIGYF2/PRKCE/WDR47/CDH23/ADAM22/VPS13A/OPRL1/FGF12/NEGR1/TNR/PTEN/APBA1/GAD1/ANKH/NTSR1/LRRTM1/UCHL1/GPR37/PDE1B/STRN/GRIN1/IDO1/CHL1/ADGRL3/CNTN2/ABAT/ABCA2/ALS2/PAK6/DSCAM/BTBD9	66	0.0023919	0.422	0.024972	0.14956
HP_EPICANTHUS	HP:0000286	394	0.490623	1.96976	1.06347e-05	0.000124114	BCL11A/SYT1/AUTS2/BCL11B/TUBB3/SOX11/HBA1/SOX5/CHD3/FGFR3/ZBTB18/FOXG1/KMT2A/FAT4/HBA2/SOX4/KAT6B/SMARCA4/MED13L/PAFAH1B1/NFIX/ADAMTS3/KDM6B/HNRNPU/EP300/BAZ1B/MYCN/CREBBP/RPL10/BPTF/ARID1A/NR2F1/RPS28/ATN1/RPS19/ATRX/HUWE1/MASP1/PREPL/ABCC9/KAT6A/CHD4/DNMT3A/CTNND2/PHF21A/CASK/MECP2/PHIP/CLIP2/TRIP12/UBE3A/TCF3/MAP2K2/NOTCH3/ARID2/CCDC88A/CHD7/RNF113A/ARID1B/DNMT3B/SMARCD1/DVL1/KRAS/UNC80/CDK13/…	157	0.002461	0.2466	0.02236	0.087678
GO_REGULATION_OF_MRNA_METABOLIC_PROCESS	GO:1903311	315	0.413041	1.63472	1.08723e-05	0.000124114	SRRM4/RBFOX2/YBX1/ELAVL4/RBFOX1/IGF2BP1/CELF5/KHDRBS1/CELF4/IGF2BP2/ANP32A/XPO1/PUM2/HNRNPU/CELF1/ROCK2/PABPC1/CELF2/LARP1/HNRNPA0/DHX36/PUM1/ZFP36L1/TNRC6C/CELF6/ROCK1/RBFOX3/SET/HNRNPA1/DDX17/DYRK1A/TNPO1/DAZAP1/CNOT6L/YWHAZ/YTHDF1/CELF3/QKI/PSME4/MYEF2/HNRNPD/KHDRBS3/RBM3/AHCYL1/KHDRBS2/FMR1/SECISBP2/AGO2/SRSF1/SNRNP70/DDX5/PTBP3/RBM15B/NUDT21/IGF2BP3/NPM1/DHX9/TARDBP/KHSRP/NANOS1/PABPC4/FXR2/…	113	0.0025478	0.30235	0.023532	0.10793
GO_GATED_CHANNEL_ACTIVITY	GO:0022836	258	0.383571	1.49637	0.000934517	0.0025831	CACNA1E/GRIA2/SLC17A7/GRIA1/SNAP25/GRIK3/GRIA3/KCNQ3/SCN3B/GABRG2/SCN2A/GRIK2/CACNA1A/CACNG8/CLCN4/GABRB3/ABCC9/CACNA1B/ASIC1/CACHD1/KCNN1/KCNH8/RYR3/KCNB2/CACNA2D1/CACNA1G/CHRNA4/GABRA3/CACNA1H/SCN2B/CACNA2D3/KCNJ6/KCNH2/SCN8A/CACNG4/KCNA6/CACNB4/CACNA1C/NCS1/KCNIP3/CACNG3/GRIK5/KCNN2/CLCN5/HCN1/RYR2/SCN3A/CLCN6/CDK5/KCNK12/ANO6/TMEM63B/LRRC55/KCNMB4/SCN9A/CLCN2/KCNA4/FKBP1B/TMC2/GRIN1/FAM155A/K…	86	0.0025787	0.34985	0.023844	0.12506
GO_REGULATION_OF_MEMBRANE_POTENTIAL	GO:0042391	370	0.400451	1.60169	3.20869e-05	0.000243639	CACNA1E/CXADR/MAPT/ATP1A3/SLC17A7/GRIA1/ANK3/SEZ6/AKAP9/PPP3CA/GRIK3/CNIH2/GRIA3/KCNQ3/CELF4/SCN3B/GABRG2/SCN2A/MEF2C/GRIK2/RELN/CACNA1A/NRCAM/GPD1L/SHANK2/YWHAH/GLRX/GABRB3/BAIAP2/CACNA1B/MLLT11/GNAQ/ASIC1/GNA11/ZMYND8/JUP/GABBR1/MECP2/KCNH8/SLC25A36/GSK3B/NLGN2/STX1A/BCL2/CACNA2D1/FMR1/CACNA1G/SLC4A8/UNC13B/SLC8A2/SLC8A3/CHRNA4/GABRA3/MAPK8IP2/CACNA1H/BIN1/SCN2B/RAB3GAP1/FGF13/DVL1/KCNH2/NLGN1/…	98	0.00305	0.31302	0.022783	0.11413
HP_HETEROTROPIA	HP:0032012	161	0.485737	1.8148	2.35799e-05	0.000193699	SYT1/TUBB3/SOX5/FGFR3/KIDINS220/NEUROD2/OCA2/KDM1A/SNAP25/ZEB2/KDM6B/CACNA1A/USP7/RPL10/TENM3/NR2F1/ATRX/HUWE1/BCOR/UBE3A/AGRN/IRF2BPL/NDN/RNF113A/ADNP/EFNB1/UNC80/TGFBR1/RERE/ZSWIM6/SOBP/TRIT1/PDE4D/MYO9A/ADD3/SLC6A8/AHDC1/HERC2/PEX5/COL12A1	40	0.0031775	0.53788	0.024219	0.19708
HP_CHOREOATHETOSIS	HP:0001266	82	0.523578	1.79829	0.000206401	0.000752386	SYT1/XPR1/ATP1A3/NEUROD2/STXBP1/KCNQ3/GNAS/SCN2A/GNAO1/ATN1/CACNA1B/IREB2/DMXL2/CASK/PRRT2/MECP2/TUBB4A/IRF2BPL/GTPBP2/SCN8A/VPS13A/CDKL5/SIK1/TRIM8/SETX/ADAR	26	0.003189	0.59594	0.022064	0.21845
HP_HYPERMETROPIA	HP:0000540	155	0.475552	1.77004	4.73917e-05	0.000291801	SYT1/BCL11B/CHD3/KIDINS220/MED13L/NFIX/POGZ/BAZ1B/NR2F1/ATP6V1A/FBXO11/SETD5/WDR26/MARK3/YME1L1/PHIP/KIAA1109/CLIP2/POLR3A/NDN/YY1/CACNA1G/ADNP/KDM5C/OGT/RERE/SOBP/PACS2/CDH23/SIN3A/PDE4D/ZNF148/GATAD2B/RAI1/NSD1/CTCF/SMAD4/KANSL1/SLC6A8/HERC2/RAD50/USP9X/GNB3/SRCAP/PCNT/COL4A1/MAGEL2/MBD5/SKI/GABRD/LTBP2	51	0.0032374	0.40591	0.021239	0.14906
HP_EEG_WITH_SPIKE_WAVE_COMPLEXES	HP:0010850	62	0.543834	1.79006	0.000373802	0.00122509	SYT1/NEUROD2/STXBP1/SNAP25/KCNQ3/GABRG2/SCN2A/GNAO1/GABRB3/DMXL2/CASK/CHD2/AGRN/CACNA1H/CACNB4/CDKL5/SIK1/MYO9A/SCARB2/TRIM8/JRK/HCN1/TBC1D24/STX1B/SCN9A/CLCN2	26	0.0033552	0.62024	0.022027	0.22876
GO_PROTEIN_C_TERMINUS_BINDING	GO:0008022	180	0.355987	1.34515	0.0259232	0.0367677	SYT1/RAB3A/RBFOX1/DNM1/MAPRE3/TOP2B/EP300/NIPBL/PABPC1/SH3GL2/USP7/BAIAP2/GRIP1/CACNA1B/DST/SH3GL3/NUMA1/FOXN3/PPP1R9B/AGO2/CORO1A/DLG3/HRAS/XRCC5/OPRL1/MPDZ/CTBP1/ATP1B1/PPP1CC/ABL1/SREBF2/SIRT1/LIG4/PFKM/TCF4/SASH1/POLR2A/YAP1/TERF2/HPCAL4/PEX6/SNF8/PEX1/NPAT/SIAH1/CTGF/CSK/SYNJ2BP/MAP2K1/SHANK1/CD2AP/KCNK3/MDC1/OPTN	54	0.0037353	0.40117	0.02161	0.14995
HP_PROGRESSIVE_MICROCEPHALY	HP:0000253	71	0.442575	1.4872	0.0167089	0.0262244	PCLO/FOXG1/SPTAN1/RPL10/ATP6V1A/CYFIP2/VPS53/CASK/MECP2/VARS/ASNS/CCDC88A/RNF113A/ZSWIM6/SCN8A/CDKL5/QARS/TRAPPC6B	18	0.0037846	0.74518	0.022077	0.27898
HP_WIDE_NOSE	HP:0000445	88	0.405212	1.40562	0.0304964	0.0415792	KMT2A/STXBP1/KAT6B/SMARCA4/PAFAH1B1/GABBR2/ARID1A/HMGA2/TTC37/GRIP1/INSR/MECP2/CHD8/DVL1/ACTG1/FZD2/RPS6KA3/SIN3A/CDKL5/LEMD3/PTEN/RAI1/SMARCB1/SMARCE1/TBL1XR1/MGP/DVL3	27	0.003797	0.58945	0.022678	0.22077
GO_RIBONUCLEOPROTEIN_GRANULE	GO:0035770	225	0.44915	1.73273	1.12979e-05	0.000124114	YBX1/MAPT/RBFOX1/IGF2BP1/RPS4X/INA/PUM2/HNRNPU/DYNC1I1/ATXN2L/ROCK2/PABPC1/LARP1/RPS6/RPLP0/RPL6/MEX3A/DHX36/PUM1/ZFP36L1/TNRC6C/ROCK1/CSDE1/CAPRIN1/RPL28/SHB/FMR1/MEX3B/G3BP2/AGO2/HELZ/NYNRIN/DHX9/TARDBP/KHSRP/DDX6/KPNB1/PABPC4/PCBP1/FXR2/GIGYF2/XRN1/CKAP4/RC3H2/DDX25/TIAL1/AGO4/CNOT2/LIG4/BTBD2/PRKAA2/USP3/AGO1/KIAA0355/BTBD1/LARP4B/UBAP2L/C9orf72/KHNYN/PITPNM1/DDX3X/PARD3/CASC3/ELAVL1/RBM4/TIA…	85	0.0038479	0.34627	0.023322	0.12991
HP_MENTAL_DETERIORATION	HP:0001268	271	0.379679	1.48653	0.00095118	0.00261038	CNTNAP2/XPR1/MAPT/KMT2A/ATP1A3/STXBP1/PPP3CA/SNCB/PRDM8/SNCA/YWHAG/SERPINI1/DNM1/GABRG2/GNAS/NR4A2/MATR3/ACTL6B/CACNA1A/JPH3/ATP6V1A/ATN1/GABRB3/CYFIP2/CACNA1B/TMEM106B/NECAP1/HNRNPA1/SYN2/MECP2/DNAJC6/PODXL/DNM1L/TUBB4A/TRAK1/CHD2/SORL1/FMR1/NOTCH3/A2M/TARDBP/PDE10A/GIGYF2/SCN8A/SPAST/HTT/VPS13A/FGF12/TRPM7/DNAJC5/ATP7B/SYNJ1/SLC2A3/ROGDI/ABCA7/SCARB2/EEF1A2/SYNGAP1/UBTF/DNAJC13/AP3B2/DCTN1/GBA2…	79	0.0039086	0.3465	0.022189	0.13025
HP_SHORT_PHILTRUM	HP:0000322	153	0.515498	1.91619	1.18742e-05	0.000124114	AUTS2/BCL11B/SOX11/FAT4/SOX4/SMARCA4/GRIA3/NFIX/ADAMTS3/MEF2C/POGZ/CDON/TBR1/BPTF/ARID1A/HUWE1/MAPK8IP3/IREB2/PHF21A/PHIP/POLR3A/ARID2/ARID1B/RAB3GAP1/SMARCD1/DVL1/UNC80/KCNJ6/CDK13/FZD2/TAB2/PDE4D/TRRAP/SETBP1/CTBP1/CUL4B/OPHN1/GATAD2B/RAI1/TCF4/JMJD1C/CTCF/SMAD4/BRPF1/SMARCC2/SMARCB1/SMARCE1/HDAC6/LETM1/SEC24C/DVL3/SRCAP/STAG2/DLL1/DEAF1/RAB3GAP2/DHX37/PTCH1/NONO/NXN	60	0.0041887	0.3473	0.019398	0.13171
GO_REGULATION_OF_EXTENT_OF_CELL_GROWTH	GO:0061387	103	0.57054	2.02191	1.25315e-05	0.000124114	DCC/EPHA7/L1CAM/MAPT/MAP2/SHTN1/CDK5R1/MAP1B/PAFAH1B1/VEGFA/NRCAM/DRAXIN/BMPR2/OLFM1/RTN4/DBN1/PAK1/RUFY3/PTPRS/KIAA0319/GOLGA4/EFNA5/SEMA4D/DPYSL2/GSK3B/ISLR2/ADNP/FGF13/MEGF8/SEMA3A/SIN3A/CDKL5/CTTN/RAB21/RYK/TNR/SEMA3F/TTL/ABL1/GDI1/SRF/TRIM46/NTRK3/SEMA3C/CDK5/DNM2/NDEL1/ZFYVE27/SEMA6C/SEMA6B/ULK2/DSCAM/ANAPC2/SEMA6D	54	0.0041987	0.40597	0.021661	0.15401
GO_SYNAPTIC_VESICLE_LOCALIZATION	GO:0097479	54	0.62043	1.99573	2.71091e-05	0.000211699	RAB3A/PCLO/MAP2/CNIH2/DNM1/CDH2/KIF5C/BRSK2/AP3D1/SYN2/SYNDIG1/NLGN2/DNM3/PCDH17/SNAP91/PICALM/KIF5A/NLGN1/SYN3/SYN1/SYNJ1/PTEN/AP3B2/TRIM46/CDK5/BLOC1S6/DNM2	27	0.0043719	0.5933	0.021966	0.22626
GO_UBIQUITIN_LIGASE_COMPLEX	GO:0000151	270	0.335931	1.31496	0.021851	0.0324146	CUL3/PHC2/MARCH6/UBR3/FBXO11/WDR26/KLHL24/BCOR/LMO7/ZSWIM5/FBXO44/DYRK2/FBXO45/DCAF10/UBE4B/RNF11/KLHL7/USP33/FBXO38/CAND1/RNF19B/ANAPC1/DCAF16/UBR1/ARMC8/ZSWIM6/CDKN1B/WWP1/PCGF3/AMN1/ZYG11B/GID8/ZER1/FEM1A/DDB1/UBE2E1/CUL4B/ARIH1/FBXL16/RANBP10/MED1/MKLN1/FBXL20/CUL7/ANKRD39/USP47/DCAF5/RING1/UBR2/RNF20/KLHL8/PHC1/KLHL42/BTRC/KCTD10/SMURF2/FBXL14/ZSWIM8/GPR37/CBX8/CBX7/ZSWIM4/RNF144A/FBXO21/PHC…	99	0.0044288	0.29113	0.021081	0.11121
GO_CARDIAC_CHAMBER_DEVELOPMENT	GO:0003205	141	0.433605	1.59753	0.00107984	0.00289724	SOX11/ZFPM2/PDE2A/SOX4/HEY1/VANGL2/MEF2C/MATR3/BMPR2/ARID1A/SMARCD3/CPE/CITED2/SALL1/RBPJ/CHD7/UBE4B/MDM4/TGFBR1/FZD2/GSK3A/EGLN1/PCSK5/NDST1/NRP2/SOS1/MED1/SRF/ZBTB14/NOTCH1/RXRA/HECTD1/ROBO2/SMAD4/RYR2/SEMA3C/PKP2/DNM2/DCTN5/SMO/PLXND1/MYH10/GRHL2	43	0.0045862	0.48009	0.023028	0.18423
HP_DEPRESSED_NASAL_BRIDGE	HP:0005280	391	0.467977	1.87796	1.06416e-05	0.000124114	CNTNAP2/SOX11/AKT3/SOX5/FGFR3/PCLO/ZBTB18/FOXG1/KMT2A/NEUROD2/FAT4/STXBP1/SOX4/KAT6B/SMARCA4/MED13L/NSMF/HBB/NFIX/ADAMTS3/KDM6B/GNAS/SCN2A/MEF2C/NIPBL/POGZ/SYP/ARID1A/GNAO1/CLCN4/ATRX/HUWE1/PREPL/ABCC9/GRIP1/SETD5/CCND2/WDR26/HCFC1/DMXL2/CASK/MECP2/DICER1/KIAA1109/PPM1B/VARS/TRIP12/WAC/MAP2K2/GTPBP2/ARID2/CHD7/ADNP/ARID1B/KLHL7/FAM20C/DNMT3B/RAB3GAP1/SMARCD1/DVL1/KRAS/DLL3/ACSL4/RERE/DLG3/MEGF8/Z…	155	0.0046076	0.22565	0.020326	0.086645
GO_POSTSYNAPSE_ORGANIZATION	GO:0099173	162	0.526173	1.96718	1.17779e-05	0.000124114	GAP43/EPHA7/CDK5R1/INA/PAFAH1B1/PTPRD/RELN/NRCAM/EPHA4/SHISA6/DHX36/SHANK2/SHISA7/CDH2/ABI2/BAIAP2/DBN1/IGF1R/FYN/PTPRS/CAPRIN1/SPTBN2/CTNND2/ZMYND8/INSR/LRRC4B/NDRG1/DNM1L/NLGN2/DNM3/UBE3A/CAMK2B/ACTR2/KALRN/DLG2/PPFIA2/NGEF/LRP8/NRXN2/ARHGAP33/SRCIN1/DVL1/DLG3/ACTG1/TANC2/HOMER1/NLGN1/ABHD17B/EGLN1/NRP2/CDKL5/CTTN/LHFPL4/OPHN1/PTEN/SEMA3F/GPHN/WASL/SSH1/EPHB2/SYNGAP1/NTRK3/LRFN4/EPHB1/ARHGAP44/…	81	0.0046247	0.3326	0.021995	0.12777
HP_ABNORMAL_INTERNAL_GENITALIA	HP:0000812	402	0.313152	1.2586	0.0272402	0.0382249	DCC/FGFR3/KMT2A/ZFPM2/KCNQ1OT1/DACT1/SPINT2/NSMF/ODC1/GNAS/EP300/NIPBL/BAZ1B/CREBBP/OPCML/PTPN12/KIT/C11orf95/GRIP1/SETD5/INSR/BCOR/CCND1/DICER1/VHL/CLIP2/SALL1/FMR1/CHD7/RNF113A/ARID1B/CEP290/DMRT3/MCM3AP/NPM1/USB1/MXI1/KRAS/DLL3/UBR1/TGFBR1/TSC2/ZFHX3/NAB2/CDKN1B/SEMA3A/RPS6KA3/CDH23/MSH6/SETBP1/CTBP1/SOX9/POLR1D/DLC1/PTCH2/AKT1/BBS5/ALMS1/TAC3/PTEN/SOX3/SETD2/STK11/EPHB2/JMJD1C/HS6ST1/SMAD4/RA…	110	0.0046486	0.27911	0.021231	0.1073
GO_NEURON_TO_NEURON_SYNAPSE	GO:0098984	350	0.549729	2.19154	1.07574e-05	0.000124114	BCL11A/SYT1/GAP43/DCC/EPHA7/PCLO/GRIA2/ATP1A3/MAP2/GRIA1/RPL18A/AKAP9/CDK5R1/MAP1B/SHISA9/SPOCK1/CNIH2/EPB41L3/NSMF/ADGRL1/DMTN/SLITRK1/DNM1/LRRC7/CTNNA2/RPS3/RPL10A/RPL23/MIB1/RPL38/GRIK2/SH3GL2/NRCAM/ABR/RPL7/EPHA4/RPLP0/SHISA6/RPL6/LZTS1/RPS18/BMPR2/SHANK2/PTPRO/CACNG8/SHISA7/PJA2/CDH2/RTN4/DAB1/RPS19/ARHGEF2/BAIAP2/DBN1/CAP2/RPS25/FYN/EIF3A/GRIP1/PTPRS/SPTBN1/TNIK/ATP2B2/CTNND2/CPEB4/SYN2/HIP…	177	0.0046707	0.22758	0.022012	0.087544
GO_REGULATION_OF_MRNA_CATABOLIC_PROCESS	GO:0061013	186	0.362589	1.37483	0.0170834	0.026509	YBX1/ELAVL4/IGF2BP1/IGF2BP2/ANP32A/XPO1/PUM2/HNRNPU/ROCK2/PABPC1/LARP1/HNRNPA0/DHX36/PUM1/ZFP36L1/TNRC6C/ROCK1/SET/TNPO1/CNOT6L/YWHAZ/YTHDF1/PSME4/MYEF2/HNRNPD/FMR1/SECISBP2/AGO2/IGF2BP3/NPM1/DHX9/TARDBP/KHSRP/NANOS1/PABPC4/FXR2/GIGYF2/XRN1/RC3H2/AKT1/GTPBP1/YTHDF3/PAIP1/SERBP1/MAPK14/TAF15/MAPKAPK2/ELAVL1/ALKBH5/SAMD4B/TNRC6B/CPEB3/HNRNPM/CNOT1/TNRC6A/NUP214/UPF1/RPS27A/RC3H1/EXOSC5/FASTKD1/ZC3H…	64	0.0047516	0.35925	0.021092	0.13851
GO_EPHRIN_RECEPTOR_SIGNALING_PATHWAY	GO:0048013	86	0.496983	1.71859	0.000577256	0.00174912	EPHA7/EPHA5/CDK5R1/DNM1/ROCK2/EPHA4/ITSN1/ROCK1/RASA1/PAK1/FYN/EFNA5/ANKS1A/EFNB3/ARHGEF7/ACTR2/KALRN/RBPJ/EFNA3/AP2A2/NGEF/EFNB1/ACTG1/GIT1/HRAS/EFNB2/NCK2/VAV2/WASL/EPHB2/NTRK3/EPHB1/CRK/SIPA1L1/YES1/GRIN1	36	0.0048045	0.48638	0.021603	0.1878
HP_ASTIGMATISM	HP:0000483	120	0.465721	1.68271	0.000380588	0.0012392	CHD3/KIDINS220/NEUROD2/STXBP1/KDM5B/NFIX/NIPBL/POGZ/ANKRD11/ARHGEF2/AP3D1/SETD5/CHD4/VARS/WAC/KMT2B/YY1/RNF113A/ADNP/ARID1B/KRAS/RERE/PACS2/GATAD2B/TEAD1/TCF4/TUB/COL9A3/USP9X/C1QBP/GRHL2/COL4A1/MBD5	33	0.0048243	0.50665	0.020546	0.19573
HP_ABNORMAL_EYEBROW_MORPHOLOGY	HP:0000534	425	0.445938	1.79819	1.0555e-05	0.000124114	SYT1/AUTS2/NFIB/BCL11B/SOX11/HBA1/KMT2A/HBA2/STXBP1/KDM1A/SOX4/SMARCA4/MED13L/ZEB2/HERC1/NFIX/KMT2C/HNRNPU/EP300/MEF2C/NIPBL/CDON/CREBBP/BPTF/ARID1A/HMGA2/RPS28/ANKRD11/KIT/CYFIP2/ATRX/ASXL3/MASP1/IGF1R/MED13/ABCC9/SETD5/WDR26/DNMT3A/RUSC2/JUP/AFF4/BCOR/PHIP/POLR3A/WAC/MAP2K2/GTPBP2/ARID2/YY1/ASXL1/CHD7/ARID1B/CEP290/KLHL7/NPM1/USB1/TBCD/FAM20C/ANAPC1/SMARCD1/KLF13/KRAS/RERE/ACTG1/MEGF8/ZSWIM6/PA…	141	0.0049576	0.25155	0.021735	0.097534
GO_PRESYNAPTIC_MEMBRANE	GO:0042734	142	0.5588	2.05996	1.19977e-05	0.000124114	SYT1/PDE2A/STXBP1/CNTN1/SNAP25/GRIK3/ADGRL1/DNM1/CTNNA2/SCN2A/GRIK2/EPHA4/SYP/HIP1/ERC1/ITSN1/CDH2/PTPRS/IGSF21/KCTD12/LRRC4B/CASK/PRRT2/GABBR1/DNM1L/STXBP5/NLGN2/EFNB3/STX1A/NPTN/PCDH17/GPM6A/FMR1/SNAP91/PICALM/FBXO45/SLC4A8/UNC13B/CHRNA4/ERC2/RIMS3/GRM2/EFNB2/RIMS2/ADAM23/ZNRF2/GRIK5/CADM3/SCRIB/APBA1/EPHB2/APBB1/STX1B/STX3/SLC1A6/NRXN1/FCHO2/DGKI/ATP2B4/CLTB/ATP2B1/CHRM3/SYT7/ERBB4/KCNC1/RGS7B…	68	0.0053224	0.35116	0.021259	0.13747
GO_POSITIVE_REGULATION_OF_NEURON_PROJECTION_DEVELOPMENT	GO:0010976	266	0.485396	1.89791	1.10864e-05	0.000124114	SYT1/L1CAM/KIDINS220/MAPT/KDM1A/SHTN1/STMN2/PLXNA2/CNTN1/MAP1B/MAP6/ZEB2/SYT4/SERPINI1/PAFAH1B1/SLITRK1/PTPRD/LRRC7/DPYSL3/FOXO6/EP300/VEGFA/RELN/RAPGEF2/EPHA4/ITSN1/BMPR2/DHX36/SHANK2/TENM3/PRKCI/CPNE6/BAIAP2/DBN1/PAK1/RUFY3/FYN/GRIP1/CAPRIN1/GOLGA4/TMEM106B/ZMYND8/CAMK1D/SYT3/RAPGEF1/DNM1L/EFNA5/SEMA4D/PARP6/RNF157/ABL2/SS18L1/TRAK1/MAPK6/PLXNA1/CAMK2B/NPTN/ACTR2/KALRN/ISLR2/FMR1/PLXNB2/ADNP/CP…	96	0.0055135	0.29818	0.021479	0.11729
GO_DEVELOPMENTAL_CELL_GROWTH	GO:0048588	207	0.552976	2.11721	1.1417e-05	0.000124114	BCL11A/SYT1/AUTS2/DCC/EPHA7/L1CAM/MAPT/MAP2/SHTN1/CDK5R1/MAP1B/ZEB2/SYT4/PAFAH1B1/SLIT1/SORBS2/VEGFA/SH3GL2/NRCAM/DRAXIN/BMPR2/OLFM1/RTN4/PPP3CB/CYFIP2/CPNE6/DBN1/PAK1/RUFY3/PTPRS/KIAA0319/EMX1/GOLGA4/WASF1/SYT3/HSP90AB1/EFNA5/SEMA4D/RNF157/DPYSL2/GSK3B/PLXNA1/ISLR2/AKAP13/NDN/ULK1/YY1/ADNP/CPNE5/FGF13/DVL1/SMURF1/MEGF8/SEMA3A/GSK3A/SLC9A6/MAP2K4/SIN3A/NRP2/CDKL5/CTTN/RIMS2/RAB21/SOX9/RYK/TNR/NED…	96	0.0055822	0.29381	0.020941	0.11577
HP_SYNDACTYLY	HP:0001159	314	0.426295	1.68661	1.08807e-05	0.000124114	SYT1/SOX5/FGFR3/KMT2A/FAT4/DACT1/MED13L/ADAMTS3/EP300/MEF2C/NIPBL/MYCN/TBR1/CREBBP/SYP/RPL10/ANKRD11/CLCN4/ABCC9/GRIP1/SETD5/CTNND2/HCFC1/BCOR/MECP2/KIAA1109/UBE3A/POLR3A/SUZ12/SALL1/RBPJ/NDN/CACNA1G/ASXL1/ADNP/SIK3/CEP290/EFNB1/DVL1/DLL3/ACSL4/RERE/DLG3/MEGF8/ZSWIM6/EPS15L1/FZD2/RPS6KA3/CACNA1C/YY1AP1/SIN3A/SLC9A7/LEMD3/BCR/AKT1/BBS5/CUL4B/NEDD4L/SBF1/DMD/PTEN/LIG4/GDI1/DCHS1/RAI1/NSD1/NOTCH1/CT…	112	0.0057518	0.26383	0.020349	0.10439
HP_DOWNSLANTED_PALPEBRAL_FISSURES	HP:0000494	372	0.465297	1.86159	1.0693e-05	0.000124114	BCL11A/AUTS2/NFIB/TUBB3/HBA1/SOX5/FGFR3/FOXG1/KMT2A/HBA2/STXBP1/KDM1A/PPP3CA/KAT6B/ZEB2/YWHAG/PAFAH1B1/KDM5B/DNM1/HERC1/GABRG2/NFIX/EP300/ACTL6B/CACNA1A/TBR1/CREBBP/SYP/BPTF/RPS28/ATP6V1A/CLCN4/RPS19/CYFIP2/ARHGEF2/ATRX/ASXL3/HUWE1/MASP1/TTC37/FBXO11/SETD5/CACNA1B/CTNND2/HCFC1/NECAP1/AFF4/MECP2/APC2/TRAK1/UBE3A/POLR3A/MAP2K2/SUZ12/DYNC1H1/KMT2E/NOTCH3/CHD8/ARID2/RLIM/IGBP1/YY1/CHD7/ADNP/ARID1B/CE…	152	0.0058891	0.22795	0.020465	0.090493
HP_EEG_WITH_FOCAL_EPILEPTIFORM_DISCHARGES	HP:0011185	89	0.49044	1.70449	0.000612651	0.00183038	SYT1/NEUROD2/STXBP1/PPP3CA/PGAP1/MED13L/KDM5B/DNM1/GABRG2/SCN2A/ACTL6B/GRIK2/GNB1/GNAO1/CLCN4/GABRB3/TNIK/CLIP1/DMXL2/CASK/MECP2/CHD2/NDST1/CDKL5/FGF12/SIK1	26	0.005934	0.53719	0.019889	0.21348
HP_ABNORMAL_MYELINATION	HP:0012447	419	0.323151	1.30197	0.0117014	0.0196839	SYT1/FOXG1/KIDINS220/NEUROD2/SPTAN1/STXBP1/KDM1A/PPP3CA/PGAP1/YWHAG/DNM1/GABRG2/HNRNPU/SCN2A/ACTL6B/POGZ/CACNA1A/GNB1/KIF1B/NR2F1/GNAO1/ATP6V1A/CLCN4/CYFIP2/PAK1/AP3D1/CACNA1B/WDR26/MAPK8IP3/IREB2/TMEM106B/DMXL2/NECAP1/INSR/TRIM2/CASK/GLS/WNK1/KLC2/NDRG1/PRKDC/TUBB4A/FGD4/TRAK1/SLC12A5/GDAP1/SPTBN4/POLR3A/ASNS/L2HGDH/KMT2E/YY1/ASXL1/RNF113A/ELOVL4/KIF5A/FAM126A/TBCD/RERE/SCN8A/SBF2/CDKL5/FGF12/SI…	97	0.0059425	0.27349	0.019597	0.10871
GO_ADULT_BEHAVIOR	GO:0030534	114	0.437666	1.57138	0.00265869	0.00603008	CNTNAP2/SEZ6/PAFAH1B1/SLITRK1/GABRG2/HDAC2/UNC79/NR4A2/PPP1R1B/EPHA4/PUM1/SHANK2/DAB1/HIPK2/SPTBN2/MECP2/INPP5F/EFNB3/SPTBN4/NR4A3/PCDH17/KALRN/CHD7/KLHL1/DMRT3/CHRNA4/NRXN2/HOMER1/MAFG/GIGYF2/SDK1/WDR47/ADAM22/FGF12/PTEN/NTSR1/CDK5/UCHL1/NRXN1/ZFHX2/GRIN1/CHL1/CNTN2/ABAT/SLITRK5/SHANK1/BTBD9/TPGS1	48	0.0060197	0.41307	0.020957	0.16449
HP_THICK_EYEBROW	HP:0000574	102	0.617236	2.18489	1.25469e-05	0.000124114	AUTS2/SOX11/KMT2A/SOX4/SMARCA4/NFIX/KMT2C/EP300/MEF2C/NIPBL/CDON/CREBBP/BPTF/ARID1A/HMGA2/ANKRD11/ATRX/ABCC9/SETD5/DNMT3A/RUSC2/AFF4/BCOR/PHIP/WAC/ARID2/ARID1B/SMARCD1/ZSWIM6/TAF1/RPS6KA3/SLC9A6/CHD1/LEMD3/HECW2/CUL7/CTCF/SMAD4/SMARCC2/SMARCB1/SMARCE1/RPS23	42	0.006213	0.42878	0.020072	0.17151
HP_CEREBELLAR_ATROPHY	HP:0001272	290	0.35248	1.38693	0.00535669	0.0106527	BCL11A/PCLO/ATP1A3/NEUROD2/SPTAN1/STXBP1/HERC1/SCN2A/ACTL6B/POGZ/CACNA1A/NFASC/STT3B/EEF2/GNAO1/DAB1/ATP6V1A/CYFIP2/AGTPBP1/SPTBN2/DMXL2/VPS53/CASK/DNM1L/TUBB4A/VARS/POLR3A/L2HGDH/FMR1/IRF2BPL/GTPBP2/CACNA1G/CCDC88A/RNF113A/ELOVL4/TBCD/ATP8A2/LYST/TAF1/SLC9A6/HTT/SYT14/CDKL5/FGF12/SIK1/ATP2B3/CTBP1/REPS1/TRAPPC6B/SCARB2/TRIM8/SETX/UBTF/AP3B2/GBA2/TBC1D24/SPG7/CIZ1/UCHL1/KIF1A/MORC2/CCDC88C/PACS1/…	76	0.0062639	0.32932	0.020521	0.13187
HP_ABNORMAL_HAND_MORPHOLOGY	HP:0005922	303	0.442689	1.74741	1.09207e-05	0.000124114	SOX11/FGFR3/L1CAM/MAPT/KMT2A/NEUROD2/STXBP1/KDM1A/SOX4/CNTN1/SMARCA4/HERC1/NFIX/GNAS/SCN2A/ACTL6B/NIPBL/RPL11/TBR1/SYP/RPL10/ARID1A/RPL5/KIT/GNAO1/ATN1/CLCN4/RPS19/MASP1/ABCC9/SETD5/HCFC1/DMXL2/DST/INSR/CASK/BCOR/MECP2/PRKDC/KIAA1109/POLR3A/ASNS/SUZ12/RBPJ/GTPBP2/ARID2/CHST11/CHD7/ARID1B/KDM5C/SMARCD1/DVL1/ACSL4/DLG3/FZD2/RPS6KA3/SIN3A/CDKL5/SLC9A7/SIK1/ADAMTS10/PDE4D/SETBP1/BCR/CTBP1/PTCH2/DMD/G…	98	0.0064047	0.29078	0.020946	0.11681
HP_CLINODACTYLY	HP:0030084	388	0.431491	1.73087	1.06468e-05	0.000124114	SOX11/SOX5/FGFR3/L1CAM/KMT2A/ZFPM2/FAT4/DACT1/STXBP1/KDM1A/SOX4/KAT6B/MED13L/PAFAH1B1/NSMF/NFIX/KDM6B/EP300/NIPBL/BAZ1B/GABBR2/USP7/CREBBP/SYP/RPL10/BPTF/PUM1/HMGA2/ANKRD11/CLCN4/ATRX/HUWE1/MASP1/IGF1R/FBXO11/SETD5/MAPK8IP3/HCFC1/BCOR/MECP2/ORC4/PHIP/KIAA1109/CITED2/CLIP2/TRIP12/UBE3A/SUZ12/SALL1/NDN/ARID2/CACNA1G/CHD7/ARID1B/KDM5C/EFNB1/KLF13/DVL1/KRAS/UBR1/ACSL4/CDK13/RERE/DLG3/FZD2/PACS2/RPS6K…	138	0.0064231	0.23234	0.019708	0.093374
GO_MRNA_PROCESSING	GO:0006397	481	0.367224	1.49051	6.26449e-05	0.000330493	SRRM4/RBFOX2/YBX1/ELAVL4/KDM1A/RBFOX1/CELF5/KHDRBS1/CELF4/USP49/HNRNPU/HNRNPA3/PRPF8/SFPQ/CELF1/PABPC1/CELF2/HNRNPA0/DHX36/ZFP36L1/ADARB1/CELF6/SPEN/RBFOX3/HNRNPH1/PTBP2/HNRNPA1/DDX17/DYRK1A/SNRNP200/ACIN1/DAZAP1/CNOT6L/CELF3/QKI/RBM26/POLR2B/PCBP2/ZC3H13/ZC3H11A/TCERG1/LUC7L3/HNRNPD/KHDRBS3/RBM3/AHCYL1/SCAF8/KHDRBS2/FMR1/SRSF1/DDX42/SNRNP70/DDX5/RNF113A/PTBP3/HNRNPUL1/RBM15B/NUDT21/PAPOLG/DHX9/T…	157	0.0064803	0.21479	0.01954	0.086429
GO_SOMATIC_DIVERSIFICATION_OF_IMMUNE_RECEPTORS	GO:0002200	64	0.428859	1.41864	0.0362562	0.0476077	BCL11B/LEF1/PRKDC/RIF1/TCF3/TP53BP1/POLB/MCM3AP/MSH6/NDFIP1/SUPT6H/LIG4/ADAR/TFRC/ATM	15	0.0066784	0.71441	0.0198	0.28872
GO_CARDIAC_VENTRICLE_DEVELOPMENT	GO:0003231	107	0.477003	1.69921	0.00032406	0.00109602	SOX11/ZFPM2/PDE2A/SOX4/HEY1/VANGL2/MEF2C/MATR3/BMPR2/SMARCD3/CPE/CITED2/SALL1/RBPJ/CHD7/UBE4B/MDM4/TGFBR1/FZD2/GSK3A/EGLN1/MED1/NOTCH1/RXRA/HECTD1/ROBO2/SMAD4/RYR2/SEMA3C/PKP2/DNM2/DCTN5	32	0.0066792	0.54328	0.022395	0.21957
HP_SLEEP_DISTURBANCE	HP:0002360	339	0.468085	1.86234	1.07912e-05	0.000124114	CNTNAP2/SYT1/TUBB3/FGFR3/FOXG1/MAPT/KMT2A/NEUROD2/ANK3/STXBP1/PGAP1/SNAP25/SNCA/KDM5B/GRIA3/SLITRK1/GABRG2/NFIX/EML1/NR4A2/EP300/SCN2A/NIPBL/GRIK2/POGZ/BAZ1B/GABBR2/USP7/CREBBP/GNAO1/ATN1/ASXL3/SETD5/TNIK/CLIP1/DMXL2/IDS/CASK/AFF4/MECP2/DNAJC6/PODXL/BAP1/CLIP2/UBE3A/AGRN/WAC/NDN/CHD8/ADNP/UNC80/TSC2/RERE/EPG5/GIGYF2/TAF1/RPS6KA3/SLC9A6/HRAS/CDH23/HTT/VPS13A/NDST1/SIN3A/CDKL5/SIK1/AKT1/SYNJ1/MYO9A…	127	0.0068983	0.23479	0.01923	0.095336
HP_ABNORMAL_CARDIAC_VENTRICLE_MORPHOLOGY	HP:0001713	437	0.365111	1.47436	0.000126377	0.000519865	CNTNAP2/AKT3/KMT2A/NEUROD2/STXBP1/SOX4/KAT6B/MED13L/ZEB2/NFIX/EP300/SCN2A/ACVR2B/NIPBL/BAZ1B/RPL11/CREBBP/RPL10/BMPR2/ANKRD11/RPL5/GNAO1/RPS19/ATRX/MASP1/TTC37/IGF1R/TTN/ABCC9/KAT6A/SETD5/CCND2/CHD4/WDR26/DMXL2/TET3/INSR/CASK/AFF4/BCOR/RPL35A/CITED2/CLIP2/MAP2K2/NR2F2/SALL1/NOTCH3/IGBP1/ASXL1/CHD7/RNF113A/ARID1B/CEP290/TKT/BIN1/KRAS/UBR1/CDK13/RERE/EPG5/HRAS/MSH6/CACNA1C/YY1AP1/TAB2/CDKL5/SIK1/AD…	142	0.0069838	0.22945	0.019897	0.093335
GO_CATION_TRANSMEMBRANE_TRANSPORTER_ACTIVITY	GO:0008324	496	0.328576	1.33547	0.00340685	0.00742035	CACNA1E/GRIA2/ATP1A3/SLC17A7/GRIA1/OCA2/SLC38A1/SNAP25/GRIK3/SLC24A2/GRIA3/KCNQ3/SCN3B/SLC6A15/SCN2A/SLC4A10/GRIK2/CACNA1A/SFXN3/CACNG8/ATP6V1A/CLCN4/ABCC9/CACNA1B/ATP2B2/ASIC1/CACHD1/ATP6V0A1/KCNN1/KCNH8/SLC5A3/SLC4A7/RYR3/SLC12A5/SLC25A29/KCNB2/GPM6A/CACNA2D1/CACNA1G/SLC4A8/ATP6V1G2/SLC8A2/SLC8A3/CHRNA4/PKD1/CACNA1H/SCN2B/CACNA2D3/ATP8A1/UNC80/KCNJ6/KCNH2/SCN8A/SLC7A1/CACNG4/KCNA6/CACNB4/SLC9A6…	118	0.0070203	0.26051	0.020635	0.10605
GO_SOMITOGENESIS	GO:0001756	56	0.525906	1.7023	0.00156465	0.00391377	PLXNA2/ZEB2/EP300/MIB1/LEF1/PRKDC/RBPJ/DLL3/NOTCH1/SMAD4/SEMA3C/ATM/LRP6/DLL1/LFNG/SMAD3/KDM6A/MED12/TCAP/NRARP/ROR2/CRB2/LHX1/AXIN2/HES7	25	0.0071342	0.58879	0.021359	0.24025
GO_REGULATION_OF_CELL_MORPHOGENESIS	GO:0022604	459	0.447752	1.81294	1.04857e-05	0.000124114	BCL11A/SYT1/FEZF2/DCC/EPHA7/L1CAM/MAPT/MAP2/SHTN1/PLXNA2/PPP3CA/CDK5R1/MAP1B/MAP6/ZEB2/SYT4/EPB41L3/PAFAH1B1/NSMF/DMTN/SLITRK1/PTPRD/THY1/VEGFA/RELN/RAPGEF2/NRCAM/TBR1/EPHA4/BRWD1/DRAXIN/LZTS1/BMPR2/RAP2A/DHX36/PTPRO/AP1AR/OLFM1/CDH2/RTN4/ABI2/KIT/DAB1/YWHAH/LINGO1/CPNE6/BAIAP2/CAMSAP1/DBN1/RASA1/PAK1/RUFY3/BRSK2/FYN/FMNL2/GRIP1/PTPRS/KIAA0319/CAPRIN1/TNIK/GOLGA4/RCC2/MYCBP2/SYT3/YTHDF1/PREX1/DNM…	171	0.0072516	0.2197	0.021003	0.089861
GO_PASSIVE_TRANSMEMBRANE_TRANSPORTER_ACTIVITY	GO:0022803	345	0.320143	1.27518	0.0275818	0.0385634	CACNA1E/GRIA2/SLC17A7/GRIA1/SNAP25/GRIK3/SLC24A2/GRIA3/KCNQ3/SCN3B/GABRG2/SCN2A/GRIK2/CACNA1A/CACNG8/CLCN4/GABRB3/ABCC9/CACNA1B/ASIC1/CACHD1/KCNN1/KCNH8/RYR3/BCL2/KCNB2/GPM6A/CACNA2D1/CACNA1G/CHRNA4/GABRA3/PKD1/CACNA1H/SCN2B/CACNA2D3/UNC80/KCNJ6/KCNH2/SCN8A/CACNG4/LRRC8A/KCNA6/CACNB4/CACNA1C/NCS1/KCNIP3/TRPM7/CACNG3/GRIK5/KCNN2/CLCN5/GJC1/HCN1/RYR2/SCN3A/CLCN6/CDK5/KCNK12/ANO6/TMEM63B/TRPC6/LRRC5…	102	0.0073959	0.28107	0.020769	0.1153
GO_REGULATION_OF_BINDING	GO:0051098	332	0.339946	1.35056	0.00784975	0.0147986	SOX11/MAP2/DACT1/CRMP1/KDM1A/PPP3CA/PLK2/TRIM28/ZNF462/MAPRE3/HEY1/HDAC2/AES/EIF3E/EP300/NIPBL/NEUROD1/RAPGEF2/RPL11/CDON/EPHA4/MAPK8/HMGA2/ROCK1/HIPK2/SMARCD3/HDAC5/HIP1R/HSP90AB1/MARK3/LEF1/NES/SPPL3/GSK3B/PLCL2/SORL1/TNKS/ARHGEF7/FMR1/ADNP/USP33/DHX9/PKD1/DVL1/TGFBR1/GPSM1/H1F0/DOT1L/TAF1/MAU2/SIN3A/CARM1/TDG/AKT1/ABL1/PCSK9/DNAJB2/C6orf106/DZIP1/PLCL1/NSD1/ATP2A2/IDE/ADD2/GOLGA2/GREM2/SMAD4/E…	91	0.0080012	0.29171	0.019998	0.12109
HP_DYSTONIA	HP:0001332	363	0.315984	1.26252	0.030268	0.0413265	SYT1/TUBB3/CACNA1E/FGFR3/FOXG1/MAPT/ATP1A3/NEUROD2/STXBP1/PGAP1/SNCA/KDM5B/GNAS/NR4A2/SCN2A/GRIK2/GABBR2/CACNA1A/JPH3/ADCY5/GNAO1/ATN1/AP3D1/KAT6A/AGTPBP1/TNIK/CACNA1B/CLIP1/HPCA/IREB2/GNA11/TMEM106B/DMXL2/CASK/PRRT2/MECP2/DNAJC6/PODXL/TUBB4A/POLR3A/KMT2B/IRF2BPL/GTPBP2/YY1/CACNA1G/TBCD/GIGYF2/TRIT1/TAF1/SLC9A6/HTT/VPS13A/NDST1/CDKL5/SIK1/POLR1D/ATP7B/SYNJ1/HACE1/TRIM8/SYNGAP1/SETX/UBTF/DNAJC13/A…	86	0.0081493	0.29256	0.019586	0.12178
HP_ABNORMALITY_OF_EXTRAPYRAMIDAL_MOTOR_FUNCTION	HP:0002071	216	0.365829	1.40601	0.007954	0.0149365	SYT1/XPR1/MAPT/ATP1A3/STXBP1/SNCB/SNCA/SERPINI1/GABRG2/TERF2IP/NR4A2/SCN2A/BAZ1B/JPH3/TMEM106B/MECP2/DNAJC6/PODXL/KLC2/BAP1/TRAK1/CLIP2/SORL1/ASNS/L2HGDH/FMR1/NOTCH3/A2M/KIF5A/TARDBP/PDE10A/GIGYF2/LYST/TAF1/HTT/VPS13A/TRPM7/DNAJC5/SYNJ1/GPHN/ABCA7/UBTF/DNAJC13/ADAR/DCTN1/ARHGEF9/HCN1/TBC1D24/STX1B/UCHL1/RAB39B/C9orf72/SCN9A/PDGFB/PPP2R2B/SLC2A1/ATP13A2/ATXN10/SLC25A4/ATXN7	60	0.0086097	0.33334	0.018941	0.13992
GO_NEGATIVE_REGULATION_OF_CELL_MORPHOGENESIS_INVOLVED_IN_DIFFERENTIATION	GO:0010771	91	0.578409	2.01577	1.27316e-05	0.000124114	DCC/EPHA7/MAP2/PPP3CA/CDK5R1/DMTN/THY1/RAPGEF2/DRAXIN/PTPRO/AP1AR/RTN4/DAB1/YWHAH/LINGO1/RUFY3/PTPRS/KIAA0319/RCC2/EFNA5/SEMA4D/DNM3/EFNB3/UBE3A/NGEF/FGF13/NLGN1/SEMA3A/RYK/TNR/PTEN/SEMA3F/GDI1/TRAK2/EPHB2/SYNGAP1/TRIM46/NGFR/SEMA3C/CDK5/TRPC6	41	0.0089832	0.46522	0.021778	0.19658
HP_EXTERNAL_GENITAL_HYPOPLASIA	HP:0003241	443	0.380189	1.53652	3.15491e-05	0.000243235	DCC/KMT2A/NEUROD2/ZFPM2/FAT4/DACT1/STXBP1/KAT6B/PAFAH1B1/NSMF/GRIA3/HERC1/SCN2A/PRPF8/NIPBL/BAZ1B/USP7/CDON/RPL10/STT3B/DCX/GNAO1/ATP6V1A/ATRX/HUWE1/GRIP1/SETD5/CHD4/DMXL2/PHF21A/SNRNP200/CASK/ORC4/PRKDC/KIAA1549/KIAA1109/CLIP2/SUZ12/SALL1/UBA1/FMR1/NDN/RLIM/CHD7/RNF113A/ARID1B/CEP290/KLHL7/KDM5C/OGT/DMRT3/RAB3GAP1/DVL1/UBR1/KCNJ6/RERE/MEGF8/NANOS1/FZD2/SEMA3A/SIN3A/CDKL5/SIK1/TRRAP/SETBP1/SOX9/P…	132	0.0090314	0.23338	0.019268	0.098698
HP_PARKINSONISM	HP:0001300	97	0.492674	1.73227	0.000214701	0.000779523	XPR1/MAPT/ATP1A3/STXBP1/SNCB/SNCA/GABRG2/NR4A2/SCN2A/JPH3/TMEM106B/MECP2/DNAJC6/SORL1/FMR1/A2M/KIF5A/TARDBP/PDE10A/GIGYF2/TAF1/VPS13A/TRPM7/DNAJC5/SYNJ1/ABCA7/UBTF/DNAJC13/DCTN1/RAB39B/C9orf72/SCN9A/PDGFB/PPP2R2B/ATP13A2	35	0.0090991	0.4572	0.019736	0.19358
GO_NEURON_PROJECTION_EXTENSION	GO:1990138	162	0.56274	2.10388	1.17779e-05	0.000124114	BCL11A/SYT1/AUTS2/L1CAM/MAPT/MAP2/SHTN1/CDK5R1/MAP1B/SYT4/PAFAH1B1/SLIT1/VEGFA/SH3GL2/NRCAM/DRAXIN/BMPR2/OLFM1/RTN4/PPP3CB/CYFIP2/CPNE6/DBN1/PAK1/RUFY3/PTPRS/KIAA0319/EMX1/GOLGA4/WASF1/SYT3/HSP90AB1/SEMA4D/RNF157/DPYSL2/GSK3B/PLXNA1/ISLR2/NDN/ULK1/ADNP/CPNE5/DVL1/SMURF1/MEGF8/SEMA3A/SLC9A6/SIN3A/NRP2/CDKL5/CTTN/RIMS2/RAB21/RYK/TNR/NEDD4L/SEMA3F/TTL/ABL1/DCLK1/GDI1/SRF/STK11/TRIM46/NTRK3/RAPH1/SEM…	81	0.0091801	0.29886	0.019516	0.12671
HP_TELECANTHUS	HP:0000506	118	0.506299	1.82543	6.15392e-05	0.000330493	CNTNAP2/AKT3/FGFR3/KMT2A/STXBP1/NFIX/KDM6B/HNRNPU/ANKRD11/ATRX/MASP1/CCND2/MAP2K2/YY1/EFNB1/KRAS/ACTG1/ZSWIM6/RPS6KA3/HRAS/HECW2/PTCH2/ZNF148/LIG4/PURA/JMJD1C/ANKH/STAC3/NRXN1/USP9X/RAB23/TBL1XR1/SEC24C/DVL3/SRCAP/C2CD3/SKI/TAPT1/FGFR2/PTCH1/FLNA/ADAMTS18/TLK2/MID1/FLNB/GLI3/KCTD1/ANKLE2/SPECC1L/PIK3R2	50	0.0091856	0.37484	0.019417	0.15895
GO_HIPPOCAMPUS_DEVELOPMENT	GO:0021766	73	0.498872	1.68405	0.00133396	0.00343513	NEUROD6/FEZF2/EPHA5/CDK5R1/ZEB2/PAFAH1B1/KDM6B/NEUROD1/RELN/NCOA1/DAB1/ATAT1/PTPRS/LEF1/GSK3B/DCLK2/NR4A3/PPP1R9B/LRP8/FGF13/FEZ1/ID4/XRN2	23	0.0095544	0.61583	0.02139	0.26276
GO_POSTSYNAPTIC_SPECIALIZATION_MEMBRANE	GO:0099634	106	0.544311	1.93683	1.2473e-05	0.000124114	DCC/EPHA7/GRIA2/GRIA1/AKAP9/SHISA9/CNIH2/SLITRK1/NRCAM/EPHA4/SHISA6/PTPRO/CACNG8/SHISA7/CDH2/PTPRS/ATP2B2/LRRC4B/PRRT2/SYNDIG1/NLGN2/EFNB3/NPTN/DLG2/CLSTN1/GABRA3/NLGN1/CACNG4/ABHD17B/EFNB2/ADAM22/CACNA1C/CACNG3/GRIK5/GPHN/SCRIB/LIN7C/LRFN4/LRRTM1/SORCS3/ABHD17A/SLITRK3/CLSTN2/GRIN1/ABHD17C/DGKI/SYNJ2BP/CHRM3/TIAM1/LRRTM2/CLSTN3/ERBB4/RGS7BP/GABRA5/DAGLA	55	0.0098754	0.36858	0.020224	0.1581
HP_SPORADIC	HP:0003745	93	0.56733	1.98345	1.26867e-05	0.000124114	FGFR3/FOXG1/MAPT/NFIA/PAFAH1B1/NFIX/GNAS/NR4A2/EP300/MEF2C/NIPBL/KIF1B/CDON/CREBBP/KIT/GNAQ/MECP2/RPS14/VHL/TUBB4A/UBE3A/NDN/CHD7/KRAS/TSC2/RPS6KA3/HRAS/SIN3A/CTBP1/AKT1/RAI1/STK11/NSD1/EHMT1/PIK3CA/KANSL1/HERC2/PTDSS1/LETM1/DRD5/MAGEL2/SKI/MAP2K1	43	0.0099297	0.40389	0.019601	0.1734
HP_CEREBRAL_CORTICAL_ATROPHY	HP:0002120	241	0.449396	1.74387	1.12049e-05	0.000124114	CNTNAP2/CACNA1E/MAPT/KMT2A/STXBP1/PGAP1/SNCA/PAFAH1B1/HERC1/MYO5A/MEF2C/NIPBL/POGZ/BAZ1B/GABBR2/JPH3/CLCN4/ATRX/SETD5/GNAQ/TMEM106B/DYRK1A/CASK/MECP2/TRAK1/CLIP2/SORL1/VARS/UBE3A/POLR3A/MAP2K2/FMR1/NOTCH3/ASXL1/RNF113A/KLHL7/TBCD/RAB3GAP1/KRAS/RERE/ACTG1/EPG5/GIGYF2/RPS6KA3/SLC9A6/HRAS/CDH23/HTT/VPS13A/CDKL5/TRRAP/SETBP1/OPHN1/SLC2A3/ABCA7/TRAPPC6B/UBTF/DNAJC13/EHMT1/GBA2/SPG7/CIZ1/KIF1A/C9orf72/…	75	0.01002	0.30784	0.019048	0.13235
HP_WIDE_NASAL_BRIDGE	HP:0000431	399	0.401215	1.61208	1.06182e-05	0.000124114	AUTS2/SOX11/HBA1/SOX5/CHD3/KMT2A/FAT4/HBA2/KDM1A/SOX4/SMARCA4/MED13L/ZEB2/ADAMTS3/KDM6B/EP300/PRPF8/BAZ1B/MYCN/NFASC/CREBBP/RPL10/BPTF/PUM1/ARID1A/LTBP4/KIT/ATP6V1A/ATRX/RPS7/TTC37/IGF1R/MED13/ABCC9/GRIP1/SETD5/SET/CTNND2/SNRNP200/CASK/PRKDC/KIAA1549/CLIP2/UBA1/ARID2/RLIM/ASXL1/ADNP/ARID1B/KLHL7/RAB3GAP1/EFNB1/SMARCD1/DVL1/KRAS/UNC80/CDK13/RERE/ACTG1/MEGF8/ZSWIM6/FZD2/PACS2/SIN3A/PDE4D/TRRAP/CTBP…	133	0.010035	0.21942	0.018542	0.094363
GO_FOREBRAIN_DEVELOPMENT	GO:0030900	349	0.379705	1.51339	0.000161421	0.000629001	CNTNAP2/NFIB/BCL11B/NEUROD6/FEZF2/EPHA5/FOXG1/FAT4/KDM1A/PGAP1/CDK5R1/IGF2BP1/ZEB2/PAFAH1B1/HERC1/TOP2B/SLIT1/KDM6B/NR4A2/SLC4A10/NEUROD1/RELN/RAPGEF2/CDON/NCOA1/TBR1/DRAXIN/ARID1A/CDH2/RTN4/WNT7B/DAB1/ATAT1/ATRX/RTN4RL2/FYN/PTPRS/ZMIZ1/AGTPBP1/EMX1/LEF1/GSK3B/DCLK2/NR4A3/PPP1R9B/KDM2B/NR2F2/SALL1/RBPJ/NOTCH3/DIXDC1/SECISBP2/SYNE2/FBXO45/CHD7/NUMBL/PLCB1/ARHGAP35/SLC8A3/LRP8/RAB3GAP1/FGF13/SUN2/F…	124	0.010053	0.24616	0.019915	0.10589
GO_REGULATION_OF_SYNAPTIC_PLASTICITY	GO:0048167	180	0.511795	1.9339	1.16195e-05	0.000124114	JPH4/NSG1/RAB3A/MAPT/NEUROD2/GRIA1/STXBP1/PLK2/MAP1B/SHISA9/SNAP25/SYT4/SLC24A2/YWHAG/NSMF/CALB2/MEF2C/SLC4A10/GRIK2/RELN/RAPGEF2/EPHA4/SHISA6/SYP/LZTS1/SHANK2/JPH3/SHISA7/KIT/PPP3CB/YWHAH/TSHZ3/BAIAP2/DBN1/PRRT2/YTHDF1/MECP2/GSK3B/CAMK2B/NPTN/FMR1/UNC13B/SLC8A2/SLC8A3/RAB3GAP1/KRAS/NLGN1/MPP2/CREB1/RIMS3/HRAS/RIMS2/NF1/TNR/PTEN/CPLX2/ABL1/SRF/SSH1/EPHB2/SYNGAP1/CDK5/LRRTM1/VAMP2/MAP1A/NEURL1/SOR…	84	0.010068	0.28648	0.019295	0.12327
GO_PERIKARYON	GO:0043204	142	0.553251	2.0395	1.19977e-05	0.000124114	CNTNAP2/GAP43/ELAVL4/CRMP1/SHTN1/CDK5R1/MAP1B/GRIK3/SERPINI1/NSMF/SLC4A10/GRIK2/EPHA4/DHX36/OLFM1/CPNE6/RUFY3/RTN4RL2/GRIP1/PTPRS/RBFOX3/HPCA/CTNND2/KLHL24/ENO2/WDFY3/KCNB2/RNF112/FMR1/DLG2/NDN/PCSK2/KIF5A/CPNE5/BRD1/SLC8A2/SLC8A3/PDE10A/GIGYF2/ASTN2/PTPRN/CACNA1C/MAP2K4/SLC2A3/CPLX2/GRIK5/ROGDI/DMWD/MYO1D/NGFR/NTSR1/CDK5/NEURL1/HDAC6/C9orf72/MAPK1/NCDN/DDN/KCNAB1/NPPA/GJC2/TTLL7/RTN4RL1/NPFF/FLNA	65	0.010224	0.31646	0.01858	0.13651
GO_HEART_VALVE_DEVELOPMENT	GO:0003170	54	0.56534	1.81853	0.000352418	0.0011713	PDE2A/SOX4/HEY1/MEF2C/MATR3/ROCK2/BMPR2/OLFM1/ROCK1/ADAMTS9/RBPJ/MDM4/SOX9/DCHS1/ZBTB14/NOTCH1/HECTD1/ROBO2/SMAD4	19	0.010335	0.6217	0.02007	0.26865
HP_ECLABION	HP:0012472	108	0.491709	1.75346	0.000149423	0.000587013	BCL11A/SOX11/FOXG1/MED13L/NFIX/KMT2C/BAZ1B/MYCN/RPL10/ATRX/ASXL3/IGF1R/ABCC9/FBXO11/WDR26/MECP2/CLIP2/ADNP/RAB3GAP1/ZSWIM6/RPS6KA3/HRAS/CDKL5/RAI1/CUL7/EEF1A2/EHMT1/TBC1D24/REV3L/KANSL1	30	0.010403	0.44015	0.017549	0.1904
HP_STATUS_EPILEPTICUS	HP:0002133	117	0.529092	1.90555	1.23203e-05	0.000124114	CACNA1E/ATP1A3/STXBP1/PPP3CA/YWHAG/GRIA3/KCNQ3/DNM1/GABRG2/SCN2A/ACTL6B/CACNA1A/ATP6V1A/CYFIP2/CACNA1B/NECAP1/DNM1L/TRAK1/CHD2/SLC12A5/CCDC88A/TSC2/SCN8A/CACNB4/FGF12/SYNJ1/QARS/EEF1A2/SYNGAP1/AP3B2/EHMT1/JRK/HCN1/TBC1D24/STX1B/SCN3A/VAMP2/CLTC/SCN9A/CLCN2/SLC2A1/ATXN10/DEAF1/PCDH19/CAD/ATP6V0A2/TRAF3/GABRD	48	0.010415	0.37011	0.018577	0.16013
GO_REGULATION_OF_SYSTEM_PROCESS	GO:0044057	479	0.354038	1.43669	0.000313381	0.00106364	CXADR/ATP1A3/FXYD7/IGFBP5/AKAP9/PPP3CA/NPTX1/SHISA9/CNIH2/CELF4/SCN3B/CORO2B/NPTXR/GNAS/ROCK2/THRA/NEUROD1/RELN/CELF2/GPD1L/SHISA6/DLGAP4/BMPR2/SHANK2/PTPRO/CACNG8/SHISA7/NOV/CHGA/KIT/GNAO1/ROCK1/TSHZ3/BAIAP2/DOCK4/PAK1/MTMR4/ABCC9/CACNA1B/ATP2B2/ZMYND8/JUP/HIP1R/GLS/MECP2/JARID2/DICER1/NLGN2/RYR3/FOXO3/TENM4/SPTBN4/STX1A/CAMK2B/KCNB2/TNFRSF21/NR4A3/ADRA2A/CACNA2D1/AHCYL1/FMR1/WASF3/YY1/CACNA1G/U…	137	0.010632	0.22173	0.019158	0.096256
HP_WIDE_MOUTH	HP:0000154	141	0.575226	2.1193	1.19982e-05	0.000124114	AUTS2/SOX11/DACT1/STXBP1/SOX4/PGAP1/SMARCA4/MED13L/KDM6B/ACTL6B/BAZ1B/GABBR2/ARID1A/ANKRD11/ATRX/ASXL3/HUWE1/TTC37/MED13/ABCC9/SET/INSR/MECP2/CLIP2/TRIP12/UBE3A/SALL1/ARID2/RNF113A/ADNP/ARID1B/FAM20C/SMARCD1/ACTG1/ZSWIM6/PACS2/RPS6KA3/CDKL5/TRRAP/SETBP1/POLR1D/HECW2/CUL4B/ZNF148/LIG4/GATAD2B/RAI1/TCF4/PIK3CA/BRPF1/SMARCC2/SMARCB1/SMARCE1/HDAC6/TCOF1/NRXN1/PTDSS1/PACS1/RAF1/SRCAP/CD96/MBD5/MAP2K1/…	64	0.010667	0.29334	0.016809	0.12741
GO_POSITIVE_REGULATION_OF_CELLULAR_PROTEIN_LOCALIZATION	GO:1903829	316	0.326082	1.29096	0.0243502	0.0351451	MAPT/ANK3/DPP10/CDK5R1/GNAI1/TRIM28/YWHAG/NIPBL/ROCK2/GPD1L/MAPK8/RTN4/YWHAH/PRKCI/HUWE1/PAK1/RUFY3/FYN/TCAF1/SPTBN1/HPCA/UBR5/JUP/IPO5/HSP90AB1/YWHAZ/GSK3B/SLC5A3/NUMA1/BAP1/SORL1/NPEPPS/BCL2/NPTN/PPP1R9B/RAB11FIP2/PPM1A/CCDC88A/CEP290/MGAT3/ICE1/TARDBP/CROCC/RHOU/ZDHHC8/ABHD17B/PRKCE/GSK3A/HRAS/PPP3R1/NKD2/AKT1/SREBF2/GLIS2/ABCA7/PTPN9/TCP1/PRKAA2/STK11/STAC/TRIM8/SSH1/EPHB2/NGFR/C2CD5/CDK5/PCM…	114	0.010737	0.2363	0.018391	0.10275
GO_CARDIAC_SEPTUM_DEVELOPMENT	GO:0003279	98	0.453754	1.59787	0.00264667	0.00600992	SOX11/ZFPM2/PDE2A/SOX4/HEY1/VANGL2/MATR3/BMPR2/CITED2/SALL1/RBPJ/CHD7/MDM4/TGFBR1/FZD2/EGLN1/PCSK5/NDST1/NRP2/ZBTB14/NOTCH1/HECTD1/ROBO2/SMAD4/SEMA3C/DNM2/DCTN5/SMO/PLXND1/MYH10	30	0.010815	0.51054	0.020356	0.22226
HP_ABNORMAL_SIZE_OF_THE_PALPEBRAL_FISSURES	HP:0200007	219	0.490553	1.88799	1.13366e-05	0.000124114	AUTS2/NFIB/BCL11B/SOX11/PCLO/FOXG1/KMT2A/FAT4/DACT1/KAT6B/BAZ1B/MYCN/SYP/RPL10/BPTF/TENM3/ANKRD11/ATP6V1A/CLCN4/ATRX/HUWE1/MASP1/MED13/ABCC9/SETD5/CHD4/DNMT3A/HCFC1/BCOR/MECP2/CLIP2/TRIP12/MAP2K2/SALL1/RBPJ/ARID2/CACNA1G/ADNP/DVL1/KRAS/ACSL4/CDK13/RERE/DLG3/ACTG1/FZD2/RPS6KA3/SLC9A7/PDE4D/BCR/SOX9/CUL4B/DMD/ZNF148/LIG4/GDI1/GATAD2B/DCHS1/ZNF711/CAMK2G/SMAD4/ATR/KANSL1/BRPF1/RAB39B/STAC3/DGCR6/MAP…	85	0.010974	0.26519	0.017537	0.11573
HP_ABNORMALITY_OF_THE_FEMALE_GENITALIA	HP:0010460	442	0.312926	1.26444	0.0209648	0.0312933	DCC/FGFR3/KMT2A/ZFPM2/DACT1/KAT6B/SPINT2/NSMF/ODC1/GNAS/EP300/NIPBL/BAZ1B/CREBBP/OPCML/PTPN12/C11orf95/GRIP1/SETD5/INSR/BCOR/CCND1/ORC4/DICER1/CLIP2/SALL1/FMR1/NDN/CHD7/ARID1B/CEP290/DMRT3/MCM3AP/NPM1/USB1/RAB3GAP1/DVL1/KRAS/DLL3/UBR1/TGFBR1/TSC2/RERE/NAB2/CDKN1B/FZD2/SEMA3A/RPS6KA3/CDH23/MSH6/PDE4D/SETBP1/CTBP1/SOX9/POLR1D/DLC1/PTCH2/AKT1/BBS5/ALMS1/TAC3/PTEN/SOX3/LIG4/SETD2/STK11/JMJD1C/CTCF/HS…	128	0.011033	0.22967	0.01881	0.10032
GO_POSTSYNAPTIC_DENSITY_MEMBRANE	GO:0098839	87	0.574983	1.99183	1.27944e-05	0.000124114	DCC/EPHA7/GRIA2/GRIA1/AKAP9/SHISA9/CNIH2/SLITRK1/NRCAM/EPHA4/SHISA6/PTPRO/CACNG8/SHISA7/PTPRS/ATP2B2/LRRC4B/PRRT2/SYNDIG1/EFNB3/NPTN/DLG2/CLSTN1/CACNG4/ABHD17B/EFNB2/ADAM22/CACNA1C/CACNG3/GRIK5/SCRIB/LIN7C/LRFN4/SORCS3/ABHD17A/SLITRK3/CLSTN2/GRIN1/ABHD17C/DGKI/SYNJ2BP/CHRM3/TIAM1/LRRTM2/CLSTN3/ERBB4/RGS7BP	47	0.011092	0.38698	0.019633	0.16918
GO_POSITIVE_REGULATION_OF_AXONOGENESIS	GO:0050772	81	0.543364	1.86269	6.46588e-05	0.00033662	L1CAM/MAPT/SHTN1/PLXNA2/MAP1B/MAP6/ZEB2/PAFAH1B1/SLITRK1/VEGFA/BMPR2/DBN1/PAK1/RUFY3/GOLGA4/EFNA5/SEMA4D/TRAK1/PLXNA1/ISLR2/PLXNB2/ADNP/MEGF8/CDKL5/CHODL/GDI1/SRF/STK11/NTRK3/NGFR/ROBO2/SKIL/NIN/NDEL1/PLXND1/ZFYVE27/MAP2K1/TIAM1/DSCAM/ANAPC2/PLXNA3/LRP1	42	0.011114	0.38716	0.018124	0.16931
HP_INTELLECTUAL_DISABILITY_SEVERE	HP:0010864	316	0.406712	1.61018	1.08658e-05	0.000124114	CNTNAP2/FGFR3/L1CAM/FOXG1/KMT2A/FAT4/SPTAN1/STXBP1/PGAP1/KAT6B/ZEB2/KDM5B/GRIA3/HERC1/NFIX/EML1/CTNNA2/HNRNPU/MEF2C/NIPBL/GRIK2/POGZ/SYP/RPL10/DCX/CLCN4/ATRX/ASXL3/HUWE1/PAK1/KAT6A/SETD5/TNIK/CLIP1/DNMT3A/CTNND2/WASF1/HCFC1/DYRK1A/MECP2/EPB41L1/UBE3A/L2HGDH/YY1/ASXL1/KLHL7/KDM5C/RAB3GAP1/KLF13/UNC80/ACSL4/KCNJ6/DLG3/SOBP/RPS6KA3/SLC9A6/HTT/NDST1/SLC9A7/SETBP1/CTBP1/SLC16A2/CUL4B/DMD/GDI1/GATAD2B/…	87	0.011271	0.28215	0.019117	0.12368
HP_ABNORMALITY_OF_THE_CHOANAE	HP:0000415	102	0.393697	1.39361	0.0300875	0.0411678	FGFR3/KMT2A/FAT4/SPINT2/NFIX/NIPBL/RPL11/CDON/SETD5/IGBP1/CHD7/ARID1B/FAM20C/RERE/SETBP1/BCR/POLR1D/DCHS1/JMJD1C/TCOF1/PTDSS1/MAPK1/USP9X/SEC24C/POLR1A/DLL1/ANTXR1/FGFR2/PTCH1/ZNF335/GLI3/MED12/ZIC2	33	0.011273	0.43646	0.018562	0.19132
GO_DNA_BINDING_TRANSCRIPTION_ACTIVATOR_ACTIVITY	GO:0001216	398	0.402798	1.61817	1.06216e-05	0.000124114	NFIB/BCL11B/NEUROD6/SOX11/FEZF2/YBX1/NEUROD2/ZNF292/CSRNP3/NFIA/SOX4/ZEB2/NHLH2/TCF7L1/NR4A2/KLF7/MEF2C/NHLH1/NEUROD1/MYCN/SOX12/PLAG1/HMGA2/MEIS3/PATZ1/POU2F2/SMARCD3/NFAT5/LEF1/ZNF91/FOXJ3/UBP1/FOXO3/PRDM2/MLXIP/TCF3/ZNF33A/NR4A3/ZNF197/RBPJ/NDN/CSRNP2/MDM4/CREBRF/NFYA/SMARCD1/HSF2/KLF13/MEF2D/STAT5B/MAFG/CREB1/JUND/GRHL1/NR2C2/ZNF33B/SREBF1/SOX9/FOXK2/SRF/MEF2A/GLIS2/TEAD1/EBF1/ZNF175/TCF4/ZNF…	145	0.011359	0.20363	0.017785	0.089375
GO_CARDIAC_CONDUCTION	GO:0061337	123	0.415902	1.50768	0.00563735	0.0111302	CXADR/ATP1A3/FXYD7/AKAP9/SCN3B/CACNG8/ABCC9/ATP2B2/JUP/RYR3/SPTBN4/CACNA2D1/AHCYL1/CACNA1G/SLC8A2/SLC8A3/BIN1/SCN2B/CACNA2D3/KCNH2/CACNG4/CACNB4/CACNA1C/KCNIP3/PDE4D/ATP2B3/CACNG3/ATP1B1/MEF2A/KCNN2/ATP2A2/GJC1/RYR2/PKP2/FKBP1B/ATP2B4/KCNIP1/NUP155/NPR2/NPPA/ATP2B1/KCNK3/FLNA	43	0.011522	0.37815	0.018352	0.16637
GO_NEURON_MIGRATION	GO:0001764	147	0.54845	2.03011	1.19329e-05	0.000124114	AUTS2/FEZF2/DCC/FOXG1/SHTN1/CDK5R1/MAP1B/SPOCK1/PAFAH1B1/NSMF/TOP2B/CTNNA2/NR4A2/MEF2C/NIPBL/FLRT2/VEGFA/RELN/RAPGEF2/NRCAM/CELSR3/DCX/CELSR2/DDIT4/DAB1/ARHGEF2/SCRT2/ZNF609/NAV1/FYN/CELSR1/ZMIZ1/KIAA0319/CAMK2B/LRP12/GPM6A/NR2F2/ACAP3/NDN/MARK1/FBXO45/PLXNB2/FGF13/ZSWIM6/SEMA3A/DAB2IP/ASTN2/NRP2/CDKL5/DCLK1/SRF/SRGAP2/TRIM46/NTRK3/MDGA1/CDK5/PCM1/CRK/USP9X/NDEL1/MYH10/CHL1/ADGRL3/CNTN2/GPR173	65	0.011667	0.34438	0.020219	0.15183
HP_ABNORMALITY_OF_THE_BREAST	HP:0000769	306	0.386573	1.5268	0.000185537	0.000697507	DCC/KMT2A/ZFPM2/KDM1A/ZEB2/NSMF/NFIX/TERF2IP/KDM6B/GNAS/NIPBL/OPCML/C11orf95/ATN1/ARHGEF2/MASP1/IGF1R/GRIP1/SETD5/WASF1/INSR/AFF4/ORC4/RB1CC1/BAP1/POLR3A/WAC/UBA1/FMR1/YY1/ASXL1/CHD7/RNF113A/ADNP/KLHL7/DMRT3/EFNB1/KRAS/UBR1/RERE/MEGF8/SEMA3A/CDH23/MSH6/CSPP1/TRRAP/SETBP1/SOX9/AKT1/ALMS1/CUL4B/SOS1/TAC3/PTEN/SOX3/TCF4/STK11/COL4A3BP/TCF20/HS6ST1/SMAD4/REV3L/RASGRP1/ATR/POLE/PIK3CA/KANSL1/RAD50/POR…	84	0.01192	0.2676	0.017697	0.11841
HP_CORTICAL_DYSPLASIA	HP:0002539	75	0.429692	1.45602	0.0214956	0.0320109	CNTNAP2/TUBB3/PGAP1/KDM5B/GABRG2/SCN2A/GRIK2/KIF5C/TNIK/CLIP1/ASNS/TSC2/NDST1/CUL4B/NEDD4L/KIF2A/HCN1/STX1B/FMN2/SCN9A/DDX3X/COL4A1/RTTN/GABRD/TUBB/SARS/CC2D1A/ZC3H14/SLC45A1/B3GALNT2/MED23	31	0.011943	0.48393	0.018619	0.21421
HP_ABNORMALITY_OF_THE_HELIX	HP:0011039	102	0.494627	1.75088	0.000175657	0.000669535	BCL11A/FGFR3/KCNQ1OT1/DACT1/NFIX/EP300/NIPBL/GNB1/NR2F1/DYRK1A/BCOR/MAP2K2/SALL1/CHD7/KRAS/TAF1/CSPP1/SETBP1/SLC16A2/NF1/SOS1/PLCB4/TCF4/JMJD1C/KANSL1/SLC6A8/PBX1/PEX5/RRAS2/SEC24C/RAF1/PEX1/CBL/FOXP2/PTPN11/MAP2K1/RTTN/LONP1/FGFR2/EBF3/BRAF/FOXP1/LZTR1/SPECC1L/MED12/AFF2	46	0.012147	0.40303	0.019785	0.17891
GO_SPLICEOSOMAL_COMPLEX_ASSEMBLY	GO:0000245	60	0.46304	1.51603	0.0141902	0.0230043	CELF5/CELF4/CELF1/CELF2/CELF6/PTBP2/SNRNP200/CELF3/LUC7L3/SRSF1/SF3A1/ZRSR2/SRSF9/SETX/SRPK1/PRPF19/SFSWAP/SRPK2	18	0.012583	0.54659	0.017175	0.24412
GO_VENTRICULAR_SEPTUM_DEVELOPMENT	GO:0003281	67	0.524144	1.74549	0.000754577	0.00217982	SOX11/ZFPM2/PDE2A/SOX4/HEY1/VANGL2/MATR3/BMPR2/CITED2/SALL1/RBPJ/MDM4/TGFBR1/FZD2/EGLN1/NOTCH1/HECTD1/ROBO2/SMAD4/DNM2/DCTN5	21	0.012691	0.59245	0.019622	0.26499
HP_TREMOR	HP:0001337	435	0.394339	1.59199	2.10746e-05	0.000192788	DCC/MAPT/ATP1A3/NEUROD2/ATCAY/STXBP1/PPP3CA/PGAP1/SNCA/YWHAG/NSMF/DNM1/MYO5A/GABRG2/NR4A2/SCN2A/ACTL6B/GRIK2/BAZ1B/CACNA1A/NFASC/KIF1B/JPH3/HMGA2/YEATS2/ADCY5/GNAO1/DAB1/ATP6V1A/ATN1/CYFIP2/MARCH6/CACNA1B/DNMT3A/HPCA/SPTBN2/CTNND2/TMEM106B/DMXL2/NECAP1/CASK/MECP2/DNAJC6/PODXL/VHL/TUBB4A/TRAK1/TENM4/CLIP2/UBE3A/POLR3A/FMR1/GTPBP2/RLIM/YY1/CACNA1G/CHD7/RNF113A/ELOVL4/FAM126A/GABRA3/PDE10A/GIGYF2/SC…	132	0.01273	0.21811	0.01815	0.097607
GO_REGULATION_OF_CELLULAR_COMPONENT_SIZE	GO:0032535	346	0.426099	1.69746	1.07696e-05	0.000124114	DCC/EPHA7/L1CAM/MAPT/MAP2/SPTAN1/KDM1A/SHTN1/CDK5R1/MAP1B/PAFAH1B1/DMTN/FAM49A/CTNNA2/VEGFA/NRCAM/DRAXIN/BMPR2/AP1AR/OLFM1/RTN4/ABI2/WNT7B/CYFIP2/BAIAP2/DBN1/RASA1/PAK1/RUFY3/PTPRS/KIAA0319/SPTBN1/GOLGA4/SPTBN2/WASF1/HIP1R/EVL/HSP90AB1/RICTOR/PREX1/EFNA5/SEMA4D/PDXP/DPYSL2/RB1CC1/GSK3B/SLC12A5/SPTBN4/TMSB10/JMY/ACTR2/ISLR2/WASF3/PICALM/SPIRE1/ADNP/CORO1A/SSH2/ARHGAP35/BIN1/KIAA1211/GRB2/FGF13/MEG…	136	0.012755	0.21938	0.018609	0.098211
GO_POTASSIUM_CHANNEL_COMPLEX	GO:0034705	82	0.520608	1.78808	0.000219301	0.000790411	CNTNAP2/AKAP9/DPP10/SNAP25/GRIK3/KCNQ3/GRIK2/ABCC9/KCNN1/STX1A/KCNB2/DLG2/KCNJ6/KCNH2/KCNA6/KCNIP3/CTTN/GRIK5/HCN1/VAMP2/LRRC55/KCNMB4/KCNA4/KCNIP1/KCNAB1/KCNC1/KCNAB3/KCNC2/KCNG1/KCNA3/KCNC3/KCNH4/KCNC4/KCNJ14/KCNB1/DPP6/KCND2/KCNJ4/KCNQ5/KCNS3/KCNQ4/KCNJ11/DLG4	43	0.012776	0.39938	0.018928	0.17884
GO_REGULATION_OF_BLOOD_CIRCULATION	GO:1903522	232	0.343339	1.32794	0.0230557	0.0337795	CXADR/ATP1A3/FXYD7/AKAP9/SCN3B/THRA/CELF2/GPD1L/BMPR2/CACNG8/CHGA/GNAO1/DOCK4/ABCC9/CACNA1B/ATP2B2/JUP/RYR3/SPTBN4/ADRA2A/CACNA2D1/AHCYL1/CACNA1G/SLC8A2/SLC8A3/CACNA1H/BIN1/SCN2B/FGF13/CACNA2D3/KCNH2/SEMA3A/CACNG4/GSK3A/CACNB4/CACNA1C/KCNIP3/PDE4D/ATP2B3/CACNG3/SREBF1/ATP1B1/AKT1/RGS2/DMD/MEF2A/KCNN2/ATP2A2/GJC1/RYR2/PKP2/KCNMB4/HDAC4/FKBP1B/ATP2B4/KCNIP1/NUP155/NPR2/CTGF/NPPA/ATP2B1/CHRM3/KCNK3/…	79	0.012779	0.27662	0.018064	0.12387
HP_ABNORMAL_VENTRICULAR_SEPTUM_MORPHOLOGY	HP:0010438	324	0.421038	1.66974	1.0842e-05	0.000124114	CNTNAP2/AKT3/KMT2A/NEUROD2/STXBP1/SOX4/KAT6B/MED13L/ZEB2/NFIX/EP300/SCN2A/ACVR2B/NIPBL/BAZ1B/RPL11/CREBBP/RPL10/ANKRD11/RPL5/GNAO1/RPS19/ATRX/MASP1/TTC37/IGF1R/KAT6A/SETD5/CCND2/CHD4/WDR26/DMXL2/TET3/INSR/CASK/AFF4/BCOR/RPL35A/CITED2/CLIP2/MAP2K2/NR2F2/SALL1/NOTCH3/IGBP1/ASXL1/CHD7/RNF113A/ARID1B/CEP290/TKT/KRAS/UBR1/CDK13/RERE/HRAS/CACNA1C/YY1AP1/TAB2/CDKL5/SIK1/ADAMTS10/BCR/CTBP1/SOS1/ABL1/RAI1…	114	0.012911	0.23123	0.017915	0.10373
GO_MONOVALENT_INORGANIC_CATION_TRANSMEMBRANE_TRANSPORTER_ACTIVITY	GO:0015077	289	0.335524	1.31993	0.0181267	0.0277469	ATP1A3/SLC17A7/SLC38A1/SNAP25/GRIK3/SLC24A2/KCNQ3/SCN3B/SLC6A15/SCN2A/SLC4A10/GRIK2/ATP6V1A/CLCN4/ABCC9/ASIC1/ATP6V0A1/KCNN1/KCNH8/SLC5A3/SLC4A7/SLC12A5/KCNB2/CACNA1G/SLC4A8/ATP6V1G2/SLC8A2/SLC8A3/CACNA1H/SCN2B/KCNJ6/KCNH2/SCN8A/KCNA6/SLC9A6/SLC23A2/KCNIP3/SLC12A7/SLC9A7/ATP1B1/COX7A2L/GRIK5/COX7C/KCNN2/CLCN5/SLC38A2/ATP2A2/ATP2C1/HCN1/SCN3A/SLC6A8/KCNK12/CNNM4/LRRC55/KCNMB4/SLC1A6/SCN9A/SLC9C2/K…	82	0.012929	0.27195	0.017872	0.12203
GO_POSITIVE_REGULATION_OF_GROWTH	GO:0045927	212	0.406488	1.55969	0.000444035	0.00140298	SYT1/L1CAM/MAPT/ZFPM2/SHTN1/MAP1B/SYT4/BASP1/PAFAH1B1/MEF2C/NIPBL/VEGFA/BMPR2/CPNE6/DBN1/PAK1/RUFY3/GOLGA4/INSR/SYT3/LEF1/EFNA5/SEMA4D/RNF157/PRKDC/SPTBN4/AGRN/BCL2/KDM2B/ISLR2/RBPJ/CHD7/ADNP/PLCB1/CPNE5/TGFBR1/SMURF1/STAT5B/MEGF8/CREB1/ATP8A2/RPS6KA3/CDKL5/RIMS2/AKT1/NEDD4L/GDI1/H3F3B/SRF/ADNP2/USP47/PIM1/NOTCH1/NTRK3/YAP1/GPR21/MAPK14/MAPK1/DDX3X/NDEL1/DDX49/SMO/ZFYVE27/FGF9/INO80/FGF2/ZNF639/D…	74	0.01302	0.28117	0.017521	0.12632
HP_INABILITY_TO_WALK	HP:0002540	174	0.476231	1.79322	2.33318e-05	0.000193699	SYT1/TUBB3/CACNA1E/MAPT/NEUROD2/STXBP1/DNM1/CTNNA2/MEF2C/ACTL6B/GABBR2/GNB1/TBR1/RPL10/ATP6V1A/ATN1/ASXL3/AGTPBP1/CACNA1B/MAPK8IP3/TRIM2/MECP2/DNAJC6/PODXL/SLC12A5/GDAP1/VARS/CAMK2B/MAST1/GTPBP2/CACNA1G/FAM126A/UNC80/ATP8A2/SLC9A6/CDKL5/FGF12/CTBP1/SLC16A2/SYNJ1/HK1/HACE1/REPS1/UBTF/ADAR/SCN3A/VAMP2/PPP2R1A/KIF1A/STAC3/MORC2/GRIN1/FAR1/DNAJB6/SLC2A1/MAGEL2/SLC25A4/TRAPPC11/EIF2S3/ERBB4/KLHL9	61	0.013074	0.31522	0.017912	0.14172
HP_APLASIA_HYPOPLASIA_INVOLVING_BONES_OF_THE_UPPER_LIMBS	HP:0006496	425	0.414676	1.67213	1.0555e-05	0.000124114	TUBB3/SOX11/FGFR3/KMT2A/NEUROD2/FAT4/STXBP1/KDM1A/SOX4/KAT6B/SMARCA4/NFIX/GNAS/SCN2A/ACTL6B/NIPBL/GABBR2/RPL11/USP7/SYP/RPL10/BPTF/PUM1/ARID1A/RPL5/GNAO1/CLCN4/RPS19/HUWE1/MASP1/IGF1R/ABCC9/FBXO11/SETD5/DNMT3A/MAPK8IP3/CTNND2/HCFC1/DMXL2/CASK/AFF4/BCOR/MECP2/AGPS/POLR3A/RPL26/DYNC1H1/RBPJ/FMR1/NDN/ARID2/CHST11/CHD7/ADNP/ARID1B/KDM5C/MYSM1/SMARCD1/DVL1/KRAS/UNC80/ACSL4/DLG3/MEGF8/EPS15L1/FZD2/RPS6…	137	0.013243	0.20401	0.017305	0.091927
HP_DELAYED_ABILITY_TO_WALK	HP:0031936	94	0.614324	2.1507	1.26764e-05	0.000124114	SYT1/BCL11B/CHD3/NEUROD2/KDM1A/KDM5B/NFASC/TBR1/ATP6V1A/ASXL3/HUWE1/PAK1/FBXO11/WDR26/SET/MAPK8IP3/WASF1/RUSC2/TRIM2/DYNC1H1/KMT2E/YY1/SMARCD1/CDK13/ZSWIM6/PACS2/SLC9A7/TRRAP/HECW2/MYO9A/ZNF148/REPS1/RAI1/TCF20/FLVCR1/AHDC1/BRPF1/HERC2/COL12A1/SLC25A42/STAG2/MAGEL2/ABCA2/TNPO3/EBF3/DOCK3/PIGG/DHPS/FOXP1/CPLX1	50	0.013459	0.32577	0.017045	0.14721
HP_ATTENTION_DEFICIT_HYPERACTIVITY_DISORDER	HP:0007018	226	0.529994	2.04547	1.12901e-05	0.000124114	AUTS2/SOX5/FGFR3/KMT2A/STXBP1/PPP3CA/YWHAG/SLITRK1/DNM1/GABRG2/ACTL6B/NIPBL/BAZ1B/CACNA1A/USP7/SYP/NR2F1/ATP6V1A/CLCN4/GABRB3/CYFIP2/MED13/SETD5/CACNA1B/GNAQ/HCFC1/NECAP1/TET3/MECP2/PHIP/TRAK1/CLIP2/UBE3A/WAC/FMR1/NDN/ARID2/YY1/CHD7/ADNP/TKT/CACNA1H/KRAS/ACSL4/TSC2/RERE/DLG3/SCN8A/TAF1/RPS6KA3/MSH6/VPS13A/SIN3A/FGF12/SLC9A7/SETBP1/BCR/CIC/GNB5/SYNJ1/OPHN1/DMD/LIG4/GDI1/RAI1/EEF1A2/JMJD1C/SYNGAP1/…	92	0.013467	0.2569	0.017814	0.1161
HP_HIGH_FOREHEAD	HP:0000348	210	0.507055	1.9442	1.13938e-05	0.000124114	SYT1/NFIB/AKT3/HBA1/FGFR3/KMT2A/HBA2/STXBP1/PPP3CA/YWHAG/PAFAH1B1/DNM1/GABRG2/NFIX/HNRNPU/MEF2C/ACTL6B/BAZ1B/CACNA1A/ANKRD11/ATP6V1A/ATN1/CYFIP2/HUWE1/FBXO11/CCND2/CACNA1B/NECAP1/TET3/PHIP/APC2/TRAK1/CLIP2/MAP2K2/ARID2/IGBP1/RNF113A/DVL1/KRAS/UNC80/SCN8A/SIN3A/CDKL5/FGF12/SETBP1/CTBP1/SOX9/IMPAD1/SYNJ1/CUL4B/SOS1/SETD2/EEF1A2/NSD1/SYNGAP1/AP3B2/CTCF/TCF20/CAMK2G/HCN1/PIK3CA/SCN3A/KANSL1/PEX5/RRAS…	89	0.014102	0.26872	0.018315	0.12244
GO_NEURON_RECOGNITION	GO:0008038	50	0.678214	2.15237	1.3681e-05	0.000125751	CNTNAP2/GAP43/FEZF2/FOXG1/VSTM2L/CDK5R1/NRCAM/EPHA4/CELSR3/OPCML/RTN4/YWHAZ/EFNB3/TNFRSF21/NPTN/NDN/ARHGAP35/MEGF8/SEMA3A/NCAM2/DSCAML1/EPHB2/ROBO2	23	0.014341	0.55379	0.019667	0.2531
HP_SPECIFIC_LEARNING_DISABILITY	HP:0001328	188	0.420192	1.59456	0.000393036	0.00127182	AUTS2/TUBB3/DCC/MAPT/KAT6B/MED13L/GRIA3/MYO5A/GABRG2/MYCN/CACNA1A/BPTF/HMGA2/LTBP4/GABRB3/TMEM106B/HNRNPA1/PRRT2/ORC4/TUBB4A/MAP2K2/NDN/TARDBP/CACNA1H/KLF13/DVL1/TSC2/ACTG1/FZD2/YY1AP1/PDE4D/LEMD3/SYN1/NF1/DMD/TCF4/NSD1/JMJD1C/EHMT1/JRK/SMAD4/SPG7/HERC2/C9orf72/MORC2/PTDSS1/DGCR6/HNRNPA2B1/CDT1/SEC24C/DVL3/FOXP2/SLC2A1/COL4A1/MAGEL2	55	0.014363	0.35662	0.018659	0.16303
HP_DYSPHAGIA	HP:0002015	301	0.370948	1.46343	0.00112605	0.00300445	CNTNAP2/MAPT/KMT2A/ATP1A3/NEUROD2/STXBP1/KAT6B/SNAP25/SNCA/NR4A2/MATR3/CACNA1A/ANKRD11/KIT/GNAO1/DAB1/GFPT1/ATN1/LINGO1/HPCA/GNAQ/MECP2/DNM1L/TUBB4A/VARS/POLR3A/AGRN/LRP12/MAP2K2/FMR1/IRF2BPL/NOTCH3/RLIM/YY1/CACNA1G/CHD7/ADNP/KLHL7/KIF5A/TBCD/TARDBP/RERE/GIGYF2/TAF1/SLC9A6/HTT/VPS13A/SYT14/REEP1/SIK1/SETBP1/NF1/ATP7B/SYNJ1/MYO9A/REPS1/RAI1/SCARB2/SETX/UBTF/DNAJC13/ADAR/DCTN1/GBA2/UBQLN2/PDP1/ADD3…	92	0.014595	0.2521	0.017282	0.11558
HP_ORAL_CLEFT	HP:0000202	492	0.39175	1.59153	1.04288e-05	0.000124114	SOX11/DCC/FGFR3/KMT2A/NEUROD2/STXBP1/SOX4/PPP3CA/KAT6B/SMARCA4/ZEB2/NSMF/NFIX/KMT2C/SCN2A/NIPBL/RPL11/NFASC/GNB1/CDON/TBR1/ARID1A/RPS28/ANKRD11/RPL27/RPL5/GNAO1/ATN1/RPS19/ATRX/RPS7/RPS15A/MASP1/TTC37/TTN/GRIP1/KAT6A/SETD5/WDR26/RPS29/DMXL2/JUP/CASK/BCOR/RPL35A/ORC4/RPL31/POLR3A/RPL26/MAP2K2/ARID2/IGBP1/ASXL1/CHD7/ARID1B/CEP290/KLHL7/FAM20C/BIN1/EFNB1/SMARCD1/DVL1/KRAS/DLL3/TGFBR1/RERE/ACTG1/ZSWI…	160	0.015038	0.19797	0.018127	0.091259
HP_MICROPENIS	HP:0000054	204	0.442095	1.69039	4.57451e-05	0.000291801	DCC/NEUROD2/ZFPM2/FAT4/STXBP1/KAT6B/NSMF/GRIA3/HERC1/SCN2A/USP7/STT3B/DCX/GNAO1/ATP6V1A/ATRX/HUWE1/CHD4/DMXL2/PHF21A/CASK/PRKDC/KIAA1109/UBA1/NDN/RLIM/CHD7/RNF113A/KDM5C/DMRT3/DVL1/UBR1/MEGF8/FZD2/SEMA3A/SIN3A/CDKL5/SIK1/SETBP1/SOX9/CUL4B/OPHN1/TAC3/LIG4/TCF4/TRIM8/ADAR/EHMT1/HS6ST1/POLE/HERC2/PBX1/MAMLD1/GNRHR/SMO/TBL1XR1/DVL3/C2CD3/KMT2D/MAGEL2/PTPN11/RAB3GAP2/INPP5E/EIF2S3/TAPT1/DHX37/EBF3/PWR…	69	0.015448	0.30676	0.018293	0.14211
HP_HIP_DYSPLASIA	HP:0001385	109	0.416695	1.48802	0.00928573	0.016563	KMT2A/NFIX/NIPBL/USP7/ANKRD11/ATN1/TTN/SETD5/WDR26/TET3/POLR3A/NDN/DVL1/RERE/FZD2/TAF1/CTBP1/ATR/KANSL1/HERC2/PPP2R1A/COL9A3/NIN/USP9X/LETM1/DVL3/BICD2/PCNT/MAGEL2/MBD5/SKI/TRAPPC11/GABRD/PWRN1/GLI3/COL1A1/CPLX1/ATP7A	38	0.015476	0.40703	0.017826	0.18862
GO_REGULATION_OF_ANATOMICAL_STRUCTURE_SIZE	GO:0090066	444	0.371448	1.50129	6.30994e-05	0.000331195	DCC/EPHA7/L1CAM/MAPT/MAP2/SPTAN1/KDM1A/SHTN1/CDK5R1/MAP1B/PAFAH1B1/DMTN/FAM49A/CTNNA2/ROCK2/VEGFA/NRCAM/DRAXIN/BMPR2/AP1AR/OLFM1/RTN4/CHGA/ABI2/WNT7B/CYFIP2/ROCK1/BAIAP2/DOCK4/DBN1/RASA1/PAK1/RUFY3/PTPRS/KIAA0319/SPTBN1/GOLGA4/SPTBN2/WASF1/HIP1R/EVL/HSP90AB1/RICTOR/PREX1/EFNA5/SEMA4D/PDXP/DPYSL2/RB1CC1/GSK3B/SLC12A5/SPTBN4/TMSB10/JMY/ACTR2/ISLR2/ADRA2A/WASF3/PICALM/ASXL1/SPIRE1/ADNP/CORO1A/SSH2/A…	156	0.015478	0.19736	0.017955	0.091464
GO_MAIN_AXON	GO:0044304	62	0.621306	2.04507	1.33501e-05	0.000124173	CNTNAP2/MAPT/MAP2/ANK3/MAP1B/SPOCK1/EPB41L3/KCNQ3/DNM1/THY1/LRRC7/SCN2A/NFASC/NRCAM/NAV1/SPTBN1/TUBB4A/SPTBN4/DLG2/BIN1/SCN8A/TRIM46/MYO1D/ROBO2/APBB1/MAP1A/C9orf72/PARD3/CNTN2/KCNAB1/GJC2/TIAM1/KCNC1/ADORA1/DAGLA	35	0.015674	0.45514	0.019647	0.21142
HP_HIRSUTISM	HP:0001007	151	0.469684	1.74335	7.13946e-05	0.000352578	BCL11B/SOX11/KMT2A/SOX4/SMARCA4/NFIX/GNAS/EP300/NIPBL/CREBBP/RPL10/ARID1A/ABCC9/SETD5/INSR/AFF4/POLR3A/WAC/ARID2/CACNA1G/ASXL1/ADNP/ARID1B/CEP290/TBCD/RAB3GAP1/SMARCD1/RERE/TAF1/CDH23/LRPPRC/AKT1/BBS5/ALMS1/PTEN/SETD2/CDK5/SMARCC2/SMARCB1/SMARCE1/ELMO2/SMO/SRCAP/KMT2D/MBD5/SKI/RAB3GAP2/FGFR2/GABRD/FLNA/TUBB/IFT172/NAGLU/KDM6A/GLI3/TBCK	56	0.01568	0.30071	0.01635	0.13969
GO_NEGATIVE_REGULATION_OF_DEVELOPMENTAL_GROWTH	GO:0048640	101	0.494708	1.74821	0.000188663	0.000705118	BCL11A/DCC/EPHA7/FGFR3/CXADR/MAP2/CDK5R1/DRAXIN/RTN4/PAK1/PTPRS/KIAA0319/SEMA4D/JARID2/YY1/FGF13/CDKN1B/SEMA3A/GSK3A/RYK/TNR/RGS2/PTEN/SEMA3F/RAI1/TRIM46/SEMA3C/CDK5/STK4/SEMA6C/SEMA6B/ULK2/WWC2/PTCH1/SEMA6D	35	0.015981	0.41685	0.018256	0.19433
GO_CATION_CHANNEL_ACTIVITY	GO:0005261	244	0.387117	1.50386	0.00102952	0.00278558	CACNA1E/GRIA2/GRIA1/SNAP25/GRIK3/SLC24A2/GRIA3/KCNQ3/SCN3B/SCN2A/GRIK2/CACNA1A/CACNG8/ABCC9/CACNA1B/ASIC1/CACHD1/KCNN1/KCNH8/RYR3/KCNB2/GPM6A/CACNA2D1/CACNA1G/CHRNA4/PKD1/CACNA1H/SCN2B/CACNA2D3/UNC80/KCNJ6/KCNH2/SCN8A/CACNG4/KCNA6/CACNB4/CACNA1C/NCS1/KCNIP3/TRPM7/CACNG3/GRIK5/KCNN2/HCN1/RYR2/SCN3A/CDK5/KCNK12/ANO6/TMEM63B/TRPC6/LRRC55/KCNMB4/SCN9A/KCNA4/FKBP1B/TMC2/GRIN1/FAM155A/SLC24A5/KCNIP1	61	0.016114	0.31917	0.018136	0.14902
HP_WIDELY_SPACED_TEETH	HP:0000687	60	0.522683	1.71131	0.00144716	0.0036628	KMT2A/KDM1A/MED13L/ZEB2/NIPBL/ATRX/SETD5/WDR26/IDS/UBE3A/RNF113A/ADNP/TBCD/ZSWIM6/RPS6KA3/SIN3A/TCF4/COL4A3BP/TBC1D24/KANSL1/TBL1XR1/KMT2D/MBD5/EIF2S3/NONO/KDM6A/IFT140	27	0.016318	0.45438	0.017155	0.21265
HP_DYSARTHRIA	HP:0001260	442	0.320852	1.29647	0.0113397	0.019244	XPR1/TUBB3/DCC/CHD3/MAPT/ATP1A3/ATCAY/PRDM8/MED13L/SNAP25/SNCA/SERPINI1/NSMF/NR4A2/MATR3/BAZ1B/CACNA1A/NFASC/PUM1/JPH3/DCX/EEF2/ADCY5/DAB1/GFPT1/ATN1/TTN/HPCA/SPTBN2/TMEM106B/DMXL2/DNAJC6/KLC2/RANBP2/TUBB4A/CHD2/CLIP2/POLR3A/LRP12/MAP2K2/KMT2B/FMR1/IRF2BPL/NOTCH3/CACNA1G/CHD7/RNF113A/ELOVL4/FAM126A/TARDBP/BIN1/KRAS/RERE/PDE10A/SCN8A/SEMA3A/ATP8A2/SPAST/CACNB4/MSH6/VPS13A/SYT14/REEP1/ATP2B3/SLC16A…	120	0.016344	0.22096	0.017578	0.10344
GO_POSITIVE_REGULATION_OF_DEVELOPMENTAL_GROWTH	GO:0048639	143	0.52154	1.92395	1.19887e-05	0.000124114	SYT1/L1CAM/MAPT/ZFPM2/SHTN1/MAP1B/SYT4/BASP1/PAFAH1B1/MEF2C/NIPBL/VEGFA/BMPR2/CPNE6/DBN1/PAK1/RUFY3/GOLGA4/INSR/SYT3/EFNA5/SEMA4D/RNF157/PRKDC/SPTBN4/AGRN/BCL2/ISLR2/RBPJ/CHD7/ADNP/PLCB1/CPNE5/SMURF1/STAT5B/MEGF8/CREB1/ATP8A2/CDKL5/RIMS2/AKT1/NEDD4L/GDI1/SRF/PIM1/NOTCH1/NTRK3/YAP1/GPR21/MAPK14/MAPK1/NDEL1/SMO/ZFYVE27/FGF9/FGF2/DLL1/PLS1/DSCAM/FGFR2/ANAPC2/ERBB4	62	0.016496	0.29417	0.016716	0.13795
HP_INCOORDINATION	HP:0002311	168	0.399394	1.49884	0.00332814	0.00728192	DCC/MAPT/ATP1A3/STXBP1/MED13L/SNCA/YWHAG/GABRG2/EP300/SCN2A/POGZ/CACNA1A/CREBBP/EEF2/DAB1/GFPT1/ARHGEF2/HUWE1/TTN/SET/SPTBN2/DYRK1A/UBE3A/POLR3A/DYNC1H1/PDE10A/GIGYF2/LYST/TAF1/ATP2B3/ATP7B/GPHN/TCF4/NSD1/DNAJC13/ADAR/MTR/TCF20/HCN1/STX1B/SLC6A8/COL12A1/SCN9A/TIA1/COLQ/ATXN10/ABCA2/SLC25A4/DEAF1/PCDH19	50	0.016513	0.34235	0.017733	0.16058
GO_SINGLE_STRANDED_RNA_BINDING	GO:0003727	82	0.419694	1.44148	0.0233233	0.0339692	ELAVL4/EIF4B/KHDRBS1/HNRNPU/PABPC1/STRBP/ILF3/RPS7/HNRNPH1/HNRNPA1/DAZAP1/MSI1/KHDRBS2/FMR1/AGO2/DHX9/PABPC4/AGO4/CBX6/AGO1/CBX8/DDX3X/TIA1/RBMS2/ZFR2/LONP1/CBX4/ZC3H14/FXR1/U2AF2/HNRNPDL/PUS1/ATXN1/RBMS1/LARP4/JMJD6	36	0.016516	0.36165	0.016063	0.16964
GO_VOLTAGE_GATED_POTASSIUM_CHANNEL_ACTIVITY	GO:0005249	72	0.42216	1.42194	0.031709	0.0429885	SNAP25/KCNQ3/ABCC9/KCNH8/KCNB2/KCNJ6/KCNH2/KCNA6/HCN1/LRRC55/KCNA4/KCNAB1/KCNK3/KCNC1/KCNH6/KCNAB3/KCNC2/KCNH3/KCNG1/KCNA3/KCNH7/KCNC3/KCNJ9/KCNH4/KCNC4/KCNJ14/PKD2/KCNB1/KCND2/KCNJ4/KCNQ5/KCNS3/KCNQ4/KCNJ11/KCNT2	35	0.016671	0.44358	0.019148	0.20844
GO_NEURON_PROJECTION_ORGANIZATION	GO:0106027	89	0.648264	2.253	1.27636e-05	0.000124114	ATP1A3/CDK5R1/PAFAH1B1/RELN/EPHA4/DHX36/SHANK2/ABI2/BAIAP2/DBN1/IGF1R/FYN/CAPRIN1/CTNND2/ZMYND8/INSR/DNM1L/GSK3B/DNM3/UBE3A/CAMK2B/ACTR2/KALRN/PPFIA2/NGEF/LRP8/ARHGAP33/SRCIN1/DVL1/TANC2/HOMER1/NLGN1/ABHD17B/CTTN/PTEN/ABCD2/WASL/EPHB2/DCTN1/EPHB1/ARHGAP44/CDK5/MAP1A/KIF1A/HDAC6/SIPA1L1/LZTS3	47	0.017279	0.34499	0.017503	0.16322
HP_SPASTIC_GAIT	HP:0002064	57	0.444724	1.44372	0.0320646	0.0432873	PGAP1/WDR26/MECP2/DDHD1/CACNA1G/KIF5A/DSTYK/SPAST/REEP1/GBA2/SPG7/NIPA1/KIF1A/KCNA4/ZFYVE27/ALS2/GJC2/RTN2/PLP1/ALDH18A1/AMPD2/CYP2U1/B4GALNT1/CPT1C/ATL1/ATAD3A/NT5C2/SACS/ZFR	29	0.017386	0.42357	0.016297	0.20063
HP_INTELLECTUAL_DISABILITY_MILD	HP:0001256	249	0.369692	1.4385	0.00340512	0.00742035	SOX11/DCC/FAT4/KCNQ1OT1/ANK3/PGAP1/KDM5B/GRIA3/NFIX/EP300/GRIK2/POGZ/BPTF/HMGA2/CLCN4/HUWE1/MASP1/TTC37/TTN/ABCC9/TNIK/CLIP1/DNMT3A/SPTBN2/PRRT2/BCOR/MECP2/WDFY3/POLR3A/FMR1/YY1/ARID1B/TKT/BIN1/KLF13/NDST1/SIN3A/ADAMTS10/SETBP1/LEMD3/NF1/AKT1/DMD/TAC3/PTEN/SOX3/RAI1/BRWD3/JMJD1C/ATP2A2/ADAR/GBA2/TBC1D24/PIK3CA/BRF1/FMN2/HDAC6/RPS23/STAC3/SPEG/SEC24C/RAF1/MGP/SLC2A1/PTPN11/ABCA2/ZMYND11/FGF14/RAB3…	87	0.017394	0.24367	0.016608	0.11543
HP_ABNORMALITY_OF_THE_METACARPAL_BONES	HP:0001163	172	0.385734	1.45087	0.0066373	0.0128534	FGFR3/KMT2A/FAT4/STXBP1/NFIX/GNAS/NIPBL/GABBR2/ABCC9/SETD5/DNMT3A/MECP2/SALL1/RBPJ/MYSM1/FZD2/RPS6KA3/CDKL5/CSPP1/ADAMTS10/PDE4D/SETBP1/CTBP1/IMPAD1/PTCH2/AKT1/PTEN/DCHS1/NOTCH1/REV3L/PORCN/COL9A3/NHS/PTDSS1/TCF12/HDAC4/LETM1/PLXND1/DOCK6/FGF9/CD96/PCNT/NPR2/RAB3GAP2/LONP1/RSPRY1/PTCH1/NONO/FLNA/CHSY1/KIAA0753/B3GALT6/FLNB/GLI3/VAC14/CPLX1	56	0.017972	0.29632	0.016111	0.14126
HP_INFANTILE_MUSCULAR_HYPOTONIA	HP:0008947	129	0.470074	1.71359	0.000170227	0.000655342	CNTNAP2/SYT1/TUBB3/FGFR3/NEUROD2/FAT4/STXBP1/GABRG2/SCN2A/POGZ/GNB1/RPL10/GNAO1/ATP6V1A/CLCN4/ATRX/ASXL3/DNMT3A/DMXL2/CASK/MECP2/ADNP/TBCD/UNC80/CDKL5/SIK1/GATAD2B/DCHS1/RAI1/TRIM8/UBTF/ADAR/TBC1D24/NRXN1/SCN9A/USP9X/PACS1/PHKA2/RTTN/DEAF1/PCDH19/TRAPPC11/ATP6V0A2	43	0.018069	0.34467	0.016335	0.16448
GO_POSITIVE_REGULATION_OF_EXOCYTOSIS	GO:0045921	82	0.533682	1.83299	0.000129001	0.000526151	SYT1/RAB3A/STXBP1/CLASP2/SYT4/SNCA/VSNL1/CLASP1/CADPS/RAB3D/SMPD3/PRRT2/DNM1L/STXBP5/STX1A/CACNA1G/SLC4A8/UNC13B/CACNA1H/NLGN1/NCS1/STAM/SNX4/CDK5/GAB2/AP1G1/SNF8/ATP13A2/SCAMP5/NPPA/SYT7	31	0.018169	0.41951	0.017293	0.2004
GO_ACTIVATING_TRANSCRIPTION_FACTOR_BINDING	GO:0033613	65	0.490488	1.62638	0.00377168	0.00801504	NHLH2/EP300/MEF2C/NEUROD1/BEX1/DUSP26/CREBBP/HIPK2/HCFC1/LDB1/PTMA/TCF3/TP53BP1/NPM1/DHX33/MEF2D/CREB1/SIN3A/MEF2A	19	0.018324	0.57232	0.017983	0.27386
GO_REGULATION_OF_CELL_CYCLE_ARREST	GO:0071156	95	0.394644	1.3835	0.0358717	0.0471996	SOX4/CDK5R1/PLK2/EP300/RPL23/NEUROD1/HMGA2/HSP90AB1/CNOT6L/CCND1/RPL26/RNF112/CNOT6/MDM4/BIN1/CDKN1B/DAB2IP/PPP2R5B/CARM1/CNOT2/CRLF3/CDK5/CNOT11/PLK3/ATM/AKT2/E2F4/CNOT1/FZD9/TNKS1BP1/UHRF2/CDK9/CASP2/MDM2	34	0.018376	0.39349	0.016986	0.18839
GO_CHONDROCYTE_DIFFERENTIATION	GO:0002062	88	0.410725	1.42475	0.0252794	0.036214	NFIB/SOX5/FGFR3/MEF2C/BMPR2/HMGA2/NOV/SMPD3/GLG1/SULF2/CHST11/MEF2D/TGFBR1/FGF18/ADAMTS7/SOX9/IMPAD1/SULF1/MAPK14/FGF9/PTPN11/CTGF/MEX3C/CHSY1/SMAD3/ECM1/GLI3/ZNF219/RARG/RARB	30	0.018418	0.4851	0.019672	0.23235
HP_SKIN_DIMPLE	HP:0010781	70	0.515804	1.73008	0.000775948	0.0022235	KMT2A/FAT4/PAFAH1B1/VANGL2/BAZ1B/RPL10/MASP1/CLIP2/UBA1/ASXL1/ARID1B/DVL1/FZD2/TAF1/CTBP1/SOX9/LIG4/DCHS1/CTCF/KANSL1/USP9X/RAB23/LETM1/DVL3/CD96/DEAF1/NXN/DHPS/CPLX1/MED12/ROR2/HNRNPK	32	0.018459	0.38986	0.016327	0.18682
HP_IMPAIRED_SOCIAL_INTERACTIONS	HP:0000735	95	0.475113	1.6656	0.000899326	0.00250748	CNTNAP2/SYT1/TUBB3/FOXG1/NEUROD2/SNCA/GRIA3/HERC1/MEF2C/TBR1/AGTPBP1/IREB2/TET3/MECP2/DNAJC6/PODXL/FMR1/ADNP/CDKL5/SYNJ1/GPHN/AP3B2/SLC25A12/SLC6A8/UCHL1/NRXN1	26	0.018597	0.45622	0.016891	0.21894
HP_ABNORMALITY_OF_THE_NECK	HP:0000464	449	0.383467	1.55084	3.15133e-05	0.000243235	TUBB3/DCC/HBA1/MAPT/KMT2A/ATP1A3/HBA2/STXBP1/PGAP1/MED13L/PAFAH1B1/HERC1/GABRG2/NFIX/GNAS/EP300/SCN2A/NIPBL/POGZ/BAZ1B/CACNA1A/TBR1/CREBBP/RPL10/BPTF/RPS28/ANKRD11/ATP6V1A/ATN1/RPS19/ATRX/HUWE1/IGF1R/TTN/ABCC9/SETD5/HPCA/CTNND2/TMEM106B/IDS/PRRT2/BCOR/MECP2/TUBB4A/KIAA1109/CLIP2/WAC/MAP2K2/KMT2B/UBA1/NOTCH3/IGBP1/CHD7/CEP290/FAM20C/RAB3GAP1/EFNB1/SMARCD1/DVL1/KRAS/UNC80/DLL3/RERE/ACTG1/MEGF8/FZD2…	145	0.018621	0.19488	0.016899	0.093543
GO_HOMEOSTASIS_OF_NUMBER_OF_CELLS	GO:0048872	230	0.387905	1.49921	0.00137497	0.00352656	RBFOX2/DMTN/MEF2C/THRA/VEGFA/ZFP36L1/NOV/CDH2/KIT/PPP3CB/RPS19/HIPK2/EMX1/IREB2/ACIN1/RPS14/LDB1/PRKDC/ACVR1B/SP3/BAP1/FOXO3/BCL2/TSC22D3/PKN1/POLB/HBZ/KMT2E/ASXL1/PTBP3/CORO1A/BRD1/ARID4A/KLF13/KRAS/RRN3/STAT5B/GIGYF2/SPNS2/TMOD3/BCR/SOX9/RC3H2/AKT1/SOS1/MED1/ABL1/SRF/NOTCH1/ADAR/ZC3H8/PTPN2/FLVCR1/SKIL/SART3/UBAP2L/MAPK14/CYLD/DOCK11	59	0.018673	0.30872	0.017243	0.14827
GO_CARDIAC_MUSCLE_CELL_ACTION_POTENTIAL	GO:0086001	63	0.51368	1.69571	0.0016918	0.00415815	CXADR/ANK3/AKAP9/SCN3B/GPD1L/JUP/CACNA2D1/CACNA1G/BIN1/SCN2B/FGF13/KCNH2/CACNA1C/FGF12/ATP1B1/NEDD4L/DMD/KCNN2/ATP2A2/GJC1/RYR2/PKP2/SLMAP	23	0.01897	0.49439	0.017558	0.23818
HP_DIALEPTIC_SEIZURE	HP:0011146	131	0.475195	1.73514	0.00013349	0.000538743	NEUROD2/STXBP1/KCNQ3/DNM1/GABRG2/SCN2A/POGZ/RELN/GNB1/SYP/GNAO1/CLCN4/GABRB3/WDR26/HCFC1/DMXL2/CASK/PRRT2/MECP2/CHD2/SLC12A5/MICAL1/CACNA1H/ACSL4/TSC2/DLG3/CACNB4/RPS6KA3/CDKL5/SLC9A7/SIK1/DMD/GDI1/GATAD2B/TRIM8/EHMT1/ZNF711/ARHGEF9/JRK/HCN1/TBC1D24/STX1B/FMN2/RAB39B/SCN9A/CLCN2/USP9X/SLC2A1/ATXN10/PCDH19/TRAF3/GABRD/PNPLA8/PAK3	54	0.018997	0.31526	0.016821	0.15193
GO_BASAL_TRANSCRIPTION_MACHINERY_BINDING	GO:0001098	56	0.497249	1.60955	0.00565162	0.0111355	HNRNPU/WAC/BRD4/SCAF8/AGO2/DHX9/LEO1/SCAF1/RTF1/TCF4/FBL/AGO1/RPRD2/RPRD1A/WDR43/AHR/ZNHIT6/UVSSA/URI1/GTF2F1/NCOA3	21	0.019008	0.54714	0.018568	0.2637
HP_RETROGNATHIA	HP:0000278	221	0.414236	1.59548	0.00018127	0.000685492	BCL11A/AUTS2/HBA1/FAT4/HBA2/KAT6B/SNAP25/NFIX/ADAMTS3/EP300/CREBBP/RPL10/LTBP4/RPL5/ATP6V1A/RPS19/PREPL/IGF1R/TTN/AP3D1/KAT6A/CTNND2/ORC4/POLR3A/AGRN/SUZ12/ARID2/IGBP1/ASXL1/CCDC88A/RNF113A/KLHL7/FAM20C/BIN1/DVL1/TGFBR1/ACTG1/MEGF8/FZD2/DSTYK/TAF1/SIN3A/SETBP1/CTBP1/POLR1D/MYO9A/NSD1/SMAD4/TCOF1/MAMLD1/DGCR6/CDT1/ZBTB24/SPEG/DVL3/C2CD3/PCNT/MAGEL2/ABAT/MBD5/POLR1A/SKI/RTTN/SEC24D	64	0.019394	0.28527	0.016347	0.13804
HP_ABNORMALITY_OF_NEURONAL_MIGRATION	HP:0002269	347	0.377184	1.50286	0.00020458	0.00074859	XPR1/TUBB3/AKT3/FGFR3/FOXG1/NEUROD2/FAT4/STXBP1/PGAP1/KAT6B/MAP1B/PAFAH1B1/KDM5B/NFIX/EML1/ADAMTS3/CTNNA2/SCN2A/GRIK2/RELN/GNB1/TBR1/DCX/ANKRD11/GNAO1/ATP6V1A/ATN1/KIF5C/CCND2/TNIK/WDR26/CLIP1/MAPK8IP3/DMXL2/CASK/MECP2/PRKDC/KIAA1109/POLR3A/ASNS/SUZ12/DYNC1H1/FMR1/ASXL1/CCDC88A/CEP290/RAB3GAP1/ACTG1/ZSWIM6/EPG5/RPS6KA3/MSH6/NDST1/CDKL5/CSPP1/SIK1/TRRAP/MPDZ/AKT1/CUL4B/NEDD4L/PTEN/GPHN/DCHS1/QARS/…	140	0.019488	0.19244	0.016384	0.093206
GO_PRESYNAPSE	GO:0098793	478	0.446115	1.81023	1.04455e-05	0.000124114	SYT1/RAB3A/PCLO/CTTNBP2/SLC17A7/PDE2A/GRIA1/ATCAY/STXBP1/CNTN1/SNCB/CDK5R1/SNAP25/SYT4/GRIK3/SNCA/YWHAG/ADGRL1/DNM1/SEPT3/RAB26/CALB2/CTNNA2/SCN2A/SLC4A10/SYT6/GRIK2/SH3GL2/SV2A/CADPS/KIF1B/EPHA4/SYP/HIP1/ERC1/ITSN1/RAB3D/CDH2/CLCN4/BAIAP2/AMPH/PTPRS/AP3D1/IGSF21/TNIK/CACNA1B/ATP2B2/SPTBN2/DMXL2/KCTD12/SYN2/SVOP/SYT3/STX6/LRRC4B/CASK/PRRT2/GABBR1/SYNDIG1/AAK1/DNAJC6/DNM1L/APBA2/STXBP5/NLGN2/SH3GL…	154	0.019737	0.18667	0.016926	0.090643
GO_INTRINSIC_COMPONENT_OF_SYNAPTIC_MEMBRANE	GO:0099240	143	0.485565	1.79124	3.5966e-05	0.000257808	DCC/EPHA7/GRIA1/CNTN1/SHISA9/CNIH2/SLITRK1/SCN2A/SYT6/NRCAM/EPHA4/SHISA6/PTPRO/SHISA7/CDH2/PTPRS/LRRC4B/PRRT2/NLGN2/EFNB3/STX1A/NPTN/PCDH17/GPM6A/CLSTN1/SLC8A3/CHRNA4/GABRA3/NLGN1/CACNG4/ABHD17B/GRM2/EFNB2/ADAM22/PRRT1/NRP2/ADAM23/CACNG3/GRIK5/CADM3/EPHB2/NTRK3/LRFN4/LRRTM1/SORCS3/ABHD17A/SLC1A6/NRXN1/SLITRK3/CLSTN2/GRIN1/ATP2B4/CNTN2/ATP2B1/CHRM3/LRRTM2/SYT7/CLSTN3/GABRD/ERBB4/KCNC1/RGS7BP/GABRA…	70	0.019934	0.28705	0.017634	0.13966
GO_REGULATION_OF_CELL_PROJECTION_ASSEMBLY	GO:0060491	160	0.386012	1.44152	0.00877472	0.0159026	AUTS2/GAP43/DMTN/DPYSL3/FNBP1L/KIT/RCC2/ZMYND8/EVL/PODXL/DNM3/TBC1D30/CCP110/AGRN/PPP1R16B/ACTR2/GPM6A/FMR1/SYNE2/CCDC88A/ARHGAP35/FSCN1/CROCC/TGFBR1/NLGN1/FXR2/HRAS/HTT/CDKL5/NCKAP1/ODF2L/SRF/TENM2/DZIP1/WASL/ATMIN/ARHGAP44/PALM/EVI5L/NEURL1/CYLD/DOCK11/DNM2/MARK4/HDAC4/NDEL1	46	0.020239	0.35358	0.017358	0.17256
HP_HYPOPLASIA_OF_PENIS	HP:0008736	369	0.400224	1.60072	3.20862e-05	0.000243639	DCC/KMT2A/NEUROD2/ZFPM2/FAT4/DACT1/STXBP1/KAT6B/PAFAH1B1/NSMF/GRIA3/HERC1/SCN2A/PRPF8/NIPBL/BAZ1B/USP7/CDON/STT3B/DCX/GNAO1/ATP6V1A/ATRX/HUWE1/GRIP1/SETD5/CHD4/DMXL2/PHF21A/SNRNP200/CASK/ORC4/PRKDC/KIAA1549/KIAA1109/CLIP2/SUZ12/SALL1/UBA1/NDN/RLIM/CHD7/RNF113A/CEP290/KLHL7/KDM5C/DMRT3/RAB3GAP1/DVL1/UBR1/RERE/MEGF8/FZD2/SEMA3A/SIN3A/CDKL5/SIK1/TRRAP/SETBP1/SOX9/POLR1D/BBS5/CUL4B/OPHN1/TAC3/SOX3/TS…	113	0.020461	0.21849	0.016775	0.10687
GO_CELL_JUNCTION_ASSEMBLY	GO:0034329	393	0.422707	1.69672	1.06393e-05	0.000124114	GAP43/EPHA7/PCLO/MAP4K4/MAP1B/CLASP2/SNCA/EPB41L3/ADGRL1/DMTN/SLITRK1/PTPRD/CORO2B/GABRG2/THY1/SLIT1/MEF2C/ROCK2/FLRT2/VEGFA/CLASP1/RAPGEF2/NFASC/NRCAM/SHANK2/PTPRO/CDH2/PRKCI/GABRB3/ROCK1/PTPRS/SETD5/RCC2/SPTBN2/CTNND2/LRTM2/JUP/DST/RAPGEF1/LRRC4B/SYNDIG1/MECP2/LDB1/EFNA5/SEMA4D/NLGN2/DNM3/CDHR3/AGRN/BCL2/ARHGEF7/NPTN/PCDH17/GPM6A/BSN/FBXO45/PLXNB2/ADNP/CLSTN1/TBCD/FSCN1/NRXN2/ADGRB2/FGF13/DVL1/…	147	0.020641	0.19646	0.0174	0.096263
GO_AXONAL_TRANSPORT	GO:0098930	57	0.518118	1.68198	0.00229129	0.005348	MAPT/MAP2/CNIH2/PAFAH1B1/KIF1B/KIF5C/AP3D1/MAPK8IP3/DST/KIF3A/TRAK1/KIF3B/DYNC1H1/DLG2/KIF5A/FEZ1/SPAST/RAB21/TRAK2/AP3B2/TRIM46/TERF2/SPG7/MAP1A/UCHL1/KIF1A/BLOC1S6/NDEL1	28	0.020647	0.45543	0.017195	0.22317
GO_CELL_FATE_COMMITMENT	GO:0045165	190	0.358868	1.36291	0.0191972	0.0291098	BCL11B/GAP43/MYT1L/MIAT/FEZF2/SOX5/FOXG1/KDM6B/MEF2C/NEUROD1/CDON/SOX12/TBR1/WNT7B/ARHGEF2/PRKDC/APC2/TENM4/BCL2/TCF3/NR2F2/RBPJ/NOTCH3/DMRT3/FGF13/TGFBR1/LEO1/RTF1/SOX9/PTCH2/LATS1/DSCAML1/NOTCH1/DMRTA2/NTRK3/FZD7/SMAD4/JAG2/CYLD/SOX18/HES5/MGA/SMO/ZNF445/MCL1/FGF2/SMAD2/DLL1/FGFR2/ERBB4/PTCH1/CTR9/EBF2/NFE2L1	54	0.021297	0.32426	0.017467	0.15991
GO_HEART_DEVELOPMENT	GO:0007507	485	0.36159	1.46835	0.000125198	0.000516407	SOX11/CXADR/ZFPM2/FAT4/PDE2A/SOX4/BASP1/HEY1/VANGL2/KDM6B/HNRNPU/EP300/MEF2C/MATR3/ACVR2B/NIPBL/ROCK2/MIB1/SORBS2/FLRT2/VEGFA/TBR1/BMPR2/DHX36/ZFP36L1/ARID1A/OLFM1/RTN4/PPP3CB/ROCK1/PAK1/TTN/ZMIZ1/GNA11/SMARCD3/CPE/INSR/BCOR/PRKDC/JARID2/RB1CC1/TENM4/CITED2/MICAL2/ADAMTS9/CRIP1/SALL1/AKAP13/RBPJ/ARID2/YY1/ASXL1/CHD7/UBE4B/MDM4/NCOA6/PKD1/DVL1/MEF2D/TGFBR1/HDAC9/TSC2/MEGF8/CDKN1B/CREB1/FZD2/GSK3A/…	140	0.021419	0.19775	0.017148	0.09763
HP_ABNORMALITY_OF_THE_PHILTRUM	HP:0000288	468	0.458341	1.85757	1.04711e-05	0.000124114	CNTNAP2/SYT1/AUTS2/NFIB/BCL11B/SOX11/PCLO/ZBTB18/FOXG1/KMT2A/FAT4/STXBP1/SOX4/KAT6B/SMARCA4/GRIA3/NFIX/ADAMTS3/HNRNPU/MEF2C/NIPBL/POGZ/BAZ1B/GABBR2/CDON/TBR1/SYP/RPL10/BPTF/TENM3/ARID1A/ANKRD11/LTBP4/KIT/ATP6V1A/ATN1/CLCN4/ARHGEF2/ATRX/HUWE1/TTC37/IGF1R/MED13/ABCC9/FBXO11/AP3D1/SETD5/DNMT3A/MAPK8IP3/IREB2/HCFC1/TET3/DYRK1A/PHF21A/CASK/AFF4/BCOR/MECP2/ORC4/PHIP/PRKDC/CLIP2/TRIP12/POLR3A/MAP2K2/SUZ…	163	0.021596	0.17009	0.015724	0.084121
HP_GENERALIZED_NON_MOTOR_ABSENCE_SEIZURE	HP:0002121	106	0.486506	1.73115	0.000224514	0.000804799	NEUROD2/STXBP1/KCNQ3/DNM1/GABRG2/SCN2A/SYP/GNAO1/CLCN4/GABRB3/WDR26/HCFC1/DMXL2/CASK/PRRT2/MECP2/CHD2/SLC12A5/CACNA1H/ACSL4/DLG3/CACNB4/RPS6KA3/CDKL5/SLC9A7/SIK1/DMD/GDI1/GATAD2B/TRIM8/EHMT1/ZNF711/JRK/HCN1/TBC1D24/STX1B/RAB39B/SCN9A/CLCN2/USP9X	40	0.02211	0.34856	0.015905	0.17322
GO_METENCEPHALON_DEVELOPMENT	GO:0022037	96	0.394545	1.38526	0.0352115	0.0465542	NEUROD2/SEZ6/CNTN1/CDK5R1/HERC1/NEUROD1/NCOA1/DAB1/PAK1/PTPRS/AGTPBP1/SPTBN2/PTBP2/MECP2/BCL2/HNRNPD/KLHL1/RERE/NANOS1/OPHN1/ABL1/SCRIB/ATRN/SEC24B/CDK5/CRK/TTC21B/GRIN1/SMO/MYH10/FOXP2/LRP6/PTPN11/ABAT/MAP2K1/DLL1/KCNC1/NAGLU/CBLN1/CDK5R2/ATP7A/KNDC1/B4GALT2/SSTR1/LHX1	45	0.022484	0.33596	0.016679	0.16755
GO_POST_EMBRYONIC_DEVELOPMENT	GO:0009791	80	0.583518	1.99635	1.29557e-05	0.000124114	BCL11B/RAB3A/KDM5B/GABRG2/GNAS/NR4A2/ACVR2B/SLC4A10/VEGFA/ATRX/EMX1/IREB2/MECP2/PLEKHA1/BCL2/ASH1L/NDN/CHST11/AGO2/TGFBR1/GIGYF2/IMPAD1/RC3H2/MORC3/ABL1/CSRNP1/SEMA3C/SCN9A/ATM/FOXP2/SMAD2/DSCAM/FGFR2	33	0.023357	0.42887	0.017678	0.21561
GO_RNA_SPLICING	GO:0008380	426	0.356617	1.43813	0.00041167	0.00132027	SRRM4/RBFOX2/YBX1/ELAVL4/KDM1A/RBFOX1/CELF5/KHDRBS1/CELF4/USP49/ZNF638/HNRNPU/HNRNPA3/PRPF8/SFPQ/CELF1/PABPC1/CELF2/HNRNPA0/CELF6/SPEN/RBFOX3/HNRNPH1/PTBP2/HNRNPA1/DDX17/DYRK1A/SNRNP200/ACIN1/DAZAP1/CELF3/QKI/POLR2B/PCBP2/ZC3H13/TCERG1/LUC7L3/HNRNPD/KHDRBS3/PPP1R9B/RBM3/RPS13/KHDRBS2/FMR1/SRSF1/DDX42/SNRNP70/DDX5/RNF113A/PTBP3/HNRNPUL1/RBM15B/NUDT21/DHX9/USB1/TARDBP/ELAVL2/SF3A1/KHSRP/CDK13/SRRM2…	103	0.023624	0.21911	0.01611	0.11042
GO_POSITIVE_REGULATION_OF_PLASMA_MEMBRANE_BOUNDED_CELL_PROJECTION_ASSEMBLY	GO:0120034	89	0.426628	1.48272	0.0136187	0.0222468	AUTS2/DPYSL3/FNBP1L/KIT/ZMYND8/DNM3/CCP110/AGRN/ACTR2/GPM6A/FMR1/CCDC88A/ARHGAP35/FSCN1/CROCC/TGFBR1/NLGN1/HRAS/HTT/NCKAP1/SRF/TENM2/DZIP1/WASL/ATMIN/PALM/NEURL1/DOCK11/DNM2/MARK4/HDAC4/NDEL1	32	0.024485	0.40791	0.016542	0.20716
HP_RIGIDITY	HP:0002063	163	0.429337	1.60619	0.000529624	0.00163312	MAPT/STXBP1/PPP3CA/SNCA/YWHAG/DNM1/MYO5A/GABRG2/NR4A2/SCN2A/ACTL6B/CACNA1A/JPH3/DAB1/ATP6V1A/CYFIP2/CACNA1B/NECAP1/CASK/PRRT2/MECP2/DNAJC6/PODXL/RANBP2/TUBB4A/TRAK1/FMR1/DDHD1/KRAS/GIGYF2/SCN8A/LYST/TAF1/HTT/FGF12/SYNJ1/GPHN/TNNT1/EEF1A2/SYNGAP1/UBTF/DNAJC13/AP3B2/ADAR/DCTN1/HCN1/SCN3A/UCHL1/RAB39B/C9orf72/CLTC/SCN9A/KCNA4	53	0.02461	0.31514	0.016653	0.16023
GO_ERYTHROCYTE_HOMEOSTASIS	GO:0034101	119	0.4055	1.46347	0.0104126	0.0180393	RBFOX2/DMTN/THRA/VEGFA/ZFP36L1/KIT/RPS19/HIPK2/IREB2/ACIN1/RPS14/LDB1/PRKDC/ACVR1B/SP3/FOXO3/HBZ/KMT2E/PTBP3/BRD1/ARID4A/KLF13/STAT5B/TMOD3/MED1/SRF/ADAR/PTPN2/FLVCR1	29	0.024684	0.42653	0.016711	0.217
GO_CENTRAL_NERVOUS_SYSTEM_NEURON_DEVELOPMENT	GO:0021954	76	0.54113	1.83818	0.000130081	0.000528036	NFIB/FEZF2/DCC/FOXG1/MAPT/MAP2/ZEB2/PAFAH1B1/NR4A2/SLC4A10/RAPGEF2/B4GALT5/EPHA4/ADARB1/ZMIZ1/MYCBP2/HSP90AB1/SPTBN4/DCLK2/FBXO45/ARHGAP35/NANOS1/SEMA3A/NRP2/PTEN/DCLK1/EPHB2/EPHB1/GBA2/ROBO2/CDK5/NIN/CRK/B4GALT6/NDEL1	35	0.025206	0.39563	0.017078	0.2022
GO_REGULATION_OF_ACTIN_FILAMENT_BASED_PROCESS	GO:0032970	355	0.328023	1.3089	0.0144154	0.0233104	EPHA5/ABRACL/SPTAN1/AKAP9/CDK5R1/CLASP2/DMTN/FAM49A/CORO2B/VANGL2/CTNNA2/MEF2C/ROCK2/CLASP1/AP1AR/ABI2/CYFIP2/ROCK1/BAIAP2/DBN1/RASA1/PAK1/CELSR1/SPTBN1/SPTBN2/WASF1/JUP/HIP1R/EVL/RICTOR/PPM1E/PREX1/EFNA5/PDXP/TAOK1/ABL2/CNN2/SPTBN4/TMSB10/JMY/ACTR2/AKAP13/DIXDC1/WASF3/SPIRE1/CCDC88A/CORO1A/SSH2/FRMD6/ARHGAP35/FSCN1/BIN1/KIAA1211/GRB2/FGF13/TGFBR1/ACTG1/PRKCE/DSTN/HRAS/CACNA1C/FCHSD2/KANK3/NCKAP1…	96	0.025376	0.23318	0.016709	0.11935
GO_VESICLE_LOCALIZATION	GO:0051648	215	0.447208	1.71816	1.1367e-05	0.000124114	RAB3A/PCLO/MAP2/GRIA1/CLASP2/SYT4/CNIH2/PAFAH1B1/DNM1/MYO5A/DYNC1I1/MYO5B/CUL3/CLASP1/KIF1B/FNBP1L/AP1AR/CDH2/KIF5C/BRSK2/AP3D1/SYN2/SYNDIG1/KIFAP3/KIF3A/NLGN2/DNM3/TRAK1/KIF3B/PCDH17/DYNC1H1/SNAP91/PICALM/KIF5A/PPFIA2/MYO1B/TANC2/NLGN1/SYN3/SEC31A/HTT/ANKRD28/SYN1/SEC24A/BBS5/SYNJ1/PTEN/SCRIB/TRAK2/PPP6R3/TRAPPC6B/WASL/STK11/AP3B2/TRIM46/MYO1D/NSF/GOLGA2/SEC24B/RASGRP1/CDK5/KIF1A/YKT6/CCDC186/BL…	68	0.025921	0.27122	0.016297	0.13948
HP_APLASIA_HYPOPLASIA_AFFECTING_THE_EYE	HP:0008056	336	0.325119	1.29285	0.0216556	0.0321929	TUBB3/DACT1/OCA2/MED13L/ZEB2/TRIM28/MYO5A/NFIX/HNRNPU/MEF2C/BAZ1B/KIF1B/CDON/TBR1/TENM3/NR2F1/ANKRD11/IGF1R/GRIP1/AP3D1/SETD5/DNMT3A/CASK/BCOR/TRIM44/VHL/CLIP2/POLR3A/MAP2K2/SALL1/RBPJ/CHD7/RNF113A/ELOVL4/CEP290/RAB3GAP1/KRAS/RERE/ACTG1/EPS15L1/SCN8A/LYST/TRIT1/HRAS/SIN3A/CSPP1/ADAMTS10/MPDZ/CTBP1/NF1/POLR1D/PTCH2/SOX3/GATAD2B/JMJD1C/NOTCH1/YAP1/SMAD4/PIK3CA/BTRC/PPP2R1A/PORCN/HDAC6/GPR161/PXDN/T…	74	0.025943	0.25522	0.015679	0.13127
GO_POSITIVE_REGULATION_OF_CELL_MORPHOGENESIS_INVOLVED_IN_DIFFERENTIATION	GO:0010770	146	0.505655	1.86999	2.38966e-05	0.000193699	L1CAM/MAPT/SHTN1/PLXNA2/MAP1B/MAP6/ZEB2/PAFAH1B1/DMTN/SLITRK1/PTPRD/VEGFA/RELN/EPHA4/BMPR2/DHX36/BAIAP2/DBN1/PAK1/RUFY3/CAPRIN1/GOLGA4/PREX1/DNM1L/EFNA5/SEMA4D/PARP6/PRKDC/SS18L1/TRAK1/PLXNA1/CAMK2B/ARHGEF7/ACTR2/KALRN/ISLR2/PLXNB2/ADNP/LRP8/MEGF8/CDKL5/RAB21/CHODL/ABL1/GDI1/SRF/CUL7/STK11/NTRK3/NGFR/ROBO2/SKIL/NIN/CRK/DNM2/C1QBP/NDEL1/PLXND1/ZFYVE27/MAP2K1/TIAM1/DSCAM/BHLHB9/ANAPC2/FLNA/PAK3	66	0.025989	0.26897	0.015916	0.1384
GO_REGULATION_OF_POSTSYNAPTIC_MEMBRANE_NEUROTRANSMITTER_RECEPTOR_LEVELS	GO:0099072	64	0.541398	1.79091	0.000346058	0.00115514	NSG1/SNAP25/DNM1/SHISA6/CACNG8/PRKCI/GRIP1/HPCA/DNM3/DLG2/GRIPAP1/CLSTN1/DLG3/CACNG4/HRAS/EFNB2/ADAM22/CACNG3/OPHN1/GPHN/SCRIB/CALY/ARHGAP44/STX1B/PORCN/STX3/DNM2	27	0.026062	0.39916	0.015357	0.20551
HP_UPSLANTED_PALPEBRAL_FISSURE	HP:0000582	216	0.447728	1.72078	2.27257e-05	0.000193699	AUTS2/BCL11B/MED13L/HERC1/HBB/NFIX/ADAMTS3/HNRNPU/MEF2C/MYCN/BPTF/NR2F1/ANKRD11/ATRX/ASXL3/HUWE1/IGF1R/SETD5/CHD4/MAPK8IP3/WASF1/PHIP/KIAA1109/TRIP12/POLR3A/NDN/CACNA1G/ASXL1/ARID1B/KLHL7/KDM5C/TBCD/DVL1/CDK13/RERE/DLG3/MEGF8/FZD2/SIN3A/TRRAP/SLC16A2/ZNF148/LIG4/GATAD2B/RAI1/TCF4/JMJD1C/EHMT1/COL4A3BP/PHC1/KANSL1/AHDC1/HERC2/PEX5/CLTC/USP9X/PEX6/HDAC4/SEC24C/PEX1/DVL3/CD96/C2CD3/PCNT/CDK5RAP2/MAG…	76	0.026138	0.24391	0.015305	0.12566
GO_DNA_TEMPLATED_TRANSCRIPTION_INITIATION	GO:0006352	228	0.34095	1.31666	0.0276339	0.0385927	SMARCA4/TRIM28/NR4A2/THRA/MAZ/CREBBP/DHX36/NR2F1/MED13/BAZ2A/MECP2/CCND1/BCLAF1/POLR2B/ZNF451/ATF7IP/NR4A3/RBPJ/NOTCH3/NCOA6/TAF1D/CAND1/RRN3/CREB1/NR2C2/TAF1/MED24/SMARCA5/NR1D1/SOX9/PTEN/MED1/SRF/MED14/TEAD1/SETX/UBTF/POLR2A/NOTCH1/RXRA/GTF3C1/YAP1/HIST1H4J/TAF4/BDP1/BRF1/CBFB/SMARCB1/TAF15/MNAT1/GTF2F1/MAML3/CTGF/NPPA/POLR1A/NR2F6/MED15/CRCP/ESRRA/MAML1/RARG/TBPL1/RARB/CDK9/MED23/MED12/GTF2A1/…	76	0.026319	0.2298	0.014814	0.11857
HP_ABNORMALITY_OF_THE_STERNUM	HP:0000766	379	0.342699	1.37263	0.00356476	0.00765149	HBA1/SOX5/FGFR3/KMT2A/ZFPM2/DACT1/HBA2/SNAP25/ZEB2/NFIX/KDM6B/EP300/NIPBL/BAZ1B/GNB1/CREBBP/HUWE1/IGF1R/SETD5/DYRK1A/BCOR/MECP2/CLIP2/AGRN/MAP2K2/FMR1/NOTCH3/ARID2/CHST11/IGBP1/CBS/SYNE2/ARID1B/SIK3/KDM5C/TBCD/FAM20C/EFNB1/DVL1/KRAS/TGFBR1/MEGF8/FZD2/TAF1/RPS6KA3/SLC9A6/HRAS/SETBP1/CTBP1/SOX9/SLC16A2/NF1/PTCH2/AKT1/SOS1/PTEN/MYO9A/ABL1/LIG4/TNNT1/CUL7/UBTF/SMAD4/PIK3CA/KANSL1/PPP2R1A/COL12A1/RRAS…	113	0.026738	0.20305	0.015589	0.10514
GO_TELENCEPHALON_DEVELOPMENT	GO:0021537	239	0.409043	1.58614	0.000145848	0.000574142	CNTNAP2/NFIB/BCL11B/NEUROD6/FEZF2/EPHA5/FOXG1/FAT4/KDM1A/CDK5R1/IGF2BP1/ZEB2/PAFAH1B1/HERC1/KDM6B/NEUROD1/RELN/CDON/NCOA1/TBR1/CDH2/RTN4/DAB1/ATAT1/RTN4RL2/PTPRS/ZMIZ1/AGTPBP1/EMX1/LEF1/GSK3B/DCLK2/NR4A3/PPP1R9B/KDM2B/SALL1/DIXDC1/SECISBP2/SYNE2/FBXO45/CHD7/NUMBL/PLCB1/SLC8A3/LRP8/FGF13/SUN2/FEZ1/ID4/XRN2/ZSWIM6/SEMA3A/DAB2IP/WDR47/NF1/RYK/TNR/PTEN/SRF/SRGAP2/EPHB2/SLC38A2/DMRTA2/ROBO2/CDK5/XAB2/…	85	0.026828	0.2479	0.016596	0.12846
HP_BULBOUS_NOSE	HP:0000414	117	0.483219	1.74033	0.000123203	0.000512292	SOX5/FOXG1/STXBP1/KAT6B/MED13L/KDM5B/ACTL6B/ATP6V1A/ATN1/ASXL3/HUWE1/ABCC9/RUSC2/DYRK1A/WAC/KMT2B/FMR1/YY1/SMARCD1/UNC80/RERE/TAF1/TRRAP/MPDZ/HECW2/CUL4B/CUL7/JMJD1C/TCF20/TBC1D24/KANSL1/DGCR6/USP9X/PACS1/SEC24C/DOCK6/SRCAP/C2CD3/STAG2/SPRTN/MBD5	41	0.026906	0.32645	0.01509	0.16928
HP_ANONYCHIA	HP:0001798	55	0.486425	1.56969	0.00921584	0.0164689	NEUROD2/STXBP1/SCN2A/ARID1A/GNAO1/DMXL2/JUP/CASK/RBPJ/ARID1B/CDKL5/SIK1/BCR/TRIM8/NOTCH1/TBC1D24/PORCN/MAPK1/DOCK6/GRHL2	20	0.027081	0.46305	0.014948	0.24046
HP_FINGER_CLINODACTYLY	HP:0040019	270	0.427921	1.67504	3.31913e-05	0.000248468	FGFR3/L1CAM/KMT2A/ZFPM2/DACT1/STXBP1/KDM1A/KAT6B/PAFAH1B1/KDM6B/EP300/NIPBL/BAZ1B/GABBR2/USP7/CREBBP/RPL10/HMGA2/ANKRD11/ATRX/MASP1/SETD5/MAPK8IP3/BCOR/MECP2/ORC4/CITED2/CLIP2/UBE3A/SALL1/CHD7/ARID1B/EFNB1/KLF13/DVL1/KRAS/UBR1/RERE/FZD2/PACS2/YY1AP1/CDKL5/SLC9A7/TRRAP/LEMD3/BCR/AKT1/CUL4B/SOS1/PTEN/ABL1/LIG4/RAI1/CUL7/TCF4/CTCF/WIPI2/TCF20/TBC1D24/REV3L/ATR/PPP2R1A/RRAS2/NIN/MAPK1/PACS1/RAB23/HDA…	92	0.027312	0.21861	0.015159	0.11374
HP_SHORT_PALPEBRAL_FISSURE	HP:0012745	78	0.448106	1.5275	0.00930468	0.0165814	AUTS2/BCL11B/SOX11/KMT2A/FAT4/KAT6B/MYCN/BPTF/HUWE1/CHD4/RBPJ/KRAS/CDK13/SOX9/ZNF148/DCHS1	16	0.027345	0.54775	0.015713	0.28507
GO_REGULATION_OF_RNA_SPLICING	GO:0043484	146	0.480298	1.77622	5.97414e-05	0.000328033	SRRM4/RBFOX2/RBFOX1/CELF5/KHDRBS1/CELF4/HNRNPU/CELF1/CELF2/CELF6/RBFOX3/HNRNPH1/PTBP2/HNRNPA1/DDX17/DYRK1A/DAZAP1/CELF3/QKI/KHDRBS3/RBM3/RPS13/KHDRBS2/FMR1/SRSF1/SNRNP70/DDX5/PTBP3/RBM15B/FXR2/SRSF8/RRP1B/RBM25/TRA2A/SRSF9/SETX/SLC38A2/POLR2A/SRPK1/RBM12B/SART3/PRPF19/RBM38/SFSWAP/SRPK2/HNRNPA2B1/C1QBP/AHNAK2/RBM4/TIA1	50	0.027649	0.3204	0.016427	0.16717
GO_REGULATION_OF_INTRACELLULAR_PROTEIN_TRANSPORT	GO:0033157	247	0.352228	1.36984	0.0113608	0.0192628	ANK3/CDK5R1/TRIM28/YWHAG/DMTN/XPO1/MAPK8/YWHAH/HUWE1/PAK1/RUFY3/BRSK2/FYN/TCAF1/HPCA/UBR5/JUP/IPO5/HSP90AB1/YWHAZ/GSK3B/NUMA1/BAP1/SIAH3/CABP1/SORL1/NPEPPS/BCL2/PPM1A/GRIPAP1/CEP290/ICE1/TARDBP/PTPN1/RHOU/XPO5/GSK3A/HRAS/PPP3R1/SUPT6H/SREBF1/NF1/SVIP/SREBF2/GDI1/SETD2/ARHGAP44/AKAP8L/C2CD5/CDK5/PCM1/VAMP2/MAPK14/CD81/AKAP5/TTC21B/MAPK1/IWS1/RAB23/NDEL1/PLK3/SMO/AKT2/IL1B/PCNT/ATP13A2/UBE2G2/MAVS/…	92	0.027753	0.21843	0.015317	0.11406
GO_IN_UTERO_EMBRYONIC_DEVELOPMENT	GO:0001701	346	0.353334	1.40759	0.00229392	0.005348	YBX1/KIDINS220/ZFPM2/SPINT2/TRIM28/CELF4/HEY1/ADAMTS3/CMIP/MIB1/VEGFA/CUL3/NCOA1/BIRC6/BPTF/ZFP36L1/VASH1/ANKRD11/RTN4/VASH2/WNT7B/DBN1/UBR3/ZMIZ1/EMX1/HCFC1/BCOR/LEF1/APBA2/ACVR1B/SP3/NR2F2/POLB/RBPJ/CHD8/CHST11/CHD7/SH3PXD2A/PKD1/GRB2/ZFP14/TGFBR1/TANC2/RRN3/MAFG/EGLN1/BCL2L1/SIN3A/RTF1/SUPT6H/MBD3/AKT1/CNOT2/LATS1/MED1/LIG4/SRF/CAMSAP3/SETD2/RBBP6/APBA1/NOTCH1/COL4A3BP/RXRA/HS6ST1/FLVCR1/SMAD4…	102	0.027759	0.21363	0.015707	0.11156
HP_ABNORMAL_SACRUM_MORPHOLOGY	HP:0005107	97	0.450028	1.58232	0.00346047	0.00749464	FGFR3/KMT2A/FAT4/PAFAH1B1/VANGL2/BAZ1B/RPL10/RPS19/MASP1/APC2/CLIP2/NOTCH3/ASXL1/ARID1B/DVL1/FZD2/TAF1/SETBP1/CTBP1/LIG4/DCHS1/SETD2/NSD1/CTCF/KANSL1/USP9X/RAB23/LETM1/DVL3/CD96/RTTN/DEAF1/FGFR2/NXN/FLNB/DHPS/CPLX1/BMPER/MED12/ROR2/HNRNPK	41	0.028077	0.33332	0.015797	0.17452
GO_AXO_DENDRITIC_TRANSPORT	GO:0008088	68	0.51953	1.7344	0.000752903	0.00217826	MAPT/MAP2/CNIH2/PAFAH1B1/HNRNPU/SFPQ/KIF1B/KIF5C/AP3D1/MAPK8IP3/WASF1/DST/KIF3A/TRAK1/KIF3B/DYNC1H1/DLG2/KIF5A/FEZ1/SPAST/RAB21/PURA/TRAK2/APBA1/AP3B2/TRIM46/TERF2/SPG7/MAP1A/UCHL1/KIF1A/BLOC1S6/NDEL1	33	0.028287	0.39913	0.016453	0.20933
HP_EXCESSIVE_SALIVATION	HP:0003781	92	0.512274	1.78808	0.0001017	0.000450162	CNTNAP2/FOXG1/ATP1A3/STXBP1/ZEB2/HERC1/GABRG2/SCN2A/GABBR2/SYP/CLCN4/ATRX/SETD5/HCFC1/MECP2/SLC12A5/UBE3A/POLR3A/ACSL4/DLG3/PDE10A/RPS6KA3/SLC9A6/VPS13A/SLC9A7/SLC16A2/ATP7B/DMD/GDI1/COL4A3BP/ZNF711/ZBTB11/RAB39B/NRXN1/SCN9A/USP9X/FOXP2/ALS2/DEAF1/PCDH19/EIF2S3/PAK3/PRPS1	43	0.028417	0.32859	0.015947	0.17251
GO_NEGATIVE_REGULATION_OF_DNA_BINDING	GO:0043392	50	0.463173	1.46992	0.027663	0.0385927	SOX11/KDM1A/ZNF462/HEY1/HDAC2/HMGA2/LEF1/TNKS/TAF1/SIN3A/C6orf106	11	0.029494	0.76422	0.016984	0.40468
GO_CYTOPLASMIC_REGION	GO:0099568	237	0.404297	1.56651	0.00035949	0.00119069	PCLO/MAPT/MAP2/CLASP2/GNAI1/GRIK3/PAFAH1B1/CTNNA2/HNRNPU/MYO5B/SFPQ/GRIK2/CLASP1/KIF1B/DCX/CCSAP/BAIAP2/KIF5C/AP3D1/HPCA/MAPK8IP3/WASF1/DST/HIP1R/KIFAP3/KIF3A/TUBB4A/NUMA1/TRAK1/KIF3B/DYNC1H1/FMR1/DLG2/BSN/UNC13B/KIF5A/ERC2/AKAP14/RIMS3/SPAST/MAP2K4/CDKL5/RIMS2/RAB21/CTBP1/WLS/PURA/TRAK2/GABARAPL1/AP3B2/TRIM46/DCTN1/PHLDB1/KLHL17/TERF2/SPG7/MAP1A/UCHL1/KIF1A/BLOC1S6	60	0.030004	0.28047	0.015528	0.14912
GO_PROTEIN_LOCALIZATION_TO_CELL_PERIPHERY	GO:1990778	315	0.367318	1.45376	0.00118508	0.00312291	NSG1/RAB3A/ANK3/STXBP1/DPP10/SNAP25/CLASP2/GNAI1/EPB41L3/MYO5A/SCN3B/RAB26/ROCK2/RAPGEF2/NFASC/KIF1B/SHISA6/RAP2A/RAB3D/CACNG8/CDH2/PRKCI/ROCK1/PREPL/GRIP1/SPTBN1/TNIK/GOLGA4/CLIP1/JUP/NUMA1/GGA2/SPTBN4/KCNB2/PPP1R9B/RAB11FIP2/DLG2/GRIPAP1/PICALM/CCDC88A/EXOC5/CLSTN1/FAM126A/FGF13/GOLPH3/RAB3C/SMURF1/ZDHHC8/EFR3B/PACS2/CACNG4/PRKCE/DENND4C/HRAS/ADAM22/BCL2L1/KCNIP3/LAMA5/CACNG3/ATP1B1/NKD2/AKT1/G…	119	0.030283	0.18874	0.015142	0.10056
GO_RNA_CATABOLIC_PROCESS	GO:0006401	376	0.48413	1.93821	1.06817e-05	0.000124114	YBX1/RPL4/ELAVL4/RPL13/RPL18A/RPS2/RPL37/IGF2BP1/RPS4X/IGF2BP2/ANP32A/XPO1/RPS3/PUM2/HNRNPU/EIF3E/RPL10A/RPL23/ROCK2/RPL9/RPSA/RPL38/PABPC1/RPL11/LARP1/RPS6/RPL29/RPL7/RPL3/RPLP0/HNRNPA0/RPL6/RPL41/RPL10/RPL39/RPS18/DHX36/PUM1/ZFP36L1/RPS8/RPS12/RPS28/TNRC6C/RPL27/RPS11/RPS3A/RPL5/RPL7A/RPS19/ROCK1/RPS7/CSDE1/RPS15A/RPS25/TTC37/RPS21/SMG1/SET/RPS29/RPL34/RPLP1/RPL28/RPL27A/RPL36A/TNPO1/CNOT6L/YWH…	145	0.030417	0.18289	0.01603	0.097552
HP_MYOCLONUS	HP:0001336	257	0.465866	1.81684	1.11308e-05	0.000124114	CACNA1E/MAPT/NEUROD2/SPTAN1/STXBP1/PPP3CA/PRDM8/SNCA/YWHAG/SERPINI1/GRIA3/KCNQ3/DNM1/GABRG2/GNAS/SCN2A/ACTL6B/GRIK2/CACNA1A/NFASC/KIF1B/YEATS2/ADCY5/GNAO1/DAB1/ATP6V1A/ATN1/CLCN4/GABRB3/CYFIP2/MARCH6/CACNA1B/CTNND2/GNA11/DMXL2/NECAP1/CASK/PRRT2/MECP2/DNAJC6/PODXL/BAP1/TRAK1/CHD2/SORL1/KMT2B/CCDC88A/PLCB1/KIF5A/CACNA1H/SCN8A/TAF1/CACNB4/HTT/CDKL5/FGF12/SIK1/DNAJC5/AKT1/SYNJ1/GPHN/TSPYL1/PURA/ABCA7…	90	0.030573	0.22337	0.015313	0.11929
GO_CELLULAR_SENESCENCE	GO:0090398	63	0.477307	1.57564	0.00714019	0.0136519	AKT3/YBX1/ARG2/HMGA1/PLK2/HMGA2/VASH1/KAT6A/PRKDC/NUAK1/KRAS/HRAS/MAP3K3/ABL1/SIRT1/SRF/TERF2/ZNF277/MAPK14	19	0.030957	0.43903	0.014173	0.23514
HP_LIMB_HYPERTONIA	HP:0002509	91	0.56779	1.97876	1.27316e-05	0.000124114	KIDINS220/STXBP1/KDM1A/PPP3CA/YWHAG/DNM1/GABRG2/ACTL6B/CACNA1A/GNB1/ADCY5/ATP6V1A/CYFIP2/ATRX/CACNA1B/NECAP1/TRAK1/POLR3A/KDM5C/SCN8A/FGF12/SYNJ1/EEF1A2/SYNGAP1/UBTF/AP3B2/HCN1/SCN3A/BRF1/SPG7/CLTC	31	0.031128	0.38282	0.015264	0.20531
GO_PHOSPHATASE_REGULATOR_ACTIVITY	GO:0019208	92	0.400561	1.39815	0.0316922	0.0429885	ZEB2/PHACTR3/PPP1R1B/PPP2R3A/BOD1L1/PPP1R14B/SET/ELFN2/PPP2R5E/MGAT5/PPP1R16B/LMTK2/PPP1R9B/IGBP1/PPP1R14A/PPP2R5B/SBF2/IGFBP3/PPP2R2A/SBF1/PPP6R3/RCAN1/PPP1R15A/PPP2R2D/PPP1R12B/PPP2R1A/PPP1R17/SHOC2/CABIN1/PPP1R37/URI1/PHACTR4/GTF2F1/PPP4R1/MTMR12/PPP2R2B	36	0.031214	0.37554	0.01668	0.20154
GO_LIMBIC_SYSTEM_DEVELOPMENT	GO:0021761	94	0.45148	1.58059	0.00352403	0.00758571	CNTNAP2/NEUROD6/FEZF2/EPHA5/CDK5R1/ZEB2/PAFAH1B1/KDM6B/NEUROD1/RELN/NCOA1/TBR1/DAB1/ATAT1/PTPRS/LEF1/GSK3B/DCLK2/NR4A3/PPP1R9B/LRP8/RAB3GAP1/FGF13/FEZ1/ID4/XRN2/SEMA3A/NRP2/NF1/PTEN/SOX3/SRF	32	0.031224	0.38702	0.015954	0.20772
GO_POSITIVE_REGULATION_OF_SYNAPTIC_TRANSMISSION	GO:0050806	158	0.437725	1.63261	0.000366162	0.00120655	SYT1/NSG1/STXBP1/PLK2/SNAP25/SLC24A2/CALB2/GRIK2/RELN/EPHA4/SHANK2/CACNG8/SHISA7/TSHZ3/BAIAP2/PRRT2/YTHDF1/MECP2/DNM1L/GSK3B/NLGN2/STX1A/NPTN/FMR1/SLC4A8/UNC13B/CLSTN1/SLC8A2/SLC8A3/RAB3GAP1/DVL1/NLGN1/MPP2/CREB1/RIMS3/CACNG4/PRKCE/RIMS2/CACNG3/NF1/TNR/PTEN/ABL1/SSH1/EPHB2/NTSR1/STX1B/CDK5/LRRTM1/VAMP2/STX3/NRXN1/AKAP5/MAPK1/CLSTN2/RAB3B/GRIN1/NFATC4/ABAT/SHANK1/ZDHHC2/LRRTM2/SYT7/CLSTN3/ADORA1/U…	78	0.031257	0.23738	0.015402	0.12744
HP_ABNORMALITY_OF_THE_NAIL	HP:0001597	350	0.36167	1.44183	0.00100044	0.00272224	SOX11/NEUROD2/STXBP1/KDM1A/SOX4/SMARCA4/SCN2A/ACTL6B/BAZ1B/GABBR2/ARID1A/GNAO1/HUWE1/KLHL24/GNA11/DMXL2/JUP/DST/INSR/CASK/AFF4/MECP2/WNK1/APC2/CLIP2/POLR3A/MAP2K2/SUZ12/UBA1/RBPJ/ARID2/RLIM/RNF113A/ADNP/ARID1B/NPM1/USB1/RAB3GAP1/EFNB1/ANAPC1/SMARCD1/DVL1/KRAS/UBR1/TSC2/RERE/ZSWIM6/FZD2/TAF1/RPS6KA3/HRAS/CDKL5/SIK1/PDE4D/TRRAP/SETBP1/BCR/CTBP1/AKT1/PTEN/LIG4/SETD2/STK11/SASH1/TRIM8/NSD1/ATP2A2/NOT…	112	0.031402	0.17897	0.013741	0.096183
HP_POSITIONAL_FOOT_DEFORMITY	HP:0005656	313	0.328272	1.29864	0.0220225	0.0326438	SYT1/HBA1/L1CAM/FOXG1/KMT2A/FAT4/HBA2/STXBP1/PPP3CA/KAT6B/MED13L/SNCA/NIPBL/ATP6V1A/ATRX/TTN/SETD5/RUSC2/DST/TRIM2/BCOR/NDRG1/FGD4/KIAA1109/GDAP1/SUZ12/RBPJ/GTPBP2/ASXL1/CHD7/CEP290/KLHL7/KDM5C/BIN1/UNC80/TGFBR1/MEGF8/ZSWIM6/TAF1/HRAS/SBF2/CSPP1/SETBP1/CTBP1/SOX9/ENTPD1/PTEN/HK1/ZNF148/HACE1/DCHS1/RAI1/NSD1/JMJD1C/NOTCH1/EHMT1/REV3L/ATR/KANSL1/BRPF1/PEX5/COL12A1/KIF1A/STAC3/PI4KA/DGCR6/RAB23/LETM…	85	0.031686	0.2233	0.015219	0.12027
HP_APLASIA_HYPOPLASIA_INVOLVING_BONES_OF_THE_FEET	HP:0006494	220	0.509537	1.96195	1.13302e-05	0.000124114	TUBB3/SOX11/HBA1/FGFR3/KMT2A/FAT4/DACT1/HBA2/SOX4/SMARCA4/GNAS/NIPBL/MYCN/GABBR2/USP7/ARID1A/HUWE1/MASP1/IGF1R/ABCC9/GRIP1/FBXO11/SETD5/DNMT3A/MAPK8IP3/WASF1/MECP2/SALL1/RBPJ/FMR1/NDN/ARID2/CHST11/ASXL1/CHD7/ARID1B/KLHL7/KDM5C/SMARCD1/RERE/HTT/CDKL5/PDE4D/TRRAP/CTBP1/SOX9/IMPAD1/CUL4B/LIG4/DCHS1/TCF4/NOTCH1/COL4A3BP/CAMK2G/SMAD4/TBC1D24/SMARCC2/HERC2/SMARCB1/PORCN/SMARCE1/HDAC6/TTC21B/USP9X/RAB23…	88	0.031951	0.213	0.014346	0.11495
GO_AXON_CYTOPLASM	GO:1904115	56	0.468305	1.51586	0.0158488	0.0250588	MAPT/PAFAH1B1/KIF1B/KIF5C/AP3D1/MAPK8IP3/DST/KIF3A/TRAK1/KIF3B/DYNC1H1/DLG2/KIF5A/SPAST/RAB21/TRAK2/AP3B2/TRIM46/TERF2/SPG7/MAP1A/UCHL1/KIF1A/BLOC1S6/NDEL1/ARL8A	26	0.031967	0.41296	0.014981	0.22289
GO_REGULATION_OF_SIGNALING_RECEPTOR_ACTIVITY	GO:0010469	147	0.421884	1.56162	0.00161094	0.00399832	GRIA2/GRIA1/AKAP9/NPTX1/SHISA9/CNIH2/GRIA3/NPTXR/LRRC7/MEF2C/RELN/SHISA6/DLGAP4/SHANK2/CACNG8/SHISA7/KLHL24/NLGN2/ADRA2A/DLG2/MAPK8IP2/DLGAP1/LY6E/DLG3/HOMER1/NLGN1/CACNG4/DAPK1/PPP2R5B/CBLB/PDE4D/CACNG3/PTEN/MED1/PCSK9/NCK2/EPHB2/NPTX2/GREM2/CDK5/NEURL1/BEGAIN/NCOA3/GRIN1/CBL	45	0.032416	0.34238	0.016997	0.18541
GO_PHOSPHATASE_BINDING	GO:0019902	180	0.347751	1.31403	0.0377286	0.0490383	MAPT/TERF2IP/PHACTR3/BOD1L1/CDH2/PPP3CB/MTMR4/EIF4EBP1/JUP/WNK1/KIFAP3/KIF3A/SPTBN4/BCL2/PPP1R16B/PPP1R9B/IGBP1/CSRNP2/PTPN1/GRB2/MTMR3/TSC2/DLG3/CDKN1B/DAB2IP/SMG7/SBF2/MTMR9/PPP3R1/AKT1/PPP2R2A/AKAP11/PPP1CC/STRN4/PPP6R3/PPP1R15A/IRS2/HMGCR/MAPK14/SHOC2/STRN/AKAP5/MAPK1/PARD3/MAP2K7/PHACTR4/GTF2F1/ATP2B4/CSK/PPP1R3E/SMAD2/ENSA/FER/MFHAS1/TRAF3/CNST/STRN3/ROS1/SMG5/SMAD3/FBXL2/SMTNL1/MAGI2/PTPRT…	75	0.03269	0.24406	0.015525	0.13244
GO_MULTICELLULAR_ORGANISM_GROWTH	GO:0035264	132	0.42326	1.54682	0.00269088	0.00609589	SLITRK1/GNAS/UNC79/EP300/SLC4A10/NIPBL/PLAG1/ZFP36L1/ADARB1/ANKRD11/SMPD3/ATRX/SPTBN2/APBA2/SLC12A5/SPTBN4/PLEKHA1/BCL2/CHD7/STAT5B/CREB1/GIGYF2/ATP8A2/PDE4D/RC3H2/SOS1/H3F3B/RAI1/ATRN/TNKS2/RBBP6/APBA1/FLVCR1/PIK3CA/GPR21/ATM/SMO/TBL1XR1/GRHL2/PTPN11/MBD5/PLS1/PTCH1/STK40/KDM6A	45	0.032744	0.29264	0.014203	0.15887
GO_REGULATION_OF_CHROMOSOME_ORGANIZATION	GO:0033044	328	0.412607	1.63782	1.08251e-05	0.000124114	AUTS2/MAPT/KMT2A/KDM1A/HMGA1/SNCA/TRIM28/TERF2IP/HNRNPU/SFPQ/NIPBL/VEGFA/CUL3/USP7/YLPM1/DHX36/MAPK8/KDM3A/H1FX/KDM5A/ATRX/SETD5/SMG1/SET/UBR5/HNRNPA1/BCOR/MECP2/DYNC1LI1/JARID2/NUMA1/ZNF451/RIF1/ATF7IP/TRIP12/TNKS/MTF2/HNRNPD/BRD4/KMT2B/KMT2E/FMR1/SSRP1/GLYR1/OGT/PHF2/DNMT3B/ANAPC1/CENPV/H1F0/PAXBP1/XRCC5/XRN1/NAP1L2/ATAD2B/SIN3A/RTF1/SUPT6H/KIAA1551/SREBF1/CTBP1/HECW2/MLLT3/SIRT1/LIG4/H3F3B/SET…	95	0.033175	0.20584	0.014671	0.1121
HP_ABNORMALITY_OF_REFRACTION	HP:0000539	439	0.426224	1.72156	1.05262e-05	0.000124114	SYT1/BCL11B/SOX5/CHD3/FGFR3/KIDINS220/KMT2A/NEUROD2/OCA2/STXBP1/MED13L/KDM5B/HERC1/MYO5A/NFIX/EP300/NIPBL/POGZ/BAZ1B/USP7/CREBBP/RPL10/BPTF/NR2F1/ANKRD11/ATP6V1A/ARHGEF2/ATRX/HUWE1/FBXO11/AP3D1/SETD5/CHD4/WDR26/GNAQ/GNA11/MARK3/CASK/AFF4/YME1L1/PHIP/KIAA1109/BAP1/CLIP2/VARS/UBE3A/POLR3A/WAC/MAP2K2/KMT2B/NDN/GTPBP2/YY1/CACNA1G/CBS/ASXL1/RNF113A/ADNP/ARID1B/ELOVL4/KLHL7/KDM5C/OGT/KRAS/VCAN/ACSL4/RE…	140	0.033657	0.17068	0.014477	0.093282
HP_ABNORMAL_SOCIAL_BEHAVIOR	HP:0012433	145	0.469456	1.73473	5.98415e-05	0.000328033	CNTNAP2/SYT1/TUBB3/FOXG1/NEUROD2/MED13L/SNCA/GRIA3/HERC1/GABRG2/MEF2C/BAZ1B/TBR1/GABRB3/AGTPBP1/IREB2/TET3/MECP2/DNAJC6/PODXL/CLIP2/SORL1/FMR1/RLIM/RNF113A/ADNP/CACNA1H/TSC2/CDKL5/SETBP1/SYNJ1/GPHN/ABCA7/SETD2/AP3B2/SLC25A12/JRK/SLC6A8/UCHL1	39	0.03367	0.32699	0.014524	0.17873
GO_CLATHRIN_BINDING	GO:0030276	60	0.55546	1.81862	0.000227793	0.000813389	SYT1/NSG1/SYT4/SYT6/HIP1/SYT13/HIP1R/SYT3/DNAJC6/DNM1L/SNAP91/PICALM/AP2A2/BIN1/AFTPH/CALY/GAK/TRPC6/CLTC/AP1G1/CLTB/SYT5/GPR107/SYT7/EPN3/CEMIP/SYT15/LRP1	28	0.034248	0.40534	0.015595	0.22249
HP_MANDIBULAR_PROGNATHIA	HP:0000303	143	0.511328	1.88628	1.19887e-05	0.000124114	CNTNAP2/FOXG1/MED13L/GRIA3/HERC1/NFIX/KDM6B/GNAS/POGZ/RPL10/GFPT1/CLCN4/ATRX/TTN/DNMT3A/RUSC2/INSR/APC2/UBE3A/SUZ12/FMR1/CACNA1G/RNF113A/KDM5C/FAM20C/RPS6KA3/SLC9A6/PDE4D/PTCH2/CUL4B/OPHN1/PTEN/SETD2/RAI1/CUL7/NSD1/EHMT1/ANKH/SMAD4/SLC6A8/HERC2/NRXN1/NHS/PTDSS1/SOX18/RAF1/COLQ/STAG2/MAGEL2/PTPN11/DEAF1/ANTXR1/FGFR2/PTCH1/DOCK3/FOXP1/TBCK/IARS2/KCTD1	59	0.034334	0.29901	0.016701	0.16422
HP_ABNORMALITY_OF_SKELETAL_MATURATION	HP:0000927	291	0.385068	1.51555	0.000329178	0.00111137	DCC/KMT2A/ZFPM2/KCNQ1OT1/SMARCA4/NSMF/NFIX/EP300/NIPBL/THRA/BAZ1B/CREBBP/ARID1A/NR2F1/ANKRD11/ATRX/HUWE1/IGF1R/ABCC9/SETD5/TET3/INSR/MECP2/ORC4/APC2/CLIP2/SUZ12/FMR1/SECISBP2/CHD7/RNF113A/ARID1B/DMRT3/DVL1/KRAS/UBR1/SEMA3A/RPS6KA3/HRAS/TAB2/PDE4D/CTBP1/SOX9/ALMS1/SOS1/TAC3/PTEN/SOX3/LIG4/SETD2/SCARB2/CUL7/NSD1/HS6ST1/ATR/BRF1/SMARCB1/RRAS2/NIN/SHOC2/PTDSS1/PEX6/LETM1/CDT1/GNRHR/RAF1/PEX1/DVL3/SRC…	93	0.034449	0.21041	0.01459	0.11566
GO_NEURON_PROJECTION_CYTOPLASM	GO:0120111	85	0.555857	1.91898	1.28525e-05	0.000124114	MAPT/MAP2/GRIK3/PAFAH1B1/HNRNPU/SFPQ/GRIK2/KIF1B/BAIAP2/KIF5C/AP3D1/HPCA/MAPK8IP3/WASF1/DST/HIP1R/KIF3A/TRAK1/KIF3B/DYNC1H1/FMR1/DLG2/KIF5A/SPAST/MAP2K4/CDKL5/RAB21/WLS/PURA/TRAK2/GABARAPL1/AP3B2/TRIM46/KLHL17/TERF2/SPG7/MAP1A/UCHL1/KIF1A/BLOC1S6/MAPK1/NDEL1	42	0.034814	0.33695	0.015576	0.1857
HP_ABNORMALITY_OF_THE_URETHRA	HP:0000795	296	0.402316	1.58534	4.38159e-05	0.000287685	HBA1/FGFR3/KMT2A/ZFPM2/FAT4/DACT1/HBA2/KDM1A/ZEB2/KDM5B/EP300/NIPBL/BAZ1B/CREBBP/RPL10/ATRX/HUWE1/TTC37/GRIP1/SETD5/AFF4/BCOR/MECP2/RPL35A/ORC4/APC2/CLIP2/POLR3A/SALL1/UBA1/RLIM/ARID1B/CEP290/OGT/DMRT3/NPM1/USB1/EFNB1/DVL1/KRAS/DLL3/UBR1/RERE/EPG5/FZD2/SIN3A/CSPP1/PDE4D/SETBP1/CTBP1/SOX9/ALMS1/CUL4B/ABL1/LIG4/GATAD2B/DCHS1/SETD2/CUL7/NSD1/JMJD1C/EHMT1/SMAD4/ATR/POLE/PEX5/MAMLD1/PTDSS1/PEX6/LETM1/…	92	0.03509	0.21396	0.014836	0.11815
HP_CONGENITAL_ABNORMAL_HAIR_PATTERN	HP:0011361	172	0.500209	1.88145	1.16854e-05	0.000124114	CNTNAP2/SYT1/FGFR3/KMT2A/KDM1A/MED13L/NFIX/EP300/NIPBL/CREBBP/ARID1A/ANKRD11/HUWE1/ABCC9/SETD5/INSR/MAP2K2/NDN/NOTCH3/YY1/ASXL1/ADNP/KLHL7/RAB3GAP1/EFNB1/SMARCD1/KRAS/UBR1/RERE/ACTG1/SIN3A/SLC9A7/CTBP1/NF1/POLR1D/LRPPRC/SOS1/LIG4/SETD2/NSD1/TBC1D24/HERC2/PPP2R1A/SMARCE1/RRAS2/TCOF1/NRXN1/SHOC2/TCF12/WRN/PACS1/PEX6/LETM1/TBL1XR1/DOCK6/RAF1/PEX1/SRCAP/CBL/AIFM1/STAG2/SLC12A6/MAGEL2/PTPN11/MAP2K1/RA…	78	0.035164	0.2259	0.014562	0.12481
GO_PEPTIDYL_SERINE_MODIFICATION	GO:0018209	285	0.442761	1.74017	1.09949e-05	0.000124114	CAMKV/AKT3/AKAP9/CDK5R1/PLK2/SBK1/PRKX/SNCA/DMTN/TERF2IP/ROCK2/VEGFA/GPD1L/MAPK8/HMGA2/DDIT4/PRKCI/ROCK1/HIPK2/PAK1/BRSK2/SMG1/CAMK1D/CAB39/DYRK1A/HSP90AB1/MARK3/RICTOR/WNK1/PRKDC/INPP5F/GSK3B/SH2D3C/PLCL2/DYRK2/SPTBN4/DCLK2/TNKS/BCL2/CSNK1G2/LMTK2/MAP2K2/PKN1/MAST1/MARK1/ULK1/PKD1/TGFBR1/PRKCE/GSK3A/TAF1/RPS6KA3/PNCK/PDE4D/CSNK1G1/AKT1/GALNT1/MAPK9/LATS1/PDK3/DMD/PTEN/MORC3/DCLK1/NCK2/PRKAA2/PLC…	126	0.035317	0.18332	0.015014	0.1014
GO_NUCLEAR_RECEPTOR_BINDING	GO:0016922	91	0.465647	1.62279	0.00215163	0.00507166	KDM1A/HMGA1/SMARCA4/NR4A2/EP300/NCOA1/ARID1A/KDM3A/YWHAH/GRIP1/BAZ2A/LEF1/NR4A3/PKN1/DDX5/NCOA6/TRIM24/STAT5B/JUND/LATS1/TRERF1/MED1/NCOR2/NSD1/RXRA/SMARCE1/STRN/NCOA3/FOXP2/CNOT1/SMAD3/FOXP1/RARG/RARB/MMS19	35	0.03543	0.3834	0.016791	0.21223
HP_ABNORMALITY_OF_THE_FRONTAL_HAIRLINE	HP:0000599	102	0.535495	1.89554	1.25469e-05	0.000124114	CNTNAP2/SYT1/FGFR3/KMT2A/KDM1A/MED13L/EP300/NIPBL/CREBBP/ARID1A/ANKRD11/ABCC9/SETD5/INSR/ASXL1/ADNP/KLHL7/EFNB1/RERE/SIN3A/SLC9A7/POLR1D/LRPPRC/SOS1/LIG4/SETD2/NSD1/TBC1D24/SMARCE1/TCOF1/NRXN1/TCF12/PACS1/PEX6/LETM1/TBL1XR1/DOCK6/PEX1/AIFM1/STAG2/SLC12A6	41	0.035608	0.32498	0.015213	0.18012
GO_NEGATIVE_REGULATION_OF_CELL_DEVELOPMENT	GO:0010721	287	0.423142	1.66392	1.09859e-05	0.000124114	BCL11A/SOX11/FEZF2/DCC/EPHA7/FOXG1/MAP2/CRMP1/STMN2/PPP3CA/CDK5R1/PLK2/SPOCK1/SYT4/PAFAH1B1/DMTN/HEY1/HDAC2/THY1/DPYSL3/MIB1/VEGFA/RAPGEF2/EPHA4/DRAXIN/PTPRO/BRINP1/NR2F1/AP1AR/RTN4/DAB1/YWHAH/LINGO1/ARHGEF2/PAK1/RUFY3/RTN4RL2/PTPRS/KIAA0319/RCC2/EFNA5/SEMA4D/DICER1/INPP5F/GSK3B/DNM3/FOXO3/EFNB3/SORL1/UBE3A/BCL2/DTX1/NOTCH3/DIXDC1/YY1/NGEF/HMG20A/FGF13/ID4/DLL3/DDX6/NLGN1/SEMA3A/GSK3A/EFNB2/CARM1…	97	0.035804	0.21662	0.015522	0.12023
GO_HEART_PROCESS	GO:0003015	234	0.36731	1.42157	0.0052663	0.0105188	CXADR/ATP1A3/FXYD7/AKAP9/SCN3B/THRA/CELF2/GPD1L/CACNG8/CHGA/GNAO1/FYN/TTN/ABCC9/CACNA1B/ATP2B2/JUP/DNM1L/RYR3/SPTBN4/CACNA2D1/AHCYL1/AKAP13/CACNA1G/SLC8A2/SLC8A3/CACNA1H/BIN1/SCN2B/FGF13/CACNA2D3/GNAI2/KCNH2/SEMA3A/CACNG4/GSK3A/CACNB4/CACNA1C/KCNIP3/FGF12/PDE4D/ATP2B3/CACNG3/SREBF1/ATP1B1/NEDD4L/RGS2/DMD/MEF2A/KCNN2/ATP2A2/GJC1/YAP1/PIK3CA/RYR2/PKP2/HDAC4/FKBP1B/ATP2B4/KCNIP1/NUP155/NPR2/CTGF/NPP…	81	0.036161	0.2226	0.014812	0.12386
GO_CELL_RECOGNITION	GO:0008037	120	0.410406	1.48285	0.00798006	0.0149562	CNTNAP2/GAP43/FEZF2/FOXG1/VSTM2L/CADM1/CDK5R1/NRCAM/EPHA4/CELSR3/OPCML/RTN4/YWHAZ/EFNB3/TNFRSF21/NPTN/NDN/ARHGAP35/VCAN/MEGF8/SEMA3A/NCAM2/NCK2/TCP1/DSCAML1/EPHB2/EPHB1/ROBO2/TUB	29	0.036324	0.40841	0.016284	0.22751
HP_ABNORMAL_CARDIAC_ATRIUM_MORPHOLOGY	HP:0005120	308	0.393011	1.5529	0.000109026	0.000470663	SYT1/AUTS2/FGFR3/KMT2A/DACT1/KDM1A/KAT6B/MED13L/ZEB2/KDM5B/NFIX/EP300/NIPBL/BAZ1B/RPL11/CREBBP/RPL10/RPL27/LTBP4/RPL5/ATP6V1A/RPS19/MASP1/TTC37/IGF1R/KAT6A/SETD5/CHD4/DNMT3A/INSR/AFF4/BCOR/CITED2/CLIP2/MAP2K2/NR2F2/SALL1/ARID2/YY1/ASXL1/CHD7/ARID1B/SIK3/CEP290/TKT/KRAS/UBR1/TGFBR1/CDK13/RERE/MEGF8/LYST/HRAS/CACNA1C/TRRAP/SETBP1/BCR/CTBP1/NF1/PTEN/ABL1/RAI1/NSD1/JMJD1C/NOTCH1/CTCF/SMAD4/KANSL1/SMA…	103	0.036753	0.19083	0.014171	0.10662
GO_POSITIVE_REGULATION_OF_DENDRITE_DEVELOPMENT	GO:1900006	72	0.490826	1.65323	0.00229301	0.005348	PAFAH1B1/PTPRD/FOXO6/RELN/EPHA4/ITSN1/DHX36/SHANK2/BAIAP2/DBN1/CAPRIN1/TMEM106B/ZMYND8/DNM1L/PARP6/SS18L1/MAPK6/CAMK2B/ACTR2/KALRN/FMR1/LRP8/NLGN1/DAB2IP/CDKL5/RAB21/CUL7/NEURL1/TIAM1/CPEB3/SHANK1/BHLHB9/DLG5/ANAPC2/C21orf91/PAK3	36	0.037065	0.35942	0.015741	0.20125
HP_APLASIA_HYPOPLASIA_INVOLVING_BONES_OF_THE_LOWER_LIMBS	HP:0006493	282	0.459098	1.80297	1.10069e-05	0.000124114	TUBB3/SOX11/HBA1/FGFR3/KMT2A/FAT4/DACT1/HBA2/STXBP1/SOX4/KAT6B/SMARCA4/GNAS/NIPBL/MYCN/GABBR2/USP7/ARID1A/HUWE1/MASP1/IGF1R/ABCC9/GRIP1/FBXO11/SETD5/CHD4/DNMT3A/MAPK8IP3/WASF1/AFF4/MECP2/ORC4/AGPS/POLR3A/SALL1/RBPJ/FMR1/NDN/ARID2/CHST11/ASXL1/CHD7/ARID1B/KLHL7/KDM5C/SMARCD1/RERE/ZSWIM6/HTT/CDKL5/PDE4D/TRRAP/CTBP1/SOX9/IMPAD1/CUL4B/LIG4/DCHS1/TCF4/NOTCH1/COL4A3BP/CAMK2G/SMAD4/TBC1D24/ATR/SMARCC2/H…	102	0.037225	0.18736	0.013567	0.10503
HP_ABNORMALITY_OF_THE_VOICE	HP:0001608	344	0.380724	1.51614	0.000172406	0.000659764	CNTNAP2/DCC/MAPT/KMT2A/SNAP25/SNCA/NSMF/GABRG2/GNAS/NR4A2/MATR3/NIPBL/THRA/BAZ1B/MYCN/KIF1B/GFPT1/PREPL/IGF1R/TTN/SETD5/DNMT3A/CTNND2/IDS/TRIM2/MECP2/DNAJC6/PODXL/ORC4/VHL/TUBB4A/PPM1B/GDAP1/CLIP2/AGRN/LRP12/SUZ12/KMT2B/FMR1/NDN/NOTCH3/SYNE2/CHD7/RNF113A/ARID1B/BIN1/GIGYF2/SEMA3A/HRAS/HTT/SIN3A/SETBP1/LEMD3/NF1/SYNJ1/TAC3/MYO9A/SLC2A3/TSPYL1/DNAJB2/RAI1/PLCB4/NSD1/JMJD1C/DNAJC13/ADAR/DCTN1/HS6ST1…	102	0.03783	0.19683	0.014399	0.11079
GO_PEPTIDE_HORMONE_SECRETION	GO:0030072	203	0.370924	1.41742	0.00755546	0.0142999	CACNA1E/PCLO/EPHA5/SOX4/PPP3CA/SNAP25/MYO5A/VSNL1/KLF7/ACVR2B/NEUROD1/CACNA1A/ITSN1/NOV/CHGA/LTBP4/ADCY5/PPP3CB/SMPD3/BRSK2/MIDN/CPE/EFNA5/NLGN2/CCL5/STX1A/RAB11FIP2/KALRN/ADRA2A/CHD7/RFX3/TARDBP/ACSL4/PRKCE/PTPRN/CACNA1C/RIMS2/SREBF1/NR1D1/SLC16A2/CAMK2G/UBE2Q1/AACS/IRS2/CCDC186/HMGCR/IRS1/FKBP1B/RAF1/IL1B/SLC2A1/PTPN11/ABAT/SLC25A4/TIAM1/SMAD2/INHBB/ENSA/SYT7/NPFF/RAP1A/LRP1/DPP4/ICA1/CPLX1/KCN…	73	0.038343	0.22701	0.014343	0.12823
HP_CEREBRAL_VISUAL_IMPAIRMENT	HP:0100704	120	0.406897	1.47017	0.00941647	0.0167651	CACNA1E/CHD3/NEUROD2/PPP3CA/PGAP1/KDM5B/GRIK2/POGZ/GNB1/NR2F1/ATN1/CLCN4/KAT6A/TNIK/CACNA1B/CLIP1/MAPK8IP3/SPTBN4/ASNS/ADNP/KIF5A/RAB3GAP1/RERE/NDST1/CDKL5/FGF12/HECW2/COL4A3BP/SCN3A/AHDC1/VAMP2/FMN2/PPP2R1A/KIF1A	34	0.038382	0.32247	0.01392	0.1822
GO_GABA_ERGIC_SYNAPSE	GO:0098982	67	0.472186	1.57246	0.00691034	0.0132884	GAP43/PCLO/SLITRK1/GABRG2/SV2A/PTPRO/GABRB3/ATP2B2/GABBR1/EFNA5/NLGN2/NPTN/CDH13/PCDH17/BSN/PLCB1/CLSTN1/ERC2/GABRA3/ATP2B3/CTBP1/LRFN4/MDGA1/LRRTM1/CBLN4/NRXN1/SLITRK3/C1QBP/ATP2B1/CTBP2/LRRTM2/SYT7/CLSTN3/GABRD/ERBB4/GABRA5	36	0.038964	0.35277	0.015228	0.2001
GO_REGULATION_OF_DEPHOSPHORYLATION	GO:0035303	190	0.395349	1.50145	0.00225238	0.00528	CSRNP3/NSMF/MEF2C/ROCK2/PHACTR3/DUSP26/PPP1R1B/PPP2R3A/BOD1L1/ROCK1/MTMR4/PPP1R14B/ARFGEF3/SET/HSP90AB1/ELFN2/PPP2R5E/WNK1/SEMA4D/SPPL3/RBM26/GSK3B/NUAK1/MGAT5/PPP1R16B/LMTK2/PPP1R9B/DLG2/IGBP1/CSRNP2/PPP1R14A/MTMR3/GNAI2/DLG3/PPP2R5B/SMG7/HTT/MTMR9/RRP1B/DLC1/IGFBP3/PPP2R2A/CAMSAP3/PPP6R3/RCAN1/FARP1/PPP1R15A/PPP2R2D/MYO1D/PPP2R1A/PPP1R17/SHOC2/CABIN1/PPP1R37/URI1/PHACTR4/FKBP1B/PPP4R1/PPP2R2B/E…	73	0.0391	0.24285	0.015239	0.13788
GO_REGULATION_OF_PROTEIN_BINDING	GO:0043393	194	0.373678	1.42183	0.0077748	0.0146717	MAP2/DACT1/CRMP1/KDM1A/PLK2/MAPRE3/AES/EP300/RAPGEF2/RPL11/CDON/EPHA4/MAPK8/ROCK1/HIPK2/SMARCD3/HDAC5/HIP1R/HSP90AB1/MARK3/LEF1/NES/SPPL3/GSK3B/PLCL2/SORL1/ADNP/USP33/PKD1/DVL1/TGFBR1/GPSM1/TAF1/CARM1/TDG/AKT1/ABL1/PCSK9/DNAJB2/DZIP1/PLCL1/ATP2A2/IDE/ADD2/GOLGA2/GREM2/BTBD1/CDK5/CLDN5/CYLD/CRK/STK4/HDAC4/GTF2F1/PLXND1/PDGFB/TTBK1	57	0.039479	0.25099	0.013896	0.14286
GO_PRODUCTION_OF_SMALL_RNA_INVOLVED_IN_GENE_SILENCING_BY_RNA	GO:0070918	50	0.538945	1.71039	0.00184694	0.00447095	PPP3CA/PUM2/MYCN/PUM1/DICER1/MAP2K2/AGO2/DDX5/AGO4/MRPL44/NCOR2/ADAR/AGO1/DROSHA/HNRNPA2B1/LIN28B/MAP2K1/SMAD2/DGCR8/HENMT1/SMAD3/ZC3H7B	22	0.03949	0.4476	0.015547	0.25479
GO_MRNA_3_UTR_BINDING	GO:0003730	84	0.577738	1.99156	1.28626e-05	0.000124114	ELAVL4/ELAVL3/IGF2BP1/IGF2BP2/PUM2/HNRNPU/PABPC1/LARP1/HNRNPA0/RPL41/DHX36/PUM1/ZFP36L1/ILF3/RPL5/RPS7/CPEB4/DAZAP1/HNRNPD/FMR1/SECISBP2/DDX5/NUDT21/IGF2BP3/TARDBP/ELAVL2/KHSRP/PABPC4/FXR2/TIAL1/RNF20/SERBP1/TAF15/HNRNPA2B1/ELAVL1/RBM4/TIA1/RBMS2/CPEB3/AUH	40	0.040178	0.33388	0.01563	0.19093
GO_HORMONE_TRANSPORT	GO:0009914	255	0.349613	1.36258	0.0120573	0.020124	SOX11/CACNA1E/PCLO/EPHA5/SOX4/PPP3CA/SNAP25/KDM5B/MYO5A/GNAS/VSNL1/KLF7/ACVR2B/NEUROD1/CACNA1A/SCG5/ITSN1/NOV/CHGA/LTBP4/ADCY5/PPP3CB/SMPD3/BRSK2/MIDN/CPE/EFNA5/NLGN2/CCL5/STX1A/RAB11FIP2/KALRN/ADRA2A/CHD7/RFX3/TARDBP/ACSL4/CREB1/PRKCE/PTPRN/CACNA1C/RIMS2/SREBF1/NR1D1/SLC16A2/SNX4/CAMK2G/UBE2Q1/AACS/SMAD4/IRS2/CCDC186/HMGCR/IRS1/FKBP1B/TTR/RAF1/IL1B/SLC2A1/SLC7A5/PTPN11/ABAT/SLC25A4/NPPA/TIAM1/SM…	88	0.040427	0.20581	0.01419	0.11788
GO_NEGATIVE_REGULATION_OF_AXONOGENESIS	GO:0050771	68	0.549854	1.83563	0.000184923	0.000696564	DCC/EPHA7/MAP2/CDK5R1/THY1/DRAXIN/PTPRO/RTN4/DAB1/LINGO1/RUFY3/PTPRS/KIAA0319/SEMA4D/EFNB3/FGF13/SEMA3A/RYK/TNR/PTEN/SEMA3F/GDI1/TRAK2/EPHB2/SYNGAP1/TRIM46/NGFR/SEMA3C/CDK5	29	0.040435	0.40216	0.015756	0.23036
GO_POSITIVE_REGULATION_OF_CELL_CYCLE	GO:0045787	341	0.329504	1.31146	0.0151661	0.0241983	FOXG1/SOX4/CDK5R1/PLK2/PAFAH1B1/MAPRE3/HNRNPU/EP300/USP22/RPL23/SFPQ/NIPBL/ROCK2/CUL3/HMGA2/SMPD3/ATRX/RPS15A/EIF4EBP1/CCND2/CCNT2/RCC2/HCFC1/SMARCD3/INSR/ANKRD17/HSP90AB1/CNOT6L/MECP2/CCND1/DYNC1LI1/PHIP/NUMA1/CITED2/KIF3B/ASNS/RPL26/NR4A3/RNF112/DYNC1H1/BRD4/CNOT6/KMT2E/MDM4/PLCB1/WIZ/NPM1/PKD1/LSM11/CENPV/STAT5B/CDKN1B/PRKCE/DAB2IP/SPAST/PPP2R5B/SIN3A/TMOD3/CSPP1/CARM1/RAB11FIP4/DUSP3/AKT1/CUL…	94	0.040855	0.20221	0.014335	0.11615
GO_CARDIAC_VENTRICLE_MORPHOGENESIS	GO:0003208	55	0.515628	1.66392	0.00286475	0.00644418	SOX11/ZFPM2/SOX4/HEY1/MEF2C/SMARCD3/CPE/RBPJ/CHD7/UBE4B/TGFBR1/GSK3A/MED1/NOTCH1/RXRA/SMAD4/RYR2/SEMA3C/PKP2	19	0.041096	0.53671	0.016864	0.30877
GO_SOMITE_DEVELOPMENT	GO:0061053	70	0.53311	1.78813	0.000368247	0.00121134	SOX11/PLXNA2/ZEB2/EP300/MIB1/PPP2R3A/LEF1/PRKDC/RBPJ/DLL3/RBBP6/NOTCH1/SMAD4/SEMA3C/ATM/SMO/LRP6/DLL1/LFNG/PTCH1/SMAD3/KDM6A/SIX4/MED12/TCAP/NRARP/ROR2/CRB2/LHX1/AXIN2/HES7	31	0.042085	0.36973	0.014742	0.21408
GO_CARDIAC_CHAMBER_MORPHOGENESIS	GO:0003206	100	0.42808	1.51137	0.00786391	0.0148108	SOX11/ZFPM2/SOX4/HEY1/VANGL2/MEF2C/BMPR2/SMARCD3/CPE/CITED2/RBPJ/CHD7/UBE4B/TGFBR1/FZD2/GSK3A/EGLN1/NRP2/SOS1/MED1/SRF/NOTCH1/RXRA/ROBO2/SMAD4/RYR2/SEMA3C/PKP2	28	0.042107	0.40753	0.015679	0.23599
HP_DELAYED_GROSS_MOTOR_DEVELOPMENT	HP:0002194	170	0.562988	2.11526	1.16985e-05	0.000124114	CNTNAP2/SYT1/BCL11B/TUBB3/CHD3/KIDINS220/KMT2A/NEUROD2/KDM1A/KDM5B/EP300/NFASC/TBR1/ADCY5/ATP6V1A/ASXL3/HUWE1/PAK1/TTN/MED13/FBXO11/SETD5/WDR26/SET/MAPK8IP3/WASF1/RUSC2/TET3/TRIM2/GLS/KLC2/AGRN/DYNC1H1/KMT2E/YY1/BIN1/SMARCD1/CDK13/ZSWIM6/PACS2/TAF1/CDKL5/SLC9A7/TRRAP/HECW2/PTEN/MYO9A/ZNF148/TNNT1/REPS1/RAI1/TCF20/FLVCR1/AHDC1/BRPF1/LARS/HERC2/PPP2R1A/COL12A1/DNM2/SLC25A42/STAG2/MAGEL2/ABCA2/PHKA2…	76	0.042163	0.21262	0.013525	0.12317
HP_FLEXION_CONTRACTURE_OF_DIGIT	HP:0030044	251	0.413169	1.60821	6.69605e-05	0.000339779	AUTS2/TUBB3/FGFR3/L1CAM/FAT4/STXBP1/CNTN1/KAT6B/MED13L/NSMF/ADAMTS3/GABBR2/TBR1/RPL10/ATP6V1A/HUWE1/BCOR/MECP2/ORC4/KIAA1109/POLR3A/SUZ12/UBA1/ASXL1/CHD7/ARID1B/KLHL7/KDM5C/EFNB1/DVL1/DLL3/TGFBR1/CDK13/RERE/MEGF8/FZD2/SIN3A/CDKL5/SETBP1/BCR/SLC16A2/CUL4B/TAC3/MYO9A/ABL1/DCHS1/NSD1/CTCF/WIPI2/HS6ST1/FLVCR1/SMAD4/BRPF1/PEX5/COL12A1/PORCN/STAC3/MORC2/MAPK1/RAB23/PEX6/CDT1/GNRHR/PEX1/DVL3/SRCAP/RIC1/…	76	0.042217	0.21817	0.013784	0.12643
HP_MISALIGNMENT_OF_TEETH	HP:0000692	250	0.443064	1.72423	1.1163e-05	0.000124114	SOX5/FGFR3/KMT2A/FAT4/KDM1A/MED13L/ZEB2/GNAS/EP300/ACTL6B/NIPBL/BAZ1B/CREBBP/RPL10/BPTF/ANKRD11/GFPT1/ATRX/ASXL3/MASP1/GRIP1/SETD5/WDR26/DNMT3A/SET/IDS/INSR/BCOR/CLIP2/UBE3A/NOTCH3/CBS/RNF113A/ADNP/KDM5C/TBCD/RAB3GAP1/DVL1/ZSWIM6/FZD2/SOBP/RPS6KA3/TAB2/SIN3A/ADAMTS10/PDE4D/SETBP1/POLR1D/CUL4B/SOS1/PTEN/ABL1/GATAD2B/DCHS1/RAI1/PLCB4/TCF4/COL4A3BP/ANKH/PTPN2/TBC1D24/ATR/KANSL1/BRF1/PORCN/TCOF1/NHS/…	88	0.042319	0.20679	0.014011	0.11992
GO_AXON_EXTENSION	GO:0048675	117	0.565366	2.03619	1.23203e-05	0.000124114	AUTS2/L1CAM/MAPT/MAP2/SHTN1/CDK5R1/MAP1B/PAFAH1B1/SLIT1/VEGFA/NRCAM/DRAXIN/BMPR2/OLFM1/RTN4/PPP3CB/DBN1/PAK1/RUFY3/PTPRS/KIAA0319/GOLGA4/HSP90AB1/SEMA4D/DPYSL2/GSK3B/ISLR2/NDN/ULK1/ADNP/DVL1/MEGF8/SEMA3A/SLC9A6/SIN3A/NRP2/CDKL5/CTTN/RAB21/RYK/TNR/SEMA3F/TTL/ABL1/DCLK1/GDI1/SRF/TRIM46/NTRK3/RAPH1/SEMA3C/CDK5/C9orf72/DNM2/USP9X/NDEL1/ZFYVE27/SEMA6C/SEMA6B/ULK2/DSCAM/ANAPC2/SEMA6D	63	0.042371	0.24795	0.014208	0.14383
GO_TRANSCRIPTION_COREGULATOR_ACTIVITY	GO:0003712	456	0.455324	1.84288	1.0494e-05	0.000124114	BCL11A/RUNX1T1/SOX11/RBFOX2/ZBTB18/NEUROD2/ZFPM2/KDM1A/SOX4/HMGA1/KAT6B/SMARCA4/MED13L/DPF1/SMARCC1/TRIM28/BASP1/KDM5B/IRF2BP2/KMT2C/AES/NAB1/HNRNPU/EP300/USP22/ACTL6B/RYBP/RCOR2/NCOA1/SOX12/CREBBP/TLE2/ARID1A/NR2F1/KDM3A/ATN1/HDGF/SPEN/KDM5A/HIPK2/MED13/ZMIZ1/KAT6A/DNMT3A/HCFC1/ZMYND8/SMARCD3/JUP/DDX17/DYRK1A/BCOR/MTA1/MECP2/LDB1/CCND1/PHF12/KDM3B/BCLAF1/PARP15/BCL9L/ZNF451/SS18L1/CITED2/ATF7IP/…	164	0.042479	0.14692	0.013582	0.085286
HP_NARROW_MOUTH	HP:0000160	162	0.459751	1.71885	5.88893e-05	0.000325085	AUTS2/BCL11B/AKT3/FAT4/STXBP1/NFIA/PAFAH1B1/NFIX/ADAMTS3/EP300/POGZ/CREBBP/RPL10/BPTF/HUWE1/TTC37/IGF1R/TTN/FBXO11/CCND2/MAPK8IP3/MECP2/ORC4/POLR3A/RLIM/CHD7/FAM20C/BIN1/CDK13/RERE/SIN3A/BCR/POLR1D/IMPAD1/AKT1/PTEN/DCHS1/PLCB4/JMJD1C/CTCF/SMAD4/PIK3CA/BRPF1/TCOF1/MAPK1/CDT1/SPEG/SEC24C/SKI/RTTN/ATP6V0A2/FGFR2/GABRD/PTCH1/NONO/FLNA/TUBB/CHSY1/TLK2	59	0.042688	0.24885	0.013899	0.14464
GO_REGULATION_OF_MRNA_SPLICING_VIA_SPLICEOSOME	GO:0048024	107	0.529794	1.88726	1.24639e-05	0.000124114	SRRM4/RBFOX2/RBFOX1/CELF5/KHDRBS1/CELF4/HNRNPU/CELF1/CELF2/CELF6/RBFOX3/HNRNPA1/DDX17/DYRK1A/DAZAP1/CELF3/QKI/KHDRBS3/RBM3/KHDRBS2/FMR1/SRSF1/SNRNP70/DDX5/PTBP3/RBM15B/FXR2/SRSF8/RBM25/TRA2A/SRSF9/SRPK1/SART3/PRPF19/SFSWAP/SRPK2/HNRNPA2B1/C1QBP/RBM4/TIA1	40	0.043552	0.32167	0.014869	0.188
HP_FOCAL_ONSET_SEIZURE	HP:0007359	168	0.482319	1.81004	2.34376e-05	0.000193699	CNTNAP2/TUBB3/NEUROD2/STXBP1/PGAP1/MAP1B/KDM5B/KCNQ3/DNM1/GABRG2/SCN2A/GRIK2/POGZ/RELN/GNB1/RPL10/YEATS2/GNAO1/CLCN4/GABRB3/MARCH6/TNIK/CLIP1/CTNND2/DMXL2/CASK/PRRT2/BAP1/CHD2/SLC12A5/POLR3A/DYNC1H1/PLCB1/CHRNA4/MICAL1/TSC2/SCN8A/NDST1/CDKL5/SIK1/SYN1/AKT1/NEDD4L/HACE1/TRIM8/ARHGEF9/HCN1/TBC1D24/STX1B/PIK3CA/VAMP2/SMARCB1/FMN2/SMARCE1/SCN9A/PACS1/SMO/PDGFB/CNTN2/ATXN10/PCDH19/TRAF3/GABRD/FLNA/PNP…	74	0.04356	0.21279	0.013353	0.12437
HP_BILATERAL_TONIC_CLONIC_SEIZURE	HP:0002069	171	0.425656	1.59999	0.000479515	0.00149299	MAPT/NEUROD2/STXBP1/GRIA3/KCNQ3/DNM1/HERC1/GABRG2/HNRNPU/SCN2A/RELN/GNB1/SYP/RPL10/YEATS2/GNAO1/CLCN4/GABRB3/MARCH6/AP3D1/WDR26/HCFC1/TMEM106B/DMXL2/CASK/MECP2/CHD2/SLC12A5/TBCD/MICAL1/CACNA1H/ACSL4/DLG3/SCN8A/CACNB4/RPS6KA3/SLC9A6/CDKL5/SLC9A7/SIK1/DMD/GPHN/HACE1/GDI1/TRIM8/COL4A3BP/ZNF711/JRK/HCN1/TBC1D24/STX1B/ZNF142/VAMP2/NIPA1/RAB39B/C9orf72/SCN9A/CLCN2/USP9X	59	0.0439	0.24844	0.013755	0.14552
HP_PROMINENT_NASAL_BRIDGE	HP:0000426	170	0.368625	1.385	0.0173606	0.0268956	FGFR3/KAT6B/KDM5B/HERC1/RELN/NFASC/NR2F1/HMGA2/ANKRD11/ASXL3/MED13/KAT6A/MAPK8IP3/INSR/PHF21A/CASK/BCOR/RLIM/IGBP1/CEP290/KDM5C/UNC80/SIN3A/CSPP1/TRRAP/LEMD3/BCR/BBS5/TCF4/JMJD1C/SMAD4/KANSL1/ZNF423/NHS/SOX18/MAPK1/SEC24C/PCNT/SPRTN/POLR1A/RTTN/RAB3GAP2/INPP5E/FGFR2/NONO/IFT172/EBF3/TLK2/ZNF335/KIAA0753/DHPS/TBCK	52	0.044115	0.2541	0.013296	0.14904
GO_SEGMENTATION	GO:0035282	78	0.503934	1.71781	0.000687794	0.00200499	PLXNA2/ZEB2/BASP1/EP300/MIB1/LEF1/PRKDC/MTF2/RBPJ/DLL3/SEMA3A/NRP2/SEMA3F/MLLT3/NOTCH1/SMAD4/SEMA3C/HES5/ATM/LRP6/DLL1/LFNG/SMAD3/KDM6A/MED12/TCAP/NRARP/ROR2/CRB2/LHX1/AXIN2/HES7/MAFB	33	0.044134	0.35319	0.014792	0.20719
HP_ABNORMAL_TOENAIL_MORPHOLOGY	HP:0008388	120	0.447356	1.61635	0.00112949	0.00300943	SOX11/KDM1A/SOX4/SMARCA4/BAZ1B/ARID1A/KLHL24/AFF4/WNK1/CLIP2/SUZ12/RBPJ/ARID2/ARID1B/NPM1/USB1/RAB3GAP1/SMARCD1/ZSWIM6/TAF1/HRAS/BCR/LIG4/NSD1/NOTCH1/TBC1D24/SMARCC2/SMARCB1/PORCN/KIF1A/SMARCE1/SHOC2/SCN9A/SOX18/MAPK1/PEX6/DOCK6/PEX1	38	0.044175	0.27819	0.012526	0.16323
HP_ABNORMAL_FACIAL_EXPRESSION	HP:0005346	116	0.440416	1.58456	0.0020598	0.00490332	BCL11B/MAPT/ATP1A3/STXBP1/SNCA/GABRG2/NR4A2/EP300/SCN2A/CREBBP/ATP6V1A/ASXL3/MECP2/DNAJC6/PODXL/SPTBN4/UBE3A/LRP12/UBA1/FMR1/DNMT3B/KCNJ6/GIGYF2/SYNJ1/PURA/GATAD2B/DNAJC13/COL4A3BP/DCTN1/REV3L/SLC6A8/STAC3/SCN9A/DNM2/PLXND1/PDGFB/KMT2D/ATP13A2/SLC25A4/PCDH19/EBF3/KDM6A/CC2D1A/GLI3	44	0.044515	0.27533	0.013362	0.1619
HP_ABNORMAL_LARGE_INTESTINE_MORPHOLOGY	HP:0002250	181	0.376859	1.42502	0.00908701	0.0163269	DCC/FGFR3/DACT1/BACH2/SPINT2/ODC1/EP300/NIPBL/BAZ1B/PTPN12/LTBP4/KIT/RPS19/TTC37/INSR/BCOR/CCND1/DICER1/XIAP/CLIP2/SALL1/PKD1/KRAS/UBR1/RPS6KA3/MSH6/POLR1D/DLC1/AKT1/PTEN/LIG4/TCF4/STK11/SMAD4/RASGRP1/POLE/PIK3CA/RPS20	38	0.044947	0.29203	0.013325	0.17218
HP_HERNIA	HP:0100790	407	0.416255	1.67426	1.06039e-05	0.000124114	AUTS2/BCL11B/SOX11/KMT2A/NEUROD2/ZFPM2/KCNQ1OT1/DACT1/STXBP1/NFIA/SOX4/SMARCA4/MED13L/MAP1B/PAFAH1B1/KDM5B/NFIX/SCN2A/NIPBL/THRA/POGZ/BAZ1B/RPL10/ARID1A/RPS28/LTBP4/GNAO1/ATP6V1A/CLCN4/ATRX/MASP1/TTC37/ABCC9/GRIP1/SETD5/DNMT3A/CTNND2/DMXL2/IDS/CASK/BCOR/MECP2/CLIP2/SUZ12/SALL1/UBA1/NOTCH3/ARID2/RLIM/CBS/ASXL1/CHD7/RNF113A/ADNP/ARID1B/ELOVL4/KLHL7/DNMT3B/EFNB1/SMARCD1/DVL1/DLL3/TGFBR1/MEGF8/FZD2/R…	156	0.045287	0.15069	0.013573	0.089032
GO_LONG_TERM_SYNAPTIC_POTENTIATION	GO:0060291	80	0.416611	1.42532	0.0278418	0.0387858	NSG1/PLK2/SNAP25/SLC24A2/CALB2/RELN/EPHA4/SHANK2/SHISA7/TSHZ3/YTHDF1/MECP2/GSK3B/NPTN/SLC8A2/SLC8A3/NLGN1/MPP2/CREB1/NF1/TNR/PTEN/ABL1/EPHB2/LRRTM1/VAMP2/STX3/AKAP5/MAPK1/NFATC4/SHANK1/ZDHHC2/LRRTM2/ADORA1/CRTC1/NRGN/GRIN2B/AGER/PPP1R9A/NTRK2/RGS14	41	0.045346	0.28846	0.013504	0.1705
GO_DENDRITE_MORPHOGENESIS	GO:0048813	142	0.612312	2.25723	1.19977e-05	0.000124114	RBFOX2/KIDINS220/MAP2/PPP3CA/CDK5R1/MAP6/PAFAH1B1/NSMF/PTPRD/CTNNA2/KLF7/RELN/RAPGEF2/EPHA4/LZTS1/RAP2A/DHX36/SHANK2/CELSR2/ABI2/YWHAH/BAIAP2/DBN1/FYN/CAPRIN1/TNIK/CTNND2/TMEM106B/DNM1L/SEMA4D/PARP6/GSK3B/DNM3/SS18L1/TRAK1/UBE3A/CAMK2B/ACTR2/KALRN/PICALM/PPFIA2/NGEF/LRP8/MAPK8IP2/ARHGAP33/SRCIN1/DVL1/RERE/TANC2/NLGN1/SEMA3A/CDKL5/RAB21/HECW2/NEDD4L/HECW1/PTEN/DCLK1/MEF2A/TRAK2/SARM1/WASL/CUL7/STK…	85	0.045454	0.22142	0.015002	0.13096
HP_AGENESIS_OF_CORPUS_CALLOSUM	HP:0001274	234	0.471865	1.82622	1.12528e-05	0.000124114	TUBB3/SOX11/DCC/L1CAM/ZBTB18/FOXG1/KIDINS220/FAT4/DACT1/NFIA/SOX4/PGAP1/KAT6B/SMARCA4/ZEB2/NFIX/EML1/HNRNPU/EP300/CDON/CREBBP/ARID1A/DCX/ATRX/POLR3A/SUZ12/SALL1/GTPBP2/ARID2/IGBP1/YY1/ASXL1/RNF113A/ARID1B/RAB3GAP1/EFNB1/SMARCD1/KRAS/CDK13/RERE/ACTG1/ZSWIM6/EPG5/MSH6/CTBP1/SOX3/ZNF148/DCHS1/NSD1/EHMT1/PHC1/CDK5/SMARCC2/GLDC/SMARCB1/PPP2R1A/PORCN/SMARCE1/PTDSS1/LETM1/SMO/C2CD3/COL4A1/CDK5RAP2/SLC12…	86	0.045508	0.20684	0.013931	0.12238
HP_INTELLECTUAL_DISABILITY_MODERATE	HP:0002342	163	0.448064	1.67624	7.06165e-05	0.000350562	TUBB3/FGFR3/FAT4/ANK3/PGAP1/MED13L/KDM5B/GRIA3/NFIX/GRIK2/SYP/ANKRD11/CLCN4/ATRX/ASXL3/HUWE1/PREPL/TNIK/CLIP1/DNMT3A/HCFC1/DMXL2/CASK/MECP2/WDFY3/PPM1B/POLR3A/FMR1/YY1/KIF5A/FAM126A/TBCD/KLF13/ACSL4/DLG3/TAF1/RPS6KA3/NDST1/SLC9A7/SETBP1/ENTPD1/AKT1/CUL4B/DMD/GDI1/DCHS1/TCF4/ZNF711/FMN2/RAB39B/NHS/PTDSS1/USP9X/STAG2/CDK5RAP2/RTTN/PCDH19/INPP5E/RSPRY1/FGFR2/PAK3/SARS/CC2D1A/FOXP1/ZC3H14/SLC45A1/B3G…	70	0.045825	0.22101	0.01338	0.13102
GO_POSITIVE_REGULATION_OF_MRNA_METABOLIC_PROCESS	GO:1903313	76	0.502295	1.70626	0.000884553	0.00247347	CELF4/ROCK2/PABPC1/DHX36/PUM1/ZFP36L1/TNRC6C/ROCK1/DAZAP1/CNOT6L/YTHDF1/CELF3/HNRNPD/RBM3/AGO2/SNRNP70/NUDT21/TARDBP/KHSRP/NANOS1/GIGYF2/LEO1/TRA2A/GTPBP1/YTHDF3/PRPF19/TNRC6B/CPEB3/CNOT1/TNRC6A/UPF1/RC3H1	32	0.04672	0.30141	0.012623	0.17966
GO_POSITIVE_REGULATION_OF_TRANSLATION	GO:0045727	119	0.384912	1.38917	0.0261359	0.0369724	SOX4/RPS4X/KHDRBS1/EIF3E/PABPC1/LARP1/DHX36/EEF2/RPL5/YTHDF1/PRKDC/CCL5/RPL30/HNRNPD/RPL26/RBM3/FMR1/PLXNB2/NPM1/DHX9/FXR2/NCK2/PPP1R15A/RXRA/YTHDF3/EIF3D/PAIP1/CTIF/LARP4B/EIF2B5/MAPK1/C1QBP/DDX3X/ELAVL1/CPEB3/EIF2S3/MRPS27/TRMT10C/DHX29/FXR1/PIWIL2/NAT10/RPS9/PASK/UCN/RPS6KB1/MTOR/FASTKD2/LARP4/LARP6/EIF5A2	51	0.04702	0.27723	0.01465	0.16555
HP_APLASIA_HYPOPLASIA_INVOLVING_THE_METACARPAL_BONES	HP:0005914	106	0.387027	1.37717	0.0341013	0.0453672	KMT2A/FAT4/GNAS/NIPBL/SETD5/DNMT3A/MYSM1/FZD2/RPS6KA3/PDE4D/SETBP1/IMPAD1/PTCH2/DCHS1/REV3L/PORCN/COL9A3/NHS/HDAC4/PLXND1/CD96/PCNT/NPR2/RAB3GAP2/LONP1/RSPRY1/PTCH1/FLNA/CHSY1/B3GALT6/FLNB/GLI3/VAC14	33	0.047398	0.31478	0.012975	0.18841
GO_INTRINSIC_COMPONENT_OF_POSTSYNAPTIC_MEMBRANE	GO:0098936	106	0.501218	1.7835	8.73112e-05	0.000405143	DCC/EPHA7/GRIA1/CNTN1/SHISA9/CNIH2/SLITRK1/NRCAM/EPHA4/SHISA6/PTPRO/SHISA7/CDH2/PTPRS/LRRC4B/NLGN2/EFNB3/NPTN/PCDH17/CLSTN1/SLC8A3/GABRA3/NLGN1/CACNG4/ABHD17B/GRM2/EFNB2/ADAM22/PRRT1/NRP2/CACNG3/GRIK5/EPHB2/NTRK3/LRFN4/LRRTM1/SORCS3/ABHD17A/SLITRK3/CLSTN2/GRIN1/CNTN2/CHRM3/LRRTM2/CLSTN3/GABRD/ERBB4/KCNC1/RGS7BP/GABRA5/ADORA1/DAGLA/LRFN5/ADRA2C/FLRT3/CACNG2/KCNA3/ABHD6/LRFN1/CHRNB2/CHRM1	61	0.047458	0.24138	0.013832	0.14453
GO_HINDBRAIN_DEVELOPMENT	GO:0030902	127	0.409425	1.48928	0.00654686	0.0126994	NFIB/RBFOX2/NEUROD2/SEZ6/PLXNA2/CNTN1/CDK5R1/HERC1/CTNNA2/NEUROD1/NCOA1/TBR1/DAB1/PAK1/PTPRS/AGTPBP1/SPTBN2/PTBP2/MECP2/LEF1/BCL2/HNRNPD/KDM2B/CEP290/KLHL1/RERE/NANOS1/DLC1/OPHN1/ABL1/WLS/SCRIB/ATRN/SEC24B/CDK5/CRK/TTC21B/GRIN1/SMO/MYH10/FOXP2/LRP6/PTPN11/ABAT/MAP2K1/DLL1/FLNA/KCNC1/NAGLU	49	0.047486	0.26116	0.013528	0.1564
GO_CATION_CHANNEL_COMPLEX	GO:0034703	185	0.530732	2.01105	1.15746e-05	0.000124114	CNTNAP2/CACNA1E/GRIA2/GRIA1/AKAP9/DPP10/SHISA9/SNAP25/GRIK3/CNIH2/GRIA3/KCNQ3/SCN3B/SCN2A/GRIK2/CACNA1A/SESTD1/SHISA6/CACNG8/SHISA7/ABCC9/CACNA1B/CACHD1/KCNN1/RYR3/STX1A/KCNB2/CACNA2D1/DLG2/CACNA1G/PKD1/CACNA1H/SCN2B/CACNA2D3/UNC80/KCNJ6/DLG3/KCNH2/NLGN1/SCN8A/CACNG4/KCNA6/CACNB4/CACNA1C/KCNIP3/CTTN/PDE4D/CACNG3/GRIK5/VWC2/HCN1/RYR2/SCN3A/VAMP2/TRPC6/PORCN/LRRC55/KCNMB4/STAC3/SCN9A/KCNA4/FKBP1B/G…	63	0.04756	0.24212	0.014102	0.14506
HP_BLEPHAROPHIMOSIS	HP:0000581	97	0.548305	1.92786	1.26295e-05	0.000124114	NFIB/FOXG1/KMT2A/FAT4/DACT1/KAT6B/BAZ1B/MYCN/ATP6V1A/HUWE1/MASP1/ABCC9/SETD5/DNMT3A/BCOR/MECP2/CLIP2/SALL1/RBPJ/KRAS/RERE/BCR/SOX9/CUL4B/LIG4/GATAD2B/DCHS1/SMAD4/ATR/KANSL1/BRPF1/STAC3/DGCR6/MAPK1/SMO/TBL1XR1	36	0.048279	0.29888	0.01309	0.17985
HP_PHENOTYPIC_VARIABILITY	HP:0003812	363	0.383438	1.53203	7.50003e-05	0.000365684	TUBB3/DCC/ZBTB18/ATP1A3/NEUROD2/SPTAN1/STXBP1/PRDM8/MED13L/BACH2/PAFAH1B1/GABRG2/GNAS/EP300/SCN2A/MATR3/PRPF8/RELN/CACNA1A/KIF1B/CDON/CREBBP/BMPR2/PUM1/PTPRO/DCX/GFPT1/ATP6V1A/KIF5C/TTN/FBXO11/WDR26/MAPK8IP3/RPS29/TMEM106B/PRRT2/DNM1L/RANBP2/TUBB4A/TENM4/SLC12A5/AGRN/KMT2B/FMR1/GTPBP2/ELOVL4/MAPKBP1/KIF5A/FBXO38/FAM126A/TBCD/CHRNA4/MICAL1/KLF13/DSTYK/SPAST/TRIT1/CACNB4/CDH23/MSH6/REEP1/FGF12/CSPP…	109	0.048561	0.18029	0.013714	0.10867
HP_ABNORMAL_FINGERNAIL_MORPHOLOGY	HP:0001231	152	0.427786	1.58906	0.000879257	0.00246584	SOX11/STXBP1/SOX4/SMARCA4/BAZ1B/GABBR2/ARID1A/HUWE1/GNA11/AFF4/MECP2/WNK1/APC2/CLIP2/MAP2K2/SUZ12/UBA1/RBPJ/ARID2/RNF113A/ARID1B/NPM1/USB1/EFNB1/SMARCD1/DVL1/KRAS/FZD2/RPS6KA3/HRAS/CDKL5/LIG4/SETD2/NSD1/NOTCH1/TBC1D24/SMARCC2/SMARCB1/KIF1A/SMARCE1/SHOC2/PTDSS1/SCN9A/PEX6/DOCK6/PEX1/DVL3/SRCAP	48	0.0486	0.24348	0.012221	0.14679
GO_DENDRITIC_SPINE_MORPHOGENESIS	GO:0060997	62	0.672533	2.21369	1.33501e-05	0.000124173	CDK5R1/PAFAH1B1/RELN/EPHA4/DHX36/SHANK2/ABI2/BAIAP2/DBN1/CAPRIN1/CTNND2/DNM1L/DNM3/UBE3A/CAMK2B/ACTR2/KALRN/PPFIA2/NGEF/LRP8/ARHGAP33/SRCIN1/DVL1/TANC2/NLGN1/PTEN/WASL/EPHB2/EPHB1/ARHGAP44/CDK5/KIF1A/HDAC6/SIPA1L1/LZTS3/TIAM1/SHANK1/BHLHB9/PAK3	39	0.048601	0.30114	0.01392	0.18156
GO_TRANSPORTER_COMPLEX	GO:1990351	267	0.442292	1.72988	1.10801e-05	0.000124114	CNTNAP2/CACNA1E/GRIA2/ATP1A3/GRIA1/AKAP9/DPP10/SHISA9/SNAP25/GRIK3/CNIH2/GRIA3/KCNQ3/SCN3B/GABRG2/LRRC7/SCN2A/GRIK2/CACNA1A/SESTD1/SHISA6/SHANK2/CACNG8/SHISA7/GABRB3/ABCC9/CACNA1B/CACHD1/KCNN1/STXBP5/RYR3/STX1A/KCNB2/CACNA2D1/DLG2/CACNA1G/CHRNA4/GABRA3/PKD1/CACNA1H/SCN2B/CACNA2D3/UNC80/KCNJ6/DLG3/KCNH2/NLGN1/SCN8A/CACNG4/LRRC8A/KCNA6/CACNB4/CACNA1C/KCNIP3/CTTN/PDE4D/CACNG3/ATP1B1/GRIK5/SCRIB/VWC2…	76	0.04891	0.2207	0.014134	0.13331
GO_PROTEIN_TARGETING	GO:0006605	409	0.382671	1.53988	3.1783e-05	0.000243254	RPL4/ANK3/RPL13/RPL18A/RPS2/RPL37/CDK5R1/RPS4X/YWHAG/DMTN/RPS3/RPL10A/RPL23/TOMM20/RPL9/RPSA/RPL38/RPL11/RPS6/RPL29/RPL7/RPL3/RPLP0/RPL6/RPL41/RPL10/RPL39/RPS18/RPS8/RPS12/RPS28/RPL27/RPS11/RPS3A/RPL5/RPL7A/PRKCI/RPS19/RPS7/RPS15A/HUWE1/RPS25/PAK1/FYN/AP3D1/TCAF1/RPS21/HPCA/RPS29/RPL34/RPLP1/RPL28/RPL27A/RPL36A/YWHAZ/RPS14/RPL35A/RPL32/RPL37A/NUMA1/BAP1/RPL22/SIAH3/TRAK1/RPL24/GDAP1/RPL23A/SORL1/…	137	0.049519	0.16131	0.013734	0.097786
HP_ABNORMALITY_OF_PELVIC_GIRDLE_BONE_MORPHOLOGY	HP:0002644	452	0.324461	1.31275	0.00766259	0.0144742	SOX11/FGFR3/KMT2A/FAT4/SOX4/KAT6B/SMARCA4/SNAP25/PAFAH1B1/NFIX/EP300/NIPBL/THRA/BAZ1B/USP7/CREBBP/ARID1A/ANKRD11/ATP6V1A/ATN1/RPS19/RPS15A/MASP1/TTN/ABCC9/GRIP1/SETD5/CHD4/WDR26/TET3/DST/AFF4/WNK1/APC2/CLIP2/POLR3A/AGRN/NDN/ARID2/ARID1B/TBCD/BIN1/SMARCD1/DVL1/UNC80/RERE/FZD2/DSTYK/TAF1/RPS6KA3/CSPP1/SETBP1/CTBP1/SOX9/AKT1/PTEN/MYO9A/GPHN/HACE1/TNNT1/DCHS1/SETD2/CUL7/NSD1/ANKH/SMAD4/ATR/KANSL1/SMA…	123	0.049837	0.1645	0.013142	0.099907

## Sheet: Cortical Interneurons - Schizop
Gene Set Name	Gene Set ID	Set Size	Enrichment Score	Normalized Enrichment Score (NES)	p-value	q-value	Leading-Edge Set	Leading-Edge Size	MAGMA's p-value	MAGMA's Beta	MAGMA's Beta Standard Error	MAGMA's Standard Error
HP_AUTISTIC_BEHAVIOR	HP:0000729	357	0.410427	1.75918	1.61598e-05	0.000162838	MAPT/ANK3/SCN3A/ARX/UCHL1/FOXP1/ACTL6B/KDM5B/SNRPN/SYT1/GDI1/FOXP2/YWHAG/AP3B2/GABRG2/MAPK10/STXBP1/AUTS2/ATP1A3/NDN/GNAQ/MEF2C/GNAO1/ASXL3/KDM6B/RERE/CACNA1B/SYP/PPP3CA/CAMTA1/ATRX/ZNF711/CACNA2D2/FOXG1/EEF1A2/CNTNAP2/REV3L/SARS/DNM1/AP1S2/GABRB3/AGTPBP1/EHMT1/HERC1/DLG4/PGAP1/SCN2A/TRIO/MAGEL2/CNKSR2/NRXN1/CASK/OPHN1/GABRA2/SCN9A/DMXL2/SYNJ1/SCN1A/MAPK8IP3/NALCN/CLIP2/ARID1B/SLC6A1/WDR26/CUX2/Z…	128	2.1538e-07	0.51675	0.042832	0.10218
GO_CALCIUM_ION_TRANSMEMBRANE_TRANSPORTER_ACTIVITY	GO:0015085	62	0.490702	1.65915	0.00407147	0.00935713	CACNG4/CACNB4/CACNB3/CACNA1B/CACNG2/FAM155A/GPM6A/CACNA2D2/GRIN2B/CACNA2D3/NCS1/CACNA1E/PANX1/CNR1/CDK5/CACNA1H/CACNB1/TRPC4/ATP2B4/ATP2B1/CUL5/CACNA1C	22	1.1847e-06	1.1149	0.038726	0.23617
GO_DIVALENT_INORGANIC_CATION_TRANSMEMBRANE_TRANSPORTER_ACTIVITY	GO:0072509	78	0.437985	1.54196	0.0103713	0.0191387	CACNG4/CACNB4/CACNB3/CACNA1B/CACNG2/FAM155A/GPM6A/CACNA2D2/GRIN2B/CACNA2D3/NCS1/CACNA1E/PANX1/CNR1/CDK5/CACNA1H/CACNB1/TRPC4/ATP2B4/ATP2B1/CUL5/CACNA1C	22	1.1847e-06	1.1149	0.038726	0.23617
GO_CALCIUM_ION_TRANSMEMBRANE_TRANSPORT	GO:0070588	149	0.395081	1.53332	0.00319844	0.00779898	CACNG4/JPH4/TSPAN13/CACNB4/CACNB3/CACNA1B/CACNG2/FGF14/FAM155A/GPM6A/CACNA2D2/CALM2/PRNP/GRIN2B/FYN/CACNA2D3/PLCG1/BIN1/NCS1/CACNA1E/MYO5A/PANX1/OPRL1/ASIC1/SESTD1/CDK5/NALCN/AKAP6/NOS1AP/CACNA1H/PDE4D/CACNB1/TRPC4/DDIT3/HPCA/MICU3/ATP2B4/CALM3/ATP2B1/CUL5/CACNA1C	41	1.2443e-06	0.84984	0.040276	0.1804
HP_ABNORMALITY_OF_CENTRAL_NERVOUS_SYSTEM_ELECTROPHYSIOLOGY	HP:0030178	326	0.423515	1.80032	1.62596e-05	0.000162838	MAPT/TUBB2A/SCN3A/ARX/FOXP1/ACTL6B/KDM5B/SNRPN/SYT1/CCDC88A/YWHAG/AP3B2/GABRG2/MAPK10/APC2/STXBP1/MAF/KCNQ2/CACNB4/GNAO1/SNAP25/SPTAN1/RERE/ALG2/CACNA1B/CTNNA2/PPP3CA/CNTN2/ARHGEF9/KIF1A/FOXG1/EEF1A2/PRNP/CNTNAP2/RUSC2/GRIN2B/SARS/DNM1/AP1S2/GABRB3/CACNA1E/PGAP1/SCN2A/PLCB1/CPLX1/CNKSR2/NRXN1/CASK/PEX26/GABRA2/SCN9A/DMXL2/SYNJ1/SCN1A/MYO9A/NALCN/XPA/SLC6A1/CUX2/CACNA1H/FRRS1L/STX1B/AGRN/SLC45A1/P…	104	1.4269e-06	0.53115	0.039249	0.11342
GO_CELL_JUNCTION_ORGANIZATION	GO:0034330	441	0.422776	1.84623	1.58634e-05	0.000162838	TUBA1A/INA/MAPT/GAP43/CDK5R1/MAP1B/ANK3/ROBO2/APC/TUBB/NRXN2/RAB3A/ACTB/ADD2/PFN2/SHANK1/GABRG2/ERC2/L1CAM/DBN1/DNER/DNM3/ERBB4/MEF2C/CACNB4/PPFIA2/CACNB3/MAPRE2/CXADR/CTNNA2/CAMK2B/MAGI2/CNTN2/DRP2/NTRK3/LHFPL4/ZNF804A/KIF1A/GRM5/CACNG2/LRRN3/GPM6A/NFASC/MAP4K4/CACNA2D2/PTPRD/PRNP/ARHGEF7/GRIN2B/FYN/PALM/CADM3/ZMYND8/PCLO/PTPRS/GABRB3/GRIPAP1/NRP2/CLSTN3/LDB1/EPHA4/FSCN1/SEZ6L/SPOCK2/NPAS4/MYO5A…	155	5.2552e-06	0.40416	0.036648	0.09169
GO_METAL_ION_TRANSMEMBRANE_TRANSPORTER_ACTIVITY	GO:0046873	164	0.34098	1.34079	0.0297703	0.0430666	CACNG4/SCN3A/ATP1A3/KCNQ2/CACNB4/SNAP25/CACNB3/CACNA1B/CACNG2/FAM155A/SCN3B/GPM6A/CACNA2D2/GRIN2B/CACNA2D3/KCNN1/NCS1/GRIK3/CACNA1E/ZDHHC17/PANX1/CNR1/SLC6A6/SCN2A/ASIC1/CDK5/KCNH8/SCN9A/KCNIP1/SCN1A/NALCN/SLC6A1/CACNA1H/CACNB1/TRPC4/KCNC1/ATP2B4/NIPA1/KCNMB4/ATP2B1/CUL5/CACNA1C/KCND2/SLC38A1/SLC18A2/GRIK5/SLC38A2/ATP2B2/ORAI2/SLC9A6/GRIK2/ATP2C1/SLC4A8/HCN3/SCN8A	55	9.0462e-06	0.65715	0.036058	0.15323
GO_SYNAPSE_ORGANIZATION	GO:0050808	291	0.527558	2.21692	1.64314e-05	0.000162838	TUBA1A/INA/MAPT/GAP43/CDK5R1/MAP1B/ANK3/ROBO2/TUBB/NRXN2/RAB3A/ACTB/ADD2/PFN2/SHANK1/GABRG2/ERC2/L1CAM/DBN1/DNER/DNM3/ERBB4/MEF2C/CACNB4/PPFIA2/CACNB3/CTNNA2/CAMK2B/MAGI2/CNTN2/DRP2/NTRK3/LHFPL4/ZNF804A/KIF1A/GRM5/CACNG2/LRRN3/GPM6A/NFASC/CACNA2D2/PTPRD/PRNP/GRIN2B/FYN/PALM/ZMYND8/PCLO/PTPRS/GABRB3/GRIPAP1/NRP2/CLSTN3/EPHA4/SEZ6L/SPOCK2/NPAS4/MYO5A/DLG2/CTTNBP2/FLRT2/DLG4/DSCAM/SRCIN1/CFL1/ARHGAP…	128	9.1479e-06	0.42976	0.035481	0.10027
GO_MULTICELLULAR_ORGANISMAL_SIGNALING	GO:0035637	89	0.506589	1.82347	0.000178651	0.000744592	ANK3/CACNG4/AKAP9/SCN3A/GPR88/ATP1A3/CACNB4/CACNB3/CXADR/NTRK3/CACNG2/SCN3B/NFASC/CACNA2D2/CALM2/CNTNAP2/CACNA2D3/BIN1/MEF2A/SCN2A/SCN9A/KCNIP1/SCN1A/JUP/CACNA1H/PDE4D/PAFAH1B1/CACNB1/NRCAM/ATP2B4/CALM3/KCNMB4/ATP2B1/SLC4A3/CACNA1C/KCND2	36	1.3351e-05	0.7854	0.034884	0.18695
HP_ABNORMAL_NERVOUS_SYSTEM_ELECTROPHYSIOLOGY	HP:0001311	384	0.379558	1.63746	3.21234e-05	0.000188356	MAPT/TUBB2A/SCN3A/ARX/FOXP1/ACTL6B/KDM5B/SNRPN/SYT1/CCDC88A/YWHAG/AP3B2/GABRG2/MAPK10/APC2/REEP1/STXBP1/GDAP1/MAF/KCNQ2/CACNB4/GNAO1/SNAP25/SPTAN1/RERE/ALG2/CACNA1B/CTNNA2/PPP3CA/CNTN2/ARHGEF9/KIF1A/NFASC/FOXG1/EEF1A2/PRNP/CNTNAP2/RUSC2/GRIN2B/SARS/DNM1/AP1S2/GABRB3/CACNA1E/PGAP1/SCN2A/PLCB1/CPLX1/MATR3/CNKSR2/NRXN1/CASK/PEX26/GABRA2/SCN9A/DMXL2/SYNJ1/SCN1A/MYO9A/NALCN/XPA/SLC6A1/CUX2/CACNA1H/FRR…	113	1.5851e-05	0.45438	0.035046	0.10917
HP_BRAIN_ATROPHY	HP:0012444	495	0.283599	1.24981	0.0215708	0.0338741	MAPT/SCN3A/ARX/UCHL1/DYNC1I2/ACTL6B/KDM5B/ACTB/FOXP2/YWHAG/AP3B2/KIDINS220/GABRG2/STXBP1/MAF/GNAQ/KCNQ2/MEF2C/GNAO1/GRIA4/SPTAN1/PRKAR1B/RERE/IRF2BPL/CACNA1B/PPP3CA/CAMTA1/KIF1A/ATRX/EEF1A2/PRNP/CNTNAP2/SARS/DNM1/AP1S2/PCLO/EHMT1/CACNA1E/MYO5A/HERC1/ADAR/PGAP1/SCN2A/CPLX1/PQBP1/TK2/TRAPPC2L/CNKSR2/NRXN1/APP/SERPINI1/CASK/TRAPPC4/OPHN1/ATP13A2/GABRA2/SCN9A/DMXL2/SYNJ1/SCN1A/MAPK8IP3/NALCN/STAMBP/X…	84	1.6233e-05	0.49012	0.033011	0.11791
GO_PROTEIN_LOCALIZATION_TO_MEMBRANE	GO:0072657	427	0.305944	1.33242	0.00625517	0.013124	NSG1/CDK5R1/ANK3/CACNG4/RAB3C/NRXN2/RAB3A/ACTB/GDI1/CCDC88A/YWHAG/MAPK10/REEP1/STXBP1/STX7/PAK1/SPTBN1/SNAP25/CACNB3/MAPK8/MAGI2/YWHAB/RABEP1/LYPD1/LIN7A/LHFPL4/PRKCZ/CACNG2/SCN3B/SNAP47/NFASC/TRAM1L1/TSPAN5/PRNP/PIK3R1/FYN/PALM/ZMYND8/NACAD/GRIPAP1/GOLGA7B/DPP6/LRRC7/MYO5A/EXOC5/CLASP2/DLG2/ZDHHC14/DLG4/CPLX1/MACF1/GRIP1/PACSIN1/NRXN1/BCL2L1/CDK5/PEX26/AP2B1/GOLGA4/YWHAZ/REEP2/JUP/VTI1B/RAB11FIP…	121	1.9598e-05	0.41199	0.032915	0.10016
HP_ABSENT_SPEECH	HP:0001344	194	0.447794	1.79982	1.70166e-05	0.000162838	BCL11B/KIF5C/SCN3A/ACTL6B/SYT1/CCDC88A/AP3B2/GABRG2/STXBP1/NEDD4L/GNAO1/ASXL3/SMARCA2/GRIA4/ZSWIM6/RERE/CACNA1B/CTNNA2/PPP3CA/CAMK2B/FRMD4A/KIF1A/ATRX/FOXG1/EEF1A2/CNTNAP2/GRIN2B/DNM1/LINGO1/CACNA1E/SMARCE1/HERC1/PGAP1/CPLX1/MACF1/TRIO/TRAPPC2L/MAGEL2/CNKSR2/NRXN1/CASK/NALCN/WDR26/CDC42/FRRS1L/CHMP1A/UBA5/PPP2R1A/TRIT1/ASH1L/CYFIP2/TANGO2/DHX30/RAB11B/DEAF1/MECP2/UBE3A/KIAA1109/TUBA8/SLC9A6/USP7	61	3.2252e-05	0.60529	0.034103	0.15144
GO_PASSIVE_TRANSMEMBRANE_TRANSPORTER_ACTIVITY	GO:0022803	136	0.450581	1.72745	0.000262022	0.000995237	CACNG4/SCN3A/GRIA2/GABRG2/GRIA1/KCNQ2/CACNB4/GRIA4/SNAP25/CACNB3/CACNA1B/TMEM63B/CACNG2/FAM155A/SCN3B/GPM6A/CACNA2D2/GRIN2B/CACNA2D3/GABRB3/KCNN1/NCS1/GRIK3/CACNA1E/PANX1/CNR1/SCN2A/ASIC1/CDK5/KCNH8/GABRA2/SCN9A/KCNIP1/SCN1A/NALCN/GABRA3/CACNA1H/CACNB1/TRPC4/ANO8/ANO4/KCNC1/CHRNB2/KCNMB4/CUL5/CACNA1C/KCND2	47	3.4174e-05	0.651	0.033028	0.16344
HP_HYPOPLASIA_OF_THE_CORPUS_CALLOSUM	HP:0002079	318	0.409765	1.73796	1.62737e-05	0.000162838	TUBA1A/SOX11/TUBB2B/SOX4/KIF5C/TUBB2A/SCN3A/ARX/DYNC1I2/ACTL6B/TUBB/KDM5B/CCDC88A/AP3B2/KIDINS220/SMARCC2/STXBP1/MAF/KCNQ2/MEF2C/NEDD4L/GNAO1/ASXL3/ATL1/SMARCA4/GRIA4/MAPRE2/SPTAN1/ZSWIM6/SMARCD1/RERE/KDM1A/CTNNA2/CCDC174/FOXG1/RUSC2/SARS/PCLO/SMARCE1/ADAR/PGAP1/SCN2A/MACF1/CEP120/CASK/ATP13A2/DMXL2/SYNJ1/MAPK8IP3/NALCN/STAMBP/ARID1B/WDR26/NT5C2/GBA2/IGF1R/CDC42/FRRS1L/VPS53/USP9X/BCOR/TBCE/SLC45…	70	4.1344e-05	0.52508	0.031551	0.13335
HP_MOTOR_DELAY	HP:0001270	394	0.336069	1.45323	0.000656809	0.00210491	TUBA1A/BCL11B/DCX/CHD3/TUBB2B/FOXP1/DYNC1I2/TUBB/KDM5B/SNRPN/SYT1/ZFP57/KIDINS220/STXBP1/GDAP1/ATP1A3/NDN/PAK1/KMT2E/ARHGEF2/KCNQ2/MEF2C/ASXL3/ATL1/GRIA4/SNAP25/MAPRE2/ZSWIM6/SMARCD1/ALG2/KDM1A/TUBB4A/PDE10A/MYH7/ZNF711/NFASC/FOXG1/CNTNAP2/REV3L/MN1/RUSC2/TRIM2/SARS/ATP6V1E1/AGTPBP1/BIN1/PGAP1/NEB/FBXO11/CPLX1/TRIO/TK2/MAGEL2/DMXL2/SCN1A/MYO9A/MAPK8IP3/NALCN/WDR26/NT5C2/WASF1/IGF1R/FRRS1L/KLC2/BC…	67	5.7143e-05	0.53579	0.031705	0.13884
GO_INORGANIC_ION_TRANSMEMBRANE_TRANSPORT	GO:0098660	355	0.345906	1.48173	0.000647019	0.00207869	ANK3/CACNG4/AKAP9/SCN3A/GABRG2/JPH4/XPR1/ATP1A3/TSPAN13/KCNQ2/CACNB4/NEDD4L/HECW1/SNAP25/CACNB3/CACNA1B/ATP6V0A1/GRM5/CACNG2/FGF14/FAM155A/SCN3B/GPM6A/CACNA2D2/CALM2/PRNP/ATP6V0B/GRIN2B/FYN/CACNA2D3/ATP6V1E1/GABRB3/PLCG1/DPP6/BIN1/KCNN1/NCS1/CACNA1E/ZDHHC17/MYO5A/PANX1/WNK2/SLC6A6/SCN2A/ATP6V1H/OPRL1/ASIC1/SESTD1/ATP6V1B2/CDK5/VPS9D1/KLHL24/KCNH8/GABRA2/ATP6V0D1/SCN9A/KCNIP1/SCN1A/NALCN/AKAP6/SLC…	86	7.7956e-05	0.47425	0.032133	0.12538
HP_ABNORMALITY_OF_MOUTH_SHAPE	HP:0011338	164	0.38017	1.49489	0.00483509	0.0106365	SOX11/FOXP1/SNRPN/CCDC88A/ZFP57/NDN/MEF2C/ASXL3/ZSWIM6/SMARCD1/KDM1A/TUBB4A/AFF4/KIF1A/ATRX/CCDC174/EEF1A2/PIK3R1/UBA1/REV3L/AP1S2/PCLO/MAFB/EHMT1/FBXO11/CPLX1/DST/MAGEL2/NALCN/PHF21A/CDC42/PDE4D/KMT2A/TET3/PRKAR1A/AHI1/DCHS1/MED13L/PPP2R1A/HERC2/RAI1	41	8.5869e-05	0.65354	0.03021	0.17389
GO_REGULATION_OF_NEURON_DIFFERENTIATION	GO:0045664	473	0.440511	1.93435	1.57801e-05	0.000162838	STMN2/SOX11/DPYSL3/CRMP1/MAPT/BCL11B/NREP/ISL1/BCL11A/PLK2/RUFY3/ISLR2/CDK5R1/MAP1B/TUBB2B/MAP2/RGS2/ROBO2/ZFHX3/SYT1/GDI1/CCDC88A/YWHAG/SHANK1/KIDINS220/PLXNA2/RTN4/L1CAM/INPP5F/DBN1/ROBO1/DRAXIN/SYT4/MAP6/PARP6/MYCBP2/PAK1/DNM3/ARHGEF2/MEF2C/NEDD4L/PPFIA2/SEMA6C/CSNK1E/HECW1/OLFM1/BRSK1/NDRG4/SNAP25/RAC3/GDPD5/ZSWIM6/DTX1/KDM1A/CTNNA2/NAP1L2/PPP3CA/CAMK2B/MAGI2/TRIM46/CNTN2/ZFHX2/TIAM2/NTRK3/RA…	178	9.3747e-05	0.3156	0.030874	0.084471
HP_ABNORMAL_EMOTION_AFFECT_BEHAVIOR	HP:0100851	306	0.322706	1.36315	0.00821842	0.0160833	MAPT/MYT1L/ANK3/ARX/UCHL1/FOXP1/DYNC1I2/SYT1/GABRG2/MAPK10/SMARCC2/STXBP1/KMT2E/CACNB4/GNAO1/SMARCA2/GRIA4/PRKAR1B/ZSWIM6/RERE/CAMTA1/FGF14/ATRX/NFASC/FOXG1/EEF1A2/PRNP/CNTNAP2/RUSC2/SARS/DNM1/AP1S2/GABRB3/LINGO1/EHMT1/ADAR/SCN2A/CPLX1/TRIO/TK2/NRXN1/CASK/ATP13A2/DNMT3A/DMXL2/SYNJ1/SCN1A/NALCN/ARID1B/SLC6A1/WDR26/CUX2/WASF1/PIK3CA/VPS53/USP9X/BCOR/KMT2C/SYN1/KMT2A/UBA5/PRKAR1A/CHD2/SLITRK1/DCHS1/…	91	9.3906e-05	0.4298	0.030139	0.11505
GO_VOLTAGE_GATED_ION_CHANNEL_ACTIVITY	GO:0005244	67	0.538074	1.8442	0.000417476	0.00148339	CACNG4/SCN3A/KCNQ2/CACNB4/SNAP25/CACNB3/CACNA1B/CACNG2/SCN3B/CACNA2D2/GRIN2B/CACNA2D3/NCS1/CACNA1E/CNR1/SCN2A/CDK5/KCNH8/SCN9A/KCNIP1/SCN1A/NALCN/CACNA1H/CACNB1/KCNC1/CACNA1C/KCND2	27	0.00011614	0.81635	0.031408	0.22172
HP_INTERICTAL_EEG_ABNORMALITY	HP:0025373	176	0.508685	2.01945	1.71427e-05	0.000162838	TUBB2A/SCN3A/ARX/ACTL6B/KDM5B/SYT1/CCDC88A/YWHAG/AP3B2/GABRG2/MAPK10/STXBP1/KCNQ2/CACNB4/GNAO1/SNAP25/SPTAN1/ALG2/CACNA1B/PPP3CA/ARHGEF9/KIF1A/EEF1A2/CNTNAP2/GRIN2B/SARS/DNM1/GABRB3/CACNA1E/PGAP1/SCN2A/PLCB1/CPLX1/CNKSR2/NRXN1/CASK/GABRA2/SCN9A/DMXL2/SYNJ1/SCN1A/MYO9A/SLC6A1/CUX2/CACNA1H/FRRS1L/STX1B/AGRN/SLC45A1/UBA5/CLIP1/CHD2/DOCK7/MED13L/SCARB2/CYFIP2/GNB1/MECP2/TNIK/ROGDI/NECAP1/GRIK2/SYNGAP…	69	0.00012744	0.49617	0.030038	0.13563
GO_POSTSYNAPSE	GO:0098794	423	0.514559	2.23887	1.59324e-05	0.000162838	INA/MAPT/NSG1/GAP43/BCL11A/CDK5R1/MAP1B/MAP2/CNIH2/ANK3/CACNG4/AKAP9/GNG3/DLGAP4/ACTB/GRIA2/DYNLL2/ADD2/PFN2/SHANK1/DCLK1/RPH3A/GABRG2/RTN4/APC2/DBN1/STXBP1/TENM2/GRIA1/ABR/DNM3/ARHGEF2/ERBB4/APBA2/MEF2C/PPFIA2/GRIA4/SPTBN1/SNAP25/SAMD14/CTNNA2/PPP3CA/MAGI2/CNTN2/DRP2/NTRK3/ARHGEF9/PRKAR2B/LIN7A/LHFPL4/PRKCZ/ZNF804A/KIF1A/GRM5/CACNG2/SNAP47/GPM6A/RUSC1/PRNP/CALB1/GRIN2B/FYN/PALM/GABBR1/DNM1/CPLX2…	212	0.00012914	0.2787	0.029683	0.076256
HP_ABNORMAL_AGGRESSIVE_IMPULSIVE_OR_VIOLENT_BEHAVIOR	HP:0006919	194	0.395783	1.59077	0.000748732	0.00234204	MAPT/MYT1L/ANK3/ARX/FOXP1/DYNC1I2/SYT1/MAPK10/SMARCC2/STXBP1/KMT2E/CACNB4/GNAO1/SMARCA2/RERE/CAMTA1/FGF14/ATRX/NFASC/EEF1A2/PRNP/CNTNAP2/RUSC2/SARS/DNM1/AP1S2/GABRB3/LINGO1/EHMT1/SCN2A/CPLX1/TRIO/NRXN1/CASK/ATP13A2/DNMT3A/DMXL2/SCN1A/NALCN/ARID1B/SLC6A1/CUX2/WASF1/USP9X/BCOR/KMT2C/SYN1/KMT2A/CHD2/SLITRK1/DCHS1/MED13L/HERC2/GLS/TSC1/CREBBP/RAI1	57	0.00012916	0.55761	0.031146	0.15257
GO_NEURON_PROJECTION_GUIDANCE	GO:0097485	183	0.542164	2.16284	1.70949e-05	0.000162838	CRMP1/BCL11B/GAP43/ISL1/CDK5R1/TUBB2B/NRXN3/KIF5C/ROBO2/DLX5/ARX/NCAM1/KIF5A/PLXNA2/EVL/L1CAM/ROBO1/DRAXIN/APBB2/KLF7/MYCBP2/KIF3A/DPYSL5/SEMA6C/CHL1/DOK4/SPTBN1/SPTAN1/ZSWIM6/GRB2/VSTM2L/RNF165/CNTN2/PLXNA4/FEZ1/NFASC/FOXG1/DPYSL2/PIK3R1/FYN/EPHA5/CHN1/PLCG1/NRP2/EPHA4/USP33/FLRT2/EFNB3/DSCAM/TRIO/SPTBN2/NRXN1/APP/CDK5/OPHN1/CELSR3/SEMA4C/SEMA4G/DSCAML1/VLDLR/PTPRO/SH3KBP1/LRP1/PIK3CA/DPYSL4/SEM…	67	0.00013518	0.51644	0.030797	0.14176
GO_CELL_JUNCTION_ASSEMBLY	GO:0034329	252	0.368206	1.52444	0.000931734	0.00282285	GAP43/MAP1B/ROBO2/APC/NRXN2/ACTB/ADD2/SHANK1/GABRG2/DNER/DNM3/ERBB4/MEF2C/MAGI2/NTRK3/LHFPL4/LRRN3/GPM6A/NFASC/MAP4K4/PTPRD/ARHGEF7/PCLO/PTPRS/GABRB3/CLSTN3/LDB1/FSCN1/SPOCK2/NPAS4/FBLIM1/CLASP2/FLRT2/DSCAM/MACF1/DST/SPTBN2/NRXN1/APP/CDK5/OPHN1/CNTN5/SLITRK3/GABRA2/BCR/CAMSAP3/HDAC7/CLASP1/MYO9A/JUP/BHLHB9/PTPRO/CUX2/LRP1/CDC42/PIP5K1C/AGRN/WHAMM/NRCAM/CHRNB2/KIRREL3/NLGN2/NRG1/SH3BP1/NPTN/SLITRK…	67	0.00013541	0.50768	0.030275	0.13937
GO_REGULATION_OF_MEMBRANE_POTENTIAL	GO:0042391	214	0.517893	2.10547	1.6889e-05	0.000162838	MLLT11/MAPT/CELF4/CNIH2/ANK3/CACNG4/AKAP9/SCN3A/SHANK1/GABRG2/GRIA1/GPR88/ATP1A3/TAC1/GNAQ/MEF2C/CACNB4/NEDD4L/CACNB3/CXADR/CACNA1B/PPP3CA/NTRK3/PRKCZ/GRM5/CACNG2/FGF14/SCN3B/GRIN2B/GABBR1/ZMYND8/GABRB3/BIN1/MAPK8IP2/GRIK3/CACNA1E/NPAS4/ARL6IP5/CNR1/DLG4/SCN2A/ASIC1/NRXN1/BCL2L1/APP/CDK5/RIMS2/KCNH8/GABRA2/SCN9A/SCN1A/JUP/NALCN/AKAP6/NOS1AP/NETO1/GABRA3/CUX2/CACNA1H/GSK3B/STX1B/PXK/YWHAH/NRCAM/KC…	78	0.00018378	0.45249	0.029359	0.12699
GO_ION_TRANSMEMBRANE_TRANSPORTER_ACTIVITY	GO:0015075	333	0.328207	1.39749	0.0036928	0.00873418	CACNG4/SCN3A/GRIA2/SLC32A1/GABRG2/XPR1/GRIA1/ATP1A3/SLCO5A1/KCNQ2/CACNB4/GRIA4/SNAP25/CACNB3/CACNA1B/ATP6V0A1/TMEM63B/CACNG2/FAM155A/SCN3B/GPM6A/CACNA2D2/SLC25A4/ATP6V0B/SFXN3/GRIN2B/CACNA2D3/ATP6V1E1/GABRB3/KCNN1/NCS1/GRIK3/CACNA1E/ZDHHC17/PANX1/CNR1/SLC6A6/SCN2A/ATP6V1H/ASIC1/ATP6V1B2/CDK5/ATP13A2/SLCO3A1/KCNH8/GABRA2/ATP6V0D1/SCN9A/KCNIP1/SCN1A/SLC36A4/NALCN/SLC29A4/SLC6A1/GABRA3/CACNA1H/ATP6V…	100	0.00020019	0.39441	0.028999	0.11139
GO_REGULATION_OF_CELL_PROJECTION_ORGANIZATION	GO:0031344	486	0.46303	2.03755	1.57401e-05	0.000162838	STMN2/DPYSL3/CRMP1/MAPT/GAP43/BCL11A/PLK2/RUFY3/ISLR2/FNBP1L/CDK5R1/MAP1B/TUBB2B/MAP2/RGS2/ROBO2/APC/SYT1/GDI1/CDC42EP3/CCDC88A/PFN2/SHANK1/KIDINS220/PLXNA2/EVL/RTN4/L1CAM/INPP5F/DBN1/AUTS2/TENM2/ROBO1/DRAXIN/SYT4/MAP6/PARP6/MYCBP2/PAK1/DNM3/MEF2C/NEDD4L/PPFIA2/SEMA6C/HECW1/OLFM1/BRSK1/NDRG4/SNAP25/ZSWIM6/KDM1A/CTNNA2/PPP3CA/CAMK2B/MAGI2/TRIM46/CNTN2/TIAM2/NTRK3/NAV3/NEGR1/PLXNA4/ZNF804A/KIF1A/FE…	180	0.00021232	0.29879	0.029393	0.08476
HP_ENCEPHALOPATHY	HP:0001298	191	0.402624	1.61444	0.000528884	0.00178858	SCN3A/ARX/ACTL6B/CCDC88A/YWHAG/AP3B2/GABRG2/MAPK10/STXBP1/ATP1A3/KMT2E/KCNQ2/MEF2C/GNAO1/SPTAN1/CACNA1B/PPP3CA/ARHGEF9/CACNA2D2/EEF1A2/PRNP/CNTNAP2/GRIN2B/DNM1/GABRB3/CACNA1E/SCN2A/PLCB1/CPLX1/TK2/CNKSR2/NRXN1/SERPINI1/GABRA2/SYNJ1/SCN1A/SLC6A1/CUX2/FRRS1L/TBCE/BSCL2/UBA5/DNM1L/CHD2/DOCK7/GLS/TRIT1/CYFIP2/STAT2/MECP2/ROGDI/NECAP1/ADAM22/SYNGAP1/SLC25A22/PACS2/SCN8A/CLTC/ATP6V1A	59	0.00022169	0.499	0.028114	0.14202
GO_CELL_PART_MORPHOGENESIS	GO:0032990	500	0.477889	2.10769	1.57124e-05	0.000162838	CRMP1/MAPT/BCL11B/GAP43/ISL1/BCL11A/RUFY3/ISLR2/CDK5R1/MAP1B/TUBB2B/RBFOX2/NRXN3/MAP2/KIF5C/ANK3/ROBO2/DLX5/ARX/NCAM1/UCHL1/KIF5A/RAB3A/ACTB/SYT1/GDI1/SHANK1/TOP2B/DCLK1/KIDINS220/PLXNA2/EVL/RTN4/L1CAM/DBN1/STXBP1/AUTS2/ROBO1/DRAXIN/APBB2/SYT4/MAP6/KLF7/PARP6/MYCBP2/TAOK3/KIF3A/STMN1/NDN/DPYSL5/PAK1/DNM3/NEDD4L/PPFIA2/SEMA6C/CHL1/ATL1/DOK4/HECW1/OLFM1/BRSK1/SPTBN1/SPTAN1/ZSWIM6/NYAP1/RERE/GRB2/VS…	180	0.00024906	0.3006	0.029572	0.086316
GO_TAXIS	GO:0042330	301	0.38361	1.61789	8.17755e-05	0.00038683	CRMP1/BCL11B/GAP43/ISL1/CDK5R1/TUBB2B/NRXN3/KIF5C/ROBO2/DLX5/ARX/NCAM1/KIF5A/PLXNA2/EVL/L1CAM/ROBO1/DRAXIN/APBB2/KLF7/MYCBP2/KIF3A/DPYSL5/DUSP1/SEMA6C/CHL1/DOK4/SPTBN1/CXADR/SPTAN1/ZSWIM6/GRB2/SCG2/VSTM2L/RNF165/CNTN2/NTRK3/PLXNA4/CHGA/MTUS1/FEZ1/NFASC/FOXG1/DPYSL2/PIK3R1/FYN/EPHA5/CHN1/PLCG1/NRP2/EPHA4/USP33/FLRT2/EFNB3/DSCAM/TRIO/SPTBN2/NRXN1/APP/CDK5/OPHN1/CELSR3/SEMA4C/ANGPT1/SEMA4G/DSCAML1/V…	91	0.00025221	0.42152	0.029229	0.12116
GO_CATION_CHANNEL_ACTIVITY	GO:0005261	100	0.557241	2.04189	1.78218e-05	0.000162838	CACNG4/SCN3A/GRIA2/GRIA1/KCNQ2/CACNB4/GRIA4/SNAP25/CACNB3/CACNA1B/TMEM63B/CACNG2/FAM155A/SCN3B/GPM6A/CACNA2D2/GRIN2B/CACNA2D3/KCNN1/NCS1/GRIK3/CACNA1E/PANX1/CNR1/SCN2A/ASIC1/CDK5/KCNH8/SCN9A/KCNIP1/SCN1A/NALCN/CACNA1H/CACNB1/TRPC4/KCNC1/CHRNB2/KCNMB4/CUL5/CACNA1C/KCND2	41	0.00027373	0.59054	0.027987	0.17082
HP_POOR_HEAD_CONTROL	HP:0002421	124	0.422374	1.59881	0.00219888	0.00578654	SCN3A/ARX/ACTL6B/YWHAG/AP3B2/GABRG2/STXBP1/GNAO1/SNAP25/ALG2/CACNA1B/PPP3CA/MYH7/EEF1A2/DNM1/PCLO/SCN2A/CNKSR2/CASK/GABRA2/DMXL2/SYNJ1/MYO9A/AGRN/UBA5/SLC18A2/CYFIP2/NECAP1/GFPT1/GPHN/SYNGAP1/SLC25A22/SCN8A/IREB2/CLTC/ATP6V1A/TRIM8/NDUFB10	38	0.00031918	0.63716	0.0283	0.18655
HP_RIGIDITY	HP:0002063	128	0.417165	1.58587	0.00226379	0.00593709	MAPT/SCN3A/ARX/UCHL1/ACTL6B/YWHAG/AP3B2/GABRG2/STXBP1/ATL1/CACNA1B/TUBB4A/PPP3CA/EEF1A2/PRNP/SLC25A4/DNM1/MYO5A/ADAR/SCN2A/TK2/CNKSR2/CASK/ATP13A2/GABRA2/SCN9A/SYNJ1/SCN1A/REEP2	29	0.00032697	0.68244	0.02721	0.20019
HP_DYSKINESIA	HP:0100660	157	0.44872	1.75413	0.000121427	0.000539633	SCN3A/ARX/UCHL1/ACTL6B/KDM5B/SYT1/YWHAG/AP3B2/GABRG2/STXBP1/KCNQ2/GNAO1/CACNA1B/PDE10A/PPP3CA/FGF14/FOXG1/EEF1A2/GRIN2B/SARS/DNM1/GABRB3/PGAP1/SCN2A/CNKSR2/CASK/ATP13A2/GABRA2/DMXL2/SYNJ1/NALCN/CUX2/PIK3CA/FRRS1L/SLC45A1/UBA5/CLIP1/SLC18A2/CYFIP2/DEAF1/TNIK/NECAP1/INPP5K/GRIK2/VPS35/SYNGAP1/C9orf72/SLC25A22/MLH3/SCN8A/IREB2/CLTC/ATP6V1A/CRBN/TRIM8/SURF1/PINK1/TRAPPC9/FBXO31/GRIN1/SCO2/GBA/TECR/SE…	64	0.00033292	0.48682	0.028355	0.14301
GO_TRANSPORTER_COMPLEX	GO:1990351	134	0.542808	2.07685	1.74911e-05	0.000162838	CNIH2/CACNG4/AKAP9/SCN3A/GRIA2/SHANK1/GABRG2/GRIA1/ATP1A3/KCNQ2/CACNB4/GRIA4/SNAP25/CACNB3/CACNA1B/CACNG2/SCN3B/CACNA2D2/CALM2/CNTNAP2/GRIN2B/CACNA2D3/GABRB3/DPP6/KCNN1/GRIK3/LRRC7/CACNA1E/DLG2/DLG4/SCN2A/SESTD1/PORCN/GABRA2/SCN9A/KCNIP1/SCN1A/AKAP6/NOS1AP/GABRA3/CACNA1H/PDE4D/CACNB1/TRPC4/SHISA7/KCNC1/MICU3/CHRNB2/CALM3/KCNMB4/CACNA1C/KCND2/STX1A/CPT1C/CTTN/GRIK5/DLG3	57	0.00034596	0.50095	0.027735	0.14762
HP_DELAYED_GROSS_MOTOR_DEVELOPMENT	HP:0002194	144	0.498299	1.92412	1.74429e-05	0.000162838	BCL11B/CHD3/FOXP1/DYNC1I2/KDM5B/SYT1/KIDINS220/PAK1/KMT2E/ASXL3/GRIA4/ZSWIM6/SMARCD1/KDM1A/MYH7/NFASC/CNTNAP2/RUSC2/TRIM2/BIN1/FBXO11/CPLX1/TRIO/TK2/MAGEL2/MYO9A/MAPK8IP3/WDR26/WASF1/KLC2/AGRN/KMT2A/DYNC1H1/TET3/CFL2/AHI1/PPP2R1A/HERC2/GLS/RAI1/FLRT1/SLC18A2/TANGO2/DHX30/RAB11B/EP300/COG1	47	0.0003531	0.53375	0.02679	0.15755
HP_IMPAIRMENT_IN_PERSONALITY_FUNCTIONING	HP:0031466	386	0.294033	1.26887	0.0233739	0.03583	MAPT/BCL11B/SCN3A/UCHL1/FOXP1/ACTL6B/KDM5B/YWHAG/AP3B2/GABRG2/MAPK10/STXBP1/XPR1/ATP1A3/KMT2E/ERBB4/PRKAR1B/CACNA1B/PDE10A/PPP3CA/FGF14/ATRX/NFASC/EEF1A2/PRNP/DNAJC5/SLC25A4/SARS/DNM1/GABRB3/EPHA4/EHMT1/SMARCE1/PGAP1/SCN2A/PQBP1/TK2/MAGEL2/MATR3/CNKSR2/APP/ATP13A2/AP2S1/GABRA2/DNMT3A/SCN9A/BCR/SYNJ1/SCN1A/CLIP2/SLC6A1/CUX2/CACNA1H/IGF1R/PIK3CA/FRRS1L/STX1B/UNC13A/SLC45A1/KMT2A/TET3/UBA5/CLIP1/PRK…	103	0.0003556	0.35806	0.02659	0.10575
GO_CATION_TRANSMEMBRANE_TRANSPORTER_ACTIVITY	GO:0008324	240	0.361396	1.48821	0.00189308	0.00510373	CACNG4/SCN3A/GRIA2/SLC32A1/GRIA1/ATP1A3/KCNQ2/CACNB4/GRIA4/SNAP25/CACNB3/CACNA1B/ATP6V0A1/TMEM63B/CACNG2/FAM155A/SCN3B/GPM6A/CACNA2D2/ATP6V0B/SFXN3/GRIN2B/CACNA2D3/ATP6V1E1/KCNN1/NCS1/GRIK3/CACNA1E/ZDHHC17/PANX1/CNR1/SLC6A6/SCN2A/ATP6V1H/ASIC1/ATP6V1B2/CDK5/ATP13A2/KCNH8/ATP6V0D1/SCN9A/KCNIP1/SCN1A/SLC36A4/NALCN/SLC29A4/SLC6A1/CACNA1H/ATP6V0E2/SLC45A1/ATP6V1D/CACNB1/TRPC4/KCNC1/ATP6V1F/CHRNB2/ATP…	78	0.00042078	0.41843	0.027324	0.1253
GO_REGULATION_OF_DEVELOPMENTAL_GROWTH	GO:0048638	204	0.426337	1.72376	3.39415e-05	0.000197514	MAPT/BASP1/BCL11A/RUFY3/ISLR2/CDK5R1/MAP1B/MAP2/RGS2/ARX/SYT1/GDI1/RTN4/L1CAM/DBN1/DRAXIN/SYT4/PAK1/ERBB4/MEF2C/NEDD4L/SEMA6C/OLFM1/CXADR/TRIM46/NTRK3/PLXNA4/CACNA2D2/DPYSL2/PTPRS/CPNE5/DSCAM/PLCB1/MACF1/APP/GPR21/CDK5/IST1/RIMS2/GOLGA4/SEMA4C/ULK2/SEMA4G/PROX1/AKAP6/BBS4/LRP1/GSK3B/JARID2/PIK3CA/AGRN/UNC13A/PAFAH1B1/SEMA3F/NRCAM/RIMS1/MEIS1/LIMK1/PLXNA3/RND2/RAI1/DCC/TTL/CTTN/ZFYVE27/SMURF1/ATP8…	70	0.00043556	0.43457	0.026504	0.13051
HP_ESODEVIATION	HP:0020045	88	0.438427	1.57529	0.00640166	0.0133226	APC/SNRPN/SYT1/KIDINS220/NDN/PAK1/SOBP/KDM6B/SNAP25/ZSWIM6/RERE/IRF2BPL/DPP6/MAGEL2/MYO9A/NALCN/AGRN/PDE4D/CHMP1A/CYB5R3/HERC2/TRIT1	22	0.00049699	1.0041	0.032413	0.30492
GO_GATED_CHANNEL_ACTIVITY	GO:0022836	103	0.519017	1.91041	5.33627e-05	0.000266602	CACNG4/SCN3A/GRIA2/GABRG2/GRIA1/KCNQ2/CACNB4/GRIA4/SNAP25/CACNB3/CACNA1B/TMEM63B/CACNG2/FAM155A/SCN3B/CACNA2D2/GRIN2B/CACNA2D3/GABRB3/KCNN1/NCS1/GRIK3/CACNA1E/CNR1/SCN2A/ASIC1/CDK5/KCNH8/GABRA2/SCN9A/KCNIP1/SCN1A/NALCN/GABRA3/CACNA1H/CACNB1/ANO8/ANO4/KCNC1/CHRNB2/KCNMB4/CACNA1C/KCND2	43	0.00051219	0.55771	0.027067	0.16981
GO_ION_TRANSMEMBRANE_TRANSPORT	GO:0034220	499	0.336328	1.48307	4.71357e-05	0.000248083	RGS2/CNIH2/ANK3/CACNG4/AKAP9/SCN3A/GRIA2/SLC32A1/SHANK1/GABRG2/JPH4/XPR1/GRIA1/ATP1A3/TSPAN13/KCNQ2/MEF2C/CACNB4/NEDD4L/GRIA4/HECW1/SNAP25/CACNB3/CACNA1B/ATP6V0A1/TMEM63B/GRM5/CACNG2/FGF14/FAM155A/SCN3B/GPM6A/CACNA2D2/CALM2/PRNP/ATP6V0B/GRIN2B/FYN/CACNA2D3/ATP6V1E1/GABRB3/PLCG1/DPP6/UNC79/BIN1/KCNN1/NCS1/MAPK8IP2/GRIK3/LRRC7/CACNA1E/ZDHHC17/MYO5A/PANX1/DLG2/ARL6IP5/DLG4/WNK2/SLC6A6/SCN2A/ATP6V1H/…	118	0.00054791	0.34452	0.027407	0.10551
HP_ABNORMALITY_OF_BRAINSTEM_MORPHOLOGY	HP:0002363	147	0.380014	1.47258	0.00752625	0.0149952	TUBA1A/TUBB2B/TUBB2A/DYNC1I2/TUBB/MAPK10/ARHGEF2/SPTAN1/RERE/CTNNA2/KIF1A/DNM1/PCLO/GABRB3/SMARCE1/MACF1/MAST1/SCN1A/VLDLR/CUX2/ZIC1/PIK3CA/USP9X/PAFAH1B1/CHMP1A/DYNC1H1/DNM1L/CHD2/AHI1/DOCK7/PPP2R1A	31	0.00056014	0.7304	0.029122	0.22411
HP_DELAYED_ABILITY_TO_WALK	HP:0031936	85	0.579256	2.06955	1.79019e-05	0.000162838	BCL11B/CHD3/FOXP1/DYNC1I2/KDM5B/SYT1/PAK1/KMT2E/ASXL3/GRIA4/ZSWIM6/SMARCD1/KDM1A/NFASC/RUSC2/TRIM2/FBXO11/CPLX1/TRIO/MAGEL2/MYO9A/MAPK8IP3/WDR26/WASF1/DYNC1H1/AHI1/HERC2/RAI1/SLC18A2/TANGO2/DHX30/RAB11B/COG1	33	0.00057499	0.60779	0.025848	0.18692
HP_EEG_WITH_FOCAL_EPILEPTIFORM_DISCHARGES	HP:0011185	78	0.516106	1.81699	0.000396125	0.0014306	ARX/ACTL6B/KDM5B/SYT1/GABRG2/MAPK10/STXBP1/GNAO1/PPP3CA/ARHGEF9/SARS/DNM1/GABRB3/PGAP1/SCN2A/CASK/SCN9A/DMXL2/SCN1A/CUX2/FRRS1L/SLC45A1/CLIP1/CHD2/DOCK7/MED13L/GNB1/MECP2/TNIK/GRIK2/SLC25A22/CRBN/TRIM8	33	0.00064194	0.62455	0.026561	0.19395
HP_DISINHIBITION	HP:0000734	130	0.446737	1.70187	0.00040312	0.00144571	MAPT/SCN3A/UCHL1/ACTL6B/KDM5B/YWHAG/AP3B2/GABRG2/STXBP1/CACNA1B/PPP3CA/EEF1A2/SARS/DNM1/PGAP1/SCN2A/MAGEL2/CNKSR2/APP/GABRA2/SCN9A/SYNJ1/SCN1A/SLC6A1/FRRS1L/SLC45A1/UBA5/CLIP1/CHD2/TSC1/CREBBP/CYFIP2/EP300/SQSTM1/PHIP/TNIK/NECAP1/SPAST/USP7/GRIK2/VPS35/SYNGAP1/C9orf72/SCN8A/CLTC/ATP6V1A/CRBN/PINK1/C19orf12/ABCA7/AP2M1/TRAPPC9/FBXO31	53	0.00066238	0.51543	0.026969	0.16051
HP_EPILEPTIC_ENCEPHALOPATHY	HP:0200134	81	0.6144	2.17737	1.7964e-05	0.000162838	SCN3A/ARX/AP3B2/GABRG2/STXBP1/KMT2E/KCNQ2/MEF2C/GNAO1/SPTAN1/CACNA1B/PPP3CA/ARHGEF9/CACNA2D2/EEF1A2/CNTNAP2/GRIN2B/DNM1/GABRB3/CACNA1E/SCN2A/PLCB1/CPLX1/NRXN1/SYNJ1/SCN1A/SLC6A1/CUX2/FRRS1L/DNM1L/CHD2/DOCK7/GLS/CYFIP2/ROGDI/NECAP1/ADAM22/SYNGAP1/SLC25A22/PACS2/SCN8A/ATP6V1A	42	0.0006812	0.5955	0.028222	0.18591
GO_POSITIVE_REGULATION_OF_NEURON_DIFFERENTIATION	GO:0045666	262	0.491236	2.04138	1.66099e-05	0.000162838	STMN2/SOX11/DPYSL3/MAPT/RUFY3/ISLR2/MAP1B/TUBB2B/RGS2/ROBO2/SYT1/GDI1/SHANK1/KIDINS220/PLXNA2/L1CAM/DBN1/ROBO1/SYT4/MAP6/PARP6/PAK1/ARHGEF2/MEF2C/NEDD4L/CSNK1E/NDRG4/GDPD5/KDM1A/NAP1L2/CAMK2B/MAGI2/TIAM2/NTRK3/RARB/NEGR1/PLXNA4/BRINP2/ZNF804A/FEZ1/FOXG1/PTPRD/BRINP1/FYN/ZMYND8/EPHA4/LRRC7/CPEB3/SS18L1/CPNE5/CNR1/DLG4/DSCAM/RNF112/MACF1/GRIP1/PACSIN1/ACTR2/SERPINI1/APBB1/IST1/RIMS2/TRIM67/GOLGA4/I…	102	0.00072757	0.35863	0.026501	0.11263
HP_ABNORMALITY_OF_ESOPHAGUS_PHYSIOLOGY	HP:0025270	382	0.329046	1.4187	0.0015921	0.00439211	MAPT/MAP1B/SCN3A/ARX/ACTL6B/KIF5A/ACTB/SYT1/YWHAG/AP3B2/GABRG2/REEP1/STXBP1/ATP1A3/PAK1/GNAQ/NEDD4L/GNAO1/SNAP25/ZSWIM6/RERE/IRF2BPL/CACNA1B/TUBB4A/PPP3CA/CAMK2B/MYH7/CAMTA1/AFF4/KIF1A/ATRX/FOXG1/EEF1A2/PRNP/SLC25A4/CNTNAP2/REV3L/DNAJB6/DNM1/LINGO1/EHMT1/ADAR/NEB/CPLX1/MACF1/TK2/MAGEL2/TSPYL1/MATR3/CNKSR2/NRXN1/APP/PORCN/ATP13A2/GABRA2/SCN9A/IDH1/SYNJ1/MYO9A/NALCN/CLIP2/WDR26/GBA2/AGRN/CHMP1A/KMT…	122	0.0007349	0.31754	0.025369	0.099819
GO_POSTSYNAPTIC_MEMBRANE	GO:0045211	149	0.590456	2.29157	1.73828e-05	0.000162838	NSG1/CNIH2/ANK3/CACNG4/AKAP9/GRIA2/SHANK1/RPH3A/GABRG2/DBN1/TENM2/GRIA1/DNM3/ERBB4/GRIA4/CTNNA2/CNTN2/NTRK3/LIN7A/LHFPL4/GRM5/CACNG2/GRIN2B/GABBR1/DNM1/PTPRS/GABRB3/NRP2/CLSTN3/EPHA4/GRIK3/DLG2/EFNB3/DLG4/MAGEE1/SORCS3/GRIP1/CNKSR2/APBB1/SLITRK3/GABRA2/SEMA4C/SHC4/SLC6A1/NETO1/GABRA3/PTPRO/ZC4H2/IQSEC3/LZTS1/PRR7/SHISA7/NRCAM/KCNC1/CHRNB2/NLGN2/NPTN/SLITRK1/CACNA1C/KCND2/DCC/GRIK5/NRP1/ATP2B2/PCD…	82	0.00078628	0.39647	0.026381	0.1254
HP_INFANTILE_ONSET	HP:0003593	297	0.322337	1.35762	0.00938759	0.0178284	DCX/CHD3/GAD1/SCN3A/DYNC1I2/ACTL6B/KDM5B/SYT1/YWHAG/KIDINS220/GABRG2/GDAP1/PAK1/KMT2E/KCNQ2/SPTAN1/ZSWIM6/RERE/PDE10A/MYH7/KIF1A/CACNA2D2/EEF1A2/PIK3R1/KITLG/RUSC2/AP1S2/GABRB3/MYO5A/DLG4/ADAR/NEB/SCN2A/CPLX1/MACF1/TK2/TRAPPC2L/MAGEL2/SPTBN2/OPHN1/MAST1/SCN9A/SCN1A/WDR26/CUX2/VPS53/TBCE/KLHL7/PDP1/AP3D1/DOCK7/MED13L/HERC2/TSC1/MMAA/TRIT1/SLC18A2/ASH1L/PRKCD/DHX30/DEAF1/GNB1/PHIP/CORO1A/GFPT1/ADAM…	89	0.00081475	0.34341	0.023813	0.10898
GO_METAL_ION_TRANSPORT	GO:0030001	385	0.306032	1.32046	0.0101682	0.018824	ANK3/CACNG4/AKAP9/SCN3A/JPH4/ATP1A3/TSPAN13/KCNQ2/CACNB4/NEDD4L/HECW1/SNAP25/CACNB3/CACNA1B/PPP3CA/CAMK2B/ATP6V0A1/CACNG2/FGF14/FAM155A/SCN3B/GPM6A/CACNA2D2/CALM2/PRNP/ATP6V0B/GRIN2B/FYN/SLC22A17/CACNA2D3/ATP6V1E1/PLCG1/DPP6/BIN1/KCNN1/NCS1/CACNA1E/ZDHHC17/MYO5A/PANX1/WNK2/COMMD3/SLC6A6/SCN2A/NKAIN3/ATP6V1H/OPRL1/ASIC1/SESTD1/ATP6V1B2/CASK/CDK5/KLHL24/KCNH8/ATP6V0D1/SCN9A/KCNIP1/SCN1A/NALCN/AKAP6…	112	0.00081577	0.34129	0.026562	0.10832
HP_UNSTEADY_GAIT	HP:0002317	108	0.535774	1.98653	1.77415e-05	0.000162838	MAPT/BCL11B/CHD3/SCN3A/ACTL6B/KDM5B/YWHAG/AP3B2/GABRG2/REEP1/STXBP1/ATP1A3/PAK1/ZSWIM6/CACNA1B/PDE10A/PPP3CA/CAMTA1/KIF1A/EEF1A2/PRNP/DNM1/MATR3/CNKSR2/MAST1/GABRA2/SYNJ1/MAPK8IP3	28	0.00083688	0.63133	0.024735	0.20085
HP_HYPSARRHYTHMIA	HP:0002521	128	0.520955	1.98043	1.75488e-05	0.000162838	TUBB2A/SCN3A/ARX/ACTL6B/KDM5B/CCDC88A/YWHAG/AP3B2/GABRG2/STXBP1/KCNQ2/GNAO1/SPTAN1/ALG2/CACNA1B/PPP3CA/KIF1A/EEF1A2/CNTNAP2/GRIN2B/SARS/DNM1/CACNA1E/PGAP1/SCN2A/PLCB1/CNKSR2/NRXN1/CASK/GABRA2/DMXL2/SYNJ1/CUX2/FRRS1L/SLC45A1/UBA5/CLIP1/DOCK7/CYFIP2/TNIK/ROGDI/NECAP1/GRIK2/SYNGAP1/SLC25A22/SCN8A/CLTC/ATP6V1A/CRBN/TRIM8	50	0.00085823	0.50061	0.025931	0.15964
HP_MYOCLONUS	HP:0001336	218	0.421808	1.71843	5.05689e-05	0.000259078	MAPT/SCN3A/ARX/ACTL6B/KIF5A/CCDC88A/YWHAG/AP3B2/GABRG2/MAPK10/STXBP1/KCNQ2/CACNB4/GNAO1/SPTAN1/CACNA1B/PPP3CA/CNTN2/NFASC/EEF1A2/PRNP/DNAJC5/GRIN2B/DNM1/GABRB3/CACNA1E/SMARCE1/ADAR/SCN2A/PLCB1/CPLX1/TSPYL1/CNKSR2/APP/SERPINI1/CASK/ATP13A2/GABRA2/SCN9A/DMXL2/SYNJ1/SCN1A/STAMBP/SLC6A1/CUX2/CACNA1H/PIK3CA/FRRS1L	48	0.00087747	0.49938	0.025603	0.15958
GO_CELL_BODY	GO:0044297	376	0.478549	2.06079	1.61036e-05	0.000162838	STMN2/DPYSL3/CRMP1/MAPT/GAP43/RUFY3/CDK5R1/MAP1B/MAP2/KIF5C/CACNG4/AKAP9/GNG3/UCHL1/KIF5A/TUBB/SYT5/CD200/GDI1/GRIA2/SV2A/RTN4/MAPK10/L1CAM/INPP5F/GRIA1/SYT4/DNER/ELAVL4/ATP1A3/TAC1/NDN/DPYSL5/ARHGEF2/GNAO1/GRIA4/RBFOX3/OLFM1/SST/CXADR/RAC3/GDPD5/CACNA1B/TUBB4A/PDE10A/CNTN2/DRP2/TIAM2/PRKAR2B/BRINP2/PRKCZ/ZNF804A/KIF1A/SNAP47/FEZ1/GPM6A/EEF1A2/CALB1/CNTNAP2/ARHGEF7/BRINP1/FYN/EPHA5/CPLX2/PTPRS/EN…	152	0.00088662	0.28891	0.02585	0.09241
HP_ABNORMALITY_OF_THE_NASAL_TIP	HP:0000436	203	0.393784	1.59106	0.00069658	0.00221029	ARX/FOXP1/APC/DYNC1I2/ACTL6B/KDM5B/ACTB/SYT1/GDI1/STXBP1/AUTS2/ASXL3/ZSWIM6/SMARCD1/RERE/KDM1A/SYP/CAMTA1/ECEL1/RARB/ATRX/ZNF711/FOXG1/RUSC2/ATP6V1E1/TONSL/PQBP1/CNKSR2/ATP6V1B2/CASK/PORCN/MRAS/ARID1B/PHF21A/WDR26/IGF1R/CDC42/USP9X/BCOR/PDE4D/KMT2A/SCYL2	42	0.00089589	0.51331	0.024622	0.16435
HP_DEVELOPMENTAL_REGRESSION	HP:0002376	235	0.332282	1.3652	0.0137717	0.0240514	SCN3A/ARX/ACTL6B/YWHAG/AP3B2/GABRG2/STXBP1/GNAO1/SPTAN1/IRF2BPL/CACNA1B/PPP3CA/ARHGEF9/FOXG1/EEF1A2/GRIN2B/DNM1/AGTPBP1/ADAR/SCN2A/PLCB1/CPLX1/TK2/TRAPPC2L/CNKSR2/NRXN1/CASK/PEX26/GABRA2/DNMT3A/SCN9A/DMXL2/SYNJ1/SCN1A/XPA/CLIP2/SLC6A1/WASF1/PIK3CA/FRRS1L/STX1B/TBCE/BSCL2/UBA5/CHD2/LIMK1/CYFIP2/TANGO2/DEAF1/GNB1/MECP2/ROGDI/NECAP1/PEX1/SLC9A6/SYNGAP1/PEX5/SLC25A22/MLH3/SCN8A/CLTC/ATP6V1A	62	0.00093853	0.43195	0.024752	0.13891
GO_SYNAPTIC_MEMBRANE	GO:0097060	216	0.602667	2.45226	1.68885e-05	0.000162838	GAD2/NSG1/CNIH2/ANK3/CACNG4/AKAP9/SYT1/GRIA2/SHANK1/RPH3A/GABRG2/SYT6/ERC2/DBN1/STXBP1/TENM2/GRIA1/DNM3/ERBB4/GRIA4/SNAP25/NIPSNAP1/SNAP91/CTNNA2/SYP/CNTN2/NTRK3/LIN7A/LHFPL4/GRM5/CACNG2/GPM6A/GRIN2B/PALM/GABBR1/CADM3/DNM1/PTPRS/GABRB3/NRP2/CLSTN3/EPHA4/GRIK3/ZDHHC17/DLG2/CNR1/EFNB3/DLG4/MAGEE1/SCN2A/SORCS3/GRIP1/CNKSR2/NRXN1/CASK/APBB1/CNTN5/RIMS2/SLITRK3/PDE2A/GABRA2/SEMA4C/ITSN1/SYNJ1/SHC4/SLC…	121	0.00096137	0.32351	0.026173	0.10428
HP_HYPODONTIA	HP:0000668	116	0.384507	1.44155	0.0163162	0.0272015	BCL11B/SCN3A/APC/ACTL6B/YWHAG/AP3B2/GABRG2/STXBP1/CCDC28B/CACNA1B/PPP3CA/EEF1A2/PIK3R1/DNM1/CPLX1/TRIO/CNKSR2/ATP6V1B2/PORCN/GABRA2/SYNJ1/CLIP2	22	0.00099426	0.73496	0.025528	0.23766
GO_AXON	GO:0030424	432	0.597095	2.6033	1.58947e-05	0.000162838	STMN2/DPYSL3/CRMP1/GAD2/MAPT/STMN4/BASP1/GAP43/RUFY3/STMN3/CDK5R1/MAP1B/MAP2/KIF5C/ANK3/ROBO2/GAD1/SCN3A/ATCAY/UCHL1/KIF5A/RAB3A/NAV1/NEFM/ACTB/SYT1/TMOD2/ATAT1/SYT5/CD200/GDI1/SLC32A1/AP3B2/GABRG2/ERC2/L1CAM/INPP5F/DBN1/STXBP1/MAP9/AUTS2/TENM2/GRIA1/ROBO1/APBB2/ABR/SYT4/MAP6/ELAVL4/MYCBP2/KIF3A/ATP1A3/TAC1/PAK1/DNM3/KCNQ2/KIF21B/PPFIA2/ATL1/NMNAT2/OLFM1/BRSK1/CYTH2/SPTBN1/SNAP25/CXADR/RAC3/GDPD5…	205	0.00099442	0.24275	0.02536	0.078497
GO_REGULATION_OF_NEURON_PROJECTION_DEVELOPMENT	GO:0010975	372	0.476343	2.04954	1.61064e-05	0.000162838	STMN2/DPYSL3/CRMP1/MAPT/BCL11A/PLK2/RUFY3/ISLR2/CDK5R1/MAP1B/TUBB2B/MAP2/RGS2/ROBO2/SYT1/GDI1/CCDC88A/SHANK1/KIDINS220/PLXNA2/RTN4/L1CAM/INPP5F/DBN1/ROBO1/DRAXIN/SYT4/MAP6/PARP6/MYCBP2/PAK1/DNM3/MEF2C/NEDD4L/PPFIA2/SEMA6C/HECW1/OLFM1/BRSK1/NDRG4/SNAP25/ZSWIM6/KDM1A/CTNNA2/PPP3CA/CAMK2B/MAGI2/TRIM46/CNTN2/TIAM2/NTRK3/NEGR1/PLXNA4/ZNF804A/KIF1A/FEZ1/PTPRD/CAMSAP2/DPYSL2/HDAC2/FYN/CHN1/ZMYND8/PTPRS/…	147	0.00099537	0.28531	0.025442	0.09227
GO_SYNAPSE_ASSEMBLY	GO:0007416	111	0.57595	2.14452	1.77117e-05	0.000162838	GAP43/MAP1B/ROBO2/NRXN2/ADD2/SHANK1/GABRG2/DNER/DNM3/ERBB4/MEF2C/MAGI2/NTRK3/LHFPL4/LRRN3/GPM6A/PTPRD/PCLO/PTPRS/GABRB3/CLSTN3/SPOCK2/NPAS4/FLRT2/DSCAM/SPTBN2/NRXN1/APP/CDK5/CNTN5/SLITRK3/GABRA2/BHLHB9/CUX2/AGRN/NRCAM/CHRNB2/KIRREL3/NLGN2/NRG1/NPTN/SLITRK1	42	0.001089	0.53918	0.025241	0.1759
HP_HYPERACTIVITY	HP:0000752	295	0.419653	1.76628	1.64002e-05	0.000162838	TUBB2B/ANK3/SCN3A/ARX/FOXP1/DYNC1I2/ACTL6B/KDM5B/SNRPN/GDI1/YWHAG/AP3B2/GABRG2/MAPK10/APC2/SMARCC2/STXBP1/AUTS2/NDN/GNAQ/GNAO1/KDM6B/GRIA4/ZSWIM6/RERE/CACNA1B/SYP/PPP3CA/CAMTA1/ATRX/ZNF711/EEF1A2/PRNP/CNTNAP2/RUSC2/SARS/DNM1/GABRB3/DPP6/PGAP1/SCN2A/FBXO11/CPLX1/TRIO/MAGEL2/CNKSR2/NRXN1/CASK/OPHN1/GABRA2/DMXL2/BCR/SYNJ1/SCN1A/CLIP2/CUX2/SH3KBP1/CACNA1H/PIK3CA/FRRS1L/USP9X/SLC45A1/PDE4D/KMT2A/BSCL2…	105	0.0011985	0.32469	0.024348	0.10693
GO_DEVELOPMENTAL_GROWTH	GO:0048589	411	0.311766	1.353	0.00487719	0.0106834	MAPT/BASP1/GAP43/BCL11A/RUFY3/ISLR2/CDK5R1/MAP1B/MAP2/RGS2/ARX/KDM5B/SYT1/GDI1/SHANK1/DCLK1/RTN4/L1CAM/DBN1/AUTS2/DRAXIN/SYT4/SMPD3/NDN/PAK1/ERBB4/APBA2/MEF2C/NEDD4L/SEMA6C/OLFM1/NDRG4/CXADR/PRMT2/PPP3CA/MAGI2/TRIM46/SORBS2/NTRK3/RARB/PLXNA4/PRKCZ/ATRX/RAPH1/CACNA2D2/DPYSL2/PTPRS/NRP2/UNC79/RTF1/CPNE5/DSCAM/PLCB1/PAK6/MACF1/PLEKHA1/SPTBN2/APP/GPR21/CDK5/IST1/RIMS2/GOLGA4/SEMA4C/ULK2/PPP3CB/SEMA4G…	87	0.0013511	0.37152	0.025172	0.12383
GO_DENDRITIC_TREE	GO:0097447	407	0.499665	2.16689	1.59826e-05	0.000162838	NSG2/MAPT/NSG1/GAP43/PLK2/RUFY3/CDK5R1/MAP1B/MAP2/KIF5C/CNIH2/ANK3/AKAP9/ATCAY/GNG3/KIF5A/GRIA2/SLC32A1/SHANK1/RPH3A/SV2A/L1CAM/JPH4/INPP5F/DBN1/TENM2/GRIA1/ABR/SYT4/DNER/MAP6/ELAVL4/DPYSL5/PAK1/DNM3/ARHGEF2/APBA2/KIF21B/GNAO1/PPFIA2/CHL1/GRIA4/SAMD14/MAPK8/CACNA1B/PPP3CA/MAGI2/DRP2/PRKAR2B/BRINP2/LHFPL4/ZNF804A/KIF1A/WDR47/SNAP47/FEZ1/GPM6A/NFASC/PRNP/CALB1/CNTNAP2/BRINP1/FYN/GABBR1/EPHA5/DNM1/C…	151	0.0013569	0.27416	0.024531	0.09142
GO_NERVOUS_SYSTEM_PROCESS	GO:0050877	436	0.41292	1.80128	1.58914e-05	0.000162838	MAPT/CELF4/PLK2/RBFOX2/NRXN3/THRA/CNIH2/ANK3/CACNG4/AKAP9/SCN3A/UCHL1/DLGAP4/NRXN2/RAB3A/TMOD2/FOXP2/SHANK1/GABRG2/JPH4/GRIA1/GPR88/ABR/SYT4/MYCBP2/TAC1/SRRM4/NDN/MEF2C/CHL1/SOBP/BRSK1/NDRG4/SNAP25/CACNB3/RAC3/PRKAR1B/NIPSNAP1/CTNNA2/PPP3CA/CNTN2/ZFHX2/PBX3/NTRK3/CAMTA1/GNAL/PRKAR2B/LHFPL4/PRKCZ/GRM5/CACNG2/SCN3B/WDR47/NFASC/PRNP/CALB1/CNTNAP2/BRINP1/GRIN2B/FYN/JAKMIP1/ZMYND8/GABRB3/AGTPBP1/CASP3…	158	0.0014074	0.26259	0.024275	0.087887
HP_STEREOTYPY	HP:0000733	137	0.417105	1.60112	0.00144816	0.00404569	MAPT/CHD3/FOXP1/KDM5B/SNRPN/SYT1/GABRG2/AUTS2/MEF2C/ASXL3/RERE/ATRX/FOXG1/CNTNAP2/SARS/GABRB3/EHMT1/PGAP1/CPLX1/TRIO/NRXN1/WDR26/CACNA1H/FRRS1L/SLC45A1/KMT2A/CLIP1/DOCK7/HERC2/TSC1/CREBBP/RAI1/RAB11B/DEAF1/EP300/SQSTM1/TRAPPC6B/MECP2/TNIK/SLC9A6/GRIK2/ALKBH8/C9orf72/SCN8A/CRBN/BCORL1/TBC1D23/TRAPPC9/FBXO31/BRAF/MGAT2/TECR/ADNP/POGZ/TUSC3/TMEM106B/CRADD/MBD5/MED23/EDC3/SIK1/THOC2/C12orf4	63	0.001411	0.43629	0.024792	0.14606
HP_INABILITY_TO_WALK	HP:0002540	140	0.469092	1.80515	6.9791e-05	0.000336944	MAPT/SCN3A/DYNC1I2/ACTL6B/SYT1/STXBP1/GDAP1/ERBB4/KCNQ2/MEF2C/ASXL3/GRIA4/CACNA1B/CTNNA2/CAMK2B/KIF1A/CACNA2D2/SLC25A4/TRIM2/DNAJB6/DNM1/AGTPBP1/CACNA1E/ADAR/NEB/CPLX1/TK2/TRAPPC2L/MAGEL2/MAST1/SYNJ1/MAPK8IP3	32	0.0014403	0.53915	0.022225	0.18088
GO_SYNAPTIC_SIGNALING	GO:0099536	408	0.564662	2.44939	1.59795e-05	0.000162838	GAD2/MAPT/CELF4/NSG1/PLK2/CDK5R1/MAP1B/TUBB2B/CNIH2/CACNG4/AKAP9/GAD1/LY6H/DLGAP4/KIF5A/NRXN2/RAB3A/SYT1/TMOD2/SYT5/GRIA2/SLC32A1/YWHAG/PFN2/SHANK1/RPH3A/GABRG2/SYT6/SV2A/ERC2/JPH4/DBN1/STXBP1/GRIA1/ABR/SYT4/TAC1/GNAQ/APBA2/KCNQ2/MEF2C/CACNB4/PPFIA2/NPY/BRSK1/SST/SNAP25/CACNB3/RAC3/PRKAR1B/CACNA1B/SYP/PPP3CA/CAMK2B/CNTN2/DRP2/PRKAR2B/LYPD1/LIN7A/PRKCZ/GRM5/CACNG2/FGF14/SNAP47/CACNA2D2/PTPRD/PRNP/…	183	0.0015088	0.24542	0.024344	0.082734
HP_ABNORMAL_SOCIAL_BEHAVIOR	HP:0012433	129	0.374012	1.42329	0.0171627	0.0282462	UCHL1/SNRPN/SYT1/FOXP2/AP3B2/GABRG2/MEF2C/CAMTA1/CACNA2D2/FOXG1/CNTNAP2/GABRB3/AGTPBP1/HERC1/NRXN1/APP/SYNJ1/NALCN/CLIP2/CUX2/CACNA1H/TET3/UBA5/LIMK1/DOCK7/MED13L/TSC1/RAB11B/DEAF1/MECP2/GPHN/IREB2/EBP/NDUFB10/PINK1/SH2B1/TBC1D23/ABCA7/RLIM/NDUFB9/COG6/GRIN1	42	0.0015949	0.51051	0.024487	0.1731
GO_CELL_MORPHOGENESIS_INVOLVED_IN_NEURON_DIFFERENTIATION	GO:0048667	427	0.488413	2.12709	1.59165e-05	0.000162838	CRMP1/MAPT/BCL11B/GAP43/ISL1/RUFY3/ISLR2/CDK5R1/MAP1B/TUBB2B/RBFOX2/NRXN3/MAP2/KIF5C/ANK3/ROBO2/DLX5/ARX/NCAM1/UCHL1/KIF5A/RAB3A/ACTB/GDI1/SHANK1/TOP2B/DCLK1/KIDINS220/PLXNA2/EVL/RTN4/L1CAM/DBN1/STXBP1/AUTS2/ROBO1/DRAXIN/APBB2/MAP6/KLF7/PARP6/MYCBP2/KIF3A/STMN1/NDN/DPYSL5/PAK1/DNM3/MEF2C/NEDD4L/PPFIA2/SEMA6C/CHL1/ATL1/DOK4/HECW1/OLFM1/BRSK1/SPTBN1/SPTAN1/ZSWIM6/RERE/GRB2/VSTM2L/CTNNA2/RNF165/PPP3…	137	0.0016039	0.29163	0.025014	0.098939
GO_POSITIVE_REGULATION_OF_CELL_DEVELOPMENT	GO:0010720	357	0.389019	1.66742	1.61598e-05	0.000162838	STMN2/SOX11/DPYSL3/MAPT/RUFY3/ISLR2/MAP1B/TUBB2B/RGS2/ROBO2/SYT1/GDI1/SHANK1/KIDINS220/PLXNA2/L1CAM/DBN1/ROBO1/SYT4/MAP6/PARP6/PAK1/ARHGEF2/MEF2C/NEDD4L/CSNK1E/NDRG4/RAC3/GDPD5/KDM1A/NAP1L2/CAMK2B/MAGI2/TIAM2/NTRK3/RARB/NEGR1/PLXNA4/BRINP2/ZNF804A/FEZ1/FOXG1/PTPRD/ARHGEF7/BRINP1/HDAC2/FYN/ZMYND8/EPHA4/BIN1/LRRC7/CPEB3/SS18L1/CPNE5/CNR1/DLG4/DSCAM/RNF112/MACF1/GRIP1/PACSIN1/ACTR2/SERPINI1/APBB1/IS…	112	0.0018435	0.31395	0.024325	0.1081
GO_CARDIAC_CONDUCTION	GO:0061337	65	0.494681	1.68556	0.00303669	0.00750465	CACNG4/AKAP9/ATP1A3/CACNB4/CACNB3/CXADR/CACNG2/SCN3B/CACNA2D2/CALM2/CACNA2D3/BIN1/MEF2A/KCNIP1/JUP/PDE4D/CACNB1/ATP2B4/CALM3/ATP2B1/SLC4A3/CACNA1C/KCND2	23	0.001887	0.67809	0.024082	0.23407
HP_GASTROESOPHAGEAL_REFLUX	HP:0002020	208	0.360612	1.46147	0.00428334	0.00971378	MAP1B/SCN3A/ACTL6B/SYT1/YWHAG/AP3B2/GABRG2/STXBP1/PAK1/NEDD4L/SNAP25/ZSWIM6/RERE/CACNA1B/PPP3CA/CAMK2B/CAMTA1/AFF4/KIF1A/ATRX/FOXG1/EEF1A2/SLC25A4/CNTNAP2/DNM1/EHMT1/ADAR/CPLX1/MAGEL2/TSPYL1/CNKSR2/NRXN1/PORCN/GABRA2/SCN9A/SYNJ1/MYO9A/NALCN/CLIP2/WDR26/AGRN/CHMP1A/KMT2A/KLHL7/UBA5/LIMK1/MEIS2/RAI1/CYFIP2/DEAF1/ARNT2/KAT6B/MECP2/SEC63/NECAP1/GPHN/SLC9A6/USP7/SYNGAP1/KIAA0319L/SCN8A/CLTC/ATP6V1A	63	0.0019594	0.38121	0.021844	0.13213
GO_ORGANELLE_LOCALIZATION	GO:0051640	481	0.332473	1.46198	0.000188988	0.000775106	TUBA1A/MAPT/FNBP1L/MAP1B/MAP2/KIF5C/CNIH2/AKAP9/ATCAY/UCHL1/DYNC1I2/KIF5A/TUBB/RAB3C/RAB3A/SYT1/YWHAG/AP3B2/PLXNA2/STXBP1/GRIA1/SYT4/MAP6/KIF3A/STX7/DNM3/KIFAP3/ARHGEF2/PPFIA2/CSNK1E/BRSK1/NDRG4/SNAP25/SNAP91/TUBB4A/MAGI2/TRIM46/PRKAR2B/LIN7A/CHGA/PRKCZ/KIF1A/KIF3C/TUBA4A/FEZ1/DCTN3/DNM1/CPLX2/PCLO/BIN1/MYO5A/CLASP2/MAP4/BRSK2/MEF2A/CEP120/TRAPPC2L/ACTR2/CDK5/TRAPPC4/YWHAZ/CLASP1/SYNJ1/SEPT5/MOSP…	120	0.0019637	0.30119	0.023857	0.10442
HP_AGGRESSIVE_BEHAVIOR	HP:0000718	144	0.41072	1.58595	0.00165707	0.0045228	MAPT/MYT1L/ANK3/FOXP1/DYNC1I2/MAPK10/SMARCC2/KMT2E/CACNB4/SMARCA2/CAMTA1/FGF14/NFASC/EEF1A2/PRNP/CNTNAP2/RUSC2/SARS/DNM1/AP1S2/GABRB3/LINGO1/EHMT1/CPLX1/TRIO/NRXN1/ATP13A2/DNMT3A/SCN1A/ARID1B/SLC6A1/CUX2/USP9X/BCOR/SYN1/KMT2A/CHD2/SLITRK1/MED13L/HERC2/TSC1/DEAF1/SQSTM1/MECP2/PHIP/BPTF/SPAST/USP7/TRIP12/C9orf72/EBP/TTC19	52	0.0019709	0.44865	0.023708	0.15561
GO_PRESYNAPSE	GO:0098793	321	0.540815	2.29525	1.6289e-05	0.000162838	GAD2/CDK5R1/GAD1/ATCAY/RAB3C/NRXN2/RAB3A/ACTB/SYT1/SYT5/SEPT3/SLC32A1/YWHAG/PFN2/RPH3A/SYT6/SV2A/ZNRF1/ERC2/STXBP1/GRIA1/SYT4/STX7/DNM3/ERBB4/APBA2/PPFIA2/BRSK1/SNAP25/SNAP91/CACNA1B/CTNNA2/SYP/RAB6B/LIN7A/ZNF804A/KIF1A/SNAP47/GPM6A/PRNP/CALB1/DNAJC5/SVOP/CADPS/GABBR1/CADM3/DNM1/CPLX2/PCLO/PTPRS/SCAMP1/EPHA4/BIN1/NCS1/GRIK3/ZDHHC17/SYNGR3/CTTNBP2/CNR1/EFNB3/DLG4/RNF112/SCN2A/SCAMP5/SRCIN1/CPLX1/P…	165	0.0020224	0.24486	0.023061	0.085167
GO_POSITIVE_REGULATION_OF_DEVELOPMENTAL_GROWTH	GO:0048639	105	0.493848	1.82329	0.000159821	0.000674123	MAPT/BASP1/RUFY3/ISLR2/MAP1B/ARX/SYT1/GDI1/L1CAM/DBN1/SYT4/PAK1/ERBB4/MEF2C/NEDD4L/NTRK3/CACNA2D2/CPNE5/DSCAM/PLCB1/MACF1/GPR21/IST1/RIMS2/GOLGA4/PROX1/AKAP6/BBS4/LRP1/AGRN/UNC13A/PAFAH1B1	32	0.0020314	0.58039	0.023536	0.20197
GO_REGULATION_OF_BLOOD_CIRCULATION	GO:1903522	113	0.491191	1.83318	0.000106161	0.000477292	RGS2/THRA/CACNG4/AKAP9/ATP1A3/TAC1/CACNB4/GNAO1/CACNB3/CXADR/CACNA1B/CELF2/MYH7/CHGA/CACNG2/SCN3B/CACNA2D2/CALM2/CACNA2D3/BIN1/MEF2A/KCNIP1/JUP/NOS1AP/CACNA1H/PDE4D/CACNB1/ATP2B4/CALM3/KCNMB4/ATP2B1/SLC4A3/JAK2/CACNA1C/KCND2	35	0.0021084	0.52926	0.023179	0.18493
HP_INTELLECTUAL_DISABILITY_SEVERE	HP:0010864	271	0.325248	1.35708	0.0117177	0.0211591	TUBA1A/DCX/ARX/FOXP1/DYNC1I2/KDM5B/GDI1/L1CAM/STXBP1/PAK1/MEF2C/ASXL3/SOBP/SMARCA2/SPTAN1/CTNNA2/SYP/ARHGEF9/FRMD4A/KIF1A/ATRX/ZNF711/FOXG1/EEF1A2/CNTNAP2/SARS/AP1S2/EHMT1/HERC1/PGAP1/CPLX1/CNKSR2/NRXN1/DNMT3A/NALCN/ZIC1/WASF1/FRRS1L/USP9X/SLC45A1/KMT2A/KLHL7/UBA5/CLIP1/CYB5R3	45	0.0022068	0.45456	0.022567	0.15964
HP_SHORT_ATTENTION_SPAN	HP:0000736	236	0.43495	1.78773	1.67676e-05	0.000162838	TUBB2B/SCN3A/ARX/UCHL1/FOXP1/DYNC1I2/ACTL6B/KDM5B/SNRPN/GDI1/YWHAG/AP3B2/GABRG2/STXBP1/AUTS2/NDN/GNAQ/SOBP/GRIA4/PRKAR1B/RERE/CACNA1B/SYP/PPP3CA/ZNF711/EEF1A2/PRNP/SARS/DNM1/GABRB3/DPP6/PGAP1/SCN2A/FBXO11/CPLX1/TRIO/MAGEL2/CNKSR2/OPHN1/ATP13A2/GABRA2/SCN9A/BCR/SYNJ1/SCN1A/CLIP2/SH3KBP1/CACNA1H/PIK3CA/FRRS1L/USP9X/SLC45A1/KMT2A/TET3/UBA5/CLIP1/LIMK1/SLITRK1/HERC2/TSC1/CREBBP/RAI1/ZDHHC9/CYFIP2/DLG…	92	0.0022738	0.32545	0.022821	0.11468
GO_AXON_DEVELOPMENT	GO:0061564	365	0.487111	2.0922	1.61342e-05	0.000162838	CRMP1/MAPT/BCL11B/NREP/GAP43/ISL1/RUFY3/ISLR2/CDK5R1/MAP1B/TUBB2B/NRXN3/MAP2/KIF5C/ANK3/ROBO2/DLX5/ARX/NCAM1/UCHL1/KIF5A/RAB3A/ACTB/GDI1/TOP2B/DCLK1/PLXNA2/EVL/RTN4/L1CAM/INPP5F/DBN1/STXBP1/AUTS2/ROBO1/DRAXIN/APBB2/MAP6/KLF7/MYCBP2/KIF3A/STMN1/NDN/DPYSL5/PAK1/SEMA6C/CHL1/ATL1/DOK4/OLFM1/BRSK1/SPTBN1/SPTAN1/ZSWIM6/GRB2/VSTM2L/CTNNA2/RNF165/TRIM46/CNTN2/TIAM2/NTRK3/PLXNA4/RAPH1/FEZ1/NFASC/FOXG1/CAM…	135	0.0023973	0.27333	0.023272	0.096895
GO_CATION_CHANNEL_COMPLEX	GO:0034703	89	0.694037	2.49819	1.78651e-05	0.000162838	CNIH2/CACNG4/AKAP9/SCN3A/GRIA2/SHANK1/GRIA1/KCNQ2/CACNB4/GRIA4/SNAP25/CACNB3/CACNA1B/CACNG2/SCN3B/CACNA2D2/CALM2/CNTNAP2/GRIN2B/CACNA2D3/DPP6/KCNN1/GRIK3/CACNA1E/DLG2/DLG4/SCN2A/SESTD1/PORCN/SCN9A/KCNIP1/SCN1A/AKAP6/NOS1AP/CACNA1H/PDE4D/CACNB1/TRPC4/SHISA7/KCNC1/MICU3/CALM3/KCNMB4/CACNA1C/KCND2/STX1A/CPT1C/CTTN/GRIK5/DLG3	50	0.0024119	0.44132	0.02286	0.15655
GO_POSITIVE_REGULATION_OF_NERVOUS_SYSTEM_DEVELOPMENT	GO:0051962	354	0.401519	1.71972	1.61708e-05	0.000162838	STMN2/SOX11/DPYSL3/MAPT/RUFY3/ISLR2/MAP1B/TUBB2B/RGS2/ROBO2/SYT1/GDI1/SHANK1/KIDINS220/PLXNA2/L1CAM/DBN1/ROBO1/SYT4/MAP6/PARP6/PAK1/ARHGEF2/MEF2C/NEDD4L/CSNK1E/NDRG4/GDPD5/KDM1A/NAP1L2/CAMK2B/MAGI2/TIAM2/NTRK3/RARB/NEGR1/PLXNA4/BRINP2/ZNF804A/LRRN3/FEZ1/FOXG1/PTPRD/BRINP1/HDAC2/FYN/ZMYND8/CLSTN3/EPHA4/BIN1/LRRC7/CPEB3/SS18L1/FLRT2/CPNE5/CNR1/DLG4/DSCAM/RNF112/MACF1/GRIP1/PACSIN1/NRXN1/ACTR2/SERPI…	115	0.0024293	0.3013	0.023555	0.10697
GO_TRANSPORTER_ACTIVITY	GO:0005215	479	0.284029	1.24852	0.0231415	0.0355669	CACNG4/SCN3A/GRIA2/SLC32A1/GABRG2/SV2A/XPR1/GRIA1/ATP1A3/SLCO5A1/KCNQ2/CACNB4/GRIA4/SNAP25/CACNB3/GRAMD1A/CACNA1B/ATP6V0A1/TMEM63B/CACNG2/FAM155A/SCN3B/GPM6A/CACNA2D2/SLC25A4/ATP6V0B/SVOP/SFXN3/GRIN2B/SLC22A17/CACNA2D3/ATP6V1E1/GABRB3/KCNN1/NCS1/GRIK3/CACNA1E/OSBPL9/ZDHHC17/PANX1/CNR1/OSBPL8/SLC6A6/SCN2A/CPLX1/ATP6V1H/ASIC1/ATP6V1B2/CDK5/VPS9D1/ATP13A2/SLCO3A1/KCNH8/GABRA2/ATP6V0D1/SCN9A/KCNIP1/S…	122	0.0024734	0.28175	0.0227	0.10024
GO_POSITIVE_REGULATION_OF_PROTEIN_LOCALIZATION_TO_MEMBRANE	GO:1905477	80	0.407743	1.44181	0.0260862	0.0387923	CDK5R1/ANK3/YWHAG/PAK1/SPTBN1/CACNB3/MAPK8/YWHAB/CACNG2/PRNP/PIK3R1/FYN/CDK5/AP2B1/YWHAZ/RAB11FIP2/LRP1/TP53BP2/PPP1R13B/PPP1R9B/YWHAH/HPCA/CLIP3/ATP2B4	24	0.0026701	0.62377	0.022628	0.22388
GO_CATION_TRANSMEMBRANE_TRANSPORT	GO:0098655	374	0.38422	1.65376	1.61106e-05	0.000162838	RGS2/CNIH2/ANK3/CACNG4/AKAP9/SCN3A/GRIA2/SHANK1/JPH4/GRIA1/ATP1A3/TSPAN13/KCNQ2/MEF2C/CACNB4/NEDD4L/GRIA4/HECW1/SNAP25/CACNB3/CACNA1B/ATP6V0A1/TMEM63B/CACNG2/FGF14/FAM155A/SCN3B/GPM6A/CACNA2D2/CALM2/PRNP/ATP6V0B/GRIN2B/FYN/CACNA2D3/ATP6V1E1/PLCG1/DPP6/BIN1/KCNN1/NCS1/MAPK8IP2/LRRC7/CACNA1E/ZDHHC17/MYO5A/PANX1/DLG2/DLG4/WNK2/SLC6A6/SCN2A/ATP6V1H/OPRL1/ASIC1/SESTD1/ATP6V1B2/APP/CDK5/VPS9D1/KLHL24/A…	101	0.0026896	0.31721	0.023324	0.11395
HP_ABNORMAL_SIZE_OF_THE_PALPEBRAL_FISSURES	HP:0200007	180	0.34783	1.38465	0.016303	0.0272015	SOX11/BCL11B/ARX/FOXP1/TUBB/ACTB/GDI1/AUTS2/DACT1/SMARCA2/MAPRE2/RERE/SYP/ATRX/ZNF711/FOXG1/FIBP/CHN1/PCLO/MAFB/MAGEL2/CNKSR2/DNMT3A/BCR/KCTD1/CLIP2/USP9X/BCOR/PDE4D/KMT2A	30	0.0027047	0.6577	0.025768	0.23641
GO_NEURON_MIGRATION	GO:0001764	120	0.523401	1.97129	1.76239e-05	0.000162838	DCX/CDK5R1/MAP1B/TUBB2B/TUBB2A/ARX/NAV1/TOP2B/DCLK1/SCRT1/AUTS2/APBB2/DNER/LHX6/NDN/ARHGEF2/ERBB4/MEF2C/CHL1/ZSWIM6/CTNNA2/CAMK2B/TRIM46/CNTN2/NTRK3/GPM6A/FOXG1/SCRT2/FYN/NRP2/FLRT2/SPOCK1/ACAP3/CDK5/CELSR3/BBS4/USP9X/PAFAH1B1/NRCAM/NR2F2/KIRREL3/NRG1/ASTN1/SH3RF1	44	0.0028647	0.53843	0.026432	0.19485
GO_CATION_TRANSPORT	GO:0006812	493	0.352588	1.55344	3.13957e-05	0.0001855	RGS2/CNIH2/ANK3/CACNG4/AKAP9/SCN3A/RAB3A/SYT1/SYT5/GRIA2/SLC32A1/SHANK1/SYT6/JPH4/GRIA1/SYT4/ATP1A3/TSPAN13/KCNQ2/MEF2C/CACNB4/NEDD4L/GRIA4/HECW1/SNAP25/CACNB3/CACNA1B/PPP3CA/CAMK2B/ATP6V0A1/TMEM63B/CACNG2/FGF14/FAM155A/SCN3B/GPM6A/CACNA2D2/CALM2/PRNP/ATP6V0B/GRIN2B/FYN/SLC22A17/CACNA2D3/ATP6V1E1/PLCG1/DPP6/BIN1/KCNN1/NCS1/MAPK8IP2/LRRC7/CACNA1E/ZDHHC17/MYO5A/PANX1/DLG2/CNR1/DLG4/WNK2/COMMD3/SLC6…	122	0.0029889	0.28444	0.023012	0.10346
GO_PROTEIN_LOCALIZATION_TO_SYNAPSE	GO:0035418	68	0.682269	2.34486	1.81232e-05	0.000162838	MAPT/NSG1/KIF5C/CNIH2/CACNG4/KIF5A/NRXN2/SHANK1/MAPK10/DBN1/STX7/SNAP25/PRKCZ/CACNG2/SNAP47/PCLO/GRIPAP1/CLSTN3/LRRC7/DLG2/ANKS1B/DLG4/CPLX1/GRIP1/NRXN1/CDK5/MAPK8IP3/NETO1/STX1B	29	0.0029992	0.50771	0.019892	0.18474
HP_BROAD_BASED_GAIT	HP:0002136	59	0.537296	1.80174	0.000873077	0.00266609	CHD3/THRA/ATCAY/ACTL6B/YWHAG/ZSWIM6/TRIM2/NRXN1/WDR26/VLDLR/GBA2/WASF1/KMT2A/RAI1/DEAF1/MECP2/UBE3A/PEX5/PACS2/KCND3/BCORL1/TBC1D23/RLIM	23	0.003828	0.64078	0.022757	0.24024
GO_REGULATION_OF_PROTEIN_LOCALIZATION_TO_MEMBRANE	GO:1905475	126	0.389967	1.47973	0.00920784	0.0175086	CDK5R1/ANK3/ACTB/GDI1/YWHAG/STX7/PAK1/SPTBN1/CACNB3/MAPK8/YWHAB/LYPD1/PRKCZ/CACNG2/PRNP/PIK3R1/FYN/ZMYND8/GRIPAP1/BCL2L1/CDK5/AP2B1/YWHAZ/VTI1B/RAB11FIP2/LRP1/TP53BP2/PPP1R13B/PPP1R9B/SHISA7/YWHAH/HPCA/CLIP3	33	0.0039156	0.48904	0.020798	0.18388
GO_HEART_PROCESS	GO:0003015	129	0.462923	1.76164	0.00014039	0.00060985	RGS2/THRA/CACNG4/AKAP9/ATP1A3/TAC1/CACNB4/NEDD4L/GNAO1/CACNB3/CXADR/CACNA1B/CELF2/MYH7/CHGA/CACNG2/SCN3B/CACNA2D2/CALM2/FYN/CACNA2D3/BIN1/MEF2A/KCNIP1/SCN1A/JUP/NOS1AP/CACNA1H/CDC42/PIK3CA/PDE4D/CACNB1/DNM1L/ATP2B4/CALM3/ATP2B1/SLC4A3/JAK2/CACNA1C/KCND2	40	0.0040676	0.46253	0.021652	0.17475
GO_POSITIVE_REGULATION_OF_GROWTH	GO:0045927	155	0.388277	1.51604	0.00405356	0.00933887	MAPT/BASP1/RUFY3/ISLR2/MAP1B/ARX/SYT1/GDI1/L1CAM/DBN1/SYT4/PAK1/ERBB4/MEF2C/NEDD4L/NTRK3/CACNA2D2/EIF4G2/CPNE5/DSCAM/PLCB1/MACF1/GPR21/IST1/RIMS2/GOLGA4/PROX1/AKAP6/BBS4/LRP1/CDC42/AGRN/UNC13A/PAFAH1B1/TRIM32/RIMS1	36	0.0042353	0.49605	0.021412	0.18839
HP_OPEN_MOUTH	HP:0000194	77	0.483984	1.70057	0.00160075	0.00440808	SOX11/FOXP1/CCDC88A/MEF2C/ASXL3/ZSWIM6/TUBB4A/KIF1A/ATRX/CCDC174/UBA1/REV3L/AP1S2/DST/MAGEL2/PDE4D/TET3/PRKAR1A/AHI1/MED13L/PPP2R1A/RAI1/OGT/DEAF1/ADAM22/SLC9A6	26	0.004247	0.59476	0.02202	0.22596
GO_MICROTUBULE	GO:0005874	304	0.401802	1.69598	1.6368e-05	0.000162838	TUBA1A/MAPT/DCX/MAP1B/TUBB2B/MAP2/KIF5C/TUBB2A/CLMP/APC/DYNC1I2/KIF5A/TUBB/NAV1/ATAT1/DYNLL2/APC2/REEP1/MAP9/MAP6/CEP170/GABARAPL3/KIF3A/STMN1/DNM3/KIFAP3/ARHGEF2/POLB/TPGS2/MAP1LC3A/KIF21B/MAPRE2/DYNLRB1/NICN1/TUBB4A/DYNC1LI1/NAV3/TTLL1/ZNF804A/KIF1A/KIF3C/MTUS1/WDR47/TUBA4A/FEZ1/CAMSAP1/CALM2/RUSC1/CAMSAP2/DPYSL2/DCLK2/MAPRE3/DCTN3/DNM1/JAKMIP1/HID1/MYO5A/CLASP2/MAP4/GABARAP/STAU2/LRRC49/MACF1/…	85	0.004433	0.32643	0.02172	0.12471
HP_PRENATAL_MOVEMENT_ABNORMALITY	HP:0001557	121	0.416621	1.57155	0.00339753	0.00820646	KIF5C/SCN3A/ACTL6B/SNRPN/YWHAG/AP3B2/GABRG2/STXBP1/NDN/SNAP25/CACNA1B/PPP3CA/MYH7/CCDC174/NFASC/EEF1A2/UBA1/DNM1/BIN1/NEB/CPLX1/MAGEL2/CNKSR2/GABRA2/SYNJ1/MYO9A/NALCN/ZC4H2/AGRN/KMT2A/SCYL2/UBA5/DNM1L/HERC2/RAI1/CYFIP2/PREPL/DEAF1/NECAP1/GFPT1/USP7/SYNGAP1/SCN8A/CLTC/ATP6V1A	45	0.0048797	0.43153	0.020699	0.16696
HP_CEREBRAL_VISUAL_IMPAIRMENT	HP:0100704	105	0.447975	1.65393	0.00133184	0.00382466	CHD3/SCN3A/KIF5A/KDM5B/RERE/CACNA1B/PPP3CA/KIF1A/SLC25A4/SARS/CACNA1E/PGAP1/TRAPPC2L/SCN1A/MAPK8IP3/FRRS1L/SLC45A1/CHMP1A/CLIP1/DOCK7/PPP2R1A/TANGO2/GNB1/TNIK/GRIK2/CRBN/TRAPPC9/FBXO31/GRIN1/ATN1/TECR/ADNP/POGZ/TUSC3/ASNS/CRADD/TBCK/RAB3GAP2/MED23/EDC3	40	0.0050189	0.41907	0.018869	0.16276
GO_CORTICAL_CYTOSKELETON	GO:0030863	68	0.445836	1.53228	0.0130487	0.0230762	ACTB/DBN1/SPTBN1/SPTAN1/CALB1/PCLO/DLG4/CFL1/SPTBN2/ACTR2/COTL1/RIMS2/CLASP1/CALD1/TRPC4/PPP1R9B/RIMS1/CFL2/CTTN/CORO1A/NF2/LASP1/BSN/PPP1R9A	24	0.005188	0.52757	0.018736	0.20581
HP_STATUS_EPILEPTICUS	HP:0002133	92	0.540513	1.95616	5.35065e-05	0.000266602	SCN3A/ARX/ACTL6B/CCDC88A/YWHAG/AP3B2/GABRG2/STXBP1/ATP1A3/CACNB4/SMARCA2/GRIA4/CACNA1B/PPP3CA/EEF1A2/DNM1/EHMT1/CACNA1E/SCN2A/TRAPPC2L/CNKSR2/GABRA2/SCN9A/SYNJ1/SCN1A/SLC6A1/STX1B/BSCL2/UBA5/DNM1L/CHD2/TSC1/CYFIP2/DEAF1/NECAP1/SYNGAP1/SCN8A/CLTC/ATP6V1A	39	0.0052063	0.46068	0.020743	0.1798
GO_PROTEIN_LOCALIZATION_TO_CELL_JUNCTION	GO:1902414	83	0.639851	2.27677	1.79385e-05	0.000162838	MAPT/NSG1/KIF5C/CNIH2/CACNG4/KIF5A/NRXN2/ACTB/SHANK1/MAPK10/DBN1/KIF3A/STX7/SNAP25/PRKCZ/CACNG2/SNAP47/PCLO/GRIPAP1/CLSTN3/LRRC7/DLG2/ANKS1B/DLG4/CPLX1/GRIP1/NRXN1/CDK5/MAPK8IP3/NETO1/STX1B/MAPK9/NLGN2/NPTN	34	0.0053056	0.43922	0.018679	0.17187
HP_AUTISM	HP:0000717	134	0.413116	1.58063	0.00229133	0.00598894	SCN3A/ACTL6B/SNRPN/YWHAG/AP3B2/GABRG2/STXBP1/AUTS2/NDN/RERE/CACNA1B/PPP3CA/ATRX/EEF1A2/CNTNAP2/REV3L/DNM1/EHMT1/MAGEL2/CNKSR2/NRXN1/OPHN1/GABRA2/SYNJ1/CLIP2/PIK3CA/PDE4D/KMT2A/UBA5/PRKAR1A/LIMK1/MEIS2/CACNA1C/MED13L/HERC2/TSC1/CREBBP/RAI1/CHD8/CYFIP2/DEAF1/EP300/ARNT2/MECP2/UBE3A/NECAP1/SLC9A6/SYNGAP1/SCN8A/CLTC/ATP6V1A	51	0.0054573	0.39809	0.02083	0.15638
GO_POSITIVE_REGULATION_OF_TRANSPORT	GO:0051050	488	0.306997	1.35141	0.00294085	0.00733836	NNAT/SOX11/ISL1/RUFY3/CDK5R1/MAP2/SOX4/ANK3/CACNG4/AKAP9/RAB3A/ACTB/SYT1/YWHAG/SGIP1/STXBP1/ABR/SYT4/SMPD3/TAC1/PAK1/DNM3/NEDD4L/GPR27/CACNB3/MAPK8/PPP3CA/MAGI2/TRIM46/YWHAB/RNASEL/PRKCZ/FRMD4A/CACNG2/FGF14/SCN3B/FEZ1/CALM2/PRNP/PIK3R1/CADPS/KHDRBS1/TENM1/FYN/DNM1/C1QTNF4/TSG101/PLCG1/CALY/NCS1/SYNGR3/CLASP2/PANX1/CNR1/OSBPL8/WNK2/MEF2A/SCAMP5/OPRL1/CASK/CDK5/APBB1/ATP13A2/AP2B1/BCR/YWHAZ/ITSN1/C…	123	0.0056725	0.25954	0.021084	0.10249
HP_ABNORMALITY_OF_UPPER_LIP_VERMILLION	HP:0011339	240	0.322266	1.32707	0.0220134	0.0344639	BCL11B/BCL11A/ARX/APC/SNRPN/ACTB/SYT1/GDI1/SMARCC2/MAF/NDN/ARHGEF2/ZSWIM6/KDM1A/SYP/AFF4/ATRX/ZNF711/FOXG1/EEF1A2/CNTNAP2/EHMT1/SMARCE1/CPLX1/PQBP1/MAGEL2/CNKSR2/NRXN1/OPHN1/BCR/MAPK8IP3/NALCN/ARID1B/WDR26/ZC4H2/IGF1R/CDC42/USP9X/PDE4D/KMT2A/MEIS2/DCHS1/CACNA1C/PPP2R1A/HERC2/RAI1/DLG3/ACTG1/RAB11B/PREPL/DEAF1/COG1/MECP2	53	0.0061531	0.37541	0.020222	0.14995
HP_PEDIATRIC_ONSET	HP:0410280	364	0.290343	1.24682	0.0352004	0.0487277	DCX/CHD3/GAD1/SCN3A/DYNC1I2/ACTL6B/KDM5B/SNRPN/SYT1/YWHAG/KIDINS220/GABRG2/GDAP1/PAK1/KMT2E/KCNQ2/CACNB4/SPTAN1/ZSWIM6/RERE/PDE10A/MYH7/KIF1A/CACNA2D2/EEF1A2/PRNP/PIK3R1/KITLG/RUSC2/AP1S2/GABRB3/SH3BP2/MYO5A/DLG4/ADAR/NEB/SCN2A/CPLX1/MACF1/TK2/TRAPPC2L/MAGEL2/SPTBN2/OPHN1/MAST1/SCN9A/SCN1A/WDR26/CUX2/VPS53/TBCE/MFSD8/KLHL7/HPCA/DYNC1H1/PDP1/AP3D1/DOCK7/MED13L/HERC2/TSC1/APTX/MMAA/TRIT1/SLC18A2/AS…	101	0.0064185	0.25883	0.019126	0.10401
GO_REGULATION_OF_TRANSMEMBRANE_TRANSPORT	GO:0034762	265	0.413591	1.72121	1.65744e-05	0.000162838	RGS2/CNIH2/ANK3/CACNG4/AKAP9/SCN3A/ACTB/GRIA2/SHANK1/JPH4/GRIA1/TSPAN13/KCNQ2/MEF2C/CACNB4/NEDD4L/GRIA4/HECW1/CACNB3/CACNA1B/RNASEL/GRM5/CACNG2/FGF14/SCN3B/CACNA2D2/CALM2/PRNP/PIK3R1/GRIN2B/FYN/CACNA2D3/PLCG1/DPP6/BIN1/MAPK8IP2/LRRC7/CACNA1E/MYO5A/DLG2/ARL6IP5/OSBPL8/DLG4/WNK2/MEF2A/SCN2A/OPRL1/SESTD1/APP/CDK5/KLHL24/CTTNBP2NL/DAPK1/KCNH8/SCN9A/KCNIP1/SCN1A/NALCN/AKAP6/OAZ2/RTN2/NOS1AP/NETO1/CACN…	77	0.0064979	0.33515	0.021604	0.13491
GO_CELL_PROJECTION_ASSEMBLY	GO:0030031	390	0.312129	1.34869	0.00615197	0.0129427	TUBA1A/DPYSL3/DCX/GAP43/FNBP1L/AKAP9/APC/DYNC1I2/TUBB/ATAT1/CDC42EP3/CCDC88A/DYNLL2/YWHAG/PFN2/EVL/AUTS2/TENM2/KIF3A/DNM3/KIFAP3/CSNK1E/MTSS1/RAC3/CCDC28B/DYNLRB1/TUBB4A/PRKAR2B/TTLL1/KIF3C/TUBA4A/GPM6A/MIEN1/ARHGEF7/TENM1/PALM/DCTN3/ZMYND8/FSCN1/EVI5L/EXOC5/FGD3/MAP4/LRRC49/CEP120/ACTR2/SEPT6/OPHN1/CELSR3/ATP6V0D1/SH3YL1/CLASP1/DZIP1/ARID1B/TBC1D30/BBS4/PTPRO/ACTR1A/CDC42/KIF3B/AGRN/DCTN2/ATP6V1…	70	0.0068479	0.37229	0.022201	0.151
GO_MICROTUBULE_BASED_MOVEMENT	GO:0007018	201	0.3867	1.56064	0.00105455	0.00313566	MAPT/MAP1B/MAP2/KIF5C/CNIH2/UCHL1/DYNC1I2/KIF5A/DYNLL2/AP3B2/CELF3/KIF3A/KIFAP3/KIF21B/DYNLRB1/TRIM46/DYNC1LI1/PRKCZ/TTLL1/KIF1A/KIF3C/FEZ1/ARL8A/DLG2/MAP4/DST/ACTR2/APP/CAMSAP3/MAPK8IP3/BBS4/SYBU/DYNC1I1/WASF1/CDC42/KLC2/KIF3B/TUB/PAFAH1B1/DYNC1H1/DYNC1LI2/APBA1/ATP2B4/AP3D1/AP3M2/TMEM108/SUN2/ASH1L/BLOC1S2	49	0.0070343	0.3721	0.019077	0.15152
GO_VESICLE_MEMBRANE	GO:0012506	416	0.404347	1.75683	1.59729e-05	0.000162838	NSG2/GAD2/NSG1/SH3BP5/CNIH2/CACNG4/GAD1/RAB3C/RAB3A/SYT1/SYT5/GRIA2/SLC32A1/AP3B2/RPH3A/GABRG2/SYT6/SV2A/ZNRF1/SGIP1/GRIA1/SYT4/MAP6/SCG3/GRIA4/NMNAT2/SNAP25/GRB2/SYP/CAMK2B/DYNC1LI1/ATP6V0A1/KIF1A/CACNG2/SNAP47/NFASC/DNAJC5/ATP6V0B/SVOP/CADPS/AP1S2/PTPRS/ARL8A/GABRB3/CALY/PGRMC1/SCAMP1/ZDHHC17/SYNGR3/DLG4/MARCH1/SCAMP5/PACSIN1/BCL2L1/ATP13A2/AP2S1/GABRA2/ATP6V0D1/AP2B1/DMXL2/SEMA4C/SYNJ1/ULK2/VT…	118	0.0071474	0.23945	0.018967	0.097734
GO_HORMONE_TRANSPORT	GO:0009914	149	0.365309	1.41777	0.0144625	0.0250304	NNAT/SOX11/ISL1/SOX4/KDM5B/KLF7/SMPD3/TAC1/GPR27/SNAP25/MIDN/SCG5/PPP3CA/CHGA/CACNA2D2/SLC25A4/EPHA5/PCLO/CACNA1E/MYO5A/BRSK2/CNR1/CPLX1/RIMS2/ITSN1/PPP3CB/ICA1/RAB11FIP2/SYBU/LRP1/NLGN2/RAB11FIP3/JAK2/CACNA1C/ABAT/STX1A/PRKCA/PICK1/INHA/UBE2Q1/RAB11B/PTPRN2/RAF1/SYT7/PRKCE	45	0.0072067	0.41606	0.020425	0.17002
GO_DEVELOPMENTAL_GROWTH_INVOLVED_IN_MORPHOGENESIS	GO:0060560	171	0.446953	1.76762	5.15685e-05	0.000263325	MAPT/BCL11A/RUFY3/ISLR2/CDK5R1/MAP1B/MAP2/KDM5B/SYT1/GDI1/DCLK1/RTN4/L1CAM/DBN1/AUTS2/DRAXIN/SYT4/NDN/PAK1/NEDD4L/SEMA6C/OLFM1/MAGI2/TRIM46/NTRK3/PLXNA4/PRKCZ/RAPH1/DPYSL2/PTPRS/NRP2/CPNE5/DSCAM/PAK6/MACF1/APP/CDK5/IST1/RIMS2/GOLGA4/SEMA4C/ULK2/PPP3CB/SEMA4G/LRP1/WASF1/GSK3B/USP9X/ULK1/UNC13A/SH3GL2/PAFAH1B1/SEMA3F/NRCAM/RIMS1/LIMK1/PLXNA3/RND2/DCC/TMEM108/TTL/FLRT1/CTTN/CYFIP2/ZFYVE27/SMURF1/CDK…	69	0.0072855	0.32378	0.019747	0.13253
GO_PROTEIN_LOCALIZATION_TO_CELL_PERIPHERY	GO:1990778	227	0.389585	1.59453	0.000302969	0.00113676	NSG1/ANK3/CACNG4/RAB3C/RAB3A/ACTB/CCDC88A/MAPK10/STXBP1/STX7/SPTBN1/SNAP25/CACNB3/RABEP1/LYPD1/LIN7A/PRKCZ/CACNG2/SCN3B/SNAP47/NFASC/TSPAN5/PRNP/PIK3R1/PALM/GRIPAP1/DPP6/MYO5A/EXOC5/CLASP2/DLG2/DLG4/CPLX1/MACF1/GRIP1/PACSIN1/BCL2L1/CDK5/GOLGA4/JUP/VTI1B/RAB11FIP2/LRP1/STX1B/TUB/PPP1R9B/CLIP3/RAB3B/CLIP1/EFR3B/ATP2B4/DCHS1/LGI1/WNK3/ZFYVE27/CNST/PREPL/SMURF1/SQSTM1/RAB10/TNIK/PRKCE/ADAM22/GPHN/INP…	73	0.0074719	0.31213	0.019586	0.12824
GO_REGULATION_OF_AXONOGENESIS	GO:0050770	145	0.534589	2.06693	1.74134e-05	0.000162838	MAPT/RUFY3/ISLR2/CDK5R1/MAP1B/TUBB2B/MAP2/ROBO2/GDI1/PLXNA2/RTN4/L1CAM/DBN1/ROBO1/DRAXIN/MAP6/MYCBP2/PAK1/SEMA6C/OLFM1/BRSK1/ZSWIM6/TRIM46/CNTN2/TIAM2/NTRK3/PLXNA4/DPYSL2/CHN1/PTPRS/LINGO1/EPHA4/BRSK2/EFNB3/DSCAM/MACF1/CDK5/IST1/GOLGA4/SEMA4C/ULK2/SEMA4G/PTPRO/LRP1/GSK3B/PAFAH1B1/SEMA3F/ZSWIM4/NRCAM/LIMK1/SLITRK1/PLXNA3/RND2/SKIL/ZSWIM8/DCC/STK25/TTL/CTTN/ZFYVE27/CDKL3/NRP1/NDEL1	63	0.0077326	0.33265	0.019375	0.13737
GO_ACTIN_FILAMENT_BASED_PROCESS	GO:0030029	466	0.332938	1.45999	0.000300628	0.00113073	INA/DPYSL3/RUFY3/FNBP1L/CDK5R1/AKAP9/ACTB/TMOD2/CDC42EP3/CCDC88A/ADD2/PFN2/SHANK1/EVL/DBN1/AUTS2/PHACTR3/ABR/STMN1/ELMO1/TAC1/RND3/PAK1/ARHGEF2/MEF2C/NEDD4L/THSD7A/MTSS1/CYTH2/SPTBN1/MARCKSL1/CXADR/SAMD14/SPTAN1/RAC3/GRB2/TMEFF2/CTNNA2/DAAM1/SORBS2/MYH7/NTRK3/ARPC1A/RHOB/SCN3B/AGAP2/FRMD5/PIK3R1/DIXDC1/TENM1/LIMK2/DNAJB6/EPHA5/KCTD13/BIN1/FSCN1/MYO5A/CLASP2/FGD3/BRSK2/NEB/MEF2A/KIAA1211/PTPN1/CFL…	151	0.0079097	0.2225	0.019908	0.092195
GO_GLUTAMATERGIC_SYNAPSE	GO:0098978	264	0.536535	2.23181	1.65799e-05	0.000162838	NSG1/CNIH2/CACNG4/AKAP9/DLGAP4/ACTB/SYT1/DYNLL2/PFN2/SHANK1/SYT6/SV2A/ERC2/MAPK10/DBN1/STXBP1/GRIA1/ABR/SYT4/DNM3/ARHGEF2/ERBB4/PPFIA2/SPTBN1/SNAP25/PRKAR1B/PPP3CA/DRP2/NTRK3/PRKAR2B/PRKCZ/CACNG2/SNAP47/GPM6A/PTPRD/CALB1/CADPS/FYN/DNM1/CPLX2/PCLO/PTPRS/PLCG1/GRIPAP1/CALY/NRP2/CLSTN3/EPHA4/NCS1/GRIK3/MYO5A/DLG2/CTTNBP2/CNR1/EFNB3/DLG4/SCN2A/SORCS3/PLCB1/CPLX1/RNF19A/GRIP1/CNKSR2/SPTBN2/NRXN1/CDK5/…	141	0.0079306	0.22978	0.019997	0.095251
GO_BEHAVIOR	GO:0007610	342	0.435062	1.85716	1.62124e-05	0.000162838	MAPT/PLK2/NRXN3/THRA/GAD1/UCHL1/NRXN2/ZFHX3/TMOD2/FOXP2/SHANK1/GABRG2/EGR1/JPH4/INPP5F/SGIP1/GRIA1/GPR88/SYT4/TAC1/APBA2/MEF2C/GNAO1/NPY/CHL1/SOBP/BRSK1/NDRG4/SNAP25/PRKAR1B/CACNA1B/DYNLRB1/CNTN2/ZFHX2/PBX3/NEGR1/PRKAR2B/LYPD1/PRKCZ/GRM5/WDR47/PRNP/CALB1/CNTNAP2/BRINP1/HDAC2/GRIN2B/FYN/CASP3/UNC79/EPHA4/SEZ6L/MAPK8IP2/CPEB3/NPAS4/MYO5A/PJA2/CNR1/EFNB3/DLG4/LHX8/DSCAM/STRBP/SCN2A/SORCS3/PLCB1/PAK6…	137	0.0083872	0.2308	0.019724	0.096491
HP_ATTENTION_DEFICIT_HYPERACTIVITY_DISORDER	HP:0007018	178	0.435314	1.73021	8.56678e-05	0.000404002	TUBB2B/SCN3A/ARX/FOXP1/DYNC1I2/ACTL6B/SNRPN/GDI1/YWHAG/AP3B2/GABRG2/STXBP1/AUTS2/NDN/GNAQ/GRIA4/RERE/CACNA1B/SYP/PPP3CA/ZNF711/EEF1A2/PRNP/DNM1/GABRB3/DPP6/CPLX1/TRIO/MAGEL2/CNKSR2/OPHN1/GABRA2/BCR/SYNJ1/CLIP2/SH3KBP1/CACNA1H/PIK3CA/USP9X/KMT2A/TET3/UBA5/LIMK1/SLITRK1/HERC2/TSC1/RAI1/ZDHHC9/CYFIP2/DLG3/DEAF1/MECP2/PHIP/UBE3A/NECAP1/USP7/SYNGAP1/ALKBH8/MLH3/SCN8A/CLTC/ATP6V1A/CRBN/SMPD1/GNE/BCORL1…	68	0.0090529	0.31539	0.018951	0.13343
GO_NEURON_PROJECTION_EXTENSION	GO:1990138	133	0.547833	2.09379	1.74804e-05	0.000162838	MAPT/BCL11A/RUFY3/ISLR2/CDK5R1/MAP1B/MAP2/SYT1/GDI1/DCLK1/RTN4/L1CAM/DBN1/AUTS2/DRAXIN/SYT4/NDN/PAK1/NEDD4L/SEMA6C/OLFM1/TRIM46/NTRK3/PLXNA4/PRKCZ/RAPH1/DPYSL2/PTPRS/NRP2/CPNE5/DSCAM/PAK6/MACF1/CDK5/RIMS2/GOLGA4/SEMA4C/ULK2/PPP3CB/SEMA4G/LRP1/WASF1/GSK3B/USP9X/ULK1/UNC13A/SH3GL2/PAFAH1B1/SEMA3F/NRCAM/RIMS1/LIMK1/PLXNA3/TMEM108/TTL/FLRT1/CTTN/CYFIP2/ZFYVE27/SMURF1/CDKL3/NRP1/NDEL1	63	0.0092419	0.32553	0.018961	0.13817
GO_REGULATION_OF_SYSTEM_PROCESS	GO:0044057	259	0.389764	1.61793	0.000149745	0.000639677	CELF4/RGS2/THRA/CNIH2/CACNG4/AKAP9/DLGAP4/SHANK1/ATP1A3/TAC1/PAK1/CACNB4/GNAO1/CACNB3/CXADR/CACNA1B/PPP3CA/CAMK2B/CELF2/ZFHX2/PBX3/MYH7/CHGA/PRKCZ/CACNG2/SCN3B/CACNA2D2/CALM2/CACNA2D3/ZMYND8/BIN1/DLG4/MEF2A/OPRL1/NRXN1/APP/BEGAIN/RIMS2/RNF10/KCNIP1/JUP/PDE9A/AKAP6/NOS1AP/TENM4/NETO1/PTPRO/CUX2/CACNA1H/JARID2/STX1B/TNFRSF21/SSTR2/PDE4D/CACNB1/DLGAP2/SHISA7/RIMS1/NLGN2/ATP2B4/CALM3/KCNMB4/ATP2B1/RA…	96	0.0095018	0.27301	0.019563	0.11639
GO_COGNITION	GO:0050890	184	0.473514	1.89058	1.70832e-05	0.000162838	MAPT/PLK2/NRXN3/THRA/NRXN2/TMOD2/FOXP2/SHANK1/JPH4/GRIA1/GPR88/SYT4/TAC1/MEF2C/CHL1/SOBP/BRSK1/NDRG4/SNAP25/PRKAR1B/CNTN2/PRKAR2B/PRKCZ/GRM5/PRNP/CALB1/CNTNAP2/BRINP1/GRIN2B/FYN/JAKMIP1/CASP3/MAPK8IP2/CPEB3/NPAS4/PJA2/CNR1/DLG4/LHX8/SCN2A/SORCS3/PLCB1/PAK6/OPRL1/ASIC1/NRXN1/ACTR2/APP/CDK5/SYNJ1/PPP3CB/BHLHB9/BBS4/SLC6A1/VLDLR/NETO1/CUX2/PAFAH1B1/PPP1R9B/SHISA7/CHRNB2/BTBD9/NTAN1/NPTN/MEIS2/RIC8A/…	67	0.0096613	0.31366	0.018989	0.13407
GO_ION_CHANNEL_REGULATOR_ACTIVITY	GO:0099106	54	0.560753	1.85003	0.000711666	0.0022443	CACNG4/AKAP9/NRXN2/REM2/STX7/TSPAN13/NEDD4L/NPY/CACNB3/PRKCZ/SCN3B/CALM2/DPP6/WNK2/GNB2/NRXN1/KCNIP1/VTI1B	18	0.0097279	0.58648	0.017909	0.25096
GO_DEVELOPMENTAL_CELL_GROWTH	GO:0048588	164	0.521054	2.04886	1.72682e-05	0.000162838	MAPT/BCL11A/RUFY3/ISLR2/CDK5R1/MAP1B/MAP2/RGS2/SYT1/GDI1/DCLK1/RTN4/L1CAM/DBN1/AUTS2/DRAXIN/SYT4/NDN/PAK1/NEDD4L/SEMA6C/OLFM1/PRMT2/TRIM46/SORBS2/NTRK3/PLXNA4/PRKCZ/RAPH1/DPYSL2/PTPRS/NRP2/CPNE5/DSCAM/PAK6/MACF1/APP/CDK5/IST1/RIMS2/GOLGA4/SEMA4C/ULK2/PPP3CB/SEMA4G/AKAP6/LRP1/WASF1/GSK3B/USP9X/ULK1/UNC13A/SH3GL2/PAFAH1B1/SEMA3F/NRCAM/RIMS1/LIMK1/PLXNA3/RND2/DCC/TMEM108/TTL/FLRT1/CTTN/CYFIP2/ZFYVE2…	71	0.0099851	0.30681	0.018849	0.13184
GO_RECEPTOR_COMPLEX	GO:0043235	143	0.375481	1.44863	0.0106292	0.0194672	CNIH2/CACNG4/GRIA2/SHANK1/PLXNA2/GABRG2/GRIA1/ERBB4/GRIA4/NTRK3/PLXNA4/CACNG2/TRAF4/GRIN2B/GABBR1/EPHA5/GABRB3/NRP2/EPHA4/GRIK3/LRRC7/DLG2/DLG4/ACVR2A/APP/PORCN/GABRA2/VLDLR/GABRA3/LRP1/BIRC2/IGF1R/SHISA7/CHRNB2/PLXNA3/CPT1C/GRIK5/DLG3/PTPRN2/LRP8/NRP1/GRIK2/NBR1/ACVR1B/INSR/IKBKB/NT5DC3/BMPR2/TAOK2/EPHA7/SHANK2	51	0.01007	0.38204	0.019989	0.16439
GO_POSTSYNAPSE_ORGANIZATION	GO:0099173	131	0.551443	2.10294	1.75147e-05	0.000162838	INA/GAP43/CDK5R1/NRXN2/ACTB/SHANK1/DBN1/DNM3/PPFIA2/CAMK2B/MAGI2/NTRK3/LHFPL4/ZNF804A/KIF1A/PTPRD/PRNP/GRIN2B/FYN/ZMYND8/PTPRS/NRP2/EPHA4/DLG2/DLG4/SRCIN1/CFL1/ARHGAP33/CNKSR2/SPTBN2/NRXN1/ACTR2/CDK5/OPHN1/BHLHB9/CAPRIN1/NOS1AP/CUX2/IGF1R/CDC42/TANC2/PAFAH1B1/SEMA3F/SHISA7/NRCAM/NLGN2/DNM1L/ABI2/PICK1/TMEM108/CTTN/DLG3/ACTG1/DHX36/LRP8/NRP1/UBE3A/GPHN/VPS35/SYNGAP1/INSR/EPHA7/SHANK2/PPP1R9A/LRRC4…	70	0.010362	0.30707	0.018865	0.13275
HP_ABNORMAL_FEAR_ANXIETY_RELATED_BEHAVIOR	HP:0100852	191	0.338816	1.35858	0.0206947	0.0327317	MAPT/BCL11B/UCHL1/FOXP1/YWHAG/GABRG2/STXBP1/ATP1A3/KMT2E/ERBB4/PRKAR1B/PDE10A/NFASC/PRNP/SLC25A4/GABRB3/EPHA4/EHMT1/SCN2A/PQBP1/MATR3/DNMT3A/SCN9A/SYNJ1/SCN1A/CLIP2/CACNA1H/IGF1R/PIK3CA/STX1B/UNC13A/SLC45A1/KMT2A/TET3/PRKAR1A/TET2/TMEM127/LIMK1/TSC1/HNRNPA1/CREBBP/RAI1/DCTN1/ASH1L/DEAF1/EP300/SQSTM1/MECP2/PHIP/UBQLN2/BPTF	51	0.010507	0.32184	0.017007	0.13945
HP_DYSPHAGIA	HP:0002015	225	0.324609	1.32701	0.0239475	0.0364994	MAPT/SCN3A/ARX/KIF5A/ACTB/REEP1/STXBP1/ATP1A3/GNAQ/GNAO1/SNAP25/RERE/IRF2BPL/TUBB4A/MYH7/PRNP/SLC25A4/CNTNAP2/REV3L/DNAJB6/LINGO1/ADAR/NEB/MACF1/TK2/MATR3/NRXN1/APP/ATP13A2/IDH1/SYNJ1/MYO9A/GBA2/AGRN/CHMP1A/KMT2A/KLHL7/HPCA/PDP1/DNM1L/RAI1/DCTN1/SCARB2/TANGO2/TTBK2/SQSTM1/KAT6B/MECP2/UBQLN2/GFPT1/SLC9A6/VPS35/DDHD2/KIAA0319L/ATXN1/C9orf72/SLC25A22/SPG21/KCND3/LRP12/SURF1/SETX/ACTA1/KCNC3/TBC1D23/…	77	0.010548	0.29701	0.018766	0.12877
GO_CENTRAL_NERVOUS_SYSTEM_NEURON_DIFFERENTIATION	GO:0021953	133	0.436535	1.66842	0.000594333	0.00195421	MAPT/BCL11B/ISL1/MAP2/SOX4/ROBO2/DLX5/ARX/DCLK1/ROBO1/DRAXIN/LHX6/MYCBP2/ERBB4/NPY/CSNK1E/RAC3/GDPD5/ZSWIM6/CHD5/LMO4/CNTN2/PLXNA4/TTLL1/FOXG1/DCLK2/AGTPBP1/NRP2/EPHA4/HERC1/LHX8/SPOCK1/CDK5/OPHN1/PROX1/ZC4H2/GBA2/DLX1/CEND1/NANOS1/PAFAH1B1	41	0.010554	0.42215	0.020007	0.18304
GO_POSTSYNAPTIC_DENSITY_MEMBRANE	GO:0098839	60	0.665887	2.23842	1.82063e-05	0.000162838	CNIH2/CACNG4/AKAP9/GRIA2/GRIA1/ERBB4/LIN7A/GRM5/CACNG2/GRIN2B/PTPRS/CLSTN3/EPHA4/DLG2/EFNB3/DLG4/SORCS3/CNKSR2/SLITRK3/SEMA4C/NETO1/PTPRO/PRR7/SHISA7/NRCAM/NPTN/SLITRK1/CACNA1C/DCC/GRIK5/ATP2B2/EFNB2/ADAM22/EPHA7/LRRC4B/LRFN4/CACNG7	37	0.010747	0.40232	0.018115	0.17496
HP_DELAYED_MYELINATION	HP:0012448	119	0.402513	1.51419	0.0067906	0.0138884	ARX/FOXP1/ACTL6B/KIF5A/SYT1/KIDINS220/STXBP1/PAK1/KMT2E/GNAO1/RERE/KDM1A/PPP3CA/FOXG1/PGAP1/SCN2A/TRAPPC2L/CASK/DMXL2/MAPK8IP3/STAMBP/ELOVL4/ZC4H2/TBCE/UBA5/CYB5R3/AP3D1/PPP2R1A/GLS/DHX30/RAB11B/ARNT2/GNB1	33	0.010942	0.40021	0.01676	0.17456
GO_MICROTUBULE_BASED_TRANSPORT	GO:0099111	139	0.489669	1.88252	1.74523e-05	0.000162838	MAPT/MAP1B/MAP2/KIF5C/CNIH2/UCHL1/DYNC1I2/KIF5A/DYNLL2/AP3B2/KIF3A/KIFAP3/DYNLRB1/TRIM46/PRKCZ/TTLL1/KIF1A/KIF3C/FEZ1/ARL8A/DLG2/DST/APP/CAMSAP3/MAPK8IP3/SYBU/DYNC1I1/WASF1/CDC42/KIF3B/TUB/PAFAH1B1/DYNC1H1/APBA1/AP3D1/AP3M2/TMEM108/SUN2/BLOC1S2/BLOC1S6/NDEL1/IFT46/SPAST	43	0.011021	0.38292	0.018367	0.16722
GO_EXTRINSIC_COMPONENT_OF_PLASMA_MEMBRANE	GO:0019897	97	0.391628	1.42919	0.0234314	0.0358825	GNG2/AKAP9/GNG3/APC/APC2/GNAQ/GNAO1/SNAP25/GRAMD1A/SNAP91/CTNNA2/PPP3CA/SCUBE1/GNAL/FYN/CYTH1/DLG4/GNAZ/GNB2/CNKSR2/KCNIP1/JUP	22	0.011024	0.5445	0.018913	0.2378
HP_GENERALIZED_ONSET_SEIZURE	HP:0002197	175	0.404583	1.60498	0.000531942	0.00179421	ARX/KDM5B/GDI1/ZFP57/GABRG2/MAPK10/STXBP1/KCNQ2/CACNB4/GNAO1/SMARCA2/SYP/CNTN2/ARHGEF9/ZNF711/CNTNAP2/SARS/DNM1/GABRB3/EHMT1/PGAP1/SCN2A/PLCB1/CPLX1/TK2/CNKSR2/CASK/SCN9A/DMXL2/SCN1A/ELOVL4/SLC6A1/WDR26/CUX2/CACNA1H/FRRS1L/USP9X/STX1B/SLC45A1/MFSD8/CLIP1/CHD2/AP3D1/DOCK7/TRIT1/SCARB2/TANGO2/DLG3/MECP2/TNIK/GPHN/SLC9A6/GRIK2/SLC25A22/SCN8A/CRBN/SMPD1/TRIM8	58	0.01136	0.33113	0.018496	0.14534
HP_CHOREA	HP:0002072	153	0.384725	1.49925	0.00518584	0.0112477	ARX/KIF5A/KDM5B/SYT1/STXBP1/XPR1/GPR88/ATP1A3/KCNQ2/GNAO1/GRIA4/IRF2BPL/CACNA1B/TUBB4A/PDE10A/CACNA2D2/FOXG1/PRNP/GRIN2B/SARS/AP1S2/ADAR/PGAP1/SCN2A/CASK/DMXL2/XPA/FRRS1L/SLC45A1/CHMP1A/CLIP1/APTX/DHX30/MECP2/TNIK/GRIK2/ATXN1/C9orf72/SLC25A22/SCN8A/IREB2/CRBN/TRIM8/SURF1/SETX/RHOBTB2/TRAPPC9/FBXO31/ATXN2/GRIN1/SCO2/ATN1/TECR/GTPBP2/PLP1	55	0.011553	0.3427	0.01846	0.15084
GO_REGULATION_OF_HORMONE_SECRETION	GO:0046883	124	0.370292	1.40167	0.0222527	0.0346977	NNAT/SOX11/ISL1/SOX4/KDM5B/KLF7/TAC1/GPR27/SNAP25/MIDN/SCG5/PPP3CA/CHGA/CACNA2D2/SLC25A4/EPHA5/CACNA1E/BRSK2/CNR1/ITSN1/PPP3CB/ICA1/SYBU/LRP1/NLGN2/RAB11FIP3/JAK2/CACNA1C/ABAT/STX1A/PRKCA/PICK1/INHA	33	0.011747	0.4436	0.018578	0.1958
GO_LOCOMOTORY_BEHAVIOR	GO:0007626	121	0.491634	1.85451	5.28113e-05	0.000266502	GAD1/UCHL1/ZFHX3/EGR1/INPP5F/GPR88/APBA2/GNAO1/CHL1/SOBP/SNAP25/CACNA1B/CNTN2/PBX3/NEGR1/GRM5/WDR47/CALB1/EPHA4/SEZ6L/MYO5A/EFNB3/DLG4/DSCAM/PAK6/OPRL1/APP/SCN1A/PPP3CB/ZIC1/CEND1/PAFAH1B1/ARRDC3/ALDH1A3/APBA1/CHRNB2/MEIS1/NLGN2/BTBD9/NRG1/NTAN1/ASTN1/TSC1/SEZ6/ABAT/KCND2/SLC18A2/MECP2/PRKCE/ADAM22/NOVA1/VPS35/DDHD2	53	0.011928	0.3571	0.019054	0.15803
GO_NEURON_TO_NEURON_SYNAPSE	GO:0098984	265	0.510439	2.12426	1.65744e-05	0.000162838	GAP43/BCL11A/CDK5R1/MAP1B/MAP2/CNIH2/CACNG4/AKAP9/GNG3/SYT1/GRIA2/DYNLL2/ADD2/SHANK1/DCLK1/RTN4/DBN1/GRIA1/ABR/ATP1A3/DNM3/ARHGEF2/ERBB4/SPTBN1/SAMD14/PRKAR1B/CTNNA2/MAGI2/DRP2/ARHGEF9/LIN7A/PRKCZ/GRM5/CACNG2/SNAP47/RUSC1/PRNP/CALB1/GRIN2B/FYN/PALM/DNM1/PCLO/PTPRS/CAMK2N1/CLSTN3/EPHA4/NCS1/MAPK8IP2/LRRC7/CPEB3/DLG2/ANKS1B/PJA2/MAP4/EFNB3/DLG4/CPEB4/RNF112/SORCS3/SRCIN1/PSD/RNF19A/GRIP1/CNKSR2/SPO…	134	0.012002	0.21873	0.018554	0.0969
GO_POSITIVE_REGULATION_OF_CELL_PROJECTION_ORGANIZATION	GO:0031346	275	0.512371	2.14142	1.6491e-05	0.000162838	STMN2/DPYSL3/MAPT/RUFY3/ISLR2/FNBP1L/MAP1B/TUBB2B/RGS2/ROBO2/APC/SYT1/GDI1/CDC42EP3/CCDC88A/SHANK1/KIDINS220/PLXNA2/L1CAM/DBN1/AUTS2/TENM2/ROBO1/SYT4/MAP6/PARP6/PAK1/DNM3/NEDD4L/NDRG4/KDM1A/CAMK2B/MAGI2/TIAM2/NTRK3/NAV3/NEGR1/PLXNA4/ZNF804A/FEZ1/GPM6A/MIEN1/PTPRD/ARHGEF7/TENM1/FYN/PALM/ZMYND8/EPHA4/FSCN1/LRRC7/CPEB3/SS18L1/CPNE5/CNR1/DLG4/DSCAM/MACF1/GRIP1/PACSIN1/CEP120/ACTR2/SERPINI1/APBB1/IST1…	105	0.012236	0.25087	0.018812	0.1115
GO_CYTOPLASMIC_REGION	GO:0099568	161	0.458924	1.80001	3.46147e-05	0.000199177	MAPT/DCX/MAP2/KIF5C/UCHL1/KIF5A/AP3B2/ERC2/KIF3A/KIFAP3/CTNNA2/TUBB4A/TRIM46/PRKCZ/KIF1A/PCLO/ARL8A/GRIK3/CLASP2/DLG2/MAP4/DLG4/GABARAP/PQBP1/DST/RIMS2/CLASP1/MAPK8IP3/MYL12B/SYBU/CLTA/ACTR1A/WASF1/KIF3B/UNC13A/CLTB/PAFAH1B1/HPCA/DYNC1H1/RIMS1/PRKAR1A/AP3D1/AP3M2/TMEM108/DCTN1/ATG16L1/BLOC1S2/UNC13B/BLOC1S6/NDEL1/WLS/PPFIA3/PHLDB1/SPAST/ATG14/GRIK2	56	0.012816	0.31429	0.017245	0.14081
GO_SIGNAL_RELEASE	GO:0023061	284	0.446771	1.87325	1.64596e-05	0.000162838	NNAT/SOX11/GAD2/ISL1/SOX4/GAD1/NRXN2/KDM5B/RAB3A/SYT1/SYT5/SLC32A1/PFN2/RPH3A/SYT6/SV2A/ERC2/STXBP1/SYT4/KLF7/SMPD3/TAC1/APBA2/MEF2C/PPFIA2/BRSK1/GPR27/SNAP25/MIDN/SCG5/CACNA1B/SYP/PPP3CA/LIN7A/CHGA/SNAP47/CACNA2D2/DNAJC5/SLC25A4/NAPB/CADPS/EPHA5/CPLX2/C1QTNF4/PCLO/ARG2/NCS1/CACNA1E/MYO5A/PANX1/BRSK2/CNR1/SCAMP5/CPLX1/ASIC1/NRXN1/CASK/CDK5/PORCN/RIMS2/ITSN1/SYNJ1/SEPT5/PPP3CB/ICA1/RAB11FIP2/SYBU/…	101	0.013208	0.23714	0.017523	0.10681
GO_ACTION_POTENTIAL	GO:0001508	63	0.569842	1.93114	0.000236454	0.000925474	ANK3/AKAP9/SCN3A/GPR88/TAC1/GNAQ/NEDD4L/CACNB3/CXADR/NTRK3/SCN3B/BIN1/CNR1/SCN2A/SCN9A/SCN1A/JUP/AKAP6/NOS1AP/CACNA1H/YWHAH/NRCAM/CHRNB2/KCNMB4/SLC4A3/CACNA1C/KCND2	27	0.013572	0.48784	0.018769	0.22078
GO_CYTOSKELETON_DEPENDENT_INTRACELLULAR_TRANSPORT	GO:0030705	149	0.518399	2.01192	1.73828e-05	0.000162838	TUBA1A/MAPT/FNBP1L/MAP1B/MAP2/KIF5C/CNIH2/UCHL1/DYNC1I2/KIF5A/TUBB/CCDC88A/DYNLL2/AP3B2/SYT4/MAP6/KIF3A/KIFAP3/PPFIA2/DYNLRB1/TRIM46/PRKCZ/KIF1A/KIF3C/FEZ1/ARL8A/MYO5A/DLG2/DST/APP/CAMSAP3/MAPK8IP3/SYBU/DYNC1I1/WASF1/CDC42/TANC2/KIF3B/TUB/PAFAH1B1/DYNC1H1/APBA1/AP3D1/HOOK3/AP3M2/TMEM108/SUN2/MYO1B/BLOC1S2	49	0.013589	0.3516	0.017838	0.15915
GO_CIRCULATORY_SYSTEM_PROCESS	GO:0003013	223	0.321744	1.31392	0.0279912	0.0409928	RGS2/THRA/CACNG4/AKAP9/ABR/ATP1A3/TAC1/CACNB4/NEDD4L/GNAO1/NPY/CACNB3/CXADR/CACNA1B/CELF2/MYH7/CHGA/CACNG2/SCN3B/CACNA2D2/CALM2/FYN/CACNA2D3/BIN1/CNR1/MEF2A/OPRL1/PDE2A/KCNIP1/BCR/SCN1A/ANGPT1/JUP/BBS4/NOS1AP/PTPRO/CACNA1H/CDC42/PIK3CA/SH3GL2/PDE4D/CACNB1/NR2F2/CYB5R3/DNM1L/ATP2B4/CALM3/KCNMB4/ATP2B1/SLC4A3/JAK2/CACNA1C/ABAT/KCND2	54	0.013716	0.34632	0.01883	0.15702
HP_BROAD_NASAL_TIP	HP:0000455	93	0.415124	1.50546	0.0114124	0.0207048	ARX/FOXP1/APC/GDI1/ASXL3/ZSWIM6/SYP/RARB/ATRX/ZNF711/ATP6V1E1/CNKSR2/CASK/PORCN/ARID1B/PHF21A/IGF1R/USP9X/BCOR	19	0.01407	0.57885	0.018686	0.26365
GO_POSITIVE_REGULATION_OF_NEURON_PROJECTION_DEVELOPMENT	GO:0010976	209	0.517553	2.09864	1.69233e-05	0.000162838	STMN2/DPYSL3/MAPT/RUFY3/ISLR2/MAP1B/TUBB2B/RGS2/ROBO2/SYT1/GDI1/SHANK1/KIDINS220/PLXNA2/L1CAM/DBN1/ROBO1/SYT4/MAP6/PARP6/PAK1/NEDD4L/NDRG4/KDM1A/CAMK2B/MAGI2/TIAM2/NTRK3/NEGR1/PLXNA4/ZNF804A/FEZ1/PTPRD/FYN/ZMYND8/EPHA4/LRRC7/CPEB3/SS18L1/CPNE5/CNR1/DLG4/DSCAM/MACF1/GRIP1/PACSIN1/ACTR2/SERPINI1/APBB1/IST1/RIMS2/TRIM67/GOLGA4/ITSN1/BHLHB9/CAPRIN1/PPP2R5B/VLDLR/CUX2/LRP1/FUT9/UNC13A/PAFAH1B1/RIMS1/D…	83	0.014133	0.26957	0.018047	0.12288
GO_MICROTUBULE_BINDING	GO:0008017	190	0.428915	1.7188	3.41198e-05	0.000197806	MAPT/DCX/MAP1B/MAP2/KIF5C/APC/KIF5A/NEFM/CCDC88A/APC2/REEP1/SGIP1/MAP9/MAP6/KIF3A/DPYSL5/DNM3/ARHGEF2/POLB/JAKMIP2/MAP1LC3A/KIF21B/MAPRE2/NAV3/KIF1A/KIF3C/MTUS1/MAP4K4/CAMSAP1/PRNP/CAMSAP2/DPYSL2/MAPRE3/DNM1/JAKMIP1/CCSER2/CLASP2/MAP4/GABARAP/STRBP/MACF1/DST/MAST1/MTUS2/VASH2/CAMSAP3/CLASP1/REEP2/CLIP2/SYBU/DYNC1I1/KIF3B/WHAMM/PAFAH1B1/LZTS1/FSD1/CLIP3/CLIP1/DNM1L/MARK4/VPS41/HOOK3/GABARAPL2	63	0.014163	0.31923	0.018594	0.14557
GO_TRANSPORT_ALONG_MICROTUBULE	GO:0010970	126	0.514556	1.95248	1.75722e-05	0.000162838	MAPT/MAP1B/MAP2/KIF5C/CNIH2/UCHL1/DYNC1I2/KIF5A/DYNLL2/AP3B2/KIF3A/KIFAP3/DYNLRB1/TRIM46/PRKCZ/KIF1A/KIF3C/FEZ1/ARL8A/DLG2/DST/APP/CAMSAP3/MAPK8IP3/SYBU/DYNC1I1/WASF1/CDC42/KIF3B/TUB/PAFAH1B1/DYNC1H1/APBA1/AP3D1/AP3M2/TMEM108/SUN2/BLOC1S2/BLOC1S6/NDEL1/IFT46/SPAST	42	0.014537	0.36843	0.017461	0.1688
GO_REGULATION_OF_CELL_PROJECTION_ASSEMBLY	GO:0060491	118	0.44577	1.67519	0.000634686	0.0020476	DPYSL3/GAP43/FNBP1L/APC/CDC42EP3/CCDC88A/PFN2/EVL/AUTS2/TENM2/DNM3/GPM6A/MIEN1/TENM1/PALM/ZMYND8/FSCN1/EVI5L/MAP4/CEP120/ACTR2/SH3YL1/DZIP1/TBC1D30/BBS4/CDC42/AGRN/PPP1R16B/RALA/MARK4/FER/PRKCD/FXR2/TGFB3/NRP1/NDEL1	36	0.014653	0.4431	0.019406	0.2033
GO_POSITIVE_REGULATION_OF_TRANSPORTER_ACTIVITY	GO:0032411	54	0.47075	1.5531	0.0146348	0.0252442	ANK3/CACNG4/AKAP9/CACNB3/CACNG2/FGF14/CALM2/SYNGR3/WNK2/CDK5/AKAP6/NOS1AP/KMT2A/KCNC1/CALM3/WNK3/PRKCD	17	0.015158	0.61848	0.018887	0.28552
HP_NEONATAL_HYPOTONIA	HP:0001319	112	0.383962	1.43155	0.0185808	0.0300982	ARX/SNRPN/SYT1/CCDC88A/NDN/GRIA4/MYH7/CAMTA1/CCDC174/FOXG1/EEF1A2/PCLO/BIN1/PGAP1/NEB/DST/MAGEL2/CASK/PEX26/NALCN/ARID1B/VPS53/PDE4D/CFL2/HERC2/GLS/TGFB3/NSD1/BPTF/TUBA8/PEX1/USP7	32	0.01533	0.47178	0.019758	0.21825
GO_POLYMERIC_CYTOSKELETAL_FIBER	GO:0099513	402	0.366918	1.58924	3.20179e-05	0.000188356	TUBA1A/INA/DPYSL3/MAPT/DCX/MAP1B/TUBB2B/MAP2/KIF5C/TUBB2A/CLMP/APC/DYNC1I2/KIF5A/TUBB/NAV1/NEFM/ACTB/ATAT1/DYNLL2/APC2/REEP1/DBN1/MAP9/MAP6/CEP170/GABARAPL3/KIF3A/STMN1/PAK1/DNM3/KIFAP3/ARHGEF2/POLB/TPGS2/MAP1LC3A/KIF21B/MAPRE2/RAC3/DYNLRB1/NARF/NICN1/TUBB4A/DYNC1LI1/NAV3/TTLL1/ZNF804A/KIF1A/KIF3C/MTUS1/DDX6/WDR47/TUBA4A/FEZ1/CAMSAP1/CALM2/RUSC1/CAMSAP2/DPYSL2/DCLK2/FYN/MAPRE3/DCTN3/DNM1/JAKMIP1/…	100	0.015335	0.24418	0.017497	0.11297
GO_REGULATION_OF_VESICLE_MEDIATED_TRANSPORT	GO:0060627	336	0.393888	1.67887	1.62419e-05	0.000162838	CDK5R1/RAB3C/RAB3A/SYT1/SYT5/PFN2/SYT6/INPP5F/SGIP1/STXBP1/ABR/SYT4/SMPD3/DNM3/APBA2/NEDD4L/PPFIA2/BRSK1/NDRG4/PRKAR1B/SNAP91/SYP/PPP3CA/MAGI2/FGF14/DNAJC5/NAPB/CADPS/DNM1/CPLX2/PCLO/TSG101/GRIPAP1/CALY/BIN1/NCS1/CLASP2/BRSK2/CNR1/DLG4/SCAMP5/PTPN1/CPLX1/PACSIN1/NRXN1/RUFY2/CASK/CDK5/OPHN1/ATP13A2/AP2S1/RIMS2/AP2B1/BCR/ITSN1/CLASP1/SEPT5/SH3GL3/ANGPT1/PPP3CB/LRP1/CACNA1H/CDC42/GSK3B/STX1B/TUB/SH3…	130	0.015873	0.20854	0.017488	0.097093
GO_HOMOPHILIC_CELL_ADHESION_VIA_PLASMA_MEMBRANE_ADHESION_MOLECULES	GO:0007156	57	0.44531	1.48399	0.0253031	0.0380185	ROBO2/L1CAM/ROBO1/VSTM2L/CNTN2/TRO/CADM3/CLSTN3/DSCAM/PCDH9/CELSR3/DSCAML1/CDH13/KIRREL3/NPTN/DCHS1/PCDH17/PCDH7/PCDH1/PTPRT/PTPN23/CELSR2/ROBO3	23	0.015962	0.4998	0.016961	0.23295
GO_POSTSYNAPTIC_SPECIALIZATION_MEMBRANE	GO:0099634	71	0.664138	2.30111	1.80369e-05	0.000162838	CNIH2/CACNG4/AKAP9/GRIA2/GRIA1/ERBB4/LIN7A/GRM5/CACNG2/GRIN2B/PTPRS/CLSTN3/EPHA4/DLG2/EFNB3/DLG4/SORCS3/CNKSR2/SLITRK3/SEMA4C/NETO1/GABRA3/PTPRO/PRR7/SHISA7/NRCAM/CHRNB2/NLGN2/NPTN/SLITRK1/CACNA1C/KCND2/DCC/GRIK5/ATP2B2/EFNB2/ADAM22/GPHN/KCND3/EPHA7/LRRC4B/LRFN4/CACNG7	43	0.016361	0.35137	0.017053	0.16452
GO_REGULATION_OF_TRANS_SYNAPTIC_SIGNALING	GO:0099177	283	0.543148	2.27656	1.64669e-05	0.000162838	MAPT/CELF4/NSG1/PLK2/MAP1B/TUBB2B/CNIH2/CACNG4/AKAP9/DLGAP4/RAB3A/SYT1/YWHAG/PFN2/SHANK1/JPH4/DBN1/STXBP1/GRIA1/ABR/SYT4/TAC1/APBA2/MEF2C/PPFIA2/BRSK1/SNAP25/CACNB3/PRKAR1B/CACNA1B/SYP/PPP3CA/CAMK2B/CNTN2/PRKAR2B/PRKCZ/GRM5/CACNG2/FGF14/SNAP47/CACNA2D2/PRNP/CALB1/NAPB/GRIN2B/FYN/DNM1/CPLX2/ZMYND8/PTPRS/KCTD13/PLCG1/CLSTN3/EPHA4/NCS1/MAPK8IP2/GRIK3/CPEB3/NPAS4/CNR1/EFNB3/DLG4/SORCS3/PLCB1/CPLX1/RN…	127	0.016478	0.20503	0.016994	0.09613
GO_TRANSPORT_VESICLE	GO:0030133	250	0.498745	2.06314	1.66606e-05	0.000162838	DPYSL3/GAD2/CNIH2/RAB3C/RAB3A/SYT1/SYT5/SLC32A1/CCDC88A/RPH3A/SYT6/SV2A/ZNRF1/GRIA1/SYT4/MAP6/SCG3/STX7/APBA2/BRSK1/SNAP25/SNAP91/SYP/CHGA/KIF1A/SNAP47/DNAJC5/SVOP/DNM1/PTPRS/SCAMP1/BIN1/SYNGR3/CTTNBP2/DLG4/RNF112/SCAMP5/NRSN1/BCL2L1/APP/TRAPPC4/SEPT6/ATP13A2/GABRA2/ATP6V0D1/DMXL2/SEMA4C/SEPT5/NRSN2/VTI1B/ICA1/AMPH/CLTA/AFTPH/STX1B/UNC13A/SH3GL2/CLTB/SYN1/WDR7/STX12/SYNRG/RAB3B/AP1AR/APBA1/RAB14/…	104	0.016627	0.22713	0.017032	0.10668
GO_REGULATION_OF_ENDOCYTOSIS	GO:0030100	138	0.357611	1.37391	0.0256249	0.0383654	SGIP1/SYT4/NEDD4L/SNAP91/PPP3CA/MAGI2/DNM1/TSG101/CALY/BIN1/DLG4/SCAMP5/PTPN1/PACSIN1/RUFY2/OPHN1/AP2S1/AP2B1/ITSN1/SH3GL3/ANGPT1/PPP3CB/LRP1/CDC42/STX1B/SH3GL2/ANKRD13B/HPCA/SCYL2/CDH13/CLIP3/BTBD9/DNM1L/CALM3/AHI1/PICK1/SYT7/EFNB2/UBQLN2/SRC/INSR/PICALM/RAB4A/AAK1/ARRB1	45	0.017884	0.34152	0.016766	0.16265
HP_CONGENITAL_ABNORMAL_HAIR_PATTERN	HP:0011361	141	0.35333	1.36129	0.0291348	0.0422662	ARX/FOXP1/APC/SNRPN/ACTB/SYT1/NDN/SMARCA2/SMARCD1/RERE/KDM1A/FRMD4A/CNTNAP2/CHN1/MAFB/SMARCE1/CPLX1/MAGEL2/NRXN1/ATP6V1B2/MRAS/STAMBP/ZIC1/ZC4H2/KMT2A/KLHL7/ARID1A/UBR1/MEIS2/DOCK7/MED13L/PPP2R1A/HERC2/TSC1/CREBBP/ACTG1/EP300/NSD1/RAF1	39	0.018115	0.39788	0.018392	0.18996
GO_REGULATION_OF_ACTIN_FILAMENT_BASED_PROCESS	GO:0032970	243	0.335484	1.38293	0.00966273	0.0181719	CDK5R1/AKAP9/TMOD2/CDC42EP3/CCDC88A/ADD2/PFN2/SHANK1/EVL/DBN1/STMN1/TAC1/RND3/PAK1/MEF2C/SPTBN1/SPTAN1/RAC3/GRB2/TMEFF2/CTNNA2/NTRK3/ARPC1A/RHOB/PIK3R1/DIXDC1/TENM1/EPHA5/BIN1/FSCN1/CLASP2/NEB/KIAA1211/CFL1/MAGEL2/SPTBN2/ACTR2/TMSB4Y/CDK5/COTL1/CLASP1/JUP/PROX1/BBS4/NOS1AP/LRP1/GBA2/WASF1/CDC42/WHAMM/PDE4D/AP1AR/ARPC3/SH3BP1/LIMK1/CFL2/ADD1/RND2/CACNA1C/TSC1/ABI2/PICK1/JMY/RASA1/CTTN/FER/CYFIP2/P…	76	0.018599	0.2718	0.017173	0.13044
HP_BILATERAL_TONIC_CLONIC_SEIZURE	HP:0002069	131	0.41262	1.57354	0.00253963	0.00653818	MAPT/ARX/GDI1/ZFP57/GABRG2/MAPK10/STXBP1/KCNQ2/CACNB4/GNAO1/SYP/CNTN2/ZNF711/DNM1/GABRB3/HERC1/SCN2A/CPLX1/CNKSR2/CASK/SCN9A/DMXL2/SCN1A/SLC6A1/WDR26/CUX2/CACNA1H/USP9X/STX1B/NIPA1/CHD2/AP3D1/LGI1/TANGO2/DLG3/SQSTM1/GNB1/MECP2/TUBA8/GPHN/SLC9A6/C9orf72/SLC25A22/SCN8A	44	0.019221	0.35836	0.017189	0.17309
HP_MULTIFOCAL_EPILEPTIFORM_DISCHARGES	HP:0010841	62	0.535189	1.80957	0.000708872	0.0022443	ARX/ACTL6B/KDM5B/GABRG2/STXBP1/GNAO1/PPP3CA/SARS/PGAP1/SCN2A/CASK/SCN9A/DMXL2/SCN1A/FRRS1L/SLC45A1/CLIP1/DOCK7/MED13L/GNB1/TNIK/GRIK2/SLC25A22/CRBN/TRIM8/TRAPPC9/FBXO31/TECR/TUSC3/CRADD/MED23/EDC3/SIK1/C12orf4	34	0.019658	0.38507	0.015873	0.18683
GO_ENDOCYTOSIS	GO:0006897	332	0.363659	1.54826	0.000146313	0.000628496	FNBP1L/APLP1/CACNG4/ACTB/SYT1/SYT5/INPP5F/SGIP1/GRIA1/SYT4/DNER/ELMO1/DNM3/NEDD4L/CSNK1E/CYTH2/SNAP25/GRB2/SNAP91/SYP/PPP3CA/MAGI2/CNTN2/RABEP1/CACNG2/DPYSL2/DNM1/TSG101/CALY/BIN1/USP33/DLG4/SCAMP5/PTPN1/PACSIN1/ATP6V1H/BCL2L1/APP/RUFY2/CDK5/OPHN1/AP2S1/AP2B1/ITSN1/SYNJ1/SH3GL3/ANGPT1/PPP3CB/SNCB/AMPH/VLDLR/CLTA/SH3KBP1/LRP1/WASF1/CDC42/PIP5K1C/STX1B/TUB/SH3GL2/CLTB/LMBR1L/XKR4/FCHO1/ANKRD13B/HPC…	112	0.020101	0.21211	0.016434	0.10337
GO_REGULATION_OF_SYNAPSE_STRUCTURE_OR_ACTIVITY	GO:0050803	162	0.47984	1.88341	1.72912e-05	0.000162838	TUBA1A/GAP43/CDK5R1/ROBO2/TUBB/DBN1/DNM3/MEF2C/PPFIA2/CTNNA2/CAMK2B/NTRK3/LHFPL4/ZNF804A/KIF1A/LRRN3/GPM6A/PTPRD/PRNP/GRIN2B/FYN/DNM1/ZMYND8/PTPRS/GRIPAP1/NRP2/CLSTN3/EPHA4/CTTNBP2/FLRT2/SRCIN1/CFL1/ARHGAP33/NRXN1/ACTR2/APP/CDK5/SLITRK3/YWHAZ/ITSN1/BHLHB9/CAPRIN1/SYBU/PTPRO/CUX2/CAMKV/CDC42/STX1B/TANC2/AGRN/PAFAH1B1/SEMA3F/SHISA7/NRCAM/CHRNB2/NLGN2/DNM1L	57	0.020161	0.32579	0.017876	0.15887
GO_TUBULIN_BINDING	GO:0015631	259	0.445241	1.84822	1.66384e-05	0.000162838	STMN2/MAPT/STMN4/DCX/STMN3/CDK5R1/MAP1B/MAP2/KIF5C/RGS2/APC/KIF5A/NEFM/CCDC88A/APC2/REEP1/SGIP1/MAP9/MAP6/KIF3A/STMN1/NDN/DPYSL5/DNM3/ARHGEF2/POLB/JAKMIP2/MAP1LC3A/KIF21B/BRSK1/MAPRE2/NAV3/TTLL1/KIF1A/KIF3C/MTUS1/FEZ1/MAP4K4/CAMSAP1/PRNP/CAMSAP2/DPYSL2/DIXDC1/FYN/MAPRE3/DNM1/JAKMIP1/ARL8A/AGTPBP1/CCSER2/CLASP2/MAP4/GABARAP/STRBP/MACF1/DST/MAST1/MTUS2/RABGAP1/VASH2/CAMSAP3/CLASP1/REEP2/CLIP2/BBS4/…	73	0.020403	0.27551	0.017288	0.13468
GO_REGULATION_OF_ION_TRANSMEMBRANE_TRANSPORT	GO:0034765	217	0.464583	1.8914	1.68785e-05	0.000162838	RGS2/CNIH2/ANK3/CACNG4/AKAP9/SCN3A/GRIA2/SHANK1/JPH4/GRIA1/TSPAN13/KCNQ2/MEF2C/CACNB4/NEDD4L/GRIA4/HECW1/CACNB3/CACNA1B/GRM5/CACNG2/FGF14/SCN3B/CACNA2D2/CALM2/PRNP/GRIN2B/FYN/CACNA2D3/PLCG1/DPP6/BIN1/MAPK8IP2/LRRC7/CACNA1E/MYO5A/DLG2/ARL6IP5/DLG4/WNK2/SCN2A/OPRL1/SESTD1/APP/CDK5/KLHL24/DAPK1/KCNH8/SCN9A/KCNIP1/SCN1A/NALCN/AKAP6/NOS1AP/NETO1/CACNA1H/PDE4D/CACNB1/SHISA7/YWHAH/HPCA/KCNC1/NLGN2/SLC43…	67	0.022235	0.29579	0.017774	0.14717
GO_REGULATION_OF_CATION_CHANNEL_ACTIVITY	GO:2001257	88	0.576444	2.0712	1.78817e-05	0.000162838	CNIH2/ANK3/CACNG4/GRIA2/SHANK1/JPH4/GRIA1/MEF2C/CACNB4/GRIA4/CACNB3/CACNG2/FGF14/CALM2/GRIN2B/MAPK8IP2/LRRC7/MYO5A/DLG2/DLG4/OPRL1/APP/CDK5/KLHL24/DAPK1/AKAP6/NOS1AP/NETO1/PDE4D/CACNB1/SHISA7/HPCA/KCNC1/NLGN2/CALM3	35	0.022386	0.40303	0.017651	0.20081
HP_COGNITIVE_IMPAIRMENT	HP:0100543	392	0.296266	1.28073	0.0195366	0.031285	MAPT/TUBB2B/CLMP/SCN3A/UCHL1/ACTL6B/KIF5A/ACTB/YWHAG/AP3B2/GABRG2/MAPK10/STXBP1/XPR1/ATP1A3/KCNQ2/PRKAR1B/ALG2/CACNA1B/TUBB4A/PDE10A/PPP3CA/CAMTA1/FGF14/TUBA4A/EEF1A2/PRNP/UBA1/DNAJC5/SLC25A4/CNTNAP2/DNM1/ATP6V1E1/GABRB3/SMARCE1/SCN2A/CPLX1/CEP120/TK2/MATR3/CNKSR2/SPTBN2/APP/SERPINI1/PORCN/PEX26/ATP13A2/GABRA2/SCN9A/SYNJ1/SCN1A/REEP2/XPA/SNCB/SLC6A1/CUX2/GBA2/PIK3CA/STX1B/MFSD8/KMT2A/BSCL2/KCNC1/…	114	0.023212	0.20709	0.016118	0.10398
HP_INFANTILE_MUSCULAR_HYPOTONIA	HP:0008947	106	0.4235	1.56596	0.00450602	0.0101146	TUBB2B/ARX/SYT1/GABRG2/STXBP1/MAF/GNAO1/ASXL3/ATRX/CNTNAP2/ATP6V1E1/ADAR/SCN2A/NRXN1/ATP6V1B2/CASK/DNMT3A/SCN9A/DMXL2/SCN1A/NALCN/CDC42/USP9X	23	0.023444	0.49126	0.017447	0.24718
GO_EXOCYTIC_VESICLE	GO:0070382	144	0.596178	2.30207	1.74429e-05	0.000162838	DPYSL3/GAD2/RAB3C/RAB3A/SYT1/SYT5/SLC32A1/RPH3A/SYT6/SV2A/ZNRF1/GRIA1/SYT4/STX7/APBA2/BRSK1/SNAP25/SNAP91/SYP/KIF1A/SNAP47/DNAJC5/SVOP/DNM1/PTPRS/SCAMP1/BIN1/SYNGR3/CTTNBP2/DLG4/RNF112/SCAMP5/BCL2L1/APP/TRAPPC4/SEPT6/GABRA2/ATP6V0D1/DMXL2/SEMA4C/SEPT5/VTI1B/ICA1/AMPH/CLTA/STX1B/UNC13A/SH3GL2/CLTB/SYN1/WDR7/STX12/RAB3B/APBA1/KIRREL3/DNM1L/CALM3/BACE1/ATP8A1/STX1A/PICK1/SLC18A2/UNC13B/RAB11B/PTPRN2…	82	0.023807	0.23431	0.015591	0.11828
GO_NEURON_PROJECTION_CYTOPLASM	GO:0120111	73	0.580117	2.01837	3.61115e-05	0.00020549	MAPT/MAP2/KIF5C/UCHL1/KIF5A/AP3B2/KIF3A/TRIM46/KIF1A/ARL8A/GRIK3/DLG2/DLG4/PQBP1/DST/MAPK8IP3/SYBU/WASF1/KIF3B/PAFAH1B1/HPCA/DYNC1H1/AP3D1/AP3M2/TMEM108/BLOC1S2/BLOC1S6/NDEL1/WLS/SPAST/GRIK2/DTNBP1/SFPQ/ACTR10	34	0.025079	0.35249	0.014991	0.17995
HP_GENERALIZED_ONSET_MOTOR_SEIZURE	HP:0032677	84	0.44058	1.5709	0.00674391	0.013866	ARX/ZFP57/GABRG2/MAPK10/STXBP1/KCNQ2/CACNB4/GNAO1/ARHGEF9/DNM1/GABRB3/SCN2A/CPLX1/CASK/SCN9A/DMXL2/SCN1A/ELOVL4/SLC6A1/CUX2/STX1B/MFSD8/CHD2/AP3D1/DOCK7/TRIT1/TANGO2	27	0.025099	0.45117	0.017034	0.23037
GO_REGULATION_OF_EXTENT_OF_CELL_GROWTH	GO:0061387	85	0.571263	2.04099	1.79019e-05	0.000162838	MAPT/RUFY3/ISLR2/CDK5R1/MAP1B/MAP2/GDI1/RTN4/L1CAM/DBN1/DRAXIN/PAK1/SEMA6C/OLFM1/TRIM46/NTRK3/PLXNA4/DPYSL2/PTPRS/DSCAM/MACF1/CDK5/IST1/GOLGA4/SEMA4C/ULK2/SEMA4G/LRP1/GSK3B/PAFAH1B1/SEMA3F/NRCAM/LIMK1/PLXNA3/RND2/DCC/TTL/CTTN/ZFYVE27/CDKL3/NRP1/NDEL1	42	0.026599	0.31278	0.014824	0.16177
GO_CYCLIC_NUCLEOTIDE_MEDIATED_SIGNALING	GO:0019935	65	0.445299	1.5173	0.0162381	0.0271299	GNG2/RGS2/APLP1/GNAQ/RUNDC3A/PRKAR1B/PDE10A/GNAL/PRKAR2B/CHGA/EPHA5/PCLO/NUDT4/CNR1/OPRL1/RIMS2/PDE2A/PDE9A/AKAP6/PDE4A/PDE4D/ARRDC3/PRKAR1A/ATP2B4	24	0.027119	0.48074	0.017073	0.24973
GO_REGULATION_OF_ION_TRANSPORT	GO:0043269	296	0.404108	1.70138	1.63964e-05	0.000162838	RGS2/CNIH2/ANK3/CACNG4/AKAP9/SCN3A/RAB3A/SYT1/SYT5/GRIA2/SHANK1/SYT6/SV2A/JPH4/STXBP1/GRIA1/SYT4/TSPAN13/KCNQ2/MEF2C/CACNB4/NEDD4L/GRIA4/HECW1/CACNB3/CACNA1B/CAMK2B/GRM5/CACNG2/FGF14/SCN3B/CACNA2D2/CALM2/PRNP/GRIN2B/FYN/CACNA2D3/PLCG1/DPP6/BIN1/MAPK8IP2/LRRC7/CACNA1E/MYO5A/DLG2/ARL6IP5/CNR1/DLG4/WNK2/SCN2A/NKAIN3/OPRL1/SESTD1/APP/CASK/CDK5/KLHL24/DAPK1/KCNH8/SCN9A/KCNIP1/SCN1A/NALCN/AKAP6/SLC6A1/…	88	0.027459	0.24795	0.017096	0.12916
GO_EXTRINSIC_COMPONENT_OF_MEMBRANE	GO:0019898	181	0.397631	1.58412	0.000684697	0.00218156	GNG2/AKAP9/GNG3/APC/PIK3R3/RPH3A/SYT6/APC2/GNAQ/GNAO1/SNAP25/GRAMD1A/SNAP91/CTNNA2/PPP3CA/SCUBE1/GNAL/KIF1A/PRNP/PIK3R1/RB1CC1/FYN/JAKMIP1/HID1/GRIPAP1/CYTH1/DLG4/RNF112/PSD/GNAZ/GNB2/CNKSR2/UBXN6/KCNIP1/JUP/SNX16/GBA2/PIK3CA/ULK1/SYN1/SERPINE2/HPCA/CDH13/DCHS1/SOCS7/RGS8/NRBF2/SARM1/FER/OSBPL2/BLOC1S6/GNB1/GNG7/ERRFI1/ATG14/SRC/MTMR3/RAB7A/PICALM/CYLD	60	0.027882	0.2765	0.015712	0.14453
GO_DISTAL_AXON	GO:0150034	207	0.616736	2.49802	1.69388e-05	0.000162838	STMN2/DPYSL3/CRMP1/MAPT/STMN4/BASP1/GAP43/RUFY3/STMN3/CDK5R1/MAP1B/MAP2/KIF5C/GAD1/ATCAY/RAB3A/ACTB/TMOD2/SLC32A1/ERC2/L1CAM/DBN1/AUTS2/TENM2/APBB2/ELAVL4/KIF21B/OLFM1/BRSK1/CYTH2/SNAP25/CXADR/RAC3/GDPD5/SYP/TIAM2/ZNF804A/WDR47/FEZ1/GPM6A/PRNP/CALB1/GPRIN1/CPLX2/PTPRS/EPHA4/FSCN1/NCS1/GRIK3/MYO5A/BRSK2/CNR1/DSCAM/CPEB4/CPLX1/PACSIN1/NRSN1/ACAP3/PCDH9/APP/CDK5/SEPT6/OPHN1/APBB1/ATP6V0D1/ITSN1/SYNJ…	107	0.027936	0.21076	0.015805	0.11022
GO_AXO_DENDRITIC_TRANSPORT	GO:0008088	59	0.659826	2.21262	1.81891e-05	0.000162838	MAPT/MAP2/KIF5C/CNIH2/UCHL1/KIF5A/AP3B2/KIF3A/TRIM46/KIF1A/FEZ1/ARL8A/DLG2/DST/APP/MAPK8IP3/SYBU/WASF1/KIF3B/PAFAH1B1/DYNC1H1/APBA1/AP3D1/AP3M2/TMEM108/BLOC1S2/BLOC1S6/NDEL1/SPAST/DTNBP1/SFPQ/ACTR10	32	0.028878	0.36805	0.015171	0.19394
GO_SECOND_MESSENGER_MEDIATED_SIGNALING	GO:0019932	164	0.365065	1.43549	0.01043	0.0192164	MAPT/GNG2/RGS2/APLP1/JPH4/GNAQ/RUNDC3A/SAMD14/PRKAR1B/PDE10A/PPP3CA/CAMTA1/GNAL/PRKAR2B/CHGA/GRM5/CALM2/PRNP/GRIN2B/EPHA5/PCLO/PLCG1/NUDT4/RCAN2/MYO5A/CNR1/OPRL1/CAMKK2/RIMS2/PDE2A/PPP3CB/PDE9A/AKAP6/NOS1AP/PDE4A/GSK3B/PDE4D/ARRDC3/PPP1R9B/HPCA/CDH13/PRKAR1A/ATP2B4/CALM3/NRG1/CACNA1C/PPP2R1A	47	0.029178	0.34815	0.017284	0.1839
HP_ABNORMAL_HAIR_PATTERN	HP:0010720	153	0.347813	1.35541	0.0285481	0.0415323	ARX/FOXP1/APC/SNRPN/ACTB/SYT1/STXBP1/NDN/SMARCA2/SMARCD1/RERE/KDM1A/FRMD4A/CNTNAP2/CHN1/MAFB/SMARCE1/CPLX1/GRIP1/MAGEL2/NRXN1/ATP6V1B2/PORCN/MRAS/STAMBP/ZIC1/ZC4H2/KMT2A/KLHL7/ARID1A/UBR1/MEIS2/DOCK7/MED13L/PPP2R1A/HERC2/TSC1/CREBBP	38	0.029221	0.35317	0.016115	0.18661
HP_PARKINSONISM	HP:0001300	78	0.467598	1.64621	0.003169	0.00775704	MAPT/KIF5A/GABRG2/STXBP1/XPR1/ATP1A3/PRKAR1B/PDE10A/PRNP/DNAJC5/SCN2A/TK2/APP/ATP13A2/SCN9A/SYNJ1/SCN1A/SNCB	18	0.029911	0.45225	0.01421	0.24027
HP_CHOREOATHETOSIS	HP:0001266	72	0.43488	1.50971	0.0153732	0.0262247	ARX/SYT1/STXBP1/XPR1/ATP1A3/KCNQ2/GNAO1/IRF2BPL/CACNA1B/TUBB4A/AP1S2/ADAR/SCN2A/CASK/DMXL2/XPA/FRRS1L	17	0.030039	0.49256	0.015041	0.26195
GO_SECRETORY_VESICLE	GO:0099503	482	0.299311	1.31627	0.0064444	0.0133934	DPYSL3/GAD2/TUBB/RAB3C/RAB3A/SYT1/SYT5/SLC32A1/PCSK1N/RPH3A/SYT6/SV2A/ZNRF1/CHGB/STXBP1/GRIA1/SYT4/SCG3/STX7/APBA2/NPY/BRSK1/SNAP25/CXADR/SPTAN1/SCG5/SNAP91/SCG2/SYP/DYNC1LI1/ATP6V0A1/CHGA/KIF1A/YPEL5/SNAP47/NFASC/DNAJC5/SVOP/CADPS/DNM1/PTPRS/ARL8A/PGRMC1/SCAMP1/BIN1/NCS1/LRRC7/VEZT/VAT1/MYO5A/SYNGR3/CTTNBP2/DLG4/COMMD3/RNF112/SCAMP5/EEF2/BCL2L1/ACTR2/APP/SERPINI1/TRAPPC4/SEPT6/COTL1/IST1/GABRA2/…	124	0.030451	0.18373	0.014803	0.098024
HP_MENTAL_DETERIORATION	HP:0001268	211	0.381948	1.55018	0.00111739	0.00328217	MAPT/SCN3A/UCHL1/ACTL6B/ACTB/YWHAG/AP3B2/GABRG2/MAPK10/STXBP1/XPR1/ATP1A3/PRKAR1B/CACNA1B/TUBB4A/PDE10A/PPP3CA/TUBA4A/EEF1A2/PRNP/DNAJC5/CNTNAP2/DNM1/ATP6V1E1/GABRB3/CPLX1/TK2/MATR3/CNKSR2/APP/SERPINI1/ATP13A2/GABRA2/SYNJ1/SCN1A/XPA/SNCB/SLC6A1/CUX2/GBA2/MFSD8/KMT2A/BSCL2/KCNC1/UBA5/PRKAR1A/DNM1L/CHD2/HNRNPA1/APTX/DCTN1/SCARB2/CYFIP2/SQSTM1/MECP2/ROGDI/UBQLN2/NECAP1/SPAST/VPS35/SYNGAP1/C9orf72/SP…	81	0.031552	0.22985	0.015009	0.12367
GO_VESICLE_MEDIATED_TRANSPORT_IN_SYNAPSE	GO:0099003	151	0.633953	2.4656	1.73602e-05	0.000162838	NSG1/CDK5R1/RAB3A/ACTB/SYT1/SYT5/SLC32A1/PFN2/SYT6/SV2A/ERC2/MAPK10/STXBP1/SYT4/DNM3/APBA2/PPFIA2/BRSK1/SNAP25/PRKAR1B/SNAP91/SYP/MAGI2/FGF14/SNAP47/DNAJC5/NAPB/CADPS/DNM1/CPLX2/PCLO/GRIPAP1/CALY/NCS1/BRSK2/CNR1/CPLX1/GRIP1/PACSIN1/NRXN1/CASK/CDK5/OPHN1/RIMS2/AP2B1/ITSN1/SYNJ1/SEPT5/PPP3CB/SNCB/AMPH/GSK3B/PIP5K1C/STX1B/UNC13A/SH3GL2/SYN1/HPCA/RAB3B/RIMS1/APBA1/CHRNB2/NLGN2/BTBD9/DNM1L/CALM3/AP3D1…	86	0.031689	0.22446	0.015388	0.12089
HP_CEREBELLAR_ATROPHY	HP:0001272	248	0.327401	1.35291	0.014949	0.0257001	BCL11A/TUBB2B/ARX/UCHL1/ACTL6B/CCDC88A/AP3B2/STXBP1/ATP1A3/GNAO1/SPTAN1/IRF2BPL/TUBB4A/KIF1A/FGF14/NFASC/PRNP/SLC25A4/PCLO/AGTPBP1/HERC1/SCN2A/TK2/EEF2/SPTBN2/CASK/TRAPPC4/ATP13A2/DMXL2/NALCN/ELOVL4/VLDLR/ZIC1/GBA2/CDC42/FRRS1L/VPS53/TBCE/MFSD8/KCNC1/UBA5/CYB5R3/DNM1L/APTX/SCARB2/CYFIP2/DHX30/TTBK2/ATP8A2/SQSTM1/COG1/TRAPPC6B/PLD3/SLC9A6/ATXN1/SLC25A22/ATP6V1A/TTC19/KCND3/TRIM8/BCORL1/SETX/KCNC3/…	72	0.032144	0.24809	0.015459	0.13408
GO_CHEMICAL_SYNAPTIC_TRANSMISSION_POSTSYNAPTIC	GO:0099565	57	0.668143	2.22658	1.82299e-05	0.000162838	CELF4/SHANK1/MEF2C/CACNB3/PPP3CA/PRKCZ/GRIN2B/ZMYND8/GABRB3/MAPK8IP2/NPAS4/DLG4/NRXN1/APP/CDK5/RIMS2/NETO1/CUX2/GSK3B/STX1B/RIMS1/CHRNB2/NLGN2/SEZ6/ABAT/STX1A/TMEM108/UNC13B/GRIK5/MECP2/GRIK2	31	0.033069	0.34329	0.014151	0.18682
GO_CELL_LEADING_EDGE	GO:0031252	285	0.375999	1.57719	0.00019732	0.000804994	STMN2/DPYSL3/MAPT/RUFY3/ROBO2/APC/ACTB/CCDC88A/EVL/GABRG2/APC2/DBN1/GRIA1/APBB2/PAK1/ARHGEF2/MTSS1/SPTBN1/RAC3/LMO4/CTNNA2/CADM4/SORBS2/TIAM2/PRKCZ/RAPH1/CNTNAP2/ARHGEF7/KITLG/PALM/PLCG1/LDB1/FSCN1/VEZT/MYO5A/CLASP2/FGD3/SH2D3C/SRCIN1/CFL1/PSD/MACF1/PACSIN1/DST/PLEKHA1/ATP6V1B2/ACTR2/APP/CDK5/APBB1/CTTNBP2NL/PSD2/GABRA2/SH3YL1/ITSN1/PDE9A/CAPRIN1/AMPH/PDE4A/GABRA3/PTPRO/WASF1/CDC42/PIK3CA/PIP5K1C…	78	0.033496	0.23511	0.015255	0.12834
GO_PRESYNAPTIC_MEMBRANE	GO:0042734	90	0.628647	2.26575	1.78782e-05	0.000162838	GAD2/SYT1/ERC2/STXBP1/ERBB4/SNAP25/SNAP91/CTNNA2/SYP/GPM6A/GABBR1/CADM3/DNM1/PTPRS/EPHA4/GRIK3/ZDHHC17/CNR1/EFNB3/SCN2A/NRXN1/CASK/APBB1/CNTN5/RIMS2/PDE2A/ITSN1/SLC6A1/CLTA/STX1B/UNC13A/CLTB/EXOC3/KCNC1/ZNRF2/RIMS1/APBA1/CHRNB2/NLGN2/DNM1L/ATP2B4/ATP2B1/NPTN/STX1A/PICK1/ERC1/UNC13B/GRIK5/SYT7/PCDH17/EFNB2/GRIK2/SLC4A8/PICALM/CNTNAP4/LRRC4B/KCNC3	57	0.033683	0.2719	0.015054	0.14863
GO_NEGATIVE_REGULATION_OF_CELL_MORPHOGENESIS_INVOLVED_IN_DIFFERENTIATION	GO:0010771	67	0.439397	1.506	0.0172436	0.0282648	RUFY3/CDK5R1/MAP2/GDI1/RTN4/DRAXIN/DNM3/SEMA6C/PPP3CA/TRIM46/PTPRS/LINGO1/EFNB3/CDK5/SEMA4C/ULK2/SEMA4G/PTPRO/SEMA3F/YWHAH/AP1AR/PLXNA3/DCC/CDKL3/NRP1/UBE3A	26	0.034026	0.38994	0.014723	0.21369
HP_FUNCTIONAL_MOTOR_DEFICIT	HP:0004302	276	0.315798	1.32046	0.0188916	0.03041	MAPT/SCN3A/ACTL6B/YWHAG/AP3B2/GABRG2/REEP1/STXBP1/ARHGEF2/ATL1/SNAP25/ALG2/CACNA1B/PDE10A/PPP3CA/MYH7/FGF14/ATRX/EEF1A2/PRNP/SLC25A4/DNAJB6/DNM1/BIN1/SMARCE1/HERC1/ADAR/PGAP1/NEB/TK2/MATR3/CNKSR2/TIA1/ATP13A2/GABRA2/SYNJ1/MYO9A/RTN2/GBA2/PIK3CA/KLC2/USP9X/AGRN/TBCE/HPCA/DYNC1H1/UBA5/PRKAR1A/TET2/JAK2/COX20/HK1/DCC/CPT1C/FLRT1/CYFIP2/TTBK2/RAB11B/SQSTM1/MECP2/NECAP1/GFPT1/SPAST/GPHN/VPS35/SYNGAP1/…	88	0.034282	0.22519	0.015348	0.12364
GO_NEURON_SPINE	GO:0044309	131	0.468615	1.78707	0.000105088	0.00047524	MAPT/CDK5R1/MAP1B/CNIH2/GRIA2/SHANK1/RPH3A/TENM2/GRIA1/ABR/DNM3/APBA2/PPFIA2/GRIA4/PPP3CA/PRKAR2B/ZNF804A/GPM6A/CALB1/DNM1/ZMYND8/EPHA4/CTTNBP2/ANKS1B/DLG4/CPEB4/PSD/ARHGAP33/APP/OPHN1/APBB1/BCR/ITSN1/PALMD/PTPRO/CDC42/TANC2/LZTS1/PPP1R9B/HPCA/APBA1/STRN4/SEZ6/KCND2/ABI2/CTTN/RGS10/FXR2	48	0.034905	0.30461	0.015617	0.16799
GO_PLASMA_MEMBRANE_PROTEIN_COMPLEX	GO:0098797	229	0.479815	1.96619	1.68008e-05	0.000162838	GNG2/CNIH2/CACNG4/AKAP9/SCN3A/GNG3/APC/GRIA2/SHANK1/APC2/SGIP1/GRIA1/ATP1A3/GNAQ/KCNQ2/CACNB4/GNAO1/GRIA4/SNAP25/CACNB3/GRB2/CACNA1B/GNAL/LIN7A/CACNG2/SCN3B/CACNA2D2/TRAF4/CNTNAP2/KHDRBS1/GRIN2B/GABBR1/CACNA2D3/DPP6/CASP3/KCNN1/GRIK3/LRRC7/CACNA1E/DLG2/DLG4/SLC6A6/SCN2A/GNAZ/GNB2/ACVR2A/PORCN/AP2S1/ATP6V0D1/AP2B1/SCN9A/KCNIP1/SYNJ1/SCN1A/JUP/NOS1AP/CLTA/LRP1/BIRC2/CACNA1H/IGF1R/CLTB/PDE4D/CACNB1/…	82	0.036152	0.22461	0.014761	0.12497
GO_EPHRIN_RECEPTOR_SIGNALING_PATHWAY	GO:0048013	69	0.520072	1.79211	0.000670071	0.00213938	CDK5R1/ACTB/PAK1/NTRK3/ARPC1A/ARHGEF7/GRIN2B/FYN/EPHA5/DNM1/CHN1/EPHA4/ANKS1B/EFNB3/ACTR2/AP2S1/AP2B1/ITSN1/CDC42/ARPC3/AP2A2/RASA1/ACTG1/EFNB2/SRC/VAV3/ARPC4/ARPC2/EPHA7/ACTR3/AP2M1/GRIN1/VAV2/TIAM1/KALRN	35	0.036883	0.32122	0.014068	0.17963
HP_CORTICAL_DYSPLASIA	HP:0002539	65	0.501403	1.70847	0.002473	0.00638798	TUBB2B/KIF5C/TUBB2A/TUBB/KDM5B/GABRG2/NEDD4L/CNTNAP2/SARS/PGAP1/SCN2A/SCN9A/SCN1A/FRRS1L/STX1B/SLC45A1/CLIP1/NPRL2/TSC1	19	0.038035	0.51543	0.01574	0.29054
GO_REGULATION_OF_SECRETION	GO:0051046	336	0.375545	1.60069	3.24839e-05	0.000189748	NNAT/SOX11/ISL1/SOX4/RAB3C/KDM5B/RAB3A/SYT1/SYT5/CD200/PFN2/SYT6/SV2A/STXBP1/ABR/SYT4/KLF7/SMPD3/TAC1/APBA2/MEF2C/PPFIA2/GPR27/SNAP25/MIDN/SCG5/SYP/PPP3CA/CHGA/FRMD4A/CACNA2D2/SLC25A4/NAPB/CADPS/EPHA5/CPLX2/C1QTNF4/PCLO/TSG101/ARG2/NCS1/CACNA1E/CLASP2/PANX1/BRSK2/CNR1/SCAMP5/SRCIN1/CPLX1/OPRL1/ASIC1/CASK/CDK5/APBB1/ATP13A2/RIMS2/BCR/ITSN1/CLASP1/SEPT5/PPP3CB/ICA1/SLC6A1/SYBU/LRP1/CACNA1H/GSK3B/ST…	104	0.040208	0.19006	0.014183	0.1087
GO_PROTEIN_LOCALIZATION_TO_PLASMA_MEMBRANE	GO:0072659	183	0.377126	1.50446	0.00299161	0.007417	NSG1/ANK3/RAB3C/RAB3A/ACTB/CCDC88A/STXBP1/STX7/SPTBN1/CACNB3/LYPD1/PRKCZ/SCN3B/NFASC/TSPAN5/PRNP/PIK3R1/PALM/GRIPAP1/DPP6/MYO5A/EXOC5/CLASP2/MACF1/GRIP1/PACSIN1/BCL2L1/CDK5/GOLGA4/JUP/VTI1B/RAB11FIP2/LRP1/PPP1R9B/CLIP3/RAB3B/EFR3B/ATP2B4/DCHS1/WNK3/ZFYVE27/CNST/PREPL/SMURF1/SQSTM1/RAB10/TNIK/PRKCE/INPP5K/VPS35/IKBKB/PICALM/PACS2/CLTC/TMEM150A/RAB40C/RAB12	57	0.040405	0.25648	0.0142	0.14689
GO_REGULATION_OF_NEUROTRANSMITTER_LEVELS	GO:0001505	136	0.560444	2.14864	1.74682e-05	0.000162838	GAD2/GAD1/NRXN2/RAB3A/SYT1/SYT5/SLC32A1/PFN2/RPH3A/SYT6/SV2A/ERC2/STXBP1/SYT4/APBA2/MEF2C/PPFIA2/BRSK1/SNAP25/CACNA1B/SYP/LIN7A/SNAP47/DNAJC5/NAPB/CADPS/CPLX2/PCLO/NCS1/SYNGR3/ARL6IP5/CNR1/CPLX1/ASIC1/NRXN1/CASK/CDK5/RIMS2/GABRA2/SYNJ1/SEPT5/SLC29A4/SLC6A1/GSK3B/PIP5K1C/STX1B/UNC13A/SYN1/RAB3B/RIMS1/APBA1/CHRNB2/DNM1L/CALM3/KCNMB4/BACE1/ABAT/STX1A/SLC38A1/SLC18A2/UNC13B/GRIK5/PREPL/PTPRN2/BLOC1S6…	67	0.04067	0.23594	0.014284	0.13536
GO_G_PROTEIN_COUPLED_RECEPTOR_SIGNALING_PATHWAY	GO:0007186	283	0.432955	1.81469	1.64669e-05	0.000162838	GAP43/GNG2/CDK5R1/RGS2/APLP1/GNG3/TMOD2/PCSK1N/GABRG2/GPR85/XPR1/GPR88/ABR/STMN1/TAC1/GNAQ/ARHGEF2/GNAO1/NPY/GPRASP1/SST/GPR27/SCG5/RGS17/SYP/PDE10A/CNTN2/YWHAB/TIAM2/GNAL/ARHGEF9/ECEL1/MCF2L/CHGA/GRM5/RHOB/CALM2/PIK3R1/ARHGEF7/TENM1/PALM/GABBR1/DNM1/GABRB3/GRIK3/USP33/FGD3/CNR1/SORCS3/PLCB1/GNAZ/GNB2/TRIO/OPRL1/APP/GPR21/CELSR3/PDE2A/GABRA2/ITSN1/GPR162/PDE4A/GABRA3/PLCL2/LRP1/PIK3CA/ARHGEF12/DG…	78	0.041236	0.23059	0.014864	0.13278
HP_DIFFICULTY_WALKING	HP:0002355	171	0.412234	1.63031	0.000532875	0.00179421	SCN3A/ACTL6B/YWHAG/AP3B2/GABRG2/REEP1/STXBP1/SNAP25/ALG2/CACNA1B/PPP3CA/MYH7/FGF14/ATRX/EEF1A2/DNM1/BIN1/SMARCE1/HERC1/ADAR/PGAP1/NEB/TK2/MATR3/CNKSR2/TIA1/ATP13A2/GABRA2/SYNJ1/MYO9A/RTN2/GBA2/PIK3CA/KLC2/USP9X/AGRN/HPCA/UBA5/HK1/CPT1C/FLRT1/CYFIP2/TTBK2/RAB11B/SQSTM1/MECP2/NECAP1/GFPT1/SYNGAP1/SPG21/NF2/SCN8A/CLTC/ATP6V1A/KCND3/LRP12/MFN2/SBF2/SURF1/SETX/ACTA1/KCNC3/TBC1D23/C19orf12	64	0.041808	0.24355	0.014071	0.14077
HP_ABNORMALITY_OF_THE_PERIORBITAL_REGION	HP:0000606	135	0.354327	1.35729	0.0315133	0.044997	SOX11/ARX/TUBB/ACTB/CITED2/GDI1/KMT2E/ZSWIM6/SYP/CAMTA1/FRMD4A/KIF1A/ZNF711/FOXG1/PIK3R1/CNTNAP2/CNKSR2/NRXN1/OPHN1/PEX26/KCTD1/CLIP2/ZIC1/USP9X/KLHL7/BSCL2/IGSF3/LIMK1/DOCK7	29	0.042151	0.40384	0.015537	0.23392
GO_LEARNING	GO:0007612	98	0.490106	1.79129	0.000195799	0.00080091	NRXN3/NRXN2/FOXP2/SHANK1/JPH4/GPR88/TAC1/BRSK1/NDRG4/SNAP25/CNTN2/PRKAR2B/GRM5/CNTNAP2/FYN/MAPK8IP2/NPAS4/DLG4/SORCS3/PAK6/OPRL1/ASIC1/NRXN1/ACTR2/APP/CDK5/SYNJ1/PPP3CB/SLC6A1/NETO1/PPP1R9B/CHRNB2/NPTN/MEIS2/RIC8A/ATP8A1/DEAF1/MECP2/DDHD2/SYNGAP1/INSR/ATXN1/TH/SHANK2/TNR	45	0.042441	0.27099	0.013304	0.15727
GO_SITE_OF_POLARIZED_GROWTH	GO:0030427	147	0.633934	2.45654	1.73816e-05	0.000162838	STMN2/DPYSL3/CRMP1/MAPT/STMN4/BASP1/GAP43/RUFY3/STMN3/CDK5R1/MAP1B/MAP2/KIF5C/ATCAY/TMOD2/ERC2/L1CAM/DBN1/AUTS2/TENM2/APBB2/ELAVL4/KIF21B/OLFM1/CYTH2/SNAP25/CXADR/RAC3/GDPD5/TIAM2/ZNF804A/WDR47/FEZ1/GPM6A/GPRIN1/PTPRS/EPHA4/FSCN1/MYO5A/CNR1/DSCAM/CPEB4/NRSN1/ACAP3/PCDH9/APP/CDK5/APBB1/MYO9A/MAPK8IP3/PTPRO/LRP1/USP9X/DCTN2/PAFAH1B1/PPP1R9B/EXOC3/FRY/ARPC3/CALM3	60	0.043611	0.25509	0.014372	0.14915
GO_INTRINSIC_COMPONENT_OF_SYNAPTIC_MEMBRANE	GO:0099240	87	0.576862	2.06874	1.78773e-05	0.000162838	CNIH2/CACNG4/SYT6/GRIA1/ERBB4/CNTN2/NTRK3/CACNG2/GPM6A/CADM3/PTPRS/NRP2/CLSTN3/EPHA4/CNR1/EFNB3/SCN2A/SORCS3/NRXN1/CNTN5/SLITRK3/SLC6A1/NETO1/GABRA3/PTPRO/SHISA7/NRCAM/KCNC1/CHRNB2/NLGN2/ATP2B4/ATP2B1/NPTN/SLITRK1/KCND2/STX1A/DCC/GRIK5/NRP1/SYT7/PCDH17/EFNB2/FLRT3/ADAM22/KCND3/EPHA7/LRRC4B/LRFN4/CACNG7	49	0.044408	0.27438	0.014213	0.16123
GO_REGULATION_OF_POSTSYNAPSE_ORGANIZATION	GO:0099175	82	0.531326	1.8866	8.97763e-05	0.000410677	GAP43/CDK5R1/DBN1/DNM3/PPFIA2/CAMK2B/NTRK3/ZNF804A/KIF1A/PTPRD/PRNP/GRIN2B/FYN/ZMYND8/PTPRS/NRP2/EPHA4/SRCIN1/CFL1/ARHGAP33/NRXN1/ACTR2/CDK5/BHLHB9/CAPRIN1/CUX2/TANC2/PAFAH1B1/SEMA3F/SHISA7/NRCAM/DNM1L/ABI2/DHX36/LRP8/UBE3A/VPS35/EPHA7/PPP1R9A/LRRC4B/LRFN4/ARF4/HOMER1/PTEN	44	0.044885	0.28883	0.014179	0.17023
GO_ADULT_BEHAVIOR	GO:0030534	83	0.55532	1.97599	3.5877e-05	0.000205202	NRXN3/UCHL1/NRXN2/SHANK1/GABRG2/INPP5F/NPY/CHL1/CNTN2/ZFHX2/PBX3/WDR47/CNTNAP2/HDAC2/UNC79/EPHA4/SEZ6L/EFNB3/SPTBN2/NRXN1/APP/CDK5/SCN1A/SEPT5/BBS4/ZIC1/CEND1/PAFAH1B1/CHRNB2/BTBD9/NTAN1/SLITRK1/TSC1/SEZ6/ABAT	35	0.04566	0.31755	0.013907	0.18806
GO_EARLY_ENDOSOME	GO:0005769	231	0.333219	1.36654	0.0137557	0.0240507	NSG2/NSG1/ST8SIA2/INPP5F/GRIA1/DNER/STX7/RABEP1/RASGEF1B/RHOB/RUSC1/CNTNAP2/CLVS1/TSG101/MVB12B/GRIPAP1/EPHA4/MYO5A/MARCH1/PTPN1/MAGEL2/APP/UBXN6/ATP6V0D1/SH3GL3/STAMBP/VTI1B/SNX16/LRP1/SH3GL2/ARRDC3/CHMP1A/STX12/ANKRD13B/CLIP3/ZFYVE9/AP1AR/RAB14/ATP9A/NIPA1/MARCH8/TMEM127/BACE1/PPP1R21/RND2/VPS41/WDFY1/TBC1D16/PICK1/TMEM108/HGS/MYO1B/BOK/NRP1/WLS/CORO1A/PLD3/UVRAG/TRIM3/SLC9A6/VPS35/MTMR4/STX6/V…	74	0.045774	0.22169	0.013911	0.13138
GO_VESICLE_LOCALIZATION	GO:0051648	168	0.494788	1.95192	1.72292e-05	0.000162838	FNBP1L/MAP2/KIF5C/CNIH2/KIF5A/RAB3A/AP3B2/GRIA1/SYT4/KIF3A/DNM3/KIFAP3/PPFIA2/BRSK1/SNAP91/MAGI2/TRIM46/LIN7A/PRKCZ/KIF1A/DNM1/PCLO/MYO5A/CLASP2/BRSK2/TRAPPC2L/CDK5/TRAPPC4/CLASP1/SYNJ1/SEPT5/BBS4/SYBU/DYNC1I1/TANC2/KIF3B/DCTN2/SYN1/PAFAH1B1/DYNC1H1/TRAPPC3/AP1AR/NLGN2/AP3D1/STARD3NL/AP3M2/MYO1B/BLOC1S2/RAB11B/BLOC1S6/YKT6/NDEL1/TRAPPC6B/PCDH17/USO1/RAB7A/PICALM/PREB/DTNBP1/GBF1/PINK1/TBC1D23/ARF…	66	0.04639	0.24127	0.014277	0.14353
HP_ABNORMAL_FACIAL_EXPRESSION	HP:0005346	91	0.446042	1.61098	0.00373388	0.00880433	MAPT/BCL11B/GABRG2/STXBP1/ATP1A3/ASXL3/MYH7/CCDC174/PRNP/UBA1/SLC25A4/REV3L/NEB/SCN2A/TK2/ATP13A2/SCN9A/SYNJ1/SCN1A/TRIM32/UBA5/CREBBP/DCTN1/SLC18A2/TANGO2/EP300/MECP2/UBE3A/VPS35/KMT2D/ATP6V1A/TH/LRP12/ACTA1/ATP6AP2/ATXN2/GBA/GFM2/DPM2	39	0.046726	0.26266	0.012141	0.15657
HP_THIN_UPPER_LIP_VERMILION	HP:0000219	170	0.37162	1.4684	0.00633064	0.0132104	BCL11B/BCL11A/ARX/SNRPN/ACTB/SYT1/GDI1/SMARCC2/MAF/NDN/ARHGEF2/KDM1A/SYP/AFF4/ATRX/ZNF711/CNTNAP2/SMARCE1/CPLX1/PQBP1/MAGEL2/CNKSR2/NRXN1/OPHN1/BCR/MAPK8IP3/NALCN/ARID1B/IGF1R/CDC42/USP9X/PDE4D/KMT2A	33	0.046975	0.31342	0.013329	0.18711
GO_ESTABLISHMENT_OF_ORGANELLE_LOCALIZATION	GO:0051656	305	0.307468	1.29833	0.0211642	0.0334057	MAPT/FNBP1L/MAP1B/MAP2/KIF5C/CNIH2/UCHL1/KIF5A/RAB3A/AP3B2/STXBP1/GRIA1/SYT4/KIF3A/DNM3/KIFAP3/ARHGEF2/PPFIA2/SNAP91/TRIM46/LIN7A/CHGA/PRKCZ/KIF1A/KIF3C/FEZ1/DNM1/CPLX2/MYO5A/CLASP2/MAP4/CEP120/TRAPPC2L/ACTR2/CDK5/TRAPPC4/YWHAZ/CLASP1/SYNJ1/SEPT5/BBS4/SYBU/DYNC1I1/WASF1/CDC42/TANC2/KIF3B/DCTN2/PAFAH1B1/CHMP1A/DYNC1H1/TRAPPC3/AP1AR/AP3D1/CHMP2A/DOCK7/HOOK3/CHMP7/STARD3NL/AP3M2/ATP6AP1/STK25/TTL/DC…	74	0.047296	0.22393	0.013856	0.13395
HP_ABNORMALITY_OF_THE_CHIN	HP:0000306	199	0.346412	1.39618	0.0122418	0.0219005	SOX11/FOXP1/APC/ACTB/APC2/STXBP1/MAF/MEF2C/KDM6B/RERE/MYH7/CAMTA1/FAM20C/ATRX/FOXG1/PIK3R1/CNTNAP2/RUSC2/AP1S2/ATP6V1E1/EHMT1/TONSL/HERC1/PQBP1/TRIO/DST/MAGEL2/NRXN1/PORCN/OPHN1/DNMT3A/BCR/KCTD1/NALCN/CLIP2/ARID1B/PDE4D/BSCL2/PRKAR1A/DNM1L/LIMK1/MEIS2/MED13L/HERC2/RAI1/CHD8/ACTG1/DEAF1/NSD1/RAF1/UBE3A/GFPT1	52	0.048595	0.26979	0.014257	0.16265

## Sheet: Heart - Atrial Fib.
Gene Set Name	Gene Set ID	Set Size	Enrichment Score	Normalized Enrichment Score (NES)	p-value	q-value	Leading-Edge Set	Leading-Edge Size	MAGMA's p-value	MAGMA's Beta	MAGMA's Beta Standard Error	MAGMA's Standard Error
GO_CARDIOCYTE_DIFFERENTIATION	GO:0035051	120	0.459239	1.58673	0.0022939	0.00612082	MYH6/ACTN2/ACTC1/TTN/MYLK3/PDLIM5/FHL2/TCAP/CSRP3/SORBS2/MEF2A/SLC8A1/NKX2-5/LRRC10/BMP7/NPPA/MYL2/ALPK3/MYO18B/VEGFA/OBSL1/SGCB/SEMA3C/CXADR/TBX3/FHOD3/PROX1/PITX2	28	7.649e-15	1.7621	0.068082	0.22907
GO_MUSCLE_CELL_DEVELOPMENT	GO:0055001	142	0.637493	2.25306	1.76435e-05	0.000128241	MYH6/ACTN2/TPM1/ACTC1/TMOD1/CASQ1/TNNT2/TTN/MYLK3/PDLIM5/OBSCN/LDB3/UCHL1/FHL2/CFL2/MYOZ1/TCAP/CSRP3/LMOD2/ACTA1/CACNA2D2/SYNPO2L/ANKRD1/CSRP2/SORBS2/TNNT1/LMOD3/MEF2A/SLC8A1/NKX2-5/ATP2A2/LRRC10/PRKAR1A/CSRP1/PGM5/NPPA/CAPN3/PPP3CA/LMOD1/MYL2/ALPK3/MYO18B/CAV2/VEGFA/BCL2/OBSL1/KRT19/SGCB/FLNC/CXADR/TBX3/FHOD3/AFG3L2/PROX1	54	2.5949e-14	1.1245	0.060293	0.14925
GO_CARDIAC_MUSCLE_CELL_CONTRACTION	GO:0086003	61	0.623322	1.93797	5.54682e-05	0.000245892	DSP/CAV1/KCNA5/CAMK2D/RYR2/ATP2A1/KCNE1/ATP1A2/ATP1A1/ATP2A2/SNTA1/CTNNA3/FGF13/GJA5/KCNJ5/CACNB2/GJC1/CACNA1C/SRI/ADORA1/NEDD4L/KCNJ3/CACNA1D/SCN5A/KCNN2/RNF207/CAV3/PKP2/DSC2/PLN/KCNQ1/GPD1L/NOS1AP	33	9.1131e-13	1.2044	0.05051	0.17076
HP_HEART_BLOCK	HP:0012722	76	0.634413	2.04416	1.82618e-05	0.000128241	ACTN2/DES/TNNC1/TTN/MYBPC3/LDB3/PRKAG2/GPX4/GYG1/NKX2-5/CTNNA3/MYH7/ACADVL/GJA5/KCNJ5/SYNE2/PHYH/SLC25A20/CACNB2/SEMA3A/CACNA1C/DMPK/PPP1CB/DYSF/CACNA1D/SCN5A/RRM2B/PKP2/PEX7/ABCC9	30	1.2634e-12	1.4152	0.056595	0.20196
GO_CARDIAC_MUSCLE_CONTRACTION	GO:0060048	116	0.739589	2.54246	1.7853e-05	0.000128241	TNNI3/MYL4/MYH6/TPM1/ACTC1/TNNC1/MYL3/TNNI1/TNNT2/TTN/MYBPC3/MYL1/DSP/ATP1B1/CAV1/KCNA5/HRC/CAMK2D/TCAP/TMEM38A/CSRP3/RYR2/ATP2A1/KCNE1/ATP1A2/SLC8A1/ATP1A1/NKX2-5/ATP2A2/SNTA1/CTNNA3/FGF13/MYH7/GJA5/KCNJ5/NPPA/PPP1R13L/MYL2/GAA/TMEM38B/TNNI2/CACNB2/VEGFB/GJC1/CACNA1C/SRI/ADRA1B/ADORA1/NEDD4L/KCNJ3/DMD/CACNA1D/FKBP1B/SCN5A/KCNN2/RNF207/CAV3/P2RX4	58	1.7481e-12	0.87872	0.048824	0.12622
HP_CARDIAC_CONDUCTION_ABNORMALITY	HP:0031546	84	0.651151	2.13252	1.81501e-05	0.000128241	ACTN2/DES/TNNC1/TTN/MYBPC3/LDB3/PRKAG2/ACTA1/SDHB/GPX4/GYG1/SDHA/NKX2-5/NDUFS2/CTNNA3/MYH7/ACADVL/GJA5/KCNJ5/SYNE2/PHYH/SLC25A20/CACNB2/SEMA3A/CACNA1C/DMPK/NDUFAF3/PPP1CB/DYSF/CACNA1D/SCN5A	31	6.0367e-12	1.3726	0.055795	0.20231
GO_STRIATED_MUSCLE_CONTRACTION	GO:0006941	144	0.729912	2.58446	1.7628e-05	0.000128241	TNNI3/MYL4/MYH6/TPM1/ACTC1/TNNC1/MYL3/PGAM2/TNNI1/CASQ1/TNNT2/TTN/MYBPC3/MYL1/DSP/ATP1B1/CAV1/KCNA5/HRC/CAMK2D/TCAP/TMEM38A/CSRP3/RYR2/SMPX/ATP2A1/KCNE1/TNNT1/LMOD3/ATP1A2/SLC8A1/ATP1A1/NKX2-5/ATP2A2/SNTA1/CTNNA3/FGF13/MYH7/GJA5/KCNJ5/JSRP1/NPPA/PPP1R13L/MYL2/GAA/TMEM38B/TNNI2/TNNC2/CACNB2/VEGFB/SYNM/GJC1/CACNA1C/SRI/DMPK/ADRA1B/MB/ADORA1/NEDD4L/KCNJ3/DMD/CACNA1D/FKBP1B/SCN5A/DTNA/KCNN2/RNF207/CA…	69	2.114e-11	0.78325	0.047453	0.11866
GO_MUSCLE_SYSTEM_PROCESS	GO:0003012	338	0.657258	2.55206	1.67238e-05	0.000128241	MYL9/TNNI3/ACTA2/MYL4/MYH6/ACTN2/TPM1/MYL6/DES/ACTC1/TMOD1/MYL7/TNNC1/MYL3/PGAM2/TNNI1/CASQ1/TNNT2/CRYAB/TTN/MYBPC3/MYL1/PDLIM5/DSP/ATP1B1/TRDN/CAV1/CNN1/ANXA6/KCNA5/HRC/MYOZ1/TRIM63/CAMK2D/FXYD1/TCAP/MYOM1/MYLPF/TMEM38A/CSRP3/RYR2/LMOD2/ACTA1/SMPX/CALCA/ATP2A1/KCNE1/SORBS2/TNNT1/GAMT/LMOD3/MEF2A/ATP1A2/CYBA/SLC8A1/ASPH/FBXO32/ATP1A1/NKX2-5/ATP2A2/GATM/SNTA1/CTNNA3/MLIP/TPM2/PPP1R12B/FGF13/PPARGC…	127	3.4427e-11	0.57832	0.047461	0.088594
GO_CARDIAC_CELL_DEVELOPMENT	GO:0055006	69	0.627471	1.99118	1.83537e-05	0.000128241	MYH6/ACTN2/ACTC1/TTN/MYLK3/PDLIM5/FHL2/TCAP/CSRP3/SORBS2/MEF2A/SLC8A1/NKX2-5/LRRC10/NPPA/MYL2/ALPK3/MYO18B/VEGFA/OBSL1/SGCB/CXADR/TBX3/FHOD3/PROX1	25	3.7606e-11	1.577	0.057579	0.24208
GO_CARDIAC_MUSCLE_CELL_DIFFERENTIATION	GO:0055007	96	0.515285	1.72374	0.000720228	0.00229922	MYH6/ACTN2/ACTC1/TTN/MYLK3/PDLIM5/FHL2/TCAP/CSRP3/SORBS2/MEF2A/SLC8A1/NKX2-5/LRRC10/NPPA/MYL2/ALPK3/MYO18B/VEGFA/OBSL1/SGCB/CXADR/TBX3/FHOD3/PROX1	25	3.7606e-11	1.577	0.057579	0.24208
GO_HEART_PROCESS	GO:0003015	228	0.683635	2.55492	1.7111e-05	0.000128241	TNNI3/MYL4/MYH6/TPM1/DES/ACTC1/TNNC1/MYL3/TNNI1/HSPB7/CASQ1/TNNT2/TTN/MYBPC3/MYL1/DSP/ATP1B1/TRDN/CAV1/KCNA5/HRC/CAMK2D/FXYD1/TCAP/TMEM38A/CSRP3/RYR2/CACNA2D2/CALCA/ATP2A1/KCNE1/POPDC2/MEF2A/S100A1/ATP1A2/SLC8A1/ASPH/ATP1A1/NKX2-5/ATP2A2/SNTA1/CTNNA3/FGF13/CELF2/MYH7/GJA5/KCNJ5/CACNA1H/THRA/GNAO1/NPPA/PPP1R13L/MYL2/GAA/TMEM38B/TNNI2/DNM1L/CACNB2/VEGFB/RNLS/KCNG2/SEMA3A/CXADR/CDC42/GJC1/CACNA1C/SR…	88	6.444e-11	0.6821	0.046646	0.10603
GO_REGULATION_OF_CARDIAC_MUSCLE_CONTRACTION	GO:0055117	68	0.64174	2.03158	1.83597e-05	0.000128241	TNNI3/DSP/ATP1B1/CAV1/HRC/CAMK2D/TMEM38A/RYR2/ATP2A1/ATP1A2/SLC8A1/ATP1A1/NKX2-5/ATP2A2/CTNNA3/FGF13/GJA5/NPPA/TMEM38B/CACNA1C/SRI/ADRA1B/ADORA1/DMD/FKBP1B/SCN5A/RNF207/CAV3/P2RX4/RGS2/PKP2/DSC2	32	8.5022e-11	1.109	0.045803	0.17354
GO_REGULATION_OF_BLOOD_CIRCULATION	GO:1903522	219	0.649622	2.41718	1.71497e-05	0.000128241	TNNI3/MYL4/MYH6/TPM1/DES/MYL3/HSPB7/CASQ1/TNNT2/DSP/ATP1B1/TRDN/CAV1/KCNA5/HRC/CAMK2D/FXYD1/TMEM38A/CSRP3/RYR2/CACNA2D2/CALCA/ATP2A1/KCNE1/POPDC2/MEF2A/S100A1/ATP1A2/SLC8A1/ASPH/ATP1A1/NKX2-5/ATP2A2/SNTA1/CTNNA3/FGF13/CELF2/MYH7/GJA5/KCNJ5/CACNA1H/THRA/GNAO1/NPPA/MYL2/GAA/TBXA2R/TMEM38B/AVP/SMTNL2/CACNB2/RNLS/KCNG2/SEMA3A/CXADR/GJC1/CACNA1C/SRI/DMPK/ADRA1B/SLC4A3/ATP1B2/ADORA1/KCNK3/ITPR1/ATP2B1/…	77	8.6626e-11	0.71597	0.045813	0.11209
GO_STRIATED_MUSCLE_CELL_DIFFERENTIATION	GO:0051146	221	0.547386	2.03897	1.71154e-05	0.000128241	MYH6/ACTN2/TPM1/ACTC1/TMOD1/CASQ1/TNNT2/TTN/MYLK3/PDLIM5/OBSCN/LDB3/UCHL1/SMYD1/FHL2/CFL2/MYOZ1/TCAP/CSRP3/LMOD2/ACTA1/CACNA2D2/SYNPO2L/ANKRD1/CSRP2/SORBS2/CDH2/TNNT1/POPDC2/LMOD3/MEF2A/SLC8A1/FLOT1/NKX2-5/LRRC10/RBM38/PRKAR1A/CSRP1/CACNA1H/IGFBP5/PGM5/NPPA/CAPN3/PPP3CA/LMOD1/MYL2/CD81/PLEKHO1/ALPK3/MYO18B/CAV2/VEGFA/BCL2/OBSL1/KRT19/SGCB/FLNC/CXADR/DMPK/TBX3/FHOD3/AFG3L2/PROX1/IGF2/TANC1/DMD/SOR…	70	8.9357e-11	0.84435	0.051155	0.13228
GO_ACTIN_FILAMENT_BASED_MOVEMENT	GO:0030048	129	0.701191	2.44652	1.77459e-05	0.000128241	TNNI3/MYL4/MYH6/ACTN2/TPM1/MYL6/DES/ACTC1/TMOD1/TNNC1/MYL3/TNNI1/TNNT2/TTN/MYBPC3/MYL1/DSP/CAV1/KCNA5/CAMK2D/TCAP/RYR2/ACTA1/ATP2A1/KCNE1/TNNT1/VIL1/ATP1A2/ATP1A1/ATP2A2/SNTA1/CTNNA3/TPM2/FGF13/MYH7/GJA5/KCNJ5/MYL2/SYNE2/TNNI2/TNNC2/CACNB2/GJC1/CACNA1C/SRI/PARVA/ADORA1/NEDD4L/EMP2/KCNJ3/VIM/DMD/CACNA1D/SCN5A/KCNN2/RNF207/CAV3	57	1.982e-10	0.78351	0.043158	0.12517
GO_CARDIAC_CONDUCTION	GO:0061337	118	0.643684	2.21892	1.7806e-05	0.000128241	CASQ1/DSP/ATP1B1/TRDN/CAV1/KCNA5/HRC/CAMK2D/FXYD1/RYR2/CACNA2D2/ATP2A1/KCNE1/MEF2A/ATP1A2/SLC8A1/ASPH/ATP1A1/NKX2-5/ATP2A2/CTNNA3/GJA5/KCNJ5/NPPA/CACNB2/CXADR/GJC1/CACNA1C/SRI/DMPK/SLC4A3/ATP1B2/KCNK3/ITPR1/ATP2B1/ATP1B3/KCNJ3/CACNA1D/FKBP1B/SCN5A/KCNN2/RNF207/KCNIP1/PKP2/DSC2/ABCC9/PLN/KCNQ1/CACNB1	49	2.3462e-10	0.89069	0.045498	0.1429
GO_CARDIAC_MUSCLE_CELL_ACTION_POTENTIAL	GO:0086001	61	0.664948	2.06739	1.84894e-05	0.000128241	DSP/ATP1B1/CAV1/KCNA5/CAMK2D/RYR2/KCNE1/ANK3/ATP1A2/SLC8A1/ATP1A1/ATP2A2/SNTA1/CTNNA3/FGF13/GJA5/KCNJ5/CACNB2/CXADR/GJC1/CACNA1C/SLC4A3/NEDD4L/KCNJ3/DMD/CACNA1D/SCN5A/KCNN2/RNF207/CAV3/PKP2/DSC2	32	3.4203e-10	1.0739	0.04435	0.17394
GO_MUSCLE_CONTRACTION	GO:0006936	269	0.696282	2.6458	1.69727e-05	0.000128241	MYL9/TNNI3/ACTA2/MYL4/MYH6/ACTN2/TPM1/MYL6/DES/ACTC1/TMOD1/MYL7/TNNC1/MYL3/PGAM2/TNNI1/CASQ1/TNNT2/CRYAB/TTN/MYBPC3/MYL1/DSP/ATP1B1/TRDN/CAV1/CNN1/ANXA6/KCNA5/HRC/TRIM63/CAMK2D/FXYD1/TCAP/MYOM1/MYLPF/TMEM38A/CSRP3/RYR2/LMOD2/ACTA1/SMPX/CALCA/ATP2A1/KCNE1/TNNT1/GAMT/LMOD3/ATP1A2/SLC8A1/ASPH/ATP1A1/NKX2-5/ATP2A2/SNTA1/CTNNA3/TPM2/PPP1R12B/FGF13/MYH7/GJA5/KCNJ5/CACNA1H/JSRP1/GNAO1/NPPA/PPP1R13L/LMOD…	111	4.1471e-10	0.58768	0.045108	0.095666
GO_CARDIAC_MUSCLE_TISSUE_DEVELOPMENT	GO:0048738	184	0.573415	2.09168	1.73904e-05	0.000128241	TNNI3/MYH6/ACTN2/TPM1/ACTC1/TNNC1/MYL3/TNNI1/TNNT2/TTN/MYLK3/MYBPC3/PDLIM5/DSP/FHL2/TCAP/CSRP3/RYR2/ANKRD1/NDRG4/SORBS2/MEF2A/SLC8A1/NKX2-5/ERBB4/LRRC10/BMP7/PRKAR1A/MYH7/NDUFV2/GJA5/NPPA/PPP1R13L/MYL2/TBX20/ALPK3/MYO18B/VEGFA/OBSL1/SGCB/CXADR/CDC42/EGLN1/GJC1/TBX3/FHOD3/ID2/S1PR1/PROX1	49	4.9672e-10	0.90356	0.046156	0.14778
GO_I_BAND	GO:0031674	120	0.773592	2.67286	1.77822e-05	0.000128241	MYL9/HSPB1/MYH6/ACTN2/DES/ACTC1/MYL3/CASQ1/CRYAB/SLC2A1/ITGB1BP2/TTN/PDLIM5/FBXL22/OBSCN/LDB3/KCNA5/FHL2/CFL2/HRC/MYOZ1/TRIM63/TCAP/CSRP3/RYR2/PALLD/SYNPO2L/KCNE1/ANKRD1/CSRP2/SORBS2/ANK3/S100A1/SLC8A1/FBXO32/NEXN/SYNPO2/TRIM54/PPP1R12B/MYH7/PPP2R5A/CSRP1/PGM5/CAPN3/PPP3CA/PSEN2/SYNE2/MYO18B/PDLIM1/OBSL1/SMTNL2/KRT19/FLNC/PDLIM3/CACNA1C/SRI/FHOD3/PARVA/DST/DMD/CACNA1D/FERMT2/FKBP1B/SCN5A/KAT2B	65	5.6614e-10	0.82937	0.048774	0.13611
GO_REGULATION_OF_HEART_RATE	GO:0002027	78	0.652884	2.11217	1.82289e-05	0.000128241	MYH6/TPM1/DSP/CAV1/KCNA5/HRC/CAMK2D/RYR2/KCNE1/POPDC2/SLC8A1/ATP2A2/SNTA1/CTNNA3/MYH7/GJA5/KCNJ5/NPPA/CACNB2/RNLS/SEMA3A/CACNA1C/SRI/ADRA1B/KCNJ3/DMD/CACNA1D/FKBP1B/SCN5A/CAV3/PKP2/DSC2/PLN/KCNQ1/GPD1L/NOS1AP/BVES/GCH1/KCNE2/ANK2/ADRB1/SREBF1/ADM	43	6.5945e-10	0.9613	0.046008	0.1584
GO_MUSCLE_TISSUE_DEVELOPMENT	GO:0060537	322	0.553874	2.14144	1.67774e-05	0.000128241	TNNI3/MYH6/ASB2/ACTN2/TPM1/MYL6/ACTC1/TNNC1/MYL3/TNNI1/CASQ1/TNNT2/TTN/MYLK3/MYBPC3/PDLIM5/DSP/CAV1/SMYD1/FHL2/CFL2/MYOZ1/TCAP/MYOM1/MYLPF/CSRP3/RYR2/ACTA1/ANKRD1/CSRP2/NDRG4/SORBS2/POPDC2/SVIL/LMOD3/MEF2A/SLC8A1/FLOT1/NKX2-5/SRPK3/FOS/ERBB4/LRRC10/BMP7/PPARGC1A/PRKAR1A/MYH7/CSRP1/NDUFV2/GJA5/IGFBP5/PGM5/NPPA/PPP3CA/PPP1R13L/MYL2/TBX20/VAMP5/SAP30/ALPK3/MYO18B/CAV2/VEGFA/BCL2/OBSL1/SGCB/SEMA3C/CX…	77	1.355e-09	0.69669	0.04429	0.11706
GO_ACTIN_MEDIATED_CELL_CONTRACTION	GO:0070252	103	0.731695	2.47093	1.80161e-05	0.000128241	TNNI3/MYL4/MYH6/ACTN2/TPM1/MYL6/DES/ACTC1/TMOD1/TNNC1/MYL3/TNNI1/TNNT2/TTN/MYBPC3/MYL1/DSP/CAV1/KCNA5/CAMK2D/TCAP/RYR2/ACTA1/ATP2A1/KCNE1/TNNT1/VIL1/ATP1A2/ATP1A1/ATP2A2/SNTA1/CTNNA3/TPM2/FGF13/MYH7/GJA5/KCNJ5/MYL2/TNNI2/TNNC2/CACNB2/GJC1/CACNA1C/SRI/PARVA/ADORA1/NEDD4L/EMP2/KCNJ3/VIM/DMD/CACNA1D/SCN5A/KCNN2/RNF207/CAV3	56	2.694e-09	0.73531	0.040147	0.12595
GO_REGULATION_OF_STRIATED_MUSCLE_CONTRACTION	GO:0006942	79	0.683056	2.21366	1.82299e-05	0.000128241	TNNI3/MYL3/TNNI1/CASQ1/MYBPC3/DSP/ATP1B1/CAV1/HRC/CAMK2D/TMEM38A/RYR2/ATP2A1/ATP1A2/SLC8A1/ATP1A1/NKX2-5/ATP2A2/CTNNA3/FGF13/MYH7/GJA5/NPPA/MYL2/TMEM38B/CACNA1C/SRI/DMPK/ADRA1B/ADORA1/DMD/FKBP1B/SCN5A/RNF207/CAV3/P2RX4/RGS2/PKP2/DSC2/PLN/KCNQ1/MYBPH/C12orf57/NOS1AP	44	3.8769e-09	0.86733	0.041511	0.15014
GO_MULTICELLULAR_ORGANISMAL_SIGNALING	GO:0035637	151	0.612189	2.18063	1.75985e-05	0.000128241	CASQ1/DSP/ATP1B1/TRDN/CAV1/KCNA5/HRC/CAMK2D/FXYD1/RYR2/CACNA2D2/ATP2A1/KCNE1/ANK3/MEF2A/ATP1A2/SLC8A1/ASPH/ATP1A1/NKX2-5/ATP2A2/CTNNA3/GJA5/KCNJ5/CACNA1H/NPPA/AVP/CACNB2/CXADR/GJC1/CACNA1C/SRI/DMPK/SLC4A3/S1PR1/ATP1B2/KCNK3/ITPR1/ATP2B1/ATP1B3/KCNJ3/CACNA1D/FKBP1B/SCN5A/KCNN2/RNF207/KCNIP1/P2RX4/PKP2/DSC2/ABCC9/PLN/P2RX1/KCNQ1/CACNB1	55	4.0452e-09	0.781	0.04226	0.13536
HP_LIMB_MUSCLE_WEAKNESS	HP:0003690	182	0.530522	1.93234	1.74077e-05	0.000128241	HSPB1/SLC25A4/CHCHD10/DES/CRYAB/TTN/HSPB3/HK1/ADSSL1/CAV1/LDB3/CFL2/TCAP/ACTA1/HADHB/LMOD3/RTN2/GYG1/PDK3/ATP1A1/TPM2/HADHA/MYH7/HSPB8/CAPN3/SYNE2/PHYH/SBF2/FLNC/REEP1/CAPN1/DMPK	32	5.6233e-09	1.171	0.048364	0.20495
GO_MYOFIBRIL_ASSEMBLY	GO:0030239	59	0.755433	2.33539	1.85028e-05	0.000128241	MYH6/ACTN2/TPM1/ACTC1/TMOD1/CASQ1/TNNT2/TTN/MYLK3/OBSCN/LDB3/CFL2/MYOZ1/TCAP/CSRP3/LMOD2/ACTA1/SYNPO2L/ANKRD1/CSRP2/TNNT1/LMOD3/MEF2A/NKX2-5/PRKAR1A/CSRP1/PGM5/CAPN3/LMOD1/MYL2	30	5.6982e-09	1.1337	0.045338	0.1985
GO_MUSCLE_CELL_DIFFERENTIATION	GO:0042692	291	0.503113	1.92689	1.69005e-05	0.000128241	MYH6/ACTN2/TPM1/ACTC1/TMOD1/CASQ1/TNNT2/TTN/MYLK3/PDLIM5/OBSCN/LDB3/UCHL1/SMYD1/FHL2/CFL2/MYOZ1/TCAP/CSRP3/LMOD2/ACTA1/CACNA2D2/SYNPO2L/ANKRD1/CSRP2/SORBS2/CDH2/TNNT1/POPDC2/SOD2/LMOD3/MEF2A/SLC8A1/FLOT1/MAPK12/RBPMS2/CTNNA1/NKX2-5/ATP2A2/HEY1/LRRC10/RBM38/PRKAR1A/CSRP1/CACNA1H/IGFBP5/PGM5/NPPA/CAMK1/CAPN3/PPP3CA/LMOD1/MYL2/CD81/PLEKHO1/ALPK3/MYO18B/CAV2/VEGFA/BCL2/OBSL1/KRT19/NPNT/SGCB/FLNC/CXAD…	83	8.0329e-09	0.65842	0.043471	0.11648
GO_CELLULAR_COMPONENT_ASSEMBLY_INVOLVED_IN_MORPHOGENESIS	GO:0010927	98	0.663676	2.22626	1.80122e-05	0.000128241	MYH6/ACTN2/TPM1/ACTC1/TMOD1/CASQ1/TNNT2/TTN/MYLK3/OBSCN/LDB3/CFL2/MYOZ1/TCAP/CSRP3/LMOD2/ACTA1/SYNPO2L/ANKRD1/CSRP2/TNNT1/LMOD3/MEF2A/NKX2-5/ILK/PRKAR1A/CSRP1/PGM5/CAPN3/LMOD1/MYL2	31	8.0891e-09	1.1203	0.045541	0.19823
HP_SUPRAVENTRICULAR_ARRHYTHMIA	HP:0005115	88	0.680609	2.24533	1.81094e-05	0.000128241	TNNI3/SLC25A4/MYL4/ACTN2/DES/TNNC1/TNNT2/TTN/TRDN/CAV1/KCNA5/PRKAG2/CSRP3/RYR2/ACADL/NEXN/NKX2-5/FOS/MYH7/GJA5/KCNJ5/CRELD1/NPPA/MYL2/SYNE2/CACNB2/FLNC/SEMA3A/CACNA1C/DMPK	30	8.0997e-09	1.0292	0.041156	0.18211
GO_REGULATION_OF_MUSCLE_SYSTEM_PROCESS	GO:0090257	177	0.634874	2.30519	1.74274e-05	0.000128241	MYL9/TNNI3/TPM1/TNNC1/MYL3/TNNI1/CASQ1/TNNT2/MYBPC3/DSP/ATP1B1/CAV1/CNN1/ANXA6/HRC/TRIM63/CAMK2D/TMEM38A/RYR2/CALCA/ATP2A1/TNNT1/MEF2A/ATP1A2/SLC8A1/FBXO32/ATP1A1/NKX2-5/ATP2A2/CTNNA3/MLIP/PPP1R12B/FGF13/PPARGC1A/MYH7/GJA5/IGFBP5/NPPA/PPP3CA/MYL2/TBXA2R/ROCK2/TMEM38B/TNNI2/TNNC2/NPNT/CACNA1C/SRI/DMPK/ADRA1B/LMCD1/CAMK2G/DAG1/ADORA1/DAPK3/ATP2B1/DMD/FKBP1B/SCN5A/RNF207/CAV3/SGCA/P2RX4/RGS2/PKP2/DS…	67	1.1355e-08	0.64638	0.038591	0.11557
GO_CONTRACTILE_FIBER	GO:0043292	200	0.731307	2.69388	1.72479e-05	0.000128241	MYL9/HSPB1/TNNI3/ACTA2/MYL4/MYH6/ACTN2/TPM1/DES/ACTC1/TMOD1/MYL7/TNNC1/MYL3/TNNI1/CASQ1/TNNT2/CRYAB/SLC2A1/ITGB1BP2/TTN/MYBPC3/MYL1/MYBPHL/PDLIM5/FBXL22/OBSCN/LDB3/KCNA5/FHL2/CFL2/HRC/MYOZ1/TRIM63/TCAP/MYOM1/MYLPF/CSRP3/RYR2/LMOD2/ACTA1/SMPX/PALLD/SYNPO2L/KCNE1/ANKRD1/CSRP2/SORBS2/TNNT1/SVIL/ANK3/LMOD3/S100A1/SLC8A1/FBXO32/NEXN/SYNPO2/TRIM54/LRRC10/TPM2/PPP1R12B/ILK/MYH7/PPP2R5A/CSRP1/PGM5/CAPN3/…	88	1.7432e-08	0.62007	0.042404	0.11238
GO_HEART_DEVELOPMENT	GO:0007507	485	0.427044	1.71032	1.61059e-05	0.000128241	TNNI3/MYH6/ACTN2/TPM1/ACTC1/TNNC1/MYL3/TNNI1/HSPB7/TNNT2/TTN/MYLK3/MYBPC3/PDLIM5/DSP/LDB3/SMYD1/FHL2/OXCT1/TCAP/PAM/CSRP3/RYR2/SYNPO2L/ANKRD1/NDRG4/SORBS2/POPDC2/MEF2A/SPARC/SLC8A1/NKX2-5/MICAL2/ZFP36L1/HEY1/ERBB4/LRRC10/BMP7/ILK/PRKAR1A/MYH7/NDUFV2/GJA5/GYS1/CRELD1/MSX2/CYR61/JUN/IFT122/LTBP1/NPPA/PPP1R13L/MYL2/GAA/TBX20/ROCK2/MKKS/ALPK3/MYO18B/COL2A1/PDLIM1/DLC1/MAP2K1/VEGFA/OBSL1/VEGFB/SGCB/SE…	89	1.7942e-08	0.62113	0.042716	0.11267
GO_REGULATION_OF_SYSTEM_PROCESS	GO:0044057	438	0.549854	2.18422	1.63257e-05	0.000128241	MYL9/TNNI3/MYL4/MYH6/TPM1/DES/TNNC1/MYL3/TNNI1/HSPB7/CASQ1/TNNT2/MYBPC3/DSP/ATP1B1/TRDN/CAV1/CNN1/ANXA6/KCNA5/HRC/TRIM63/CAMK2D/FXYD1/TMEM38A/CSRP3/RYR2/CACNA2D2/CALCA/ATP2A1/KCNE1/TNNT1/POPDC2/CCK/MEF2A/S100A1/ATP1A2/CYBA/SLC8A1/ASPH/FBXO32/GNAS/ATP1A1/NKX2-5/ATP2A2/GAL/SNTA1/CTNNA3/MLIP/PPP1R12B/FGF13/PPARGC1A/CELF2/MYH7/GJA5/KCNJ5/CACNA1H/CTSC/STK39/THRA/COMT/GNAO1/IGFBP5/NPPA/PPP3CA/MYL2/GAA/…	115	3.0478e-08	0.49195	0.03843	0.090788
GO_REGULATION_OF_MUSCLE_CONTRACTION	GO:0006937	123	0.695508	2.4106	1.77692e-05	0.000128241	MYL9/TNNI3/TPM1/TNNC1/MYL3/TNNI1/CASQ1/TNNT2/MYBPC3/DSP/ATP1B1/CAV1/CNN1/ANXA6/HRC/CAMK2D/TMEM38A/RYR2/CALCA/ATP2A1/TNNT1/ATP1A2/SLC8A1/ATP1A1/NKX2-5/ATP2A2/CTNNA3/PPP1R12B/FGF13/MYH7/GJA5/NPPA/MYL2/TBXA2R/TMEM38B/TNNI2/TNNC2/NPNT/CACNA1C/SRI/DMPK/ADRA1B/ADORA1/DAPK3/ATP2B1/DMD/FKBP1B/SCN5A/RNF207/CAV3/P2RX4/RGS2/PKP2/DSC2/KCNMA1	55	5.8358e-08	0.66858	0.036177	0.12612
GO_HEART_MORPHOGENESIS	GO:0003007	227	0.500492	1.86943	1.71201e-05	0.000128241	TNNI3/MYH6/TPM1/ACTC1/TNNC1/MYL3/TNNI1/TNNT2/TTN/MYBPC3/DSP/FHL2/TCAP/RYR2/SYNPO2L/ANKRD1/NDRG4/NKX2-5/MICAL2/HEY1/BMP7/ILK/MYH7/GJA5/MSX2/CYR61/JUN/PPP1R13L/MYL2/GAA/TBX20/MKKS/COL2A1/DLC1/VEGFA/SEMA3C/EGLN1/EFNA1/TBX3/ID2/S1PR1/PROX1/NEDD4/WNT11/PARVA/PITX2	46	6.7419e-08	0.79851	0.039525	0.15139
GO_REGULATION_OF_MEMBRANE_POTENTIAL	GO:0042391	302	0.522938	2.00985	1.68483e-05	0.000128241	CHCHD10/ACTN2/DSP/ATP1B1/TRDN/CAV1/KCNA5/GOT1/GLRX/CAMK2D/FXYD1/RYR2/ARL6IP5/BNIP3/KCNE1/KDR/POPDC2/ANK3/CCK/ATP1A2/SLC8A1/BNIP3L/ATP1A1/KIF5B/ATP2A2/SNTA1/CTNNA3/CD36/RGS7BP/FGF13/MFN1/GJA5/KCNJ5/CACNA1H/NDUFS1/JUN/NPPA/PPP3CA/CLIC1/APP/YWHAH/BCL2/CACNB2/BOK/SLC25A36/CXADR/GJC1/CACNA1C/SRI/DMPK/ADORA2A/SLC4A3/ATP1B2/NEDD4/ADORA1/KCNK3/NEDD4L/ATP1B3/KCNJ3/DLD/DMD/CACNA1D/SLC17A7/MPP2/FKBP1B/SCN5A…	83	1.1114e-07	0.58679	0.038506	0.11324
GO_CIRCULATORY_SYSTEM_PROCESS	GO:0003013	409	0.605672	2.39363	1.63883e-05	0.000128241	TNNI3/ACTA2/MYL4/MYH6/TPM1/DES/ACTC1/TNNC1/MYL3/TNNI1/HSPB7/CASQ1/TNNT2/TTN/MYLK3/MYBPC3/MYL1/DSP/ATP1B1/TRDN/CAV1/KCNA5/HRC/CAMK2D/DDAH1/FXYD1/TCAP/TMEM38A/CSRP3/RYR2/CACNA2D2/CALCA/PTP4A3/ATP2A1/KCNE1/POPDC2/SOD2/MEF2A/S100A1/ATP1A2/CYBA/SLC8A1/ASPH/ATP1A1/NKX2-5/ATP2A2/SNTA1/CTNNA3/CD36/KCNMB1/BCR/FGF13/CELF2/MYH7/GJA5/KCNJ5/CACNA1H/STK39/SERPING1/THRA/GNAO1/NPPA/PPP1R13L/RASL10B/MYL2/GAA/TBX2…	109	1.157e-07	0.50111	0.037943	0.096843
[truncated: 201 more rows]

## Sheet: Kidney (Nephrogenesis) - Chroni
Gene Set Name	Gene Set ID	Set Size	Enrichment Score	Normalized Enrichment Score (NES)	p-value	q-value	Leading-Edge Set	Leading-Edge Size	MAGMA's p-value	MAGMA's Beta	MAGMA's Beta Standard Error	MAGMA's Standard Error
[truncated: 38 more rows]

## Sheet: Kidney (Nephrogenesis) - LDL
Gene Set Name	Gene Set ID	Set Size	Enrichment Score	Normalized Enrichment Score (NES)	p-value	q-value	Leading-Edge Set	Leading-Edge Size	MAGMA's p-value	MAGMA's Beta	MAGMA's Beta Standard Error	MAGMA's Standard Error
[truncated: 17 more rows]

## Sheet: Kidney PTA - Albuminuria Level
Gene Set Name	Gene Set ID	Set Size	Enrichment Score	Normalized Enrichment Score (NES)	p-value	q-value	Leading-Edge Set	Leading-Edge Size	MAGMA's p-value	MAGMA's Beta	MAGMA's Beta Standard Error	MAGMA's Standard Error
[truncated: 115 more rows]

[truncated: 7 more sheets: Kidney PTA - HDL, Liver - HDL Cholesterol, Liver - LDL Cholesterol, Microglia - Alzheimer's, Microglia (activation)- MS, Pancreas (E13.5-E15.5) - T2D, Pancreas (E14.5) - T2D]
