# Supplementary material for: Genetic mapping of developmental trajectories for complex traits and diseases
Source: Comput Struct Biotechnol J. 2021 Jun 6;19:3458–69. doi: 10.1016/j.csbj.2021.05.055 (PMC8220172; doi:10.1016/j.csbj.2021.05.055)
Supplement: Supplementary data 5 [file mmc5.xlsx]

## Sheet: Adipogenesis - Extreme BMI
Gene	Trajectory t-statistics	Trajectory p-value	Trajectory FDR q-value	MAGMA's z-statistics	MAGMA's p-value	Gene Sets
LPL	32.7003	3.92087e-150	2.87008e-146	2.1864	0.014395	GO_SULFUR_COMPOUND_BINDING, GO_CELLULAR_RESPONSE_TO_PEPTIDE_HORMONE_STIMULUS, GO_CELLULAR_RESPONSE_TO_HORMONE_STIMULUS, GO_LIPID_BINDING, GO_RESPONSE_TO_PEPTIDE_HORMONE, GO_RESPONSE_TO_PEPTIDE, GO_LIPASE_ACTIVITY, GO_FATTY_ACID_METABOLIC_PROCESS, GO_CELLULAR_RESPONSE_TO_INSULIN_STIMULUS
CDO1	19.756	2.01049e-71	1.46042e-67	2.205	0.013725	GO_RESPONSE_TO_PEPTIDE_HORMONE, GO_RESPONSE_TO_PEPTIDE
ADIPOR2	18.7928	6.79215e-66	4.92703e-62	2.2997	0.010732	GO_CELLULAR_RESPONSE_TO_HORMONE_STIMULUS, GO_FATTY_ACID_METABOLIC_PROCESS
PANK3	17.0784	2.48572e-56	1.79618e-52	1.8199	0.034391	GO_SULFUR_COMPOUND_BINDING
NDUFS3	16.5432	1.97987e-53	1.42907e-49	3.3809	0.00036118	HP_EMOTIONAL_LABILITY
PDE3B	16.4404	7.06008e-53	5.09385e-49	2.0334	0.021007	GO_CELLULAR_RESPONSE_TO_PEPTIDE_HORMONE_STIMULUS, GO_CELLULAR_RESPONSE_TO_HORMONE_STIMULUS, GO_RESPONSE_TO_PEPTIDE_HORMONE, GO_RESPONSE_TO_PEPTIDE, GO_CELLULAR_RESPONSE_TO_INSULIN_STIMULUS
GNPAT	16.3602	1.89854e-52	1.36923e-48	1.7574	0.039424	GO_FATTY_ACID_METABOLIC_PROCESS
PPARG	16.2261	9.87269e-52	7.11722e-48	1.933	0.026615	GO_CELLULAR_RESPONSE_TO_PEPTIDE_HORMONE_STIMULUS, GO_CELLULAR_RESPONSE_TO_HORMONE_STIMULUS, GO_LIPID_BINDING, GO_RESPONSE_TO_PEPTIDE_HORMONE, HP_MUSCLE_STIFFNESS, GO_RESPONSE_TO_PEPTIDE, GO_FATTY_ACID_METABOLIC_PROCESS, HP_HYPERHIDROSIS, GO_CELLULAR_RESPONSE_TO_INSULIN_STIMULUS
FASN	15.8744	7.21408e-50	5.19703e-46	1.9939	0.023081	GO_FATTY_ACID_METABOLIC_PROCESS
APOC1	15.1423	4.66574e-46	3.35653e-42	2.3148	0.010313	GO_LIPID_BINDING, GO_FATTY_ACID_METABOLIC_PROCESS
APOE	14.3457	5.03421e-42	3.61607e-38	2.1228	0.016884	GO_SULFUR_COMPOUND_BINDING, GO_LIPID_BINDING
BOLA3	13.4872	8.0187e-38	5.74379e-34	2.1087	0.017486	HP_DEVELOPMENTAL_REGRESSION
PIK3R1	12.9903	1.83151e-35	1.30953e-31	1.8494	0.032203	GO_CELLULAR_RESPONSE_TO_PEPTIDE_HORMONE_STIMULUS, GO_CELLULAR_RESPONSE_TO_HORMONE_STIMULUS, GO_RESPONSE_TO_PEPTIDE_HORMONE, GO_RESPONSE_TO_PEPTIDE, GO_CELLULAR_RESPONSE_TO_INSULIN_STIMULUS
ACADL	12.9704	2.27037e-35	1.62286e-31	2.0958	0.018052	GO_CELLULAR_MODIFIED_AMINO_ACID_METABOLIC_PROCESS, GO_SULFUR_COMPOUND_BINDING, GO_LONG_CHAIN_FATTY_ACID_METABOLIC_PROCESS, HP_MUSCLE_STIFFNESS, GO_FATTY_ACID_METABOLIC_PROCESS
SLC27A1	12.7071	3.81678e-34	2.72556e-30	2.0126	0.022079	GO_CELLULAR_MODIFIED_AMINO_ACID_METABOLIC_PROCESS, GO_CELLULAR_RESPONSE_TO_HORMONE_STIMULUS, GO_RESPONSE_TO_PEPTIDE_HORMONE, GO_LONG_CHAIN_FATTY_ACID_METABOLIC_PROCESS, GO_RESPONSE_TO_PEPTIDE, GO_FATTY_ACID_METABOLIC_PROCESS
KCNK3	12.6022	1.16255e-33	8.29945e-30	2.4647	0.0068563	HP_PHENOTYPIC_VARIABILITY
ALDH6A1	12.5656	1.71223e-33	1.22202e-29	1.7478	0.040252	GO_SULFUR_COMPOUND_BINDING
YWHAG	9.5587	7.03535e-21	4.94585e-17	1.6829	0.046196	GO_CELLULAR_RESPONSE_TO_PEPTIDE_HORMONE_STIMULUS, GO_CELLULAR_RESPONSE_TO_HORMONE_STIMULUS, GO_RESPONSE_TO_PEPTIDE_HORMONE, GO_RESPONSE_TO_PEPTIDE, HP_DEVELOPMENTAL_REGRESSION, GO_CELLULAR_RESPONSE_TO_INSULIN_STIMULUS
NDUFA13	9.3876	3.07199e-20	2.15684e-16	2.0814	0.0187	HP_EMOTIONAL_LABILITY
PPARGC1A	9.3662	3.68849e-20	2.58895e-16	1.9881	0.023401	HP_EMOTIONAL_LABILITY, GO_CELLULAR_RESPONSE_TO_HORMONE_STIMULUS, GO_FATTY_ACID_METABOLIC_PROCESS, HP_ABNORMAL_NEURON_MORPHOLOGY, GO_HORMONE_METABOLIC_PROCESS
GNAI1	9.0293	6.28768e-19	4.40326e-15	1.8646	0.031122	GO_RESPONSE_TO_PEPTIDE_HORMONE, GO_RESPONSE_TO_PEPTIDE
ADCY5	7.5833	4.65253e-14	3.21397e-10	2.4475	0.0071921	GO_CELLULAR_RESPONSE_TO_PEPTIDE_HORMONE_STIMULUS, GO_CELLULAR_RESPONSE_TO_HORMONE_STIMULUS, GO_RESPONSE_TO_PEPTIDE_HORMONE, GO_RESPONSE_TO_PEPTIDE
UBE3A	7.3702	2.1175e-13	1.45811e-09	1.6465	0.04983	GO_CELLULAR_RESPONSE_TO_HORMONE_STIMULUS
SMOC1	7.1857	7.63636e-13	5.24541e-09	1.8849	0.029725	GO_SULFUR_COMPOUND_BINDING
VEGFB	6.6388	2.9079e-11	1.98522e-07	2.1674	0.015104	GO_SULFUR_COMPOUND_BINDING
HSD17B12	6.27	2.94397e-10	1.99925e-06	2.5563	0.0052893	GO_SULFUR_COMPOUND_BINDING, GO_FATTY_ACID_METABOLIC_PROCESS, GO_HORMONE_METABOLIC_PROCESS
ABHD15	5.7251	7.29787e-09	4.91293e-05	2.0295	0.021202	GO_LIPASE_ACTIVITY
ALKBH7	5.3231	6.62196e-08	0.000442479	2.0504	0.020163	GO_FATTY_ACID_METABOLIC_PROCESS
DHRS11	5.3019	7.40985e-08	0.000494682	1.9073	0.02824	GO_HORMONE_METABOLIC_PROCESS
GOT2	4.8919	6.03247e-07	0.00399289	1.9468	0.025777	GO_CELLULAR_MODIFIED_AMINO_ACID_METABOLIC_PROCESS, GO_LIPID_BINDING, GO_RESPONSE_TO_PEPTIDE_HORMONE, GO_RESPONSE_TO_PEPTIDE
RXRA	3.9637	4.01816e-05	0.25881	2.1491	0.015815	GO_CELLULAR_RESPONSE_TO_HORMONE_STIMULUS, GO_LIPID_BINDING
LAMB1	3.8969	5.27718e-05	0.338901	1.8066	0.035413	HP_PHENOTYPIC_VARIABILITY
TACO1	3.3707	0.000392772	1	1.7169	0.043	HP_EMOTIONAL_LABILITY
MTHFD2L	3.0943	0.00102054	1	1.9147	0.027768	GO_CELLULAR_MODIFIED_AMINO_ACID_METABOLIC_PROCESS
RMND1	3.031	0.00125781	1	2.1897	0.014271	HP_PHENOTYPIC_VARIABILITY
EIF2B1	2.9856	0.00145804	1	1.8645	0.031125	HP_EMOTIONAL_LABILITY, HP_DEVELOPMENTAL_REGRESSION

## Sheet: B Cells (naive & memory) - SLE
Gene	Trajectory t-statistics	Trajectory p-value	Trajectory FDR q-value	MAGMA's z-statistics	MAGMA's p-value	Gene Sets
JUN	29.335	9.69596e-64	7.08678e-60	1.7369	0.0412	GO_IMMUNE_RESPONSE_REGULATING_SIGNALING_PATHWAY, GO_NEGATIVE_REGULATION_OF_PHOSPHORUS_METABOLIC_PROCESS, GO_REGULATION_OF_LEUKOCYTE_DIFFERENTIATION, GO_ERK1_AND_ERK2_CASCADE, GO_LEUKOCYTE_DIFFERENTIATION, GO_CELLULAR_RESPONSE_TO_CALCIUM_ION, GO_REGULATION_OF_DNA_BINDING_TRANSCRIPTION_FACTOR_ACTIVITY, GO_POSITIVE_REGULATION_OF_CELLULAR_COMPONENT_MOVEMENT, GO_MACROPHAGE_ACTIVATION, GO_RESPONSE_TO_C…
PRDM1	27.6175	0.00317487	1	3.3403	0.0004185	GO_REGULATION_OF_CELL_ACTIVATION, GO_REGULATION_OF_LEUKOCYTE_DIFFERENTIATION, GO_REGULATION_OF_T_CELL_ACTIVATION, GO_ADAPTIVE_IMMUNE_RESPONSE, GO_LEUKOCYTE_DIFFERENTIATION, GO_T_CELL_ACTIVATION, GO_REGULATION_OF_LYMPHOCYTE_DIFFERENTIATION, GO_ALPHA_BETA_T_CELL_DIFFERENTIATION, GO_LYMPHOCYTE_DIFFERENTIATION, GO_ALPHA_BETA_T_CELL_ACTIVATION, GO_T_CELL_DIFFERENTIATION
HSH2D	16.7239	4.93499e-12	3.44709e-08	1.7595	0.03925	GO_LEUKOCYTE_APOPTOTIC_PROCESS, GO_T_CELL_ACTIVATION
PRCP	15.6117	7.05261e-07	0.0047464	1.774	0.038028	GO_TERTIARY_GRANULE
NFKBIZ	15.0124	7.68764e-23	5.49897e-19	3.7772	7.9316e-05	GO_IMMUNE_RESPONSE_REGULATING_SIGNALING_PATHWAY, GO_LEUKOCYTE_CELL_CELL_ADHESION, GO_POSITIVE_REGULATION_OF_IMMUNE_RESPONSE, GO_POSITIVE_REGULATION_OF_LEUKOCYTE_CELL_CELL_ADHESION, GO_REGULATION_OF_IMMUNE_EFFECTOR_PROCESS, GO_REGULATION_OF_INFLAMMATORY_RESPONSE, GO_ACTIVATION_OF_IMMUNE_RESPONSE, GO_POSITIVE_REGULATION_OF_CELL_CELL_ADHESION, GO_REGULATION_OF_CELL_ACTIVATION, GO_REGULATION_OF_LEUKO…
PPP1R15A	13.4245	1.35865e-51	9.90724e-48	1.9572	0.025164	GO_NEGATIVE_REGULATION_OF_PHOSPHORUS_METABOLIC_PROCESS, GO_PROTEIN_PHOSPHATASE_BINDING, GO_PHOSPHATASE_BINDING
CAPN2	13.2738	4.51401e-14	3.1729e-10	2.3895	0.0084356	GO_SIDE_OF_MEMBRANE, GO_CELL_SUBSTRATE_JUNCTION, GO_RESPONSE_TO_BACTERIUM, GO_EXTERNAL_SIDE_OF_PLASMA_MEMBRANE, GO_EXTRACELLULAR_STRUCTURE_ORGANIZATION, GO_INTERLEUKIN_6_PRODUCTION, GO_RESPONSE_TO_MOLECULE_OF_BACTERIAL_ORIGIN, GO_CELLULAR_RESPONSE_TO_BIOTIC_STIMULUS, GO_CELLULAR_RESPONSE_TO_MOLECULE_OF_BACTERIAL_ORIGIN
AHNAK	11.887	2.04688e-33	1.47887e-29	2.8767	0.0020093	GO_CELL_SUBSTRATE_JUNCTION
FCGR2B	11.6414	1.8914e-42	1.37429e-38	2.7429	0.0030447	GO_FC_RECEPTOR_MEDIATED_STIMULATORY_SIGNALING_PATHWAY, GO_IMMUNE_RESPONSE_REGULATING_SIGNALING_PATHWAY, GO_LEUKOCYTE_CELL_CELL_ADHESION, GO_POSITIVE_REGULATION_OF_IMMUNE_RESPONSE, HP_AUTOIMMUNITY, GO_REGULATION_OF_IMMUNE_EFFECTOR_PROCESS, GO_B_CELL_ACTIVATION, GO_REGULATION_OF_B_CELL_ACTIVATION, GO_REGULATION_OF_INFLAMMATORY_RESPONSE, GO_ACTIVATION_OF_IMMUNE_RESPONSE, GO_SIDE_OF_MEMBRANE, GO_REGU…
TNIP1	11.2331	1.57546e-06	0.010554	7.9263	1.1292e-15	GO_LEUKOCYTE_CELL_CELL_ADHESION, GO_NEGATIVE_REGULATION_OF_INTRACELLULAR_SIGNAL_TRANSDUCTION, GO_REGULATION_OF_INFLAMMATORY_RESPONSE, GO_NEGATIVE_REGULATION_OF_PHOSPHORUS_METABOLIC_PROCESS, GO_ERK1_AND_ERK2_CASCADE, GO_POSITIVE_REGULATION_OF_INFLAMMATORY_RESPONSE, GO_I_KAPPAB_KINASE_NF_KAPPAB_SIGNALING, GO_PATTERN_RECOGNITION_RECEPTOR_SIGNALING_PATHWAY, GO_TOLL_LIKE_RECEPTOR_SIGNALING_PATHWAY, GO…
FXYD5	10.7367	5.39631e-33	3.89775e-29	1.7164	0.043047	GO_REGULATION_OF_CELL_CELL_ADHESION
CLIC4	10.0469	0.000224063	1	2.5951	0.0047282	GO_CELLULAR_RESPONSE_TO_CALCIUM_ION, GO_RESPONSE_TO_CALCIUM_ION
GRB2	9.5821	3.11372e-25	2.23378e-21	5.8796	2.0567e-09	GO_FC_RECEPTOR_MEDIATED_STIMULATORY_SIGNALING_PATHWAY, GO_IMMUNE_RESPONSE_REGULATING_SIGNALING_PATHWAY, GO_LEUKOCYTE_CELL_CELL_ADHESION, GO_POSITIVE_REGULATION_OF_IMMUNE_RESPONSE, GO_POSITIVE_REGULATION_OF_LEUKOCYTE_CELL_CELL_ADHESION, GO_ACTIVATION_OF_IMMUNE_RESPONSE, GO_POSITIVE_REGULATION_OF_CELL_CELL_ADHESION, GO_REGULATION_OF_CELL_ACTIVATION, GO_LEUKOCYTE_MIGRATION, GO_REGULATION_OF_LYMPHOCY…
BTN3A1	9.4146	7.74452e-10	5.34992e-06	3.4564	0.00027369	GO_IMMUNE_RESPONSE_REGULATING_SIGNALING_PATHWAY, GO_POSITIVE_REGULATION_OF_IMMUNE_RESPONSE, GO_ACTIVATION_OF_IMMUNE_RESPONSE, GO_SIDE_OF_MEMBRANE, GO_ANTIGEN_RECEPTOR_MEDIATED_SIGNALING_PATHWAY, GO_EXTERNAL_SIDE_OF_PLASMA_MEMBRANE, GO_ADAPTIVE_IMMUNE_RESPONSE, GO_T_CELL_ACTIVATION
BTN3A2	9.1207	0.00546167	1	8.7826	7.9897e-19	GO_POSITIVE_REGULATION_OF_IMMUNE_RESPONSE, GO_SIDE_OF_MEMBRANE, GO_ANTIGEN_RECEPTOR_MEDIATED_SIGNALING_PATHWAY, GO_EXTERNAL_SIDE_OF_PLASMA_MEMBRANE, GO_ADAPTIVE_IMMUNE_RESPONSE_BASED_ON_SOMATIC_RECOMBINATION_OF_IMMUNE_RECEPTORS_BUILT_FROM_IMMUNOGLOBULIN_SUPERFAMILY_DOMAINS
ASAH1	8.7706	9.98398e-10	6.88995e-06	2.5054	0.0061165	HP_ABNORMALITY_OF_THE_LYMPH_NODES, HP_ARTHRALGIA, HP_ABNORMAL_IMMUNE_SYSTEM_MORPHOLOGY, GO_RESPONSE_TO_TUMOR_NECROSIS_FACTOR, GO_TERTIARY_GRANULE
CD44	8.2356	2.29498e-64	1.67832e-60	4.2504	1.0667e-05	GO_LEUKOCYTE_CELL_CELL_ADHESION, GO_NEGATIVE_REGULATION_OF_INTRACELLULAR_SIGNAL_TRANSDUCTION, GO_POSITIVE_REGULATION_OF_LEUKOCYTE_CELL_CELL_ADHESION, GO_PEPTIDYL_TYROSINE_MODIFICATION, GO_POSITIVE_REGULATION_OF_CELL_CELL_ADHESION, GO_POSITIVE_REGULATION_OF_PEPTIDYL_TYROSINE_PHOSPHORYLATION, GO_LEUKOCYTE_MIGRATION, GO_REGULATION_OF_PEPTIDYL_TYROSINE_PHOSPHORYLATION, GO_CELL_SUBSTRATE_JUNCTION, GO_…
CD40	7.8541	4.65274e-52	3.39324e-48	2.4113	0.0079469	GO_IMMUNE_RESPONSE_REGULATING_SIGNALING_PATHWAY, GO_REGULATION_OF_RECEPTOR_SIGNALING_PATHWAY_VIA_STAT, GO_POSITIVE_REGULATION_OF_IMMUNE_RESPONSE, GO_PLASMA_MEMBRANE_SIGNALING_RECEPTOR_COMPLEX, GO_REGULATION_OF_IMMUNE_EFFECTOR_PROCESS, GO_PEPTIDYL_TYROSINE_MODIFICATION, HP_RECURRENT_BACTERIAL_INFECTIONS, GO_B_CELL_ACTIVATION, GO_POSITIVE_REGULATION_OF_RECEPTOR_SIGNALING_PATHWAY_VIA_STAT, GO_REGULA…
STARD7	7.7985	0.000684443	1	2.5791	0.0049522	GO_ADAPTIVE_IMMUNE_RESPONSE_BASED_ON_SOMATIC_RECOMBINATION_OF_IMMUNE_RECEPTORS_BUILT_FROM_IMMUNOGLOBULIN_SUPERFAMILY_DOMAINS, GO_ADAPTIVE_IMMUNE_RESPONSE, GO_CYTOKINE_PRODUCTION_INVOLVED_IN_IMMUNE_RESPONSE
JUND	7.6192	1.10875e-05	0.0733105	3.13	0.00087412	GO_CELLULAR_RESPONSE_TO_CALCIUM_ION, GO_RESPONSE_TO_CALCIUM_ION
BNIP3	7.5558	0.00716532	1	1.7218	0.042554	GO_RESPONSE_TO_BACTERIUM, GO_RESPONSE_TO_VIRUS, GO_DEFENSE_RESPONSE_TO_VIRUS
NBR1	7.4928	0.0225575	1	1.8118	0.035008	GO_RECEPTOR_COMPLEX
STAT1	7.4257	8.83757e-05	0.57453	6.9735	1.5454e-12	HP_AUTOIMMUNITY, GO_NEGATIVE_REGULATION_OF_INTRACELLULAR_SIGNAL_TRANSDUCTION, GO_REGULATION_OF_IMMUNE_EFFECTOR_PROCESS, HP_ABNORMAL_TRACHEOBRONCHIAL_MORPHOLOGY, HP_RECURRENT_BACTERIAL_INFECTIONS, GO_TUMOR_NECROSIS_FACTOR_MEDIATED_SIGNALING_PATHWAY, GO_REGULATION_OF_DEFENSE_RESPONSE_TO_VIRUS, GO_RESPONSE_TO_VIRUS, GO_REGULATION_OF_RESPONSE_TO_CYTOKINE_STIMULUS, GO_DEFENSE_RESPONSE_TO_VIRUS, GO_PRO…
AREG	6.7125	1.0917e-09	7.53272e-06	2.1133	0.017286	GO_PEPTIDYL_TYROSINE_MODIFICATION, GO_POSITIVE_REGULATION_OF_PEPTIDYL_TYROSINE_PHOSPHORYLATION, GO_REGULATION_OF_PEPTIDYL_TYROSINE_PHOSPHORYLATION
IL10RA	6.6027	2.8745e-30	2.0728e-26	1.9235	0.027211	GO_REGULATION_OF_RECEPTOR_SIGNALING_PATHWAY_VIA_STAT, HP_RECURRENT_BACTERIAL_INFECTIONS, GO_POSITIVE_REGULATION_OF_RECEPTOR_SIGNALING_PATHWAY_VIA_STAT, GO_RESPONSE_TO_BACTERIUM, GO_IMMUNE_RECEPTOR_ACTIVITY, GO_RESPONSE_TO_MOLECULE_OF_BACTERIAL_ORIGIN, GO_CYTOKINE_RECEPTOR_ACTIVITY
TRAF3	6.5361	2.45759e-07	0.00166502	3.7527	8.7475e-05	GO_NEGATIVE_REGULATION_OF_NF_KAPPAB_TRANSCRIPTION_FACTOR_ACTIVITY, GO_PLASMA_MEMBRANE_SIGNALING_RECEPTOR_COMPLEX, GO_REGULATION_OF_IMMUNE_EFFECTOR_PROCESS, GO_SIDE_OF_MEMBRANE, GO_TUMOR_NECROSIS_FACTOR_MEDIATED_SIGNALING_PATHWAY, GO_REGULATION_OF_DEFENSE_RESPONSE_TO_VIRUS, GO_RESPONSE_TO_VIRUS, GO_DEFENSE_RESPONSE_TO_VIRUS, GO_RECEPTOR_COMPLEX, GO_PROTEIN_PHOSPHATASE_BINDING, GO_REGULATION_OF_DNA…
ANXA6	6.0917	2.34068e-18	1.66282e-14	3.7847	7.6955e-05	GO_CELL_SUBSTRATE_JUNCTION
RPL3	6.0657	2.75121e-10	1.90659e-06	2.8016	0.0025424	GO_CELL_SUBSTRATE_JUNCTION
IRF5	5.9543	3.79934e-11	2.64434e-07	12.741	1.7467e-37	HP_AUTOIMMUNITY, GO_RESPONSE_TO_BACTERIUM, GO_RESPONSE_TO_VIRUS, GO_DEFENSE_RESPONSE_TO_VIRUS, HP_ARTHRALGIA, GO_RESPONSE_TO_MOLECULE_OF_BACTERIAL_ORIGIN, HP_ABNORMAL_LYMPHOCYTE_PHYSIOLOGY, HP_ABNORMALITY_OF_HUMORAL_IMMUNITY
VEGFB	5.6563	0.000129237	0.835903	1.8304	0.033599	GO_LEUKOCYTE_MIGRATION, GO_POSITIVE_REGULATION_OF_CELLULAR_COMPONENT_MOVEMENT, GO_POSITIVE_REGULATION_OF_RESPONSE_TO_EXTERNAL_STIMULUS
ARID5B	5.636	2.17372e-10	1.50682e-06	4.2839	9.1842e-06	GO_REGULATION_OF_DNA_BINDING_TRANSCRIPTION_FACTOR_ACTIVITY
ATM	5.4694	2.94067e-15	2.07229e-11	2.5813	0.0049208	GO_NEGATIVE_REGULATION_OF_INTRACELLULAR_SIGNAL_TRANSDUCTION, HP_ABNORMAL_TRACHEOBRONCHIAL_MORPHOLOGY, GO_B_CELL_ACTIVATION, GO_REGULATION_OF_B_CELL_ACTIVATION, GO_REGULATION_OF_INFLAMMATORY_RESPONSE, GO_REGULATION_OF_CELL_ACTIVATION, GO_NEGATIVE_REGULATION_OF_CELL_ACTIVATION, GO_REGULATION_OF_LYMPHOCYTE_ACTIVATION, GO_NEGATIVE_REGULATION_OF_LYMPHOCYTE_ACTIVATION, GO_NEGATIVE_REGULATION_OF_IMMUNE_…
IKZF3	5.207	3.60157e-41	2.61438e-37	5.7672	4.0302e-09	GO_B_CELL_ACTIVATION, GO_REGULATION_OF_B_CELL_ACTIVATION, GO_REGULATION_OF_CELL_ACTIVATION, GO_REGULATION_OF_LEUKOCYTE_DIFFERENTIATION, GO_REGULATION_OF_LYMPHOCYTE_ACTIVATION, GO_RESPONSE_TO_BACTERIUM, GO_LEUKOCYTE_DIFFERENTIATION, GO_REGULATION_OF_LYMPHOCYTE_DIFFERENTIATION, GO_B_CELL_DIFFERENTIATION, GO_LYMPHOCYTE_DIFFERENTIATION, GO_B_CELL_PROLIFERATION, GO_REGULATION_OF_B_CELL_PROLIFERATION
PRKAG2	5.1816	2.0411e-09	1.4057e-05	1.7738	0.038049	GO_NEGATIVE_REGULATION_OF_PHOSPHORUS_METABOLIC_PROCESS
ITGAL	5.0889	1.54769e-06	0.0103711	1.9858	0.02353	GO_LEUKOCYTE_CELL_CELL_ADHESION, GO_PLASMA_MEMBRANE_SIGNALING_RECEPTOR_COMPLEX, GO_LEUKOCYTE_MIGRATION, GO_RECEPTOR_COMPLEX, GO_PHAGOCYTOSIS, GO_EXTRACELLULAR_STRUCTURE_ORGANIZATION, GO_T_CELL_ACTIVATION, GO_LYMPHOCYTE_ACTIVATION_INVOLVED_IN_IMMUNE_RESPONSE
MARCH8	5.0565	0.00114073	1	1.7315	0.041683	GO_ADAPTIVE_IMMUNE_RESPONSE
PTPN6	4.812	4.58337e-44	3.33302e-40	2.1149	0.017221	GO_IMMUNE_RESPONSE_REGULATING_SIGNALING_PATHWAY, GO_LEUKOCYTE_CELL_CELL_ADHESION, GO_POSITIVE_REGULATION_OF_IMMUNE_RESPONSE, GO_NEGATIVE_REGULATION_OF_INTRACELLULAR_SIGNAL_TRANSDUCTION, GO_POSITIVE_REGULATION_OF_LEUKOCYTE_CELL_CELL_ADHESION, GO_PLASMA_MEMBRANE_SIGNALING_RECEPTOR_COMPLEX, GO_REGULATION_OF_IMMUNE_EFFECTOR_PROCESS, GO_PEPTIDYL_TYROSINE_MODIFICATION, GO_B_CELL_ACTIVATION, GO_REGULATI…
PTPN22	4.4128	2.11044e-17	1.49672e-13	4.0649	2.4024e-05	GO_IMMUNE_RESPONSE_REGULATING_SIGNALING_PATHWAY, GO_LEUKOCYTE_CELL_CELL_ADHESION, GO_POSITIVE_REGULATION_OF_IMMUNE_RESPONSE, HP_AUTOIMMUNITY, GO_NEGATIVE_REGULATION_OF_INTRACELLULAR_SIGNAL_TRANSDUCTION, GO_POSITIVE_REGULATION_OF_LEUKOCYTE_CELL_CELL_ADHESION, GO_REGULATION_OF_IMMUNE_EFFECTOR_PROCESS, GO_ACTIVATION_OF_IMMUNE_RESPONSE, GO_SIDE_OF_MEMBRANE, GO_POSITIVE_REGULATION_OF_CELL_CELL_ADHESIO…
SKAP1	4.3434	1.91262e-07	0.00129714	1.8208	0.034316	GO_IMMUNE_RESPONSE_REGULATING_SIGNALING_PATHWAY, GO_LEUKOCYTE_CELL_CELL_ADHESION, GO_POSITIVE_REGULATION_OF_IMMUNE_RESPONSE, GO_POSITIVE_REGULATION_OF_LEUKOCYTE_CELL_CELL_ADHESION, GO_PLASMA_MEMBRANE_SIGNALING_RECEPTOR_COMPLEX, GO_ACTIVATION_OF_IMMUNE_RESPONSE, GO_POSITIVE_REGULATION_OF_CELL_CELL_ADHESION, GO_REGULATION_OF_CELL_CELL_ADHESION, GO_ANTIGEN_RECEPTOR_MEDIATED_SIGNALING_PATHWAY, GO_REC…
TNFAIP3	4.2147	4.98666e-07	0.0033645	5.5335	1.5692e-08	GO_NEGATIVE_REGULATION_OF_NF_KAPPAB_TRANSCRIPTION_FACTOR_ACTIVITY, HP_AUTOIMMUNITY, GO_NEGATIVE_REGULATION_OF_INTRACELLULAR_SIGNAL_TRANSDUCTION, GO_REGULATION_OF_IMMUNE_EFFECTOR_PROCESS, GO_B_CELL_ACTIVATION, GO_REGULATION_OF_B_CELL_ACTIVATION, GO_REGULATION_OF_INFLAMMATORY_RESPONSE, GO_REGULATION_OF_CELL_ACTIVATION, GO_TUMOR_NECROSIS_FACTOR_MEDIATED_SIGNALING_PATHWAY, GO_NEGATIVE_REGULATION_OF_C…
TMEM175	4.014	5.49091e-08	0.00037448	1.9451	0.02588	GO_PHAGOCYTOSIS
PLCG2	3.8218	0.00191725	1	2.2482	0.012282	GO_FC_RECEPTOR_MEDIATED_STIMULATORY_SIGNALING_PATHWAY, GO_IMMUNE_RESPONSE_REGULATING_SIGNALING_PATHWAY, GO_POSITIVE_REGULATION_OF_IMMUNE_RESPONSE, HP_AUTOIMMUNITY, GO_RESPONSE_TO_BACTERIUM, GO_ANTIGEN_RECEPTOR_MEDIATED_SIGNALING_PATHWAY, GO_PHAGOCYTOSIS, GO_LEUKOCYTE_DIFFERENTIATION, GO_POSITIVE_REGULATION_OF_CELLULAR_COMPONENT_MOVEMENT, HP_ARTHRALGIA, GO_B_CELL_DIFFERENTIATION, GO_LYMPHOCYTE_DIF…
POU2F2	3.6229	4.65269e-45	3.3839e-41	2.0913	0.018252	GO_B_CELL_ACTIVATION, GO_RESPONSE_TO_VIRUS, GO_HUMORAL_IMMUNE_RESPONSE, GO_ADAPTIVE_IMMUNE_RESPONSE_BASED_ON_SOMATIC_RECOMBINATION_OF_IMMUNE_RECEPTORS_BUILT_FROM_IMMUNOGLOBULIN_SUPERFAMILY_DOMAINS, GO_ADAPTIVE_IMMUNE_RESPONSE, GO_LEUKOCYTE_DIFFERENTIATION, GO_B_CELL_DIFFERENTIATION, GO_INTERLEUKIN_6_PRODUCTION, GO_LYMPHOCYTE_DIFFERENTIATION
EZR	3.5729	4.54351e-21	3.24406e-17	2.0207	0.021654	GO_IMMUNE_RESPONSE_REGULATING_SIGNALING_PATHWAY, GO_LEUKOCYTE_CELL_CELL_ADHESION, GO_POSITIVE_REGULATION_OF_IMMUNE_RESPONSE, GO_NEGATIVE_REGULATION_OF_INTRACELLULAR_SIGNAL_TRANSDUCTION, GO_ACTIVATION_OF_IMMUNE_RESPONSE, GO_SIDE_OF_MEMBRANE, GO_NEGATIVE_REGULATION_OF_PHOSPHORUS_METABOLIC_PROCESS, GO_CELL_SUBSTRATE_JUNCTION, GO_NEGATIVE_REGULATION_OF_IMMUNE_SYSTEM_PROCESS, GO_ERK1_AND_ERK2_CASCADE,…
BTN3A3	3.4859	0.0021069	1	6.0998	5.3111e-10	GO_IMMUNE_RESPONSE_REGULATING_SIGNALING_PATHWAY, GO_POSITIVE_REGULATION_OF_IMMUNE_RESPONSE, GO_SIDE_OF_MEMBRANE, GO_ANTIGEN_RECEPTOR_MEDIATED_SIGNALING_PATHWAY, GO_EXTERNAL_SIDE_OF_PLASMA_MEMBRANE, GO_ADAPTIVE_IMMUNE_RESPONSE_BASED_ON_SOMATIC_RECOMBINATION_OF_IMMUNE_RECEPTORS_BUILT_FROM_IMMUNOGLOBULIN_SUPERFAMILY_DOMAINS, GO_ADAPTIVE_IMMUNE_RESPONSE
DUSP2	3.3977	5.0301e-39	3.64682e-35	1.991	0.023243	GO_NEGATIVE_REGULATION_OF_INTRACELLULAR_SIGNAL_TRANSDUCTION, GO_NEGATIVE_REGULATION_OF_PHOSPHORUS_METABOLIC_PROCESS
CDIP1	3.2314	0.00155041	1	1.6835	0.046141	GO_SIDE_OF_MEMBRANE, GO_TUMOR_NECROSIS_FACTOR_MEDIATED_SIGNALING_PATHWAY, GO_RESPONSE_TO_TUMOR_NECROSIS_FACTOR, GO_CYTOPLASMIC_SIDE_OF_MEMBRANE
DNAJA3	3.0271	0.00209897	1	2.0422	0.020564	GO_LEUKOCYTE_CELL_CELL_ADHESION, GO_POSITIVE_REGULATION_OF_LEUKOCYTE_CELL_CELL_ADHESION, GO_POSITIVE_REGULATION_OF_CELL_CELL_ADHESION, GO_REGULATION_OF_CELL_ACTIVATION, GO_LEUKOCYTE_APOPTOTIC_PROCESS, GO_REGULATION_OF_T_CELL_ACTIVATION, GO_REGULATION_OF_CELL_CELL_ADHESION, GO_POSITIVE_REGULATION_OF_CELL_ACTIVATION, GO_LEUKOCYTE_DIFFERENTIATION, GO_POSITIVE_REGULATION_OF_LYMPHOCYTE_ACTIVATION, GO_…
CCDC88B	2.7367	2.47005e-05	0.162776	2.7247	0.003218	GO_LEUKOCYTE_CELL_CELL_ADHESION, GO_POSITIVE_REGULATION_OF_LEUKOCYTE_CELL_CELL_ADHESION, GO_POSITIVE_REGULATION_OF_CELL_CELL_ADHESION, GO_REGULATION_OF_CELL_ACTIVATION, GO_REGULATION_OF_LYMPHOCYTE_ACTIVATION, GO_REGULATION_OF_T_CELL_ACTIVATION, GO_REGULATION_OF_CELL_CELL_ADHESION, GO_POSITIVE_REGULATION_OF_CELL_ACTIVATION, GO_POSITIVE_REGULATION_OF_LYMPHOCYTE_ACTIVATION, GO_T_CELL_ACTIVATION, GO_…
RUNX3	2.6254	1.31277e-17	9.31409e-14	3.1441	0.00083286	GO_LEUKOCYTE_CELL_CELL_ADHESION, GO_POSITIVE_REGULATION_OF_LEUKOCYTE_CELL_CELL_ADHESION, GO_POSITIVE_REGULATION_OF_CELL_CELL_ADHESION, GO_REGULATION_OF_CELL_ACTIVATION, GO_NEGATIVE_REGULATION_OF_CELL_ACTIVATION, GO_REGULATION_OF_LEUKOCYTE_DIFFERENTIATION, GO_REGULATION_OF_LYMPHOCYTE_ACTIVATION, GO_NEGATIVE_REGULATION_OF_LYMPHOCYTE_ACTIVATION, GO_NEGATIVE_REGULATION_OF_IMMUNE_SYSTEM_PROCESS, GO_RE…
ANAPC4	2.4149	0.0128598	1	2.5455	0.0054568	GO_PROTEIN_PHOSPHATASE_BINDING, GO_PHOSPHATASE_BINDING
DUS2	2.4023	2.47229e-12	1.72863e-08	2.5871	0.0048398	GO_NEGATIVE_REGULATION_OF_PHOSPHORUS_METABOLIC_PROCESS
PPP1CC	2.4003	0.00867074	1	3.0877	0.0010085	GO_PROTEIN_PHOSPHATASE_BINDING, GO_PHOSPHATASE_BINDING
TESK2	2.3771	0.0145825	1	2.0521	0.020082	GO_PEPTIDYL_TYROSINE_MODIFICATION
TLR10	2.3049	1.62417e-20	1.15819e-16	1.7344	0.041427	GO_REGULATION_OF_INFLAMMATORY_RESPONSE, GO_POSITIVE_REGULATION_OF_INFLAMMATORY_RESPONSE, GO_PATTERN_RECOGNITION_RECEPTOR_SIGNALING_PATHWAY, GO_TOLL_LIKE_RECEPTOR_SIGNALING_PATHWAY, GO_POSITIVE_REGULATION_OF_RESPONSE_TO_EXTERNAL_STIMULUS
GLIPR2	2.2631	1.64896e-06	0.0110414	2.1745	0.014834	GO_ERK1_AND_ERK2_CASCADE, GO_POSITIVE_REGULATION_OF_CELLULAR_COMPONENT_MOVEMENT
NR4A3	2.0453	6.59923e-09	4.52971e-05	2.9954	0.0013705	GO_FC_RECEPTOR_MEDIATED_STIMULATORY_SIGNALING_PATHWAY, GO_IMMUNE_RESPONSE_REGULATING_SIGNALING_PATHWAY, GO_LEUKOCYTE_CELL_CELL_ADHESION, GO_POSITIVE_REGULATION_OF_IMMUNE_RESPONSE, GO_POSITIVE_REGULATION_OF_LEUKOCYTE_CELL_CELL_ADHESION, GO_REGULATION_OF_IMMUNE_EFFECTOR_PROCESS, GO_ACTIVATION_OF_IMMUNE_RESPONSE, GO_POSITIVE_REGULATION_OF_CELL_CELL_ADHESION, GO_REGULATION_OF_CELL_ACTIVATION, GO_LEUK…
PTPN7	1.9862	0.00773774	1	2.2886	0.01105	GO_SIDE_OF_MEMBRANE, GO_CYTOPLASMIC_SIDE_OF_MEMBRANE
PIGL	1.8863	0.00236877	1	1.8809	0.029995	HP_ABNORMAL_IMMUNE_SYSTEM_MORPHOLOGY
BTN2A2	1.8162	0.00103201	1	7.5067	3.0329e-14	GO_IMMUNE_RESPONSE_REGULATING_SIGNALING_PATHWAY, GO_LEUKOCYTE_CELL_CELL_ADHESION, GO_POSITIVE_REGULATION_OF_IMMUNE_RESPONSE, GO_NEGATIVE_REGULATION_OF_INTRACELLULAR_SIGNAL_TRANSDUCTION, GO_POSITIVE_REGULATION_OF_LEUKOCYTE_CELL_CELL_ADHESION, GO_SIDE_OF_MEMBRANE, GO_POSITIVE_REGULATION_OF_CELL_CELL_ADHESION, GO_REGULATION_OF_CELL_ACTIVATION, GO_NEGATIVE_REGULATION_OF_PHOSPHORUS_METABOLIC_PROCESS, …
PYHIN1	1.5762	7.8377e-17	5.54517e-13	2.1455	0.015958	GO_POSITIVE_REGULATION_OF_IMMUNE_RESPONSE, GO_ACTIVATION_OF_IMMUNE_RESPONSE, GO_POSITIVE_REGULATION_OF_RESPONSE_TO_EXTERNAL_STIMULUS, GO_REGULATION_OF_RESPONSE_TO_BIOTIC_STIMULUS
GATAD1	1.5616	0.00105078	1	1.7933	0.036465	HP_ABNORMAL_IMMUNE_SYSTEM_MORPHOLOGY
GNAI2	1.5203	0.000451593	1	2.6306	0.0042613	GO_NEGATIVE_REGULATION_OF_INTRACELLULAR_SIGNAL_TRANSDUCTION, GO_SIDE_OF_MEMBRANE, GO_NEGATIVE_REGULATION_OF_PHOSPHORUS_METABOLIC_PROCESS, GO_ERK1_AND_ERK2_CASCADE, GO_POSITIVE_REGULATION_OF_CELLULAR_COMPONENT_MOVEMENT, GO_CYTOPLASMIC_SIDE_OF_MEMBRANE
CRTC3	1.5167	6.9454e-06	0.0460411	2.2568	0.012012	GO_NEGATIVE_REGULATION_OF_INTRACELLULAR_SIGNAL_TRANSDUCTION, GO_REGULATION_OF_DNA_BINDING_TRANSCRIPTION_FACTOR_ACTIVITY, GO_MACROPHAGE_ACTIVATION
NFATC1	1.403	4.34672e-11	3.02401e-07	4.7516	1.0088e-06	GO_IMMUNE_RESPONSE_REGULATING_SIGNALING_PATHWAY
JAK3	1.3037	3.55272e-11	2.47376e-07	2.5044	0.0061325	GO_LEUKOCYTE_CELL_CELL_ADHESION, GO_REGULATION_OF_RECEPTOR_SIGNALING_PATHWAY_VIA_STAT, GO_POSITIVE_REGULATION_OF_LEUKOCYTE_CELL_CELL_ADHESION, GO_REGULATION_OF_IMMUNE_EFFECTOR_PROCESS, GO_PEPTIDYL_TYROSINE_MODIFICATION, GO_B_CELL_ACTIVATION, GO_POSITIVE_REGULATION_OF_CELL_CELL_ADHESION, GO_REGULATION_OF_CELL_ACTIVATION, GO_NEGATIVE_REGULATION_OF_CELL_ACTIVATION, GO_LEUKOCYTE_APOPTOTIC_PROCESS, GO…
NOTCH2	1.0856	4.18301e-07	0.00282562	3.6082	0.00015414	GO_B_CELL_ACTIVATION, GO_REGULATION_OF_LEUKOCYTE_DIFFERENTIATION, GO_RESPONSE_TO_BACTERIUM, GO_ERK1_AND_ERK2_CASCADE, GO_RECEPTOR_COMPLEX, GO_HUMORAL_IMMUNE_RESPONSE, GO_LEUKOCYTE_DIFFERENTIATION, HP_ARTHRALGIA, GO_B_CELL_DIFFERENTIATION, GO_LYMPHOCYTE_DIFFERENTIATION, GO_LYMPHOCYTE_ACTIVATION_INVOLVED_IN_IMMUNE_RESPONSE
BANK1	0.9684	7.02282e-168	5.15826e-164	6.8812	2.9674e-12	GO_NEGATIVE_REGULATION_OF_INTRACELLULAR_SIGNAL_TRANSDUCTION, GO_PEPTIDYL_TYROSINE_MODIFICATION, GO_B_CELL_ACTIVATION, GO_REGULATION_OF_B_CELL_ACTIVATION, GO_PROTEIN_TYROSINE_KINASE_BINDING, GO_REGULATION_OF_CELL_ACTIVATION, GO_NEGATIVE_REGULATION_OF_CELL_ACTIVATION, GO_POSITIVE_REGULATION_OF_PEPTIDYL_TYROSINE_PHOSPHORYLATION, GO_REGULATION_OF_PEPTIDYL_TYROSINE_PHOSPHORYLATION, GO_REGULATION_OF_LY…
TNIP2	0.9124	3.71532e-05	0.243836	3.3366	0.00042412	GO_B_CELL_ACTIVATION, GO_REGULATION_OF_B_CELL_ACTIVATION, GO_REGULATION_OF_CELL_ACTIVATION, GO_REGULATION_OF_LYMPHOCYTE_ACTIVATION, GO_RESPONSE_TO_BACTERIUM, GO_POSITIVE_REGULATION_OF_CELL_ACTIVATION, GO_POSITIVE_REGULATION_OF_LYMPHOCYTE_ACTIVATION, GO_I_KAPPAB_KINASE_NF_KAPPAB_SIGNALING, GO_PATTERN_RECOGNITION_RECEPTOR_SIGNALING_PATHWAY, GO_RESPONSE_TO_MOLECULE_OF_BACTERIAL_ORIGIN, GO_TOLL_LIKE_…
IRF8	0.9091	1.93609e-90	1.42031e-86	4.378	5.9878e-06	HP_ABNORMAL_TRACHEOBRONCHIAL_MORPHOLOGY, GO_RESPONSE_TO_BACTERIUM, GO_PHAGOCYTOSIS, HP_ABNORMAL_BRONCHUS_MORPHOLOGY, HP_BRONCHIECTASIS, HP_ABNORMALITY_OF_THE_LYMPH_NODES, GO_RESPONSE_TO_MOLECULE_OF_BACTERIAL_ORIGIN, GO_CELLULAR_RESPONSE_TO_BIOTIC_STIMULUS, GO_CELLULAR_RESPONSE_TO_MOLECULE_OF_BACTERIAL_ORIGIN, HP_IMMUNODEFICIENCY
APPL1	0.8481	2.29504e-08	0.000156958	2.5843	0.0048783	GO_FC_RECEPTOR_MEDIATED_STIMULATORY_SIGNALING_PATHWAY, GO_IMMUNE_RESPONSE_REGULATING_SIGNALING_PATHWAY, GO_POSITIVE_REGULATION_OF_IMMUNE_RESPONSE, GO_REGULATION_OF_IMMUNE_EFFECTOR_PROCESS, GO_REGULATION_OF_INFLAMMATORY_RESPONSE, GO_ACTIVATION_OF_IMMUNE_RESPONSE, GO_NEGATIVE_REGULATION_OF_IMMUNE_SYSTEM_PROCESS, GO_POSITIVE_REGULATION_OF_INFLAMMATORY_RESPONSE, GO_PHAGOCYTOSIS, GO_NEGATIVE_REGULATIO…
RCAN3	0.8197	6.50453e-07	0.0043808	2.5207	0.0058569	GO_PHOSPHATASE_BINDING
MAN2B1	0.7269	0.0029674	1	2.5402	0.0055395	HP_ABNORMAL_IMMUNE_SYSTEM_MORPHOLOGY, HP_ABNORMAL_LYMPHOCYTE_PHYSIOLOGY, HP_ABNORMALITY_OF_HUMORAL_IMMUNITY
CAP1	0.6188	0.00130704	1	2.0707	0.019193	GO_CELL_SUBSTRATE_JUNCTION
RPL38	0.3849	3.24875e-26	2.33358e-22	2.4123	0.0079255	GO_CELL_SUBSTRATE_JUNCTION
FTH1	0.2783	2.41097e-05	0.158907	1.6634	0.048117	GO_TERTIARY_GRANULE
PSTPIP1	0.2541	2.82509e-09	1.94451e-05	2.2152	0.013372	HP_RECURRENT_BACTERIAL_INFECTIONS, HP_ABNORMALITY_OF_THE_LYMPH_NODES, HP_ARTHRALGIA, HP_ABNORMAL_LYMPHOCYTE_PHYSIOLOGY, HP_ABNORMALITY_OF_HUMORAL_IMMUNITY
PRKAA1	0.0318	0.0067144	1	2.3463	0.0094809	GO_CELLULAR_RESPONSE_TO_CALCIUM_ION, GO_RESPONSE_TO_CALCIUM_ION
RASAL3	-0.0065	0.00973217	1	1.7794	0.03759	GO_CYTOPLASMIC_SIDE_OF_MEMBRANE
MYO1G	-0.1774	4.4294e-08	0.000302395	2.2738	0.01149	GO_FC_RECEPTOR_MEDIATED_STIMULATORY_SIGNALING_PATHWAY, GO_IMMUNE_RESPONSE_REGULATING_SIGNALING_PATHWAY, GO_POSITIVE_REGULATION_OF_IMMUNE_RESPONSE, GO_ACTIVATION_OF_IMMUNE_RESPONSE, GO_LEUKOCYTE_MIGRATION, GO_PHAGOCYTOSIS, GO_ADAPTIVE_IMMUNE_RESPONSE_BASED_ON_SOMATIC_RECOMBINATION_OF_IMMUNE_RECEPTORS_BUILT_FROM_IMMUNOGLOBULIN_SUPERFAMILY_DOMAINS, GO_ADAPTIVE_IMMUNE_RESPONSE
PLEKHA1	-0.389	1.52266e-05	0.100587	1.7738	0.038046	GO_IMMUNE_RESPONSE_REGULATING_SIGNALING_PATHWAY, GO_POSITIVE_REGULATION_OF_IMMUNE_RESPONSE, GO_NEGATIVE_REGULATION_OF_INTRACELLULAR_SIGNAL_TRANSDUCTION, GO_ACTIVATION_OF_IMMUNE_RESPONSE, GO_ANTIGEN_RECEPTOR_MEDIATED_SIGNALING_PATHWAY
IKBKB	-0.4721	0.00137632	1	2.2578	0.01198	GO_IMMUNE_RESPONSE_REGULATING_SIGNALING_PATHWAY, GO_POSITIVE_REGULATION_OF_IMMUNE_RESPONSE, GO_PLASMA_MEMBRANE_SIGNALING_RECEPTOR_COMPLEX, GO_SIDE_OF_MEMBRANE, GO_TUMOR_NECROSIS_FACTOR_MEDIATED_SIGNALING_PATHWAY, GO_NEGATIVE_REGULATION_OF_PHOSPHORUS_METABOLIC_PROCESS, GO_RESPONSE_TO_VIRUS, GO_REGULATION_OF_RESPONSE_TO_CYTOKINE_STIMULUS, GO_ANTIGEN_RECEPTOR_MEDIATED_SIGNALING_PATHWAY, GO_RECEPTOR_…
RPS10	-0.4971	1.65654e-13	1.16272e-09	1.8386	0.032985	GO_CELL_SUBSTRATE_JUNCTION, HP_ABNORMAL_IMMUNE_SYSTEM_MORPHOLOGY
BCL10	-0.539	2.37132e-05	0.156317	2.2638	0.011792	GO_IMMUNE_RESPONSE_REGULATING_SIGNALING_PATHWAY, GO_LEUKOCYTE_CELL_CELL_ADHESION, GO_POSITIVE_REGULATION_OF_IMMUNE_RESPONSE, GO_POSITIVE_REGULATION_OF_LEUKOCYTE_CELL_CELL_ADHESION, GO_REGULATION_OF_IMMUNE_EFFECTOR_PROCESS, GO_ACTIVATION_OF_IMMUNE_RESPONSE, GO_POSITIVE_REGULATION_OF_CELL_CELL_ADHESION, GO_REGULATION_OF_CELL_ACTIVATION, GO_LEUKOCYTE_APOPTOTIC_PROCESS, GO_REGULATION_OF_LYMPHOCYTE_AC…
MGAT5	-0.5475	1.96187e-07	0.00133015	4.8859	5.149e-07	GO_REGULATION_OF_RECEPTOR_SIGNALING_PATHWAY_VIA_STAT, GO_POSITIVE_REGULATION_OF_RECEPTOR_SIGNALING_PATHWAY_VIA_STAT, GO_NEGATIVE_REGULATION_OF_PHOSPHORUS_METABOLIC_PROCESS, GO_POSITIVE_REGULATION_OF_CELLULAR_COMPONENT_MOVEMENT
RPS2	-0.7371	1.55796e-35	1.12781e-31	1.8097	0.035173	GO_CELL_SUBSTRATE_JUNCTION
HCLS1	-0.7975	3.82488e-05	0.250951	2.1767	0.014751	GO_REGULATION_OF_RECEPTOR_SIGNALING_PATHWAY_VIA_STAT, GO_PEPTIDYL_TYROSINE_MODIFICATION, GO_POSITIVE_REGULATION_OF_RECEPTOR_SIGNALING_PATHWAY_VIA_STAT, GO_LEUKOCYTE_APOPTOTIC_PROCESS, GO_POSITIVE_REGULATION_OF_PEPTIDYL_TYROSINE_PHOSPHORYLATION, GO_REGULATION_OF_PEPTIDYL_TYROSINE_PHOSPHORYLATION, GO_REGULATION_OF_LEUKOCYTE_DIFFERENTIATION, GO_LEUKOCYTE_DIFFERENTIATION, GO_REGULATION_OF_DNA_BINDING…
RPL6	-0.8161	4.67229e-06	0.0310941	2.7129	0.0033345	GO_CELL_SUBSTRATE_JUNCTION
ARHGEF1	-0.8484	5.17783e-07	0.00349244	2.9974	0.0013614	HP_AUTOIMMUNITY, HP_ABNORMAL_TRACHEOBRONCHIAL_MORPHOLOGY, HP_ABNORMAL_BRONCHUS_MORPHOLOGY, HP_BRONCHIECTASIS
GNB5	-0.9799	7.66224e-05	0.498965	2.5929	0.0047587	GO_SIDE_OF_MEMBRANE, GO_CYTOPLASMIC_SIDE_OF_MEMBRANE
NCF1	-0.9838	3.37446e-05	0.221736	4.9795	3.1877e-07	GO_PEPTIDYL_TYROSINE_MODIFICATION, HP_ABNORMAL_TRACHEOBRONCHIAL_MORPHOLOGY, HP_RECURRENT_BACTERIAL_INFECTIONS, GO_POSITIVE_REGULATION_OF_PEPTIDYL_TYROSINE_PHOSPHORYLATION, GO_REGULATION_OF_PEPTIDYL_TYROSINE_PHOSPHORYLATION, HP_ABNORMALITY_OF_THE_LYMPH_NODES, HP_ABNORMAL_IMMUNE_SYSTEM_MORPHOLOGY, HP_IMMUNODEFICIENCY
BLK	-0.9856	5.09235e-27	3.66038e-23	6.9795	1.4817e-12	GO_FC_RECEPTOR_MEDIATED_STIMULATORY_SIGNALING_PATHWAY, GO_IMMUNE_RESPONSE_REGULATING_SIGNALING_PATHWAY, GO_POSITIVE_REGULATION_OF_IMMUNE_RESPONSE, GO_REGULATION_OF_IMMUNE_EFFECTOR_PROCESS, GO_PEPTIDYL_TYROSINE_MODIFICATION, GO_B_CELL_ACTIVATION, GO_REGULATION_OF_B_CELL_ACTIVATION, GO_ACTIVATION_OF_IMMUNE_RESPONSE, GO_SIDE_OF_MEMBRANE, GO_REGULATION_OF_CELL_ACTIVATION, GO_NEGATIVE_REGULATION_OF_CE…
ITPKB	-1.0665	0.00530169	1	2.6271	0.0043063	GO_REGULATION_OF_LEUKOCYTE_DIFFERENTIATION, GO_NEGATIVE_REGULATION_OF_IMMUNE_SYSTEM_PROCESS, GO_CELLULAR_RESPONSE_TO_CALCIUM_ION, GO_REGULATION_OF_LYMPHOCYTE_DIFFERENTIATION, GO_RESPONSE_TO_CALCIUM_ION
CNR2	-1.3616	2.83038e-12	1.97872e-08	1.8423	0.032719	GO_REGULATION_OF_INFLAMMATORY_RESPONSE, GO_SIDE_OF_MEMBRANE, GO_REGULATION_OF_CELL_ACTIVATION, GO_NEGATIVE_REGULATION_OF_CELL_ACTIVATION, GO_LEUKOCYTE_MIGRATION, GO_NEGATIVE_REGULATION_OF_IMMUNE_SYSTEM_PROCESS, GO_RESPONSE_TO_BACTERIUM, GO_RESPONSE_TO_MOLECULE_OF_BACTERIAL_ORIGIN, GO_CYTOPLASMIC_SIDE_OF_MEMBRANE
LYST	-1.5714	2.79789e-10	1.93866e-06	2.1908	0.014231	HP_RECURRENT_BACTERIAL_INFECTIONS, GO_LEUKOCYTE_MIGRATION, GO_RESPONSE_TO_BACTERIUM, GO_RESPONSE_TO_VIRUS, GO_DEFENSE_RESPONSE_TO_VIRUS, GO_PHAGOCYTOSIS, HP_ABNORMALITY_OF_THE_LYMPH_NODES, HP_ABNORMAL_IMMUNE_SYSTEM_MORPHOLOGY, HP_IMMUNODEFICIENCY
PTGER4	-1.6118	0.000134953	0.872469	2.8079	0.0024936	GO_REGULATION_OF_INFLAMMATORY_RESPONSE, GO_LEUKOCYTE_MIGRATION, GO_NEGATIVE_REGULATION_OF_IMMUNE_SYSTEM_PROCESS, GO_RESPONSE_TO_BACTERIUM, GO_ERK1_AND_ERK2_CASCADE, GO_POSITIVE_REGULATION_OF_INFLAMMATORY_RESPONSE, GO_LEUKOCYTE_DIFFERENTIATION, GO_T_CELL_ACTIVATION, GO_ALPHA_BETA_T_CELL_DIFFERENTIATION, GO_LYMPHOCYTE_DIFFERENTIATION, GO_RESPONSE_TO_MOLECULE_OF_BACTERIAL_ORIGIN, GO_ALPHA_BETA_T_CEL…
IL24	-1.8646	2.03025e-12	1.41996e-08	2.4549	0.0070463	GO_REGULATION_OF_RECEPTOR_SIGNALING_PATHWAY_VIA_STAT, GO_PEPTIDYL_TYROSINE_MODIFICATION, GO_POSITIVE_REGULATION_OF_RECEPTOR_SIGNALING_PATHWAY_VIA_STAT, GO_POSITIVE_REGULATION_OF_PEPTIDYL_TYROSINE_PHOSPHORYLATION, GO_REGULATION_OF_PEPTIDYL_TYROSINE_PHOSPHORYLATION, GO_RESPONSE_TO_BACTERIUM, GO_TYROSINE_PHOSPHORYLATION_OF_STAT_PROTEIN, GO_RESPONSE_TO_MOLECULE_OF_BACTERIAL_ORIGIN, GO_CELLULAR_RESPON…
CSK	-1.9662	3.42914e-07	0.00231879	3.952	3.8747e-05	GO_FC_RECEPTOR_MEDIATED_STIMULATORY_SIGNALING_PATHWAY, GO_IMMUNE_RESPONSE_REGULATING_SIGNALING_PATHWAY, GO_LEUKOCYTE_CELL_CELL_ADHESION, GO_POSITIVE_REGULATION_OF_IMMUNE_RESPONSE, GO_NEGATIVE_REGULATION_OF_INTRACELLULAR_SIGNAL_TRANSDUCTION, GO_POSITIVE_REGULATION_OF_LEUKOCYTE_CELL_CELL_ADHESION, GO_PEPTIDYL_TYROSINE_MODIFICATION, GO_ACTIVATION_OF_IMMUNE_RESPONSE, GO_POSITIVE_REGULATION_OF_CELL_CE…
ETS1	-2.0554	1.11692e-20	7.96921e-17	3.0353	0.0012014	GO_LEUKOCYTE_CELL_CELL_ADHESION, GO_POSITIVE_REGULATION_OF_LEUKOCYTE_CELL_CELL_ADHESION, GO_REGULATION_OF_INFLAMMATORY_RESPONSE, GO_POSITIVE_REGULATION_OF_CELL_CELL_ADHESION, GO_REGULATION_OF_CELL_CELL_ADHESION, GO_POSITIVE_REGULATION_OF_INFLAMMATORY_RESPONSE, GO_POSITIVE_REGULATION_OF_CELLULAR_COMPONENT_MOVEMENT, GO_EXTRACELLULAR_STRUCTURE_ORGANIZATION, GO_HOMEOSTASIS_OF_NUMBER_OF_CELLS, GO_POSI…
SKAP2	-2.1433	2.54265e-06	0.0169646	4.4236	4.8532e-06	GO_B_CELL_ACTIVATION
CAMK1D	-2.637	0.000825835	1	1.9491	0.02564	GO_LEUKOCYTE_MIGRATION, GO_PHAGOCYTOSIS, GO_REGULATION_OF_DNA_BINDING_TRANSCRIPTION_FACTOR_ACTIVITY, GO_POSITIVE_REGULATION_OF_CELLULAR_COMPONENT_MOVEMENT, GO_POSITIVE_REGULATION_OF_RESPONSE_TO_EXTERNAL_STIMULUS
RPL23	-2.9532	1.10716e-19	7.88517e-16	2.2814	0.011261	GO_CELL_SUBSTRATE_JUNCTION
RPL27	-3.8067	8.61759e-14	6.05472e-10	1.8127	0.034937	GO_SIDE_OF_MEMBRANE, GO_CELL_SUBSTRATE_JUNCTION, HP_ABNORMAL_IMMUNE_SYSTEM_MORPHOLOGY, GO_CYTOPLASMIC_SIDE_OF_MEMBRANE
PLEKHA2	-4.6112	5.49737e-05	0.359198	1.9162	0.027672	GO_POSITIVE_REGULATION_OF_CELL_ADHESION
LYN	-4.6494	1.25333e-08	8.58785e-05	4.2106	1.2735e-05	GO_FC_RECEPTOR_MEDIATED_STIMULATORY_SIGNALING_PATHWAY, GO_IMMUNE_RESPONSE_REGULATING_SIGNALING_PATHWAY, GO_LEUKOCYTE_CELL_CELL_ADHESION, GO_REGULATION_OF_RECEPTOR_SIGNALING_PATHWAY_VIA_STAT, GO_POSITIVE_REGULATION_OF_IMMUNE_RESPONSE, GO_NEGATIVE_REGULATION_OF_INTRACELLULAR_SIGNAL_TRANSDUCTION, GO_POSITIVE_REGULATION_OF_LEUKOCYTE_CELL_CELL_ADHESION, GO_PLASMA_MEMBRANE_SIGNALING_RECEPTOR_COMPLEX, G…
PFN1	-5.4324	2.07259e-06	0.0138511	1.7358	0.041297	GO_CELL_SUBSTRATE_JUNCTION, GO_POSITIVE_REGULATION_OF_CELLULAR_COMPONENT_MOVEMENT
RPS27A	-5.553	2.50962e-22	1.79388e-18	2.7332	0.0031364	GO_REGULATION_OF_DNA_BINDING_TRANSCRIPTION_FACTOR_ACTIVITY, GO_I_KAPPAB_KINASE_NF_KAPPAB_SIGNALING, GO_PATTERN_RECOGNITION_RECEPTOR_SIGNALING_PATHWAY, GO_TOLL_LIKE_RECEPTOR_SIGNALING_PATHWAY
RPL5	-6.3187	1.3732e-05	0.0907551	2.883	0.0019697	HP_ABNORMAL_TRACHEOBRONCHIAL_MORPHOLOGY, GO_CELL_SUBSTRATE_JUNCTION, HP_ABNORMAL_IMMUNE_SYSTEM_MORPHOLOGY
PTPRC	-7.1949	4.42797e-68	3.23995e-64	2.5052	0.0061187	GO_FC_RECEPTOR_MEDIATED_STIMULATORY_SIGNALING_PATHWAY, GO_IMMUNE_RESPONSE_REGULATING_SIGNALING_PATHWAY, GO_LEUKOCYTE_CELL_CELL_ADHESION, GO_REGULATION_OF_RECEPTOR_SIGNALING_PATHWAY_VIA_STAT, GO_POSITIVE_REGULATION_OF_IMMUNE_RESPONSE, GO_NEGATIVE_REGULATION_OF_INTRACELLULAR_SIGNAL_TRANSDUCTION, GO_POSITIVE_REGULATION_OF_LEUKOCYTE_CELL_CELL_ADHESION, GO_REGULATION_OF_IMMUNE_EFFECTOR_PROCESS, GO_PEP…
ARPC3	-8.041	0.000408159	1	2.8014	0.0025444	GO_FC_RECEPTOR_MEDIATED_STIMULATORY_SIGNALING_PATHWAY, GO_IMMUNE_RESPONSE_REGULATING_SIGNALING_PATHWAY, GO_POSITIVE_REGULATION_OF_IMMUNE_RESPONSE, GO_ACTIVATION_OF_IMMUNE_RESPONSE, GO_CELL_SUBSTRATE_JUNCTION, GO_PHAGOCYTOSIS
SPIB	-9.0269	4.67835e-07	0.00315835	2.1998	0.013912	HP_AUTOIMMUNITY, HP_ABNORMAL_LYMPHOCYTE_PHYSIOLOGY, HP_ABNORMALITY_OF_HUMORAL_IMMUNITY
CD69	-9.6607	2.97425e-47	2.16466e-43	2.2006	0.013881	GO_SIDE_OF_MEMBRANE, GO_EXTERNAL_SIDE_OF_PLASMA_MEMBRANE
CD79A	-10.512	2.56123e-35	1.85382e-31	1.821	0.034301	GO_IMMUNE_RESPONSE_REGULATING_SIGNALING_PATHWAY, GO_POSITIVE_REGULATION_OF_IMMUNE_RESPONSE, GO_PLASMA_MEMBRANE_SIGNALING_RECEPTOR_COMPLEX, HP_ABNORMAL_TRACHEOBRONCHIAL_MORPHOLOGY, HP_RECURRENT_BACTERIAL_INFECTIONS, GO_B_CELL_ACTIVATION, GO_ACTIVATION_OF_IMMUNE_RESPONSE, GO_SIDE_OF_MEMBRANE, GO_ANTIGEN_RECEPTOR_MEDIATED_SIGNALING_PATHWAY, GO_RECEPTOR_COMPLEX, GO_EXTERNAL_SIDE_OF_PLASMA_MEMBRANE, G…

## Sheet: B Cells (spline) - SLE
Gene	Trajectory t-statistics	Trajectory p-value	Trajectory FDR q-value	MAGMA's z-statistics	MAGMA's p-value	Gene Sets
BANK1	23.9575	3.34436e-103	4.68043e-99	6.8812	2.9674e-12	GO_PEPTIDYL_TYROSINE_MODIFICATION, GO_POSITIVE_REGULATION_OF_PEPTIDYL_TYROSINE_PHOSPHORYLATION, GO_REGULATION_OF_PEPTIDYL_TYROSINE_PHOSPHORYLATION, GO_NEGATIVE_REGULATION_OF_INTRACELLULAR_SIGNAL_TRANSDUCTION, GO_NEGATIVE_REGULATION_OF_LYMPHOCYTE_ACTIVATION, GO_REGULATION_OF_B_CELL_ACTIVATION, GO_B_CELL_ACTIVATION, GO_NEGATIVE_REGULATION_OF_IMMUNE_SYSTEM_PROCESS, GO_REGULATION_OF_CELL_ACTIVATION, …
IRF8	17.938	8.25762e-64	1.15475e-59	4.378	5.9878e-06	HP_PNEUMONIA, HP_ABNORMAL_TRACHEOBRONCHIAL_MORPHOLOGY, GO_RESPONSE_TO_BACTERIUM, HP_ABNORMAL_BRONCHUS_MORPHOLOGY, HP_BRONCHIECTASIS, GO_PHAGOCYTOSIS, HP_ABNORMALITY_OF_THE_LYMPH_NODES, HP_IMMUNODEFICIENCY, GO_RESPONSE_TO_MOLECULE_OF_BACTERIAL_ORIGIN, GO_RESPONSE_TO_TYPE_I_INTERFERON, GO_CELLULAR_RESPONSE_TO_MOLECULE_OF_BACTERIAL_ORIGIN, GO_CELLULAR_RESPONSE_TO_BIOTIC_STIMULUS
PTPRC	16.907	1.21722e-57	1.70168e-53	2.5052	0.0061187	GO_PEPTIDYL_TYROSINE_MODIFICATION, GO_POSITIVE_REGULATION_OF_PEPTIDYL_TYROSINE_PHOSPHORYLATION, GO_FC_RECEPTOR_MEDIATED_STIMULATORY_SIGNALING_PATHWAY, GO_REGULATION_OF_PEPTIDYL_TYROSINE_PHOSPHORYLATION, GO_IMMUNE_RESPONSE_REGULATING_SIGNALING_PATHWAY, GO_NEGATIVE_REGULATION_OF_IMMUNE_RESPONSE, GO_ACTIVATION_OF_IMMUNE_RESPONSE, GO_LEUKOCYTE_CELL_CELL_ADHESION, GO_SIDE_OF_MEMBRANE, GO_ERK1_AND_ERK2…
CD69	14.9918	8.92487e-47	1.2468e-42	2.2006	0.013881	GO_SIDE_OF_MEMBRANE, GO_EXTERNAL_SIDE_OF_PLASMA_MEMBRANE
CD44	13.805	1.77827e-40	2.48282e-36	4.2504	1.0667e-05	GO_PEPTIDYL_TYROSINE_MODIFICATION, GO_POSITIVE_REGULATION_OF_PEPTIDYL_TYROSINE_PHOSPHORYLATION, GO_REGULATION_OF_PEPTIDYL_TYROSINE_PHOSPHORYLATION, GO_LEUKOCYTE_CELL_CELL_ADHESION, GO_ERK1_AND_ERK2_CASCADE, GO_NEGATIVE_REGULATION_OF_INTRACELLULAR_SIGNAL_TRANSDUCTION, GO_POSITIVE_REGULATION_OF_LEUKOCYTE_CELL_CELL_ADHESION, GO_POSITIVE_REGULATION_OF_CELL_CELL_ADHESION, GO_REGULATION_OF_CELL_CELL_AD…
JUN	13.163	3.20536e-37	4.4734e-33	1.7369	0.0412	GO_IMMUNE_RESPONSE_REGULATING_SIGNALING_PATHWAY, GO_ERK1_AND_ERK2_CASCADE, GO_REGULATION_OF_LEUKOCYTE_DIFFERENTIATION, GO_LEUKOCYTE_DIFFERENTIATION, GO_CELLULAR_RESPONSE_TO_CALCIUM_ION, GO_POSITIVE_REGULATION_OF_CELLULAR_COMPONENT_MOVEMENT, GO_RESPONSE_TO_CALCIUM_ION, GO_REGULATION_OF_EPITHELIAL_CELL_MIGRATION, GO_POSITIVE_REGULATION_OF_MAPK_CASCADE, GO_RESPONSE_TO_MECHANICAL_STIMULUS
CD40	12.8547	1.07055e-35	1.49374e-31	2.4113	0.0079469	GO_PEPTIDYL_TYROSINE_MODIFICATION, GO_POSITIVE_REGULATION_OF_PEPTIDYL_TYROSINE_PHOSPHORYLATION, GO_REGULATION_OF_PEPTIDYL_TYROSINE_PHOSPHORYLATION, GO_IMMUNE_RESPONSE_REGULATING_SIGNALING_PATHWAY, GO_SIDE_OF_MEMBRANE, GO_POSITIVE_REGULATION_OF_IMMUNE_RESPONSE, GO_REGULATION_OF_B_CELL_ACTIVATION, GO_B_CELL_ACTIVATION, GO_REGULATION_OF_CELL_ACTIVATION, HP_RECURRENT_BACTERIAL_INFECTIONS, GO_RECEPTOR…
POU2F2	12.7389	3.9364e-35	5.49049e-31	2.0913	0.018252	GO_B_CELL_ACTIVATION, GO_RESPONSE_TO_VIRUS, GO_HUMORAL_IMMUNE_RESPONSE, GO_LEUKOCYTE_DIFFERENTIATION, GO_ADAPTIVE_IMMUNE_RESPONSE_BASED_ON_SOMATIC_RECOMBINATION_OF_IMMUNE_RECEPTORS_BUILT_FROM_IMMUNOGLOBULIN_SUPERFAMILY_DOMAINS, GO_ADAPTIVE_IMMUNE_RESPONSE, GO_LYMPHOCYTE_DIFFERENTIATION, GO_B_CELL_DIFFERENTIATION, GO_B_CELL_MEDIATED_IMMUNITY
RPL18A	12.245	9.20982e-33	1.28376e-28	1.7904	0.036697	GO_ESTABLISHMENT_OF_PROTEIN_LOCALIZATION_TO_MEMBRANE
PPP1R15A	11.7134	2.72263e-30	3.79372e-26	1.9572	0.025164	GO_PROTEIN_PHOSPHATASE_BINDING, GO_PHOSPHATASE_BINDING
IKZF3	11.399	7.18622e-29	1.00082e-24	5.7672	4.0302e-09	GO_REGULATION_OF_B_CELL_ACTIVATION, GO_B_CELL_ACTIVATION, GO_REGULATION_OF_CELL_ACTIVATION, GO_RESPONSE_TO_BACTERIUM, GO_REGULATION_OF_LYMPHOCYTE_ACTIVATION, GO_REGULATION_OF_LEUKOCYTE_DIFFERENTIATION, GO_LEUKOCYTE_DIFFERENTIATION, GO_B_CELL_PROLIFERATION, GO_LYMPHOCYTE_DIFFERENTIATION, GO_B_CELL_DIFFERENTIATION, GO_REGULATION_OF_B_CELL_PROLIFERATION
PTPN6	11.1016	1.49055e-27	2.07515e-23	2.1149	0.017221	GO_PEPTIDYL_TYROSINE_MODIFICATION, GO_REGULATION_OF_PEPTIDYL_TYROSINE_PHOSPHORYLATION, GO_IMMUNE_RESPONSE_REGULATING_SIGNALING_PATHWAY, GO_NEGATIVE_REGULATION_OF_IMMUNE_RESPONSE, GO_ACTIVATION_OF_IMMUNE_RESPONSE, GO_LEUKOCYTE_CELL_CELL_ADHESION, GO_ERK1_AND_ERK2_CASCADE, GO_POSITIVE_REGULATION_OF_IMMUNE_RESPONSE, GO_NEGATIVE_REGULATION_OF_INTRACELLULAR_SIGNAL_TRANSDUCTION, GO_NEGATIVE_REGULATION_…
DUSP2	10.8203	2.47518e-26	3.44347e-22	1.991	0.023243	GO_NEGATIVE_REGULATION_OF_INTRACELLULAR_SIGNAL_TRANSDUCTION
CD79A	10.7171	6.83966e-26	9.51397e-22	1.821	0.034301	GO_IMMUNE_RESPONSE_REGULATING_SIGNALING_PATHWAY, GO_ACTIVATION_OF_IMMUNE_RESPONSE, GO_SIDE_OF_MEMBRANE, GO_POSITIVE_REGULATION_OF_IMMUNE_RESPONSE, GO_B_CELL_ACTIVATION, HP_RECURRENT_BACTERIAL_INFECTIONS, GO_RECEPTOR_COMPLEX, HP_ABNORMAL_TRACHEOBRONCHIAL_MORPHOLOGY, HP_ABNORMAL_BRONCHUS_MORPHOLOGY, HP_BRONCHIECTASIS, HP_OTITIS_MEDIA, GO_ANTIGEN_RECEPTOR_MEDIATED_SIGNALING_PATHWAY, GO_B_CELL_RECEPT…
RPS2	9.8528	2.49693e-22	3.46748e-18	1.8097	0.035173	GO_CELL_SUBSTRATE_JUNCTION, GO_ESTABLISHMENT_OF_PROTEIN_LOCALIZATION_TO_MEMBRANE
FXYD5	9.4491	9.48367e-21	1.31605e-16	1.7164	0.043047	GO_REGULATION_OF_CELL_CELL_ADHESION, GO_NEGATIVE_REGULATION_OF_CELL_ADHESION, GO_ACTIN_BINDING
FCGR2B	9.1429	1.375e-19	1.90686e-15	2.7429	0.0030447	GO_FC_RECEPTOR_MEDIATED_STIMULATORY_SIGNALING_PATHWAY, GO_IMMUNE_RESPONSE_REGULATING_SIGNALING_PATHWAY, GO_NEGATIVE_REGULATION_OF_IMMUNE_RESPONSE, GO_ACTIVATION_OF_IMMUNE_RESPONSE, GO_LEUKOCYTE_CELL_CELL_ADHESION, GO_SIDE_OF_MEMBRANE, GO_POSITIVE_REGULATION_OF_IMMUNE_RESPONSE, GO_NEGATIVE_REGULATION_OF_LYMPHOCYTE_ACTIVATION, GO_REGULATION_OF_B_CELL_ACTIVATION, GO_B_CELL_ACTIVATION, GO_NEGATIVE_RE…
ETS1	8.6529	8.5024e-18	1.17775e-13	3.0353	0.0012014	GO_LEUKOCYTE_CELL_CELL_ADHESION, GO_POSITIVE_REGULATION_OF_LEUKOCYTE_CELL_CELL_ADHESION, GO_POSITIVE_REGULATION_OF_CELL_CELL_ADHESION, GO_REGULATION_OF_CELL_CELL_ADHESION, GO_REGULATION_OF_INFLAMMATORY_RESPONSE, GO_HOMEOSTASIS_OF_NUMBER_OF_CELLS, GO_POSITIVE_REGULATION_OF_INFLAMMATORY_RESPONSE, GO_POSITIVE_REGULATION_OF_CELL_ADHESION, GO_POSITIVE_REGULATION_OF_CELLULAR_COMPONENT_MOVEMENT, GO_REGU…
RPL23	8.5258	2.40145e-17	3.32505e-13	2.2814	0.011261	GO_CELL_SUBSTRATE_JUNCTION, GO_ESTABLISHMENT_OF_PROTEIN_LOCALIZATION_TO_MEMBRANE
GRB2	8.3109	1.34873e-16	1.86597e-12	5.8796	2.0567e-09	GO_FC_RECEPTOR_MEDIATED_STIMULATORY_SIGNALING_PATHWAY, GO_IMMUNE_RESPONSE_REGULATING_SIGNALING_PATHWAY, GO_ACTIVATION_OF_IMMUNE_RESPONSE, GO_LEUKOCYTE_CELL_CELL_ADHESION, GO_POSITIVE_REGULATION_OF_IMMUNE_RESPONSE, GO_POSITIVE_REGULATION_OF_LEUKOCYTE_CELL_CELL_ADHESION, GO_POSITIVE_REGULATION_OF_CELL_CELL_ADHESION, GO_REGULATION_OF_CELL_CELL_ADHESION, GO_REGULATION_OF_CELL_ACTIVATION, GO_PROTEIN_P…
NFKBIZ	8.0822	8.11784e-16	1.12221e-11	3.7772	7.9316e-05	GO_IMMUNE_RESPONSE_REGULATING_SIGNALING_PATHWAY, GO_ACTIVATION_OF_IMMUNE_RESPONSE, GO_LEUKOCYTE_CELL_CELL_ADHESION, GO_POSITIVE_REGULATION_OF_IMMUNE_RESPONSE, GO_POSITIVE_REGULATION_OF_LEUKOCYTE_CELL_CELL_ADHESION, GO_POSITIVE_REGULATION_OF_CELL_CELL_ADHESION, GO_REGULATION_OF_CELL_CELL_ADHESION, GO_REGULATION_OF_CELL_ACTIVATION, GO_REGULATION_OF_INFLAMMATORY_RESPONSE, GO_REGULATION_OF_IMMUNE_EFF…
AHNAK	7.8854	3.67444e-15	5.07697e-11	2.8767	0.0020093	GO_CELL_SUBSTRATE_JUNCTION
IL10RA	7.8077	6.61055e-15	9.13115e-11	1.9235	0.027211	HP_GASTROINTESTINAL_INFLAMMATION, HP_RECURRENT_BACTERIAL_INFECTIONS, GO_RESPONSE_TO_BACTERIUM, GO_RESPONSE_TO_MOLECULE_OF_BACTERIAL_ORIGIN, GO_IMMUNE_RECEPTOR_ACTIVITY
RPL38	7.7506	1.01454e-14	1.40098e-10	2.4123	0.0079255	GO_CELL_SUBSTRATE_JUNCTION, GO_ESTABLISHMENT_OF_PROTEIN_LOCALIZATION_TO_MEMBRANE
BIN1	7.6744	1.78929e-14	2.47029e-10	2.6108	0.0045163	GO_ACTIN_FILAMENT_ORGANIZATION, GO_ACTIN_BINDING
RUNX3	7.2277	4.51225e-13	6.22059e-09	3.1441	0.00083286	GO_LEUKOCYTE_CELL_CELL_ADHESION, GO_NEGATIVE_REGULATION_OF_LYMPHOCYTE_ACTIVATION, GO_POSITIVE_REGULATION_OF_LEUKOCYTE_CELL_CELL_ADHESION, GO_NEGATIVE_REGULATION_OF_IMMUNE_SYSTEM_PROCESS, GO_POSITIVE_REGULATION_OF_CELL_CELL_ADHESION, GO_REGULATION_OF_CELL_CELL_ADHESION, GO_REGULATION_OF_CELL_ACTIVATION, GO_REGULATION_OF_LYMPHOCYTE_ACTIVATION, GO_POSITIVE_REGULATION_OF_CELL_ACTIVATION, GO_REGULATIO…
RPS27A	7.197	5.5979e-13	7.71502e-09	2.7332	0.0031364	GO_PATTERN_RECOGNITION_RECEPTOR_SIGNALING_PATHWAY, GO_TOLL_LIKE_RECEPTOR_SIGNALING_PATHWAY, GO_I_KAPPAB_KINASE_NF_KAPPAB_SIGNALING, GO_ESTABLISHMENT_OF_PROTEIN_LOCALIZATION_TO_MEMBRANE, GO_POSITIVE_REGULATION_OF_MAPK_CASCADE
RPS20	7.173	6.62184e-13	9.12556e-09	3.143	0.00083609	GO_ESTABLISHMENT_OF_PROTEIN_LOCALIZATION_TO_MEMBRANE
BLK	7.0583	1.46785e-12	2.02196e-08	6.9795	1.4817e-12	GO_PEPTIDYL_TYROSINE_MODIFICATION, GO_FC_RECEPTOR_MEDIATED_STIMULATORY_SIGNALING_PATHWAY, GO_IMMUNE_RESPONSE_REGULATING_SIGNALING_PATHWAY, GO_ACTIVATION_OF_IMMUNE_RESPONSE, GO_SIDE_OF_MEMBRANE, GO_POSITIVE_REGULATION_OF_IMMUNE_RESPONSE, GO_NEGATIVE_REGULATION_OF_LYMPHOCYTE_ACTIVATION, GO_REGULATION_OF_B_CELL_ACTIVATION, GO_B_CELL_ACTIVATION, GO_NEGATIVE_REGULATION_OF_IMMUNE_SYSTEM_PROCESS, GO_REG…
ANXA6	6.9763	2.57526e-12	3.54614e-08	3.7847	7.6955e-05	GO_CELL_SUBSTRATE_JUNCTION, GO_ACTIN_BINDING
ATM	6.9151	3.90299e-12	5.37246e-08	2.5813	0.0049208	GO_NEGATIVE_REGULATION_OF_INTRACELLULAR_SIGNAL_TRANSDUCTION, GO_NEGATIVE_REGULATION_OF_LYMPHOCYTE_ACTIVATION, GO_REGULATION_OF_B_CELL_ACTIVATION, GO_B_CELL_ACTIVATION, GO_NEGATIVE_REGULATION_OF_IMMUNE_SYSTEM_PROCESS, GO_REGULATION_OF_CELL_ACTIVATION, GO_REGULATION_OF_INFLAMMATORY_RESPONSE, HP_ABNORMAL_TRACHEOBRONCHIAL_MORPHOLOGY, GO_REGULATION_OF_LYMPHOCYTE_ACTIVATION, HP_ABNORMAL_BRONCHUS_MORPHO…
EZR	6.8129	7.75924e-12	1.06759e-07	2.0207	0.021654	GO_IMMUNE_RESPONSE_REGULATING_SIGNALING_PATHWAY, GO_ACTIVATION_OF_IMMUNE_RESPONSE, GO_LEUKOCYTE_CELL_CELL_ADHESION, GO_SIDE_OF_MEMBRANE, GO_ERK1_AND_ERK2_CASCADE, GO_POSITIVE_REGULATION_OF_IMMUNE_RESPONSE, GO_NEGATIVE_REGULATION_OF_INTRACELLULAR_SIGNAL_TRANSDUCTION, GO_NEGATIVE_REGULATION_OF_IMMUNE_SYSTEM_PROCESS, GO_CYTOPLASMIC_SIDE_OF_MEMBRANE, GO_ANTIGEN_RECEPTOR_MEDIATED_SIGNALING_PATHWAY, GO…
LYST	6.6655	2.05737e-11	2.82971e-07	2.1908	0.014231	HP_RECURRENT_BACTERIAL_INFECTIONS, GO_DEFENSE_RESPONSE_TO_VIRUS, GO_RESPONSE_TO_BACTERIUM, GO_PHAGOCYTOSIS, GO_RESPONSE_TO_VIRUS, HP_ABNORMAL_IMMUNE_SYSTEM_MORPHOLOGY, HP_ABNORMALITY_OF_THE_LYMPH_NODES, HP_IMMUNODEFICIENCY, GO_TAXIS
GRASP	6.5675	3.89351e-11	5.35085e-07	2.1431	0.016054	GO_ESTABLISHMENT_OF_PROTEIN_LOCALIZATION_TO_MEMBRANE
PTPN22	6.5644	3.97233e-11	5.45877e-07	4.0649	2.4024e-05	GO_IMMUNE_RESPONSE_REGULATING_SIGNALING_PATHWAY, GO_ACTIVATION_OF_IMMUNE_RESPONSE, GO_LEUKOCYTE_CELL_CELL_ADHESION, GO_SIDE_OF_MEMBRANE, GO_ERK1_AND_ERK2_CASCADE, GO_POSITIVE_REGULATION_OF_IMMUNE_RESPONSE, GO_NEGATIVE_REGULATION_OF_INTRACELLULAR_SIGNAL_TRANSDUCTION, GO_NEGATIVE_REGULATION_OF_LYMPHOCYTE_ACTIVATION, GO_POSITIVE_REGULATION_OF_LEUKOCYTE_CELL_CELL_ADHESION, GO_NEGATIVE_REGULATION_OF_I…
FMNL1	6.4197	1.00293e-10	1.37732e-06	1.9652	0.024694	GO_ACTIN_BINDING
TLR10	6.4001	1.13538e-10	1.55888e-06	1.7344	0.041427	GO_REGULATION_OF_INFLAMMATORY_RESPONSE, GO_POSITIVE_REGULATION_OF_INFLAMMATORY_RESPONSE, GO_PATTERN_RECOGNITION_RECEPTOR_SIGNALING_PATHWAY, GO_TOLL_LIKE_RECEPTOR_SIGNALING_PATHWAY
JAK3	6.3019	2.10304e-10	2.88664e-06	2.5044	0.0061325	GO_PEPTIDYL_TYROSINE_MODIFICATION, GO_NEGATIVE_REGULATION_OF_IMMUNE_RESPONSE, GO_LEUKOCYTE_CELL_CELL_ADHESION, GO_NEGATIVE_REGULATION_OF_LYMPHOCYTE_ACTIVATION, GO_POSITIVE_REGULATION_OF_LEUKOCYTE_CELL_CELL_ADHESION, GO_B_CELL_ACTIVATION, GO_NEGATIVE_REGULATION_OF_IMMUNE_SYSTEM_PROCESS, GO_POSITIVE_REGULATION_OF_CELL_CELL_ADHESION, GO_REGULATION_OF_CELL_CELL_ADHESION, GO_REGULATION_OF_CELL_ACTIVAT…
NR4A1	6.2401	3.08631e-10	4.23442e-06	2.2454	0.01237	GO_TAXIS
IL24	6.2377	3.13242e-10	4.29736e-06	2.4549	0.0070463	GO_PEPTIDYL_TYROSINE_MODIFICATION, GO_POSITIVE_REGULATION_OF_PEPTIDYL_TYROSINE_PHOSPHORYLATION, GO_REGULATION_OF_PEPTIDYL_TYROSINE_PHOSPHORYLATION, GO_RESPONSE_TO_BACTERIUM, GO_RESPONSE_TO_MOLECULE_OF_BACTERIAL_ORIGIN, GO_CELLULAR_RESPONSE_TO_MOLECULE_OF_BACTERIAL_ORIGIN, GO_CELLULAR_RESPONSE_TO_BIOTIC_STIMULUS
PLEKHA2	5.6579	9.70425e-09	0.000132696	1.9162	0.027672	GO_POSITIVE_REGULATION_OF_CELL_ADHESION
SKAP1	5.6289	1.14324e-08	0.000156315	1.8208	0.034316	GO_IMMUNE_RESPONSE_REGULATING_SIGNALING_PATHWAY, GO_ACTIVATION_OF_IMMUNE_RESPONSE, GO_LEUKOCYTE_CELL_CELL_ADHESION, GO_POSITIVE_REGULATION_OF_IMMUNE_RESPONSE, GO_POSITIVE_REGULATION_OF_LEUKOCYTE_CELL_CELL_ADHESION, GO_POSITIVE_REGULATION_OF_CELL_CELL_ADHESION, GO_REGULATION_OF_CELL_CELL_ADHESION, GO_RECEPTOR_COMPLEX, GO_PROTEIN_PHOSPHATASE_BINDING, GO_SH3_DOMAIN_BINDING, GO_ANTIGEN_RECEPTOR_MEDIA…
PSTPIP1	5.4763	2.67485e-08	0.000365198	2.2152	0.013372	HP_GASTROINTESTINAL_INFLAMMATION, HP_RECURRENT_BACTERIAL_INFECTIONS, HP_ARTHRALGIA, HP_ABNORMALITY_OF_THE_LYMPH_NODES, GO_ACTIN_FILAMENT_ORGANIZATION, GO_ACTIN_BINDING
MICAL3	5.4157	3.72727e-08	0.000508475	1.8279	0.033785	GO_ACTIN_FILAMENT_ORGANIZATION, GO_ACTIN_BINDING
MGAT5	5.4031	3.99183e-08	0.000544525	4.8859	5.149e-07	GO_POSITIVE_REGULATION_OF_CELLULAR_COMPONENT_MOVEMENT
LYN	5.3421	5.55228e-08	0.000757109	4.2106	1.2735e-05	GO_PEPTIDYL_TYROSINE_MODIFICATION, GO_POSITIVE_REGULATION_OF_PEPTIDYL_TYROSINE_PHOSPHORYLATION, GO_FC_RECEPTOR_MEDIATED_STIMULATORY_SIGNALING_PATHWAY, GO_REGULATION_OF_PEPTIDYL_TYROSINE_PHOSPHORYLATION, GO_IMMUNE_RESPONSE_REGULATING_SIGNALING_PATHWAY, GO_NEGATIVE_REGULATION_OF_IMMUNE_RESPONSE, GO_ACTIVATION_OF_IMMUNE_RESPONSE, GO_LEUKOCYTE_CELL_CELL_ADHESION, GO_SIDE_OF_MEMBRANE, GO_ERK1_AND_ERK2…
CNR2	5.2829	7.62354e-08	0.00103924	1.8423	0.032719	GO_SIDE_OF_MEMBRANE, GO_NEGATIVE_REGULATION_OF_IMMUNE_SYSTEM_PROCESS, GO_REGULATION_OF_CELL_ACTIVATION, GO_REGULATION_OF_INFLAMMATORY_RESPONSE, GO_RESPONSE_TO_BACTERIUM, GO_CYTOPLASMIC_SIDE_OF_MEMBRANE, GO_NEGATIVE_REGULATION_OF_CELL_ACTIVATION, GO_RESPONSE_TO_MOLECULE_OF_BACTERIAL_ORIGIN, GO_TAXIS
APPL1	5.1228	1.76872e-07	0.00240794	2.5843	0.0048783	GO_FC_RECEPTOR_MEDIATED_STIMULATORY_SIGNALING_PATHWAY, GO_IMMUNE_RESPONSE_REGULATING_SIGNALING_PATHWAY, GO_ACTIVATION_OF_IMMUNE_RESPONSE, GO_POSITIVE_REGULATION_OF_IMMUNE_RESPONSE, GO_NEGATIVE_REGULATION_OF_IMMUNE_SYSTEM_PROCESS, GO_REGULATION_OF_INFLAMMATORY_RESPONSE, GO_REGULATION_OF_IMMUNE_EFFECTOR_PROCESS, GO_POSITIVE_REGULATION_OF_INFLAMMATORY_RESPONSE, GO_PHAGOCYTOSIS, GO_PATTERN_RECOGNITIO…
RPL27	5.0944	2.04856e-07	0.00278768	1.8127	0.034937	GO_SIDE_OF_MEMBRANE, GO_CYTOPLASMIC_SIDE_OF_MEMBRANE, GO_CELL_SUBSTRATE_JUNCTION, HP_ABNORMAL_IMMUNE_SYSTEM_MORPHOLOGY, GO_ESTABLISHMENT_OF_PROTEIN_LOCALIZATION_TO_MEMBRANE
ARHGEF1	5.0938	2.05491e-07	0.00279612	2.9974	0.0013614	HP_ABNORMAL_TRACHEOBRONCHIAL_MORPHOLOGY, HP_ABNORMAL_BRONCHUS_MORPHOLOGY, HP_BRONCHIECTASIS
CSK	5.0846	2.15471e-07	0.00293148	3.952	3.8747e-05	GO_PEPTIDYL_TYROSINE_MODIFICATION, GO_FC_RECEPTOR_MEDIATED_STIMULATORY_SIGNALING_PATHWAY, GO_IMMUNE_RESPONSE_REGULATING_SIGNALING_PATHWAY, GO_ACTIVATION_OF_IMMUNE_RESPONSE, GO_LEUKOCYTE_CELL_CELL_ADHESION, GO_ERK1_AND_ERK2_CASCADE, GO_POSITIVE_REGULATION_OF_IMMUNE_RESPONSE, GO_NEGATIVE_REGULATION_OF_INTRACELLULAR_SIGNAL_TRANSDUCTION, GO_POSITIVE_REGULATION_OF_LEUKOCYTE_CELL_CELL_ADHESION, GO_POSI…
NFATC1	5.0071	3.20301e-07	0.00435386	4.7516	1.0088e-06	GO_IMMUNE_RESPONSE_REGULATING_SIGNALING_PATHWAY
NR4A3	4.9666	3.93184e-07	0.00534258	2.9954	0.0013705	GO_FC_RECEPTOR_MEDIATED_STIMULATORY_SIGNALING_PATHWAY, GO_IMMUNE_RESPONSE_REGULATING_SIGNALING_PATHWAY, GO_ACTIVATION_OF_IMMUNE_RESPONSE, GO_LEUKOCYTE_CELL_CELL_ADHESION, GO_POSITIVE_REGULATION_OF_IMMUNE_RESPONSE, GO_POSITIVE_REGULATION_OF_LEUKOCYTE_CELL_CELL_ADHESION, GO_POSITIVE_REGULATION_OF_CELL_CELL_ADHESION, GO_REGULATION_OF_CELL_CELL_ADHESION, GO_REGULATION_OF_CELL_ACTIVATION, GO_REGULATIO…
AREG	4.9463	4.35494e-07	0.00591575	2.1133	0.017286	GO_PEPTIDYL_TYROSINE_MODIFICATION, GO_POSITIVE_REGULATION_OF_PEPTIDYL_TYROSINE_PHOSPHORYLATION, GO_REGULATION_OF_PEPTIDYL_TYROSINE_PHOSPHORYLATION
SIPA1	4.9392	4.51303e-07	0.00612824	2.4821	0.0065313	GO_NEGATIVE_REGULATION_OF_CELL_ADHESION
IL6	4.9362	4.58148e-07	0.00622027	1.7888	0.036826	GO_PEPTIDYL_TYROSINE_MODIFICATION, GO_POSITIVE_REGULATION_OF_PEPTIDYL_TYROSINE_PHOSPHORYLATION, GO_REGULATION_OF_PEPTIDYL_TYROSINE_PHOSPHORYLATION, GO_LEUKOCYTE_CELL_CELL_ADHESION, HP_GASTROINTESTINAL_INFLAMMATION, GO_POSITIVE_REGULATION_OF_IMMUNE_RESPONSE, GO_POSITIVE_REGULATION_OF_LEUKOCYTE_CELL_CELL_ADHESION, GO_REGULATION_OF_B_CELL_ACTIVATION, GO_B_CELL_ACTIVATION, GO_POSITIVE_REGULATION_OF_C…
TNFAIP3	4.9229	4.89718e-07	0.00664694	5.5335	1.5692e-08	GO_NEGATIVE_REGULATION_OF_IMMUNE_RESPONSE, HP_GASTROINTESTINAL_INFLAMMATION, GO_NEGATIVE_REGULATION_OF_INTRACELLULAR_SIGNAL_TRANSDUCTION, GO_NEGATIVE_REGULATION_OF_LYMPHOCYTE_ACTIVATION, GO_REGULATION_OF_B_CELL_ACTIVATION, GO_B_CELL_ACTIVATION, GO_NEGATIVE_REGULATION_OF_IMMUNE_SYSTEM_PROCESS, GO_REGULATION_OF_CELL_ACTIVATION, GO_REGULATION_OF_INFLAMMATORY_RESPONSE, GO_HOMEOSTASIS_OF_NUMBER_OF_CEL…
JUND	4.9178	5.02371e-07	0.00681819	3.13	0.00087412	GO_CELLULAR_RESPONSE_TO_CALCIUM_ION, GO_RESPONSE_TO_CALCIUM_ION
PLEKHA1	4.8597	6.70685e-07	0.00909247	1.7738	0.038046	GO_IMMUNE_RESPONSE_REGULATING_SIGNALING_PATHWAY, GO_ACTIVATION_OF_IMMUNE_RESPONSE, GO_POSITIVE_REGULATION_OF_IMMUNE_RESPONSE, GO_NEGATIVE_REGULATION_OF_INTRACELLULAR_SIGNAL_TRANSDUCTION, GO_ANTIGEN_RECEPTOR_MEDIATED_SIGNALING_PATHWAY, GO_B_CELL_RECEPTOR_SIGNALING_PATHWAY
RCAN3	4.8126	8.45823e-07	0.0114626	2.5207	0.0058569	GO_PHOSPHATASE_BINDING
PYHIN1	4.7877	9.55423e-07	0.012945	2.1455	0.015958	GO_ACTIVATION_OF_IMMUNE_RESPONSE, GO_POSITIVE_REGULATION_OF_IMMUNE_RESPONSE
RPS10	4.6436	1.91267e-06	0.0258632	1.8386	0.032985	GO_CELL_SUBSTRATE_JUNCTION, HP_ABNORMAL_IMMUNE_SYSTEM_MORPHOLOGY, GO_ESTABLISHMENT_OF_PROTEIN_LOCALIZATION_TO_MEMBRANE
ASAH1	4.5951	2.4058e-06	0.0325169	2.5054	0.0061165	HP_ARTHRALGIA, HP_ABNORMAL_IMMUNE_SYSTEM_MORPHOLOGY, HP_ABNORMALITY_OF_THE_LYMPH_NODES
IRF5	4.5021	3.7127e-06	0.0501215	12.741	1.7467e-37	HP_GASTROINTESTINAL_INFLAMMATION, GO_DEFENSE_RESPONSE_TO_VIRUS, GO_RESPONSE_TO_BACTERIUM, GO_RESPONSE_TO_VIRUS, HP_ARTHRALGIA, GO_RESPONSE_TO_MOLECULE_OF_BACTERIAL_ORIGIN, GO_RESPONSE_TO_TYPE_I_INTERFERON
VPS37B	4.4281	5.21419e-06	0.0703185	2.1445	0.015998	GO_ESTABLISHMENT_OF_PROTEIN_LOCALIZATION_TO_MEMBRANE
MYO1G	4.3299	8.12048e-06	0.109326	2.2738	0.01149	GO_FC_RECEPTOR_MEDIATED_STIMULATORY_SIGNALING_PATHWAY, GO_IMMUNE_RESPONSE_REGULATING_SIGNALING_PATHWAY, GO_ACTIVATION_OF_IMMUNE_RESPONSE, GO_POSITIVE_REGULATION_OF_IMMUNE_RESPONSE, GO_PHAGOCYTOSIS, GO_ADAPTIVE_IMMUNE_RESPONSE_BASED_ON_SOMATIC_RECOMBINATION_OF_IMMUNE_RECEPTORS_BUILT_FROM_IMMUNOGLOBULIN_SUPERFAMILY_DOMAINS, GO_ADAPTIVE_IMMUNE_RESPONSE, GO_ACTIN_FILAMENT_ORGANIZATION, GO_ACTIN_BINDI…
GRAP2	4.2719	1.05057e-05	0.14125	1.666	0.047856	GO_IMMUNE_RESPONSE_REGULATING_SIGNALING_PATHWAY, GO_ACTIVATION_OF_IMMUNE_RESPONSE, GO_LEUKOCYTE_CELL_CELL_ADHESION, GO_POSITIVE_REGULATION_OF_IMMUNE_RESPONSE, GO_POSITIVE_REGULATION_OF_LEUKOCYTE_CELL_CELL_ADHESION, GO_POSITIVE_REGULATION_OF_CELL_CELL_ADHESION, GO_REGULATION_OF_CELL_CELL_ADHESION, GO_REGULATION_OF_CELL_ACTIVATION, GO_REGULATION_OF_LYMPHOCYTE_ACTIVATION, GO_POSITIVE_REGULATION_OF_C…
ITGAL	4.123	2.00666e-05	0.269113	1.9858	0.02353	GO_LEUKOCYTE_CELL_CELL_ADHESION, GO_RECEPTOR_COMPLEX, GO_PHAGOCYTOSIS, GO_T_CELL_ACTIVATION
GNB5	4.0627	2.59296e-05	0.347353	2.5929	0.0047587	GO_SIDE_OF_MEMBRANE, GO_CYTOPLASMIC_SIDE_OF_MEMBRANE
NOTCH2	4.0101	3.2339e-05	0.432696	3.6082	0.00015414	GO_ERK1_AND_ERK2_CASCADE, GO_B_CELL_ACTIVATION, GO_RECEPTOR_COMPLEX, GO_RESPONSE_TO_BACTERIUM, GO_REGULATION_OF_LEUKOCYTE_DIFFERENTIATION, HP_ARTHRALGIA, GO_LEUKOCYTE_DIFFERENTIATION, GO_LYMPHOCYTE_DIFFERENTIATION, GO_B_CELL_DIFFERENTIATION, GO_TAXIS, GO_POSITIVE_REGULATION_OF_MAPK_CASCADE
PTGER4	3.948	4.18385e-05	0.558962	2.8079	0.0024936	GO_ERK1_AND_ERK2_CASCADE, GO_NEGATIVE_REGULATION_OF_IMMUNE_SYSTEM_PROCESS, GO_REGULATION_OF_INFLAMMATORY_RESPONSE, GO_RESPONSE_TO_BACTERIUM, GO_POSITIVE_REGULATION_OF_INFLAMMATORY_RESPONSE, GO_LEUKOCYTE_DIFFERENTIATION, GO_T_CELL_ACTIVATION, GO_RESPONSE_TO_MOLECULE_OF_BACTERIAL_ORIGIN, GO_LYMPHOCYTE_DIFFERENTIATION, GO_ALPHA_BETA_T_CELL_DIFFERENTIATION, GO_CD4_POSITIVE_ALPHA_BETA_T_CELL_DIFFERENT…
PRCP	3.9422	4.28494e-05	0.572339	1.774	0.038028	GO_REGULATION_OF_EPITHELIAL_CELL_MIGRATION
SPIB	3.9106	4.87755e-05	0.650958	2.1998	0.013912	HP_GASTROINTESTINAL_INFLAMMATION
GNAI2	3.8306	6.74307e-05	0.898716	2.6306	0.0042613	GO_SIDE_OF_MEMBRANE, GO_ERK1_AND_ERK2_CASCADE, GO_NEGATIVE_REGULATION_OF_INTRACELLULAR_SIGNAL_TRANSDUCTION, GO_CYTOPLASMIC_SIDE_OF_MEMBRANE, GO_POSITIVE_REGULATION_OF_CELLULAR_COMPONENT_MOVEMENT, GO_POSITIVE_REGULATION_OF_MAPK_CASCADE
CCDC88B	3.7652	8.74908e-05	1	2.7247	0.003218	GO_LEUKOCYTE_CELL_CELL_ADHESION, GO_POSITIVE_REGULATION_OF_LEUKOCYTE_CELL_CELL_ADHESION, GO_POSITIVE_REGULATION_OF_CELL_CELL_ADHESION, GO_REGULATION_OF_CELL_CELL_ADHESION, GO_REGULATION_OF_CELL_ACTIVATION, GO_REGULATION_OF_LYMPHOCYTE_ACTIVATION, GO_POSITIVE_REGULATION_OF_CELL_ACTIVATION, GO_POSITIVE_REGULATION_OF_CELL_ADHESION, GO_POSITIVE_REGULATION_OF_LYMPHOCYTE_ACTIVATION, GO_T_CELL_ACTIVATION…
ITPKB	3.7105	0.000108458	1	2.6271	0.0043063	GO_LEUKOCYTE_CELL_CELL_ADHESION, GO_POSITIVE_REGULATION_OF_LEUKOCYTE_CELL_CELL_ADHESION, GO_NEGATIVE_REGULATION_OF_IMMUNE_SYSTEM_PROCESS, GO_POSITIVE_REGULATION_OF_CELL_CELL_ADHESION, GO_REGULATION_OF_CELL_CELL_ADHESION, GO_REGULATION_OF_CELL_ACTIVATION, GO_REGULATION_OF_LEUKOCYTE_APOPTOTIC_PROCESS, GO_HOMEOSTASIS_OF_NUMBER_OF_CELLS, GO_REGULATION_OF_LYMPHOCYTE_ACTIVATION, GO_POSITIVE_REGULATION_…
HSH2D	3.679	0.00012259	1	1.7595	0.03925	GO_REGULATION_OF_LEUKOCYTE_APOPTOTIC_PROCESS, GO_T_CELL_ACTIVATION
TMEM175	3.6678	0.000128018	1	1.9451	0.02588	GO_PHAGOCYTOSIS
MYO9B	3.6525	0.000135799	1	2.036	0.020877	GO_ACTIN_BINDING
CRTC3	3.6294	0.000148393	1	2.2568	0.012012	GO_NEGATIVE_REGULATION_OF_INTRACELLULAR_SIGNAL_TRANSDUCTION
CAMK1D	3.5766	0.000181408	1	1.9491	0.02564	GO_PHAGOCYTOSIS, GO_POSITIVE_REGULATION_OF_CELLULAR_COMPONENT_MOVEMENT, GO_TAXIS
NCF1	3.5416	0.000206957	1	4.9795	3.1877e-07	GO_PEPTIDYL_TYROSINE_MODIFICATION, GO_POSITIVE_REGULATION_OF_PEPTIDYL_TYROSINE_PHOSPHORYLATION, GO_REGULATION_OF_PEPTIDYL_TYROSINE_PHOSPHORYLATION, HP_RECURRENT_BACTERIAL_INFECTIONS, HP_PNEUMONIA, HP_ABNORMAL_TRACHEOBRONCHIAL_MORPHOLOGY, HP_OTITIS_MEDIA, GO_SH3_DOMAIN_BINDING, HP_ABNORMAL_IMMUNE_SYSTEM_MORPHOLOGY, HP_ABNORMALITY_OF_THE_LYMPH_NODES, HP_IMMUNODEFICIENCY, GO_ESTABLISHMENT_OF_PROTEIN…
CAPN2	3.5251	0.000220134	1	2.3895	0.0084356	GO_SIDE_OF_MEMBRANE, GO_RESPONSE_TO_BACTERIUM, GO_EXTERNAL_SIDE_OF_PLASMA_MEMBRANE, GO_CELL_SUBSTRATE_JUNCTION, GO_RESPONSE_TO_MOLECULE_OF_BACTERIAL_ORIGIN, GO_CELLULAR_RESPONSE_TO_MOLECULE_OF_BACTERIAL_ORIGIN, GO_CELLULAR_RESPONSE_TO_BIOTIC_STIMULUS
VEGFB	3.4915	0.000249429	1	1.8304	0.033599	GO_POSITIVE_REGULATION_OF_CELLULAR_COMPONENT_MOVEMENT, GO_TAXIS
PFN1	3.4713	0.000268753	1	1.7358	0.041297	GO_CELL_SUBSTRATE_JUNCTION, GO_POSITIVE_REGULATION_OF_CELLULAR_COMPONENT_MOVEMENT, GO_REGULATION_OF_EPITHELIAL_CELL_MIGRATION, GO_ACTIN_FILAMENT_ORGANIZATION, GO_ACTIN_BINDING
TRAF3	3.3813	0.000373057	1	3.7527	8.7475e-05	GO_SIDE_OF_MEMBRANE, GO_NEGATIVE_REGULATION_OF_NF_KAPPAB_TRANSCRIPTION_FACTOR_ACTIVITY, GO_RECEPTOR_COMPLEX, GO_DEFENSE_RESPONSE_TO_VIRUS, GO_REGULATION_OF_IMMUNE_EFFECTOR_PROCESS, GO_PROTEIN_PHOSPHATASE_BINDING, GO_CYTOPLASMIC_SIDE_OF_MEMBRANE, GO_RESPONSE_TO_VIRUS, HP_ABNORMAL_IMMUNE_SYSTEM_MORPHOLOGY, GO_PATTERN_RECOGNITION_RECEPTOR_SIGNALING_PATHWAY, GO_TOLL_LIKE_RECEPTOR_SIGNALING_PATHWAY, H…
RPL6	3.3667	0.000393167	1	2.7129	0.0033345	GO_CELL_SUBSTRATE_JUNCTION, GO_ESTABLISHMENT_OF_PROTEIN_LOCALIZATION_TO_MEMBRANE
SEMA7A	3.3418	0.000429806	1	2.1701	0.015	GO_SIDE_OF_MEMBRANE, GO_ERK1_AND_ERK2_CASCADE, GO_POSITIVE_REGULATION_OF_IMMUNE_RESPONSE, GO_REGULATION_OF_INFLAMMATORY_RESPONSE, GO_REGULATION_OF_IMMUNE_EFFECTOR_PROCESS, GO_EXTERNAL_SIDE_OF_PLASMA_MEMBRANE, GO_POSITIVE_REGULATION_OF_IMMUNE_EFFECTOR_PROCESS, GO_POSITIVE_REGULATION_OF_CELLULAR_COMPONENT_MOVEMENT, GO_REGULATION_OF_CYTOKINE_PRODUCTION_INVOLVED_IN_IMMUNE_RESPONSE, GO_TAXIS, GO_POSIT…
ABI3	3.266	0.000561771	1	2.4066	0.0080515	GO_SH3_DOMAIN_BINDING
LY75	3.238	0.000619357	1	3.4323	0.00029925	GO_SIDE_OF_MEMBRANE, GO_EXTERNAL_SIDE_OF_PLASMA_MEMBRANE
FCGR2A	3.1667	0.000791532	1	4.6748	1.471e-06	GO_FC_RECEPTOR_MEDIATED_STIMULATORY_SIGNALING_PATHWAY, GO_IMMUNE_RESPONSE_REGULATING_SIGNALING_PATHWAY, GO_ACTIVATION_OF_IMMUNE_RESPONSE, GO_POSITIVE_REGULATION_OF_IMMUNE_RESPONSE, HP_PNEUMONIA, HP_ABNORMAL_TRACHEOBRONCHIAL_MORPHOLOGY, HP_ABNORMAL_BRONCHUS_MORPHOLOGY, HP_BRONCHIECTASIS, GO_PHAGOCYTOSIS, HP_ABNORMAL_IMMUNE_SYSTEM_MORPHOLOGY
TNIP1	3.1288	0.000900073	1	7.9263	1.1292e-15	GO_LEUKOCYTE_CELL_CELL_ADHESION, GO_ERK1_AND_ERK2_CASCADE, GO_NEGATIVE_REGULATION_OF_INTRACELLULAR_SIGNAL_TRANSDUCTION, GO_REGULATION_OF_INFLAMMATORY_RESPONSE, GO_POSITIVE_REGULATION_OF_INFLAMMATORY_RESPONSE, GO_PATTERN_RECOGNITION_RECEPTOR_SIGNALING_PATHWAY, GO_TOLL_LIKE_RECEPTOR_SIGNALING_PATHWAY, GO_I_KAPPAB_KINASE_NF_KAPPAB_SIGNALING
TNFSF12	3.1018	0.00098558	1	3.039	0.0011868	HP_PNEUMONIA, HP_ABNORMAL_TRACHEOBRONCHIAL_MORPHOLOGY, HP_ABNORMAL_BRONCHUS_MORPHOLOGY, HP_BRONCHIECTASIS, HP_OTITIS_MEDIA, HP_ARTHRALGIA, HP_ABNORMAL_IMMUNE_SYSTEM_MORPHOLOGY, HP_ABNORMALITY_OF_THE_LYMPH_NODES, HP_IMMUNODEFICIENCY
HOOK1	3.0886	0.00103005	1	2.5982	0.0046861	GO_ACTIN_BINDING
PEA15	3.0799	0.00106035	1	2.2286	0.012921	GO_POSITIVE_REGULATION_OF_MAPK_CASCADE
STAT1	3.0633	0.00112046	1	6.9735	1.5454e-12	HP_GASTROINTESTINAL_INFLAMMATION, GO_NEGATIVE_REGULATION_OF_INTRACELLULAR_SIGNAL_TRANSDUCTION, HP_RECURRENT_BACTERIAL_INFECTIONS, GO_HOMEOSTASIS_OF_NUMBER_OF_CELLS, GO_REGULATION_OF_RESPONSE_TO_CYTOKINE_STIMULUS, GO_DEFENSE_RESPONSE_TO_VIRUS, GO_REGULATION_OF_IMMUNE_EFFECTOR_PROCESS, GO_PROTEIN_PHOSPHATASE_BINDING, HP_ABNORMAL_TRACHEOBRONCHIAL_MORPHOLOGY, HP_ABNORMAL_BRONCHUS_MORPHOLOGY, HP_BRONC…
TNIP2	3.0563	0.00114673	1	3.3366	0.00042412	GO_REGULATION_OF_B_CELL_ACTIVATION, GO_B_CELL_ACTIVATION, GO_REGULATION_OF_CELL_ACTIVATION, GO_RESPONSE_TO_BACTERIUM, GO_REGULATION_OF_LYMPHOCYTE_ACTIVATION, GO_POSITIVE_REGULATION_OF_CELL_ACTIVATION, GO_POSITIVE_REGULATION_OF_LYMPHOCYTE_ACTIVATION, GO_PATTERN_RECOGNITION_RECEPTOR_SIGNALING_PATHWAY, GO_TOLL_LIKE_RECEPTOR_SIGNALING_PATHWAY, GO_RESPONSE_TO_MOLECULE_OF_BACTERIAL_ORIGIN, GO_I_KAPPAB_…
SKAP2	3.0516	0.00116469	1	4.4236	4.8532e-06	GO_B_CELL_ACTIVATION
PIGL	3.0435	0.00119624	1	1.8809	0.029995	HP_ABNORMAL_IMMUNE_SYSTEM_MORPHOLOGY
GATAD1	3.0394	0.00121251	1	1.7933	0.036465	HP_ABNORMAL_IMMUNE_SYSTEM_MORPHOLOGY
TPST1	2.9372	0.00168953	1	2.3424	0.0095802	GO_PEPTIDYL_TYROSINE_MODIFICATION
CAP1	2.9226	0.00177017	1	2.0707	0.019193	GO_ACTIN_FILAMENT_ORGANIZATION, GO_ACTIN_BINDING
BCL10	2.9005	0.00189892	1	2.2638	0.011792	GO_IMMUNE_RESPONSE_REGULATING_SIGNALING_PATHWAY, GO_ACTIVATION_OF_IMMUNE_RESPONSE, GO_LEUKOCYTE_CELL_CELL_ADHESION, GO_POSITIVE_REGULATION_OF_IMMUNE_RESPONSE, GO_NEGATIVE_REGULATION_OF_IMMUNE_SYSTEM_PROCESS, GO_REGULATION_OF_CELL_ACTIVATION, GO_REGULATION_OF_LEUKOCYTE_APOPTOTIC_PROCESS, GO_HOMEOSTASIS_OF_NUMBER_OF_CELLS, GO_REGULATION_OF_IMMUNE_EFFECTOR_PROCESS, GO_RESPONSE_TO_BACTERIUM, GO_REGUL…
IKBKB	2.8842	0.00199927	1	2.2578	0.01198	GO_IMMUNE_RESPONSE_REGULATING_SIGNALING_PATHWAY, GO_ACTIVATION_OF_IMMUNE_RESPONSE, GO_SIDE_OF_MEMBRANE, GO_POSITIVE_REGULATION_OF_IMMUNE_RESPONSE, GO_REGULATION_OF_RESPONSE_TO_CYTOKINE_STIMULUS, GO_RECEPTOR_COMPLEX, GO_CYTOPLASMIC_SIDE_OF_MEMBRANE, HP_OTITIS_MEDIA, GO_ANTIGEN_RECEPTOR_MEDIATED_SIGNALING_PATHWAY, GO_RESPONSE_TO_VIRUS, GO_PATTERN_RECOGNITION_RECEPTOR_SIGNALING_PATHWAY, GO_TOLL_LIKE…
ITGAM	2.8793	0.00203037	1	13.088	1.9297e-39	GO_SIDE_OF_MEMBRANE, GO_POSITIVE_REGULATION_OF_IMMUNE_RESPONSE, GO_REGULATION_OF_CELL_ACTIVATION, GO_RECEPTOR_COMPLEX, GO_REGULATION_OF_IMMUNE_EFFECTOR_PROCESS, GO_POSITIVE_REGULATION_OF_CELL_ACTIVATION, GO_PHAGOCYTOSIS, GO_EXTERNAL_SIDE_OF_PLASMA_MEMBRANE, GO_PATTERN_RECOGNITION_RECEPTOR_SIGNALING_PATHWAY, GO_POSITIVE_REGULATION_OF_IMMUNE_EFFECTOR_PROCESS, GO_TOLL_LIKE_RECEPTOR_SIGNALING_PATHWAY…
RPL3	2.8663	0.00211501	1	2.8016	0.0025424	GO_ESTABLISHMENT_OF_PROTEIN_LOCALIZATION_TO_MEMBRANE
CLIC4	2.8416	0.00228472	1	2.5951	0.0047282	GO_RESPONSE_TO_CALCIUM_ION
BTN3A1	2.8352	0.00233066	1	3.4564	0.00027369	GO_IMMUNE_RESPONSE_REGULATING_SIGNALING_PATHWAY, GO_ACTIVATION_OF_IMMUNE_RESPONSE, GO_SIDE_OF_MEMBRANE, GO_POSITIVE_REGULATION_OF_IMMUNE_RESPONSE, GO_ANTIGEN_RECEPTOR_MEDIATED_SIGNALING_PATHWAY, GO_EXTERNAL_SIDE_OF_PLASMA_MEMBRANE, GO_T_CELL_ACTIVATION, GO_ADAPTIVE_IMMUNE_RESPONSE
RPL5	2.7995	0.00260265	1	2.883	0.0019697	HP_ABNORMAL_IMMUNE_SYSTEM_MORPHOLOGY, GO_ESTABLISHMENT_OF_PROTEIN_LOCALIZATION_TO_MEMBRANE
LCK	2.7614	0.00292432	1	1.9903	0.023279	GO_PEPTIDYL_TYROSINE_MODIFICATION, GO_IMMUNE_RESPONSE_REGULATING_SIGNALING_PATHWAY, GO_ACTIVATION_OF_IMMUNE_RESPONSE, GO_LEUKOCYTE_CELL_CELL_ADHESION, GO_SIDE_OF_MEMBRANE, GO_POSITIVE_REGULATION_OF_IMMUNE_RESPONSE, GO_REGULATION_OF_CELL_ACTIVATION, GO_PROTEIN_PHOSPHATASE_BINDING, GO_REGULATION_OF_LYMPHOCYTE_ACTIVATION, GO_CYTOPLASMIC_SIDE_OF_MEMBRANE, GO_POSITIVE_REGULATION_OF_CELL_ACTIVATION, GO…
TSPAN32	2.656	0.00400934	1	1.8726	0.030561	GO_NEGATIVE_REGULATION_OF_IMMUNE_SYSTEM_PROCESS, GO_RECEPTOR_COMPLEX, GO_DEFENSE_RESPONSE_TO_VIRUS, GO_REGULATION_OF_IMMUNE_EFFECTOR_PROCESS, GO_NEGATIVE_REGULATION_OF_CELL_ACTIVATION, GO_RESPONSE_TO_VIRUS
PRKAA1	2.6127	0.00455112	1	2.3463	0.0094809	GO_NEGATIVE_REGULATION_OF_INTRACELLULAR_SIGNAL_TRANSDUCTION, GO_RESPONSE_TO_CALCIUM_ION, GO_POSITIVE_REGULATION_OF_MAPK_CASCADE
MAN2B1	2.5799	0.00500413	1	2.5402	0.0055395	HP_RECURRENT_BACTERIAL_INFECTIONS, HP_OTITIS_MEDIA, HP_ABNORMAL_IMMUNE_SYSTEM_MORPHOLOGY, HP_IMMUNODEFICIENCY
ZFP36L2	2.5782	0.00502867	1	2.6691	0.0038025	GO_ERK1_AND_ERK2_CASCADE, GO_REGULATION_OF_LEUKOCYTE_DIFFERENTIATION, GO_LEUKOCYTE_DIFFERENTIATION, GO_T_CELL_ACTIVATION, GO_LYMPHOCYTE_DIFFERENTIATION
KIAA1109	2.5455	0.00552205	1	3.2907	0.00049971	GO_PHAGOCYTOSIS
TRIM38	2.5019	0.00624669	1	7.1534	4.2328e-13	GO_DEFENSE_RESPONSE_TO_VIRUS, GO_REGULATION_OF_IMMUNE_EFFECTOR_PROCESS, GO_RESPONSE_TO_VIRUS, GO_NEGATIVE_REGULATION_OF_IMMUNE_EFFECTOR_PROCESS, GO_I_KAPPAB_KINASE_NF_KAPPAB_SIGNALING
DHCR7	2.4982	0.0063119	1	3.6991	0.00010818	HP_OTITIS_MEDIA
MARCH8	2.4805	0.00663229	1	1.7315	0.041683	GO_ADAPTIVE_IMMUNE_RESPONSE
NFATC3	2.4582	0.00705638	1	2.5745	0.0050186	GO_IMMUNE_RESPONSE_REGULATING_SIGNALING_PATHWAY
GLIPR2	2.4362	0.00749807	1	2.1745	0.014834	GO_ERK1_AND_ERK2_CASCADE, GO_REGULATION_OF_EPITHELIAL_CELL_MIGRATION, GO_POSITIVE_REGULATION_OF_MAPK_CASCADE
BTN2A2	2.3801	0.00873652	1	7.5067	3.0329e-14	GO_IMMUNE_RESPONSE_REGULATING_SIGNALING_PATHWAY, GO_LEUKOCYTE_CELL_CELL_ADHESION, GO_SIDE_OF_MEMBRANE, GO_ERK1_AND_ERK2_CASCADE, GO_NEGATIVE_REGULATION_OF_INTRACELLULAR_SIGNAL_TRANSDUCTION, GO_NEGATIVE_REGULATION_OF_LEUKOCYTE_PROLIFERATION, GO_REGULATION_OF_LEUKOCYTE_DIFFERENTIATION, GO_NEGATIVE_REGULATION_OF_CELL_ACTIVATION, GO_EXTERNAL_SIDE_OF_PLASMA_MEMBRANE, GO_LEUKOCYTE_DIFFERENTIATION, GO_P…
EPS8L2	2.3724	0.00891982	1	4.291	8.8941e-06	GO_ACTIN_BINDING
LASP1	2.351	0.00944706	1	1.7054	0.044056	GO_ACTIN_BINDING
PRPF8	2.3462	0.009569	1	1.6505	0.049419	GO_RESPONSE_TO_MOLECULE_OF_BACTERIAL_ORIGIN, GO_CELLULAR_RESPONSE_TO_MOLECULE_OF_BACTERIAL_ORIGIN, GO_CELLULAR_RESPONSE_TO_BIOTIC_STIMULUS
HIP1R	2.3456	0.00958434	1	1.9305	0.026774	GO_SH3_DOMAIN_BINDING, GO_ACTIN_FILAMENT_ORGANIZATION, GO_ACTIN_BINDING
CDIP1	2.32	0.0102592	1	1.6835	0.046141	GO_SIDE_OF_MEMBRANE, GO_CYTOPLASMIC_SIDE_OF_MEMBRANE
PPP1CC	2.309	0.0105616	1	3.0877	0.0010085	GO_PROTEIN_PHOSPHATASE_BINDING, GO_PHOSPHATASE_BINDING
SLC39A10	2.3083	0.0105812	1	1.9218	0.027314	GO_IMMUNE_RESPONSE_REGULATING_SIGNALING_PATHWAY, GO_REGULATION_OF_LEUKOCYTE_APOPTOTIC_PROCESS
BTN3A3	2.2852	0.0112429	1	6.0998	5.3111e-10	GO_IMMUNE_RESPONSE_REGULATING_SIGNALING_PATHWAY, GO_SIDE_OF_MEMBRANE, GO_EXTERNAL_SIDE_OF_PLASMA_MEMBRANE, GO_ADAPTIVE_IMMUNE_RESPONSE
CD2AP	2.2685	0.0117434	1	2.2153	0.013369	GO_NEGATIVE_REGULATION_OF_INTRACELLULAR_SIGNAL_TRANSDUCTION, GO_SH3_DOMAIN_BINDING, GO_NEGATIVE_REGULATION_OF_CYTOKINE_PRODUCTION, GO_ACTIN_FILAMENT_ORGANIZATION
HCLS1	2.1984	0.0140614	1	2.1767	0.014751	GO_REGULATION_OF_LEUKOCYTE_APOPTOTIC_PROCESS, GO_SH3_DOMAIN_BINDING, GO_REGULATION_OF_LEUKOCYTE_DIFFERENTIATION, GO_LEUKOCYTE_DIFFERENTIATION, GO_ACTIN_FILAMENT_ORGANIZATION, GO_ACTIN_BINDING
COL9A1	2.1827	0.0146316	1	1.6789	0.046585	HP_ARTHRALGIA
STARD7	2.1675	0.0152025	1	2.5791	0.0049522	GO_ADAPTIVE_IMMUNE_RESPONSE, GO_CYTOKINE_PRODUCTION_INVOLVED_IN_IMMUNE_RESPONSE
PLCG2	2.1485	0.015943	1	2.2482	0.012282	GO_FC_RECEPTOR_MEDIATED_STIMULATORY_SIGNALING_PATHWAY, GO_PHAGOCYTOSIS, HP_ARTHRALGIA, GO_LEUKOCYTE_DIFFERENTIATION, GO_RESPONSE_TO_MOLECULE_OF_BACTERIAL_ORIGIN, GO_LYMPHOCYTE_DIFFERENTIATION, GO_REGULATION_OF_EPITHELIAL_CELL_MIGRATION
CFL2	2.1001	0.0179706	1	2.3342	0.0097924	GO_ACTIN_FILAMENT_ORGANIZATION, GO_ACTIN_BINDING
CD6	2.0999	0.0179795	1	2.0623	0.019589	GO_LEUKOCYTE_CELL_CELL_ADHESION, GO_SIDE_OF_MEMBRANE, GO_REGULATION_OF_INFLAMMATORY_RESPONSE, GO_RECEPTOR_COMPLEX, GO_POSITIVE_REGULATION_OF_INFLAMMATORY_RESPONSE, GO_EXTERNAL_SIDE_OF_PLASMA_MEMBRANE, GO_POSITIVE_REGULATION_OF_CELL_ADHESION, GO_T_CELL_ACTIVATION, GO_ADAPTIVE_IMMUNE_RESPONSE, GO_RESPONSE_TO_MOLECULE_OF_BACTERIAL_ORIGIN, GO_CELLULAR_RESPONSE_TO_MOLECULE_OF_BACTERIAL_ORIGIN, GO_CELL…
RASAL3	2.0508	0.0202583	1	1.7794	0.03759	GO_LEUKOCYTE_CELL_CELL_ADHESION, GO_SIDE_OF_MEMBRANE, GO_CYTOPLASMIC_SIDE_OF_MEMBRANE, GO_POSITIVE_REGULATION_OF_CELL_ADHESION
NT5DC3	2.046	0.0204937	1	3.0069	0.0013195	GO_RECEPTOR_COMPLEX
ABCG1	2.0242	0.0215922	1	2.1417	0.016109	GO_SIDE_OF_MEMBRANE, GO_EXTERNAL_SIDE_OF_PLASMA_MEMBRANE
IRS2	2.0167	0.0219815	1	1.6832	0.046172	GO_PROTEIN_PHOSPHATASE_BINDING, GO_PHOSPHATASE_BINDING
ITGAX	2.0157	0.0220339	1	11.096	6.5551e-29	GO_RECEPTOR_COMPLEX
ITPR3	1.8207	0.0344584	1	4.6921	1.3523e-06	GO_RECEPTOR_COMPLEX
AHR	1.7485	0.0403245	1	2.0649	0.019465	GO_RECEPTOR_COMPLEX
ERBB3	1.7268	0.0422384	1	3.7444	9.0398e-05	GO_RECEPTOR_COMPLEX
KAT2A	1.7264	0.0422744	1	2.2542	0.012091	GO_PHOSPHATASE_BINDING
ITGA1	1.6709	0.0475092	1	2.0098	0.022224	GO_RECEPTOR_COMPLEX, GO_PHOSPHATASE_BINDING
ANAPC4	1.6611	0.0484854	1	2.5455	0.0054568	GO_PHOSPHATASE_BINDING
NBR1	1.5804	0.0571476	1	1.8118	0.035008	GO_RECEPTOR_COMPLEX
ABHD6	1.5365	0.0623479	1	4.1153	1.9335e-05	GO_RECEPTOR_COMPLEX
MTMR9	1.5323	0.0628642	1	4.5892	2.225e-06	GO_PHOSPHATASE_BINDING
ITPR2	1.3939	0.0818109	1	1.9099	0.028075	GO_RECEPTOR_COMPLEX
CPT1C	1.2534	0.10516	1	1.9268	0.027003	GO_RECEPTOR_COMPLEX
GRIN2A	1.2293	0.109608	1	1.758	0.039376	GO_RECEPTOR_COMPLEX
CD247	1.2155	0.112215	1	2.376	0.0087517	GO_RECEPTOR_COMPLEX
IL12RB1	1.1326	0.128811	1	3.6221	0.00014611	GO_RECEPTOR_COMPLEX
HFE	1.1198	0.131518	1	6.218	2.5181e-10	GO_RECEPTOR_COMPLEX
CHRNE	1.1191	0.131668	1	1.9521	0.025462	GO_RECEPTOR_COMPLEX

## Sheet: B Cells (naive & memory) - MS
Gene	Trajectory t-statistics	Trajectory p-value	Trajectory FDR q-value	MAGMA's z-statistics	MAGMA's p-value	Gene Sets
SLAMF7	73.4357	7.99799e-24	5.72656e-20	4.7063	1.2613e-06	GO_ADAPTIVE_IMMUNE_RESPONSE, GO_NATURAL_KILLER_CELL_ACTIVATION, GO_LYMPHOCYTE_MEDIATED_IMMUNITY, GO_CELL_KILLING, GO_LEUKOCYTE_MEDIATED_CYTOTOXICITY
CD27	33.824	9.95021e-24	7.12336e-20	2.8894	0.00193	HP_ABNORMALITY_OF_HUMORAL_IMMUNITY, GO_ADAPTIVE_IMMUNE_RESPONSE, HP_ABNORMAL_LYMPHOCYTE_PHYSIOLOGY, GO_T_CELL_ACTIVATION, GO_REGULATION_OF_LYMPHOCYTE_ACTIVATION, GO_RESPONSE_TO_TUMOR_NECROSIS_FACTOR, GO_SIDE_OF_MEMBRANE, GO_LYMPHOCYTE_MEDIATED_IMMUNITY, HP_DECREASED_CIRCULATING_ANTIBODY_LEVEL, GO_REGULATION_OF_CELL_ACTIVATION, GO_TUMOR_NECROSIS_FACTOR_MEDIATED_SIGNALING_PATHWAY, GO_REGULATION_OF_…
PRDM1	27.6175	0.00317487	1	3.7575	8.5822e-05	GO_ADAPTIVE_IMMUNE_RESPONSE, GO_T_CELL_ACTIVATION, GO_NATURAL_KILLER_CELL_ACTIVATION, GO_REGULATION_OF_CELL_ACTIVATION, GO_REGULATION_OF_LEUKOCYTE_DIFFERENTIATION, GO_REGULATION_OF_LYMPHOCYTE_DIFFERENTIATION, GO_ALPHA_BETA_T_CELL_ACTIVATION, GO_ALPHA_BETA_T_CELL_DIFFERENTIATION, GO_REGULATION_OF_T_CELL_ACTIVATION, GO_T_CELL_DIFFERENTIATION, GO_LEUKOCYTE_DIFFERENTIATION
RGS1	17.2137	9.27197e-15	6.52932e-11	6.785	5.8051e-12	GO_SIDE_OF_MEMBRANE, GO_CYTOPLASMIC_SIDE_OF_MEMBRANE, GO_POSITIVE_REGULATION_OF_GTPASE_ACTIVITY, GO_RESPONSE_TO_BACTERIUM, GO_REGULATION_OF_GTPASE_ACTIVITY
AIM2	12.7876	9.54363e-34	6.89623e-30	2.4048	0.00809	GO_RESPONSE_TO_TUMOR_NECROSIS_FACTOR, GO_RESPONSE_TO_VIRUS, GO_POSITIVE_REGULATION_OF_IMMUNE_RESPONSE, GO_TUMOR_NECROSIS_FACTOR_MEDIATED_SIGNALING_PATHWAY, GO_REGULATION_OF_IMMUNE_EFFECTOR_PROCESS, GO_NEGATIVE_REGULATION_OF_NF_KAPPAB_TRANSCRIPTION_FACTOR_ACTIVITY, GO_REGULATION_OF_DEFENSE_RESPONSE_TO_VIRUS, GO_POSITIVE_REGULATION_OF_CYTOKINE_PRODUCTION, GO_DEFENSE_RESPONSE_TO_VIRUS, GO_REGULATION…
CSF2RB	12.5061	0.000575287	1	2.5447	0.0054681	HP_AUTOIMMUNITY, GO_PLASMA_MEMBRANE_SIGNALING_RECEPTOR_COMPLEX, GO_RESPONSE_TO_MOLECULE_OF_BACTERIAL_ORIGIN, GO_RESPONSE_TO_BACTERIUM, GO_IMMUNE_RECEPTOR_ACTIVITY, GO_CYTOKINE_RECEPTOR_ACTIVITY
DUSP1	12.3138	2.86123e-33	2.06695e-29	1.9651	0.0247	GO_NEGATIVE_REGULATION_OF_IMMUNE_SYSTEM_PROCESS
TAPBP	10.848	8.35793e-23	5.97759e-19	4.914	4.4621e-07	GO_SIDE_OF_MEMBRANE
NDFIP1	10.7701	1.78196e-06	0.0119266	3.834	6.3032e-05	GO_NEGATIVE_REGULATION_OF_LEUKOCYTE_PROLIFERATION, GO_ADAPTIVE_IMMUNE_RESPONSE, GO_T_CELL_ACTIVATION, GO_T_CELL_PROLIFERATION, GO_REGULATION_OF_LYMPHOCYTE_ACTIVATION, GO_REGULATION_OF_INFLAMMATORY_RESPONSE, GO_LEUKOCYTE_PROLIFERATION, GO_LYMPHOCYTE_MEDIATED_IMMUNITY, GO_LYMPHOCYTE_ACTIVATION_INVOLVED_IN_IMMUNE_RESPONSE, GO_NEGATIVE_REGULATION_OF_LYMPHOCYTE_ACTIVATION, GO_NEGATIVE_REGULATION_OF_LE…
GRB2	9.5821	3.11372e-25	2.23378e-21	1.682	0.046287	GO_T_CELL_ACTIVATION, GO_REGULATION_OF_LYMPHOCYTE_ACTIVATION, GO_REGULATION_OF_CELL_ACTIVATION, GO_POSITIVE_REGULATION_OF_IMMUNE_RESPONSE, GO_PHOSPHATASE_BINDING, GO_REGULATION_OF_T_CELL_ACTIVATION, GO_IMMUNE_RESPONSE_REGULATING_SIGNALING_PATHWAY, GO_POSITIVE_REGULATION_OF_LYMPHOCYTE_ACTIVATION, GO_POSITIVE_REGULATION_OF_SUPRAMOLECULAR_FIBER_ORGANIZATION, GO_POSITIVE_REGULATION_OF_CELL_ACTIVATION…
BTN3A1	9.4146	7.74452e-10	5.34992e-06	2.6061	0.004579	GO_ADAPTIVE_IMMUNE_RESPONSE, GO_T_CELL_ACTIVATION, GO_T_CELL_PROLIFERATION, GO_SIDE_OF_MEMBRANE, GO_LEUKOCYTE_PROLIFERATION, GO_POSITIVE_REGULATION_OF_IMMUNE_RESPONSE, GO_IMMUNE_RESPONSE_REGULATING_SIGNALING_PATHWAY, GO_EXTERNAL_SIDE_OF_PLASMA_MEMBRANE
CTSH	9.1493	6.86785e-51	5.00529e-47	4.3424	7.0473e-06	GO_ADAPTIVE_IMMUNE_RESPONSE, GO_LYMPHOCYTE_MEDIATED_IMMUNITY, GO_ADAPTIVE_IMMUNE_RESPONSE_BASED_ON_SOMATIC_RECOMBINATION_OF_IMMUNE_RECEPTORS_BUILT_FROM_IMMUNOGLOBULIN_SUPERFAMILY_DOMAINS, GO_IMMUNE_RESPONSE_REGULATING_SIGNALING_PATHWAY, GO_IMMUNE_RECEPTOR_ACTIVITY, GO_CELL_KILLING, GO_LEUKOCYTE_MEDIATED_CYTOTOXICITY
BTN3A2	9.1207	0.00546167	1	1.6615	0.048311	GO_SIDE_OF_MEMBRANE, GO_LYMPHOCYTE_MEDIATED_IMMUNITY, GO_POSITIVE_REGULATION_OF_IMMUNE_RESPONSE, GO_ADAPTIVE_IMMUNE_RESPONSE_BASED_ON_SOMATIC_RECOMBINATION_OF_IMMUNE_RECEPTORS_BUILT_FROM_IMMUNOGLOBULIN_SUPERFAMILY_DOMAINS, GO_EXTERNAL_SIDE_OF_PLASMA_MEMBRANE
LY9	8.9534	3.16274e-55	2.30754e-51	2.3567	0.0092196	GO_ADAPTIVE_IMMUNE_RESPONSE, GO_T_CELL_ACTIVATION, GO_T_CELL_DIFFERENTIATION_INVOLVED_IN_IMMUNE_RESPONSE, GO_LYMPHOCYTE_ACTIVATION_INVOLVED_IN_IMMUNE_RESPONSE, GO_CD4_POSITIVE_ALPHA_BETA_T_CELL_DIFFERENTIATION, GO_ALPHA_BETA_T_CELL_ACTIVATION, GO_CD4_POSITIVE_ALPHA_BETA_T_CELL_ACTIVATION, GO_ALPHA_BETA_T_CELL_DIFFERENTIATION, GO_T_CELL_ACTIVATION_INVOLVED_IN_IMMUNE_RESPONSE, GO_ADAPTIVE_IMMUNE_RE…
ERAP2	8.5272	2.83029e-07	0.00191525	2.096	0.018043	GO_ADAPTIVE_IMMUNE_RESPONSE
PLEK	8.0776	2.66018e-63	1.94406e-59	4.2891	8.9718e-06	GO_REGULATION_OF_CELL_ACTIVATION, GO_POSITIVE_REGULATION_OF_SUPRAMOLECULAR_FIBER_ORGANIZATION, GO_POSITIVE_REGULATION_OF_CELL_ACTIVATION, GO_POSITIVE_REGULATION_OF_CYTOSKELETON_ORGANIZATION, GO_REGULATION_OF_ACTIN_FILAMENT_ORGANIZATION
CD40	7.8541	4.65274e-52	3.39324e-48	4.2883	9.0012e-06	HP_ABNORMALITY_OF_HUMORAL_IMMUNITY, GO_ADAPTIVE_IMMUNE_RESPONSE, HP_ABNORMAL_LYMPHOCYTE_PHYSIOLOGY, GO_REGULATION_OF_LYMPHOCYTE_ACTIVATION, GO_RESPONSE_TO_TUMOR_NECROSIS_FACTOR, GO_SIDE_OF_MEMBRANE, GO_LEUKOCYTE_PROLIFERATION, GO_LYMPHOCYTE_MEDIATED_IMMUNITY, GO_LYMPHOCYTE_ACTIVATION_INVOLVED_IN_IMMUNE_RESPONSE, HP_DECREASED_CIRCULATING_ANTIBODY_LEVEL, GO_REGULATION_OF_CELL_ACTIVATION, HP_IMMUNOD…
RPS18	7.5155	7.86226e-50	5.72766e-46	6.2152	2.5632e-10	GO_NUCLEAR_TRANSCRIBED_MRNA_CATABOLIC_PROCESS
EHD4	7.5055	8.71937e-05	0.566933	1.6861	0.045889	GO_PEPTIDYL_TYROSINE_MODIFICATION, GO_POSITIVE_REGULATION_OF_PEPTIDYL_TYROSINE_PHOSPHORYLATION
BCL2L11	7.4647	1.9937e-08	0.000136389	2.1378	0.016265	GO_CELL_KILLING
IL16	7.4403	4.1964e-05	0.27499	3.2805	0.00051806	GO_REGULATION_OF_INFLAMMATORY_RESPONSE, GO_POSITIVE_REGULATION_OF_CYTOKINE_PRODUCTION
QTRT1	7.4104	0.000148978	0.961803	3.1865	0.00072007	GO_NCRNA_PROCESSING
RPL36	6.6311	1.263e-46	9.18958e-43	2.7846	0.00268	GO_NUCLEAR_TRANSCRIBED_MRNA_CATABOLIC_PROCESS
TRAF3	6.5361	2.45759e-07	0.00166502	4.1781	1.47e-05	GO_RESPONSE_TO_TUMOR_NECROSIS_FACTOR, GO_SIDE_OF_MEMBRANE, HP_IMMUNODEFICIENCY, GO_RESPONSE_TO_VIRUS, GO_TUMOR_NECROSIS_FACTOR_MEDIATED_SIGNALING_PATHWAY, GO_REGULATION_OF_IMMUNE_EFFECTOR_PROCESS, GO_NEGATIVE_REGULATION_OF_NF_KAPPAB_TRANSCRIPTION_FACTOR_ACTIVITY, GO_REGULATION_OF_DEFENSE_RESPONSE_TO_VIRUS, GO_PHOSPHATASE_BINDING, GO_CYTOPLASMIC_SIDE_OF_MEMBRANE, GO_PLASMA_MEMBRANE_SIGNALING_RECEP…
TAGAP	6.4326	6.47996e-25	4.64549e-21	5.8193	2.955e-09	GO_POSITIVE_REGULATION_OF_GTPASE_ACTIVITY, GO_REGULATION_OF_GTPASE_ACTIVITY, GO_GUANYL_NUCLEOTIDE_EXCHANGE_FACTOR_ACTIVITY
RPL41	6.2603	1.6004e-38	1.15997e-34	3.236	0.00060605	GO_NUCLEAR_TRANSCRIBED_MRNA_CATABOLIC_PROCESS
CLECL1	6.2516	2.65954e-36	1.92577e-32	5.4743	2.1963e-08	GO_T_CELL_ACTIVATION, GO_T_CELL_PROLIFERATION, GO_REGULATION_OF_LYMPHOCYTE_ACTIVATION, GO_LEUKOCYTE_PROLIFERATION, GO_POSITIVE_REGULATION_OF_T_CELL_PROLIFERATION, GO_REGULATION_OF_CELL_ACTIVATION, GO_REGULATION_OF_LEUKOCYTE_PROLIFERATION, GO_POSITIVE_REGULATION_OF_LEUKOCYTE_PROLIFERATION, GO_REGULATION_OF_T_CELL_ACTIVATION, GO_POSITIVE_REGULATION_OF_LYMPHOCYTE_ACTIVATION, GO_POSITIVE_REGULATION_O…
ALDOA	6.1931	0.00318255	1	3.0209	0.00126	HP_SPLENOMEGALY
RPL3	6.0657	2.75121e-10	1.90659e-06	1.6927	0.045261	GO_NUCLEAR_TRANSCRIBED_MRNA_CATABOLIC_PROCESS
CTSA	6.0585	0.00090712	1	1.7302	0.0418	GO_SIDE_OF_MEMBRANE
IRF5	5.9543	3.79934e-11	2.64434e-07	4.281	9.3031e-06	HP_ABNORMALITY_OF_HUMORAL_IMMUNITY, HP_ABNORMAL_LYMPHOCYTE_PHYSIOLOGY, HP_AUTOIMMUNITY, GO_RESPONSE_TO_VIRUS, HP_ARTHRALGIA, GO_RESPONSE_TO_MOLECULE_OF_BACTERIAL_ORIGIN, GO_POSITIVE_REGULATION_OF_CYTOKINE_PRODUCTION, GO_DEFENSE_RESPONSE_TO_VIRUS, GO_RESPONSE_TO_INTERFERON_GAMMA, GO_RESPONSE_TO_BACTERIUM, HP_FATIGUE
ARID5B	5.636	2.17372e-10	1.50682e-06	1.835	0.03325	GO_REGULATION_OF_DNA_BINDING_TRANSCRIPTION_FACTOR_ACTIVITY
FCRL2	5.2281	6.53789e-43	4.75108e-39	3.6706	0.000121	GO_PHOSPHATASE_BINDING, GO_PROTEIN_PHOSPHATASE_BINDING
ITGAL	5.0889	1.54769e-06	0.0103711	1.6828	0.046203	GO_T_CELL_ACTIVATION, GO_LYMPHOCYTE_ACTIVATION_INVOLVED_IN_IMMUNE_RESPONSE, GO_PLASMA_MEMBRANE_SIGNALING_RECEPTOR_COMPLEX, GO_T_CELL_ACTIVATION_INVOLVED_IN_IMMUNE_RESPONSE
GPR183	4.941	4.03238e-85	2.95694e-81	3.2013	0.00068415	GO_ADAPTIVE_IMMUNE_RESPONSE, GO_T_CELL_ACTIVATION, GO_REGULATION_OF_LYMPHOCYTE_ACTIVATION, GO_T_CELL_DIFFERENTIATION_INVOLVED_IN_IMMUNE_RESPONSE, GO_LEUKOCYTE_PROLIFERATION, GO_LYMPHOCYTE_ACTIVATION_INVOLVED_IN_IMMUNE_RESPONSE, GO_REGULATION_OF_CELL_ACTIVATION, GO_REGULATION_OF_LEUKOCYTE_PROLIFERATION, GO_CD4_POSITIVE_ALPHA_BETA_T_CELL_DIFFERENTIATION, GO_ALPHA_BETA_T_CELL_ACTIVATION, GO_POSITIVE…
RGS14	4.8174	0.000503891	1	5.9551	1.2993e-09	GO_POSITIVE_REGULATION_OF_GTPASE_ACTIVITY, GO_REGULATION_OF_GTPASE_ACTIVITY
STAT3	4.774	7.71444e-09	5.29133e-05	5.5591	1.3557e-08	HP_ABNORMALITY_OF_HUMORAL_IMMUNITY, GO_ADAPTIVE_IMMUNE_RESPONSE, HP_ABNORMAL_LYMPHOCYTE_PHYSIOLOGY, GO_T_CELL_ACTIVATION, GO_REGULATION_OF_INFLAMMATORY_RESPONSE, GO_T_CELL_DIFFERENTIATION_INVOLVED_IN_IMMUNE_RESPONSE, HP_AUTOIMMUNITY, GO_LYMPHOCYTE_ACTIVATION_INVOLVED_IN_IMMUNE_RESPONSE, HP_DECREASED_CIRCULATING_ANTIBODY_LEVEL, GO_PHOSPHATASE_BINDING, GO_CD4_POSITIVE_ALPHA_BETA_T_CELL_DIFFERENTIAT…
TAP1	4.5667	0.00239391	1	17.545	3.2251e-69	GO_ADAPTIVE_IMMUNE_RESPONSE
TNFAIP3	4.2147	4.98666e-07	0.0033645	3.0379	0.0011913	GO_NEGATIVE_REGULATION_OF_LEUKOCYTE_PROLIFERATION, GO_ADAPTIVE_IMMUNE_RESPONSE, GO_REGULATION_OF_LYMPHOCYTE_ACTIVATION, GO_RESPONSE_TO_TUMOR_NECROSIS_FACTOR, GO_REGULATION_OF_INFLAMMATORY_RESPONSE, GO_LEUKOCYTE_PROLIFERATION, HP_AUTOIMMUNITY, GO_NEGATIVE_REGULATION_OF_LYMPHOCYTE_ACTIVATION, GO_REGULATION_OF_CELL_ACTIVATION, GO_NEGATIVE_REGULATION_OF_CELL_ACTIVATION, GO_RESPONSE_TO_VIRUS, GO_TUMOR…
RASA3	4.0642	3.45996e-06	0.0230537	1.9782	0.023951	GO_SIDE_OF_MEMBRANE, GO_CYTOPLASMIC_SIDE_OF_MEMBRANE, GO_POSITIVE_REGULATION_OF_GTPASE_ACTIVITY, GO_REGULATION_OF_GTPASE_ACTIVITY
IFNGR2	4.0065	6.85226e-10	4.73422e-06	3.6501	0.00013104	HP_IMMUNODEFICIENCY, GO_RESPONSE_TO_VIRUS, GO_RESPONSE_TO_INTERFERON_GAMMA, HP_RECURRENT_BACTERIAL_INFECTIONS, GO_IMMUNE_RECEPTOR_ACTIVITY, GO_CYTOKINE_RECEPTOR_ACTIVITY
RPP21	3.625	4.36946e-05	0.286156	7.909	1.2969e-15	GO_NCRNA_PROCESSING
PPP1R11	3.4948	0.010239	1	9.9656	1.0773e-23	GO_PHOSPHATASE_BINDING, GO_PROTEIN_PHOSPHATASE_BINDING
PHYH	3.0032	0.0072711	1	3.0185	0.00127	HP_SPLENOMEGALY
RUNX3	2.6254	1.31277e-17	9.31409e-14	1.72	0.042713	GO_T_CELL_ACTIVATION, GO_REGULATION_OF_LYMPHOCYTE_ACTIVATION, GO_NEGATIVE_REGULATION_OF_LYMPHOCYTE_ACTIVATION, GO_NEGATIVE_REGULATION_OF_LEUKOCYTE_CELL_CELL_ADHESION, GO_REGULATION_OF_CELL_ACTIVATION, GO_NEGATIVE_REGULATION_OF_CELL_ACTIVATION, GO_REGULATION_OF_LEUKOCYTE_DIFFERENTIATION, GO_REGULATION_OF_LYMPHOCYTE_DIFFERENTIATION, GO_CD4_POSITIVE_ALPHA_BETA_T_CELL_DIFFERENTIATION, GO_ALPHA_BETA_T…
SH3GL1	2.5563	9.29254e-05	0.603643	3.1633	0.00078	GO_PHOSPHATASE_BINDING, HP_ABNORMAL_IMMUNE_SYSTEM_MORPHOLOGY
FCRL3	2.367	3.18055e-21	2.27155e-17	3.7469	8.9507e-05	GO_REGULATION_OF_LYMPHOCYTE_ACTIVATION, GO_LEUKOCYTE_PROLIFERATION, GO_REGULATION_OF_CELL_ACTIVATION, GO_POSITIVE_REGULATION_OF_IMMUNE_RESPONSE, GO_REGULATION_OF_IMMUNE_EFFECTOR_PROCESS, GO_REGULATION_OF_LEUKOCYTE_DIFFERENTIATION, GO_REGULATION_OF_LEUKOCYTE_PROLIFERATION, GO_PHOSPHATASE_BINDING, GO_REGULATION_OF_LYMPHOCYTE_DIFFERENTIATION, GO_POSITIVE_REGULATION_OF_LEUKOCYTE_PROLIFERATION, GO_IMM…
ARHGAP24	2.3329	2.85565e-40	2.07206e-36	1.8409	0.032817	GO_POSITIVE_REGULATION_OF_GTPASE_ACTIVITY, GO_REGULATION_OF_GTPASE_ACTIVITY
FARP2	2.2038	0.00434573	1	1.7033	0.044257	GO_LEUKOCYTE_DIFFERENTIATION, GO_GUANYL_NUCLEOTIDE_EXCHANGE_FACTOR_ACTIVITY
GPR65	2.1083	4.20997e-17	2.98024e-13	4.9775	3.2201e-07	GO_POSITIVE_REGULATION_OF_GTPASE_ACTIVITY, GO_POSITIVE_REGULATION_OF_SUPRAMOLECULAR_FIBER_ORGANIZATION, GO_REGULATION_OF_GTPASE_ACTIVITY, GO_POSITIVE_REGULATION_OF_CYTOSKELETON_ORGANIZATION, GO_REGULATION_OF_ACTIN_FILAMENT_ORGANIZATION
GPSM3	2.0638	4.04124e-27	2.90525e-23	15.228	1.1468e-52	GO_REGULATION_OF_INFLAMMATORY_RESPONSE, GO_POSITIVE_REGULATION_OF_CYTOKINE_PRODUCTION
BTN2A2	1.8162	0.00103201	1	1.9431	0.026	GO_T_CELL_ACTIVATION, GO_T_CELL_PROLIFERATION, GO_SIDE_OF_MEMBRANE, GO_LEUKOCYTE_PROLIFERATION, GO_REGULATION_OF_CELL_ACTIVATION, GO_POSITIVE_REGULATION_OF_IMMUNE_RESPONSE, GO_REGULATION_OF_LEUKOCYTE_DIFFERENTIATION, GO_REGULATION_OF_LEUKOCYTE_PROLIFERATION, GO_REGULATION_OF_LYMPHOCYTE_DIFFERENTIATION, GO_REGULATION_OF_T_CELL_ACTIVATION, GO_IMMUNE_RESPONSE_REGULATING_SIGNALING_PATHWAY, GO_NEGATIV…
DOCK8	1.7067	7.78596e-12	5.43304e-08	2.5092	0.0060507	HP_ABNORMALITY_OF_HUMORAL_IMMUNITY, HP_ABNORMAL_LYMPHOCYTE_PHYSIOLOGY, GO_T_CELL_ACTIVATION, GO_T_CELL_PROLIFERATION, GO_REGULATION_OF_LYMPHOCYTE_ACTIVATION, GO_LEUKOCYTE_PROLIFERATION, GO_REGULATION_OF_CELL_ACTIVATION, GO_POSITIVE_REGULATION_OF_GTPASE_ACTIVITY, GO_REGULATION_OF_T_CELL_ACTIVATION, HP_ABNORMAL_LEUKOCYTE_COUNT, HP_LEUKOPENIA, GO_POSITIVE_REGULATION_OF_LYMPHOCYTE_ACTIVATION, HP_RECU…
WDR12	1.667	0.0104636	1	1.6711	0.047348	GO_NCRNA_PROCESSING
CRTC3	1.5167	6.9454e-06	0.0460411	2.7651	0.0028452	GO_REGULATION_OF_DNA_BINDING_TRANSCRIPTION_FACTOR_ACTIVITY
ENSA	1.4614	0.0367581	1	3.3612	0.000388	GO_PHOSPHATASE_BINDING, GO_PROTEIN_PHOSPHATASE_BINDING
RGS10	1.4328	0.000664171	1	1.6981	0.044741	GO_POSITIVE_REGULATION_OF_GTPASE_ACTIVITY, GO_REGULATION_OF_GTPASE_ACTIVITY
NFATC1	1.403	4.34672e-11	3.02401e-07	1.9516	0.025491	GO_IMMUNE_RESPONSE_REGULATING_SIGNALING_PATHWAY
ARHGAP9	1.3353	5.0146e-10	3.46609e-06	2.3506	0.0093725	GO_POSITIVE_REGULATION_OF_GTPASE_ACTIVITY, GO_REGULATION_OF_GTPASE_ACTIVITY
LRRK2	1.3034	4.37961e-07	0.00295799	1.7515	0.039932	GO_REGULATION_OF_INFLAMMATORY_RESPONSE, GO_SIDE_OF_MEMBRANE, GO_REGULATION_OF_CELL_ACTIVATION, GO_CYTOPLASMIC_SIDE_OF_MEMBRANE, GO_POSITIVE_REGULATION_OF_GTPASE_ACTIVITY, GO_POSITIVE_REGULATION_OF_CYTOKINE_PRODUCTION, GO_POSITIVE_REGULATION_OF_CELL_ACTIVATION, GO_REGULATION_OF_GTPASE_ACTIVITY, GO_POSITIVE_REGULATION_OF_MAPK_CASCADE
MALT1	1.1509	1.1644e-07	0.000791211	2.6086	0.0045461	GO_ADAPTIVE_IMMUNE_RESPONSE, GO_T_CELL_ACTIVATION, GO_T_CELL_PROLIFERATION, GO_REGULATION_OF_LYMPHOCYTE_ACTIVATION, GO_T_CELL_DIFFERENTIATION_INVOLVED_IN_IMMUNE_RESPONSE, GO_LEUKOCYTE_PROLIFERATION, GO_LYMPHOCYTE_MEDIATED_IMMUNITY, GO_LYMPHOCYTE_ACTIVATION_INVOLVED_IN_IMMUNE_RESPONSE, GO_REGULATION_OF_CELL_ACTIVATION, HP_IMMUNODEFICIENCY, GO_POSITIVE_REGULATION_OF_IMMUNE_RESPONSE, GO_REGULATION_O…
MAP3K8	1.0862	4.40921e-22	3.15082e-18	3.3894	0.00035019	GO_T_CELL_ACTIVATION, GO_REGULATION_OF_LYMPHOCYTE_ACTIVATION, GO_REGULATION_OF_CELL_ACTIVATION, GO_REGULATION_OF_T_CELL_ACTIVATION, GO_POSITIVE_REGULATION_OF_LYMPHOCYTE_ACTIVATION, GO_POSITIVE_REGULATION_OF_CELL_ACTIVATION, GO_POSITIVE_REGULATION_OF_LEUKOCYTE_CELL_CELL_ADHESION, GO_POSITIVE_REGULATION_OF_MAPK_CASCADE
KYNU	1.0195	4.19416e-20	2.98834e-16	2.3501	0.0093844	GO_RESPONSE_TO_INTERFERON_GAMMA
IRF8	0.9091	1.93609e-90	1.42031e-86	1.9878	0.023416	HP_IMMUNODEFICIENCY, GO_RESPONSE_TO_MOLECULE_OF_BACTERIAL_ORIGIN, GO_POSITIVE_REGULATION_OF_CYTOKINE_PRODUCTION, HP_ABNORMALITY_OF_THE_LYMPH_NODES, GO_RESPONSE_TO_INTERFERON_GAMMA, GO_RESPONSE_TO_BACTERIUM, HP_SPLENOMEGALY
ORAI1	0.8432	2.46519e-07	0.00166992	1.9863	0.0235	GO_ADAPTIVE_IMMUNE_RESPONSE, HP_IMMUNODEFICIENCY
RCAN3	0.8197	6.50453e-07	0.0043808	2.3381	0.00969	GO_PHOSPHATASE_BINDING
PLEC	0.712	0.000185878	1	3.1736	0.00075285	HP_FATIGUE
PACS1	0.3287	2.60689e-13	1.829e-09	1.6912	0.0454	HP_ABNORMALITY_OF_HUMORAL_IMMUNITY
GGNBP2	0.2758	0.000346002	1	3.23	0.000619	GO_PEPTIDYL_TYROSINE_MODIFICATION, GO_TYROSINE_PHOSPHORYLATION_OF_STAT_PROTEIN
VAV1	-0.036	0.0368545	1	1.7712	0.038262	GO_POSITIVE_REGULATION_OF_LYMPHOCYTE_MEDIATED_IMMUNITY
ZFP36L1	-0.0631	1.8458e-18	1.31144e-14	3.9964	3.2161e-05	GO_T_CELL_ACTIVATION, GO_REGULATION_OF_LYMPHOCYTE_ACTIVATION, GO_RESPONSE_TO_TUMOR_NECROSIS_FACTOR, GO_REGULATION_OF_CELL_ACTIVATION, GO_REGULATION_OF_LEUKOCYTE_DIFFERENTIATION, GO_REGULATION_OF_LYMPHOCYTE_DIFFERENTIATION, GO_NEGATIVE_REGULATION_OF_IMMUNE_SYSTEM_PROCESS, GO_T_CELL_DIFFERENTIATION, GO_LEUKOCYTE_DIFFERENTIATION, GO_B_CELL_ACTIVATION, GO_NUCLEAR_TRANSCRIBED_MRNA_CATABOLIC_PROCESS
LTB	-0.0873	1.15481e-66	8.44856e-63	14.547	3.0427e-48	GO_RESPONSE_TO_TUMOR_NECROSIS_FACTOR, GO_TUMOR_NECROSIS_FACTOR_MEDIATED_SIGNALING_PATHWAY, GO_POSITIVE_REGULATION_OF_CYTOKINE_PRODUCTION
PUS10	-0.2747	0.00352273	1	5.835	2.6899e-09	GO_NCRNA_PROCESSING
ESYT1	-0.4503	0.00334574	1	2.7466	0.003011	GO_SIDE_OF_MEMBRANE, GO_CYTOPLASMIC_SIDE_OF_MEMBRANE
BCL10	-0.539	2.37132e-05	0.156317	5.0783	1.9046e-07	HP_ABNORMALITY_OF_HUMORAL_IMMUNITY, GO_ADAPTIVE_IMMUNE_RESPONSE, HP_ABNORMAL_LYMPHOCYTE_PHYSIOLOGY, GO_T_CELL_ACTIVATION, GO_REGULATION_OF_LYMPHOCYTE_ACTIVATION, GO_LYMPHOCYTE_MEDIATED_IMMUNITY, HP_DECREASED_CIRCULATING_ANTIBODY_LEVEL, GO_REGULATION_OF_CELL_ACTIVATION, HP_IMMUNODEFICIENCY, GO_POSITIVE_REGULATION_OF_IMMUNE_RESPONSE, GO_REGULATION_OF_IMMUNE_EFFECTOR_PROCESS, GO_REGULATION_OF_T_CELL…
NFATC2	-0.6593	0.0025272	1	3.7687	8.2042e-05	GO_T_CELL_ACTIVATION, GO_REGULATION_OF_CELL_ACTIVATION, GO_POSITIVE_REGULATION_OF_IMMUNE_RESPONSE, GO_REGULATION_OF_LEUKOCYTE_DIFFERENTIATION, GO_PHOSPHATASE_BINDING, GO_REGULATION_OF_LYMPHOCYTE_DIFFERENTIATION, GO_IMMUNE_RESPONSE_REGULATING_SIGNALING_PATHWAY, GO_T_CELL_DIFFERENTIATION, GO_LEUKOCYTE_DIFFERENTIATION
HCLS1	-0.7975	3.82488e-05	0.250951	2.3044	0.0106	GO_REGULATION_OF_LEUKOCYTE_DIFFERENTIATION, GO_PEPTIDYL_TYROSINE_MODIFICATION, GO_REGULATION_OF_DNA_BINDING_TRANSCRIPTION_FACTOR_ACTIVITY, GO_LEUKOCYTE_DIFFERENTIATION, GO_POSITIVE_REGULATION_OF_CYTOSKELETON_ORGANIZATION, GO_REGULATION_OF_ACTIN_FILAMENT_ORGANIZATION, GO_POSITIVE_REGULATION_OF_PEPTIDYL_TYROSINE_PHOSPHORYLATION, GO_TYROSINE_PHOSPHORYLATION_OF_STAT_PROTEIN
RPL6	-0.8161	4.67229e-06	0.0310941	2.7878	0.0026537	GO_NUCLEAR_TRANSCRIBED_MRNA_CATABOLIC_PROCESS
BLK	-0.9856	5.09235e-27	3.66038e-23	3.427	0.00030519	GO_NEGATIVE_REGULATION_OF_LEUKOCYTE_PROLIFERATION, GO_REGULATION_OF_LYMPHOCYTE_ACTIVATION, GO_SIDE_OF_MEMBRANE, GO_LEUKOCYTE_PROLIFERATION, GO_NEGATIVE_REGULATION_OF_LYMPHOCYTE_ACTIVATION, GO_REGULATION_OF_CELL_ACTIVATION, GO_NEGATIVE_REGULATION_OF_CELL_ACTIVATION, GO_POSITIVE_REGULATION_OF_IMMUNE_RESPONSE, GO_REGULATION_OF_IMMUNE_EFFECTOR_PROCESS, GO_REGULATION_OF_LEUKOCYTE_PROLIFERATION, GO_CYT…
ITPKB	-1.0665	0.00530169	1	2.5842	0.00488	GO_REGULATION_OF_LEUKOCYTE_DIFFERENTIATION, GO_REGULATION_OF_LYMPHOCYTE_DIFFERENTIATION, GO_NEGATIVE_REGULATION_OF_IMMUNE_SYSTEM_PROCESS
SP100	-1.0918	9.62876e-25	6.89997e-21	2.033	0.021027	GO_RESPONSE_TO_INTERFERON_GAMMA, GO_REGULATION_OF_DNA_BINDING_TRANSCRIPTION_FACTOR_ACTIVITY
MPEG1	-1.2866	2.16688e-14	1.52375e-10	2.0537	0.02	GO_RESPONSE_TO_BACTERIUM
LPP	-1.3276	5.31038e-05	0.347087	4.323	7.6978e-06	HP_ABNORMAL_IMMUNE_SYSTEM_MORPHOLOGY
RPS25	-1.4986	2.07105e-15	1.45988e-11	2.1617	0.015321	GO_NUCLEAR_TRANSCRIBED_MRNA_CATABOLIC_PROCESS
GPR18	-1.8057	6.28721e-08	0.000428536	1.9428	0.026017	GO_T_CELL_ACTIVATION, GO_ALPHA_BETA_T_CELL_ACTIVATION, GO_ALPHA_BETA_T_CELL_DIFFERENTIATION, GO_NEGATIVE_REGULATION_OF_IMMUNE_SYSTEM_PROCESS, GO_T_CELL_DIFFERENTIATION, GO_LEUKOCYTE_DIFFERENTIATION
SETX	-1.8219	0.00172828	1	4.1096	1.9817e-05	HP_ABNORMALITY_OF_HUMORAL_IMMUNITY, HP_ABNORMAL_LYMPHOCYTE_PHYSIOLOGY
CSK	-1.9662	3.42914e-07	0.00231879	2.2086	0.0136	GO_ADAPTIVE_IMMUNE_RESPONSE, GO_T_CELL_ACTIVATION, GO_REGULATION_OF_LYMPHOCYTE_ACTIVATION, GO_REGULATION_OF_CELL_ACTIVATION, GO_POSITIVE_REGULATION_OF_IMMUNE_RESPONSE, GO_PHOSPHATASE_BINDING, GO_REGULATION_OF_T_CELL_ACTIVATION, GO_IMMUNE_RESPONSE_REGULATING_SIGNALING_PATHWAY, GO_PEPTIDYL_TYROSINE_MODIFICATION, GO_POSITIVE_REGULATION_OF_LYMPHOCYTE_ACTIVATION, GO_POSITIVE_REGULATION_OF_CELL_ACTIVAT…
ETS1	-2.0554	1.11692e-20	7.96921e-17	4.3995	5.4243e-06	GO_REGULATION_OF_INFLAMMATORY_RESPONSE, GO_POSITIVE_REGULATION_OF_LEUKOCYTE_CELL_CELL_ADHESION
SKAP2	-2.1433	2.54265e-06	0.0169646	2.9139	0.0017847	GO_B_CELL_ACTIVATION
PTPRJ	-2.1613	0.0116186	1	3.3706	0.000375	GO_PEPTIDYL_TYROSINE_MODIFICATION, GO_POSITIVE_REGULATION_OF_MAPK_CASCADE, GO_POSITIVE_REGULATION_OF_PEPTIDYL_TYROSINE_PHOSPHORYLATION
SP110	-2.2733	5.85278e-07	0.00394419	6.164	3.5461e-10	HP_ABNORMALITY_OF_HUMORAL_IMMUNITY, HP_ABNORMAL_LYMPHOCYTE_PHYSIOLOGY, HP_DECREASED_CIRCULATING_ANTIBODY_LEVEL, HP_IMMUNODEFICIENCY, HP_ABNORMAL_LEUKOCYTE_COUNT, HP_LEUKOPENIA, HP_ABNORMALITY_OF_THE_LYMPH_NODES, HP_ABNORMAL_IMMUNE_SYSTEM_MORPHOLOGY, HP_ABNORMAL_LYMPHOCYTE_COUNT, HP_ABNORMAL_LYMPHOCYTE_MORPHOLOGY
IQGAP1	-2.5853	3.54765e-05	0.232903	4.7575	9.8e-07	GO_SIDE_OF_MEMBRANE, GO_PHOSPHATASE_BINDING, GO_CYTOPLASMIC_SIDE_OF_MEMBRANE, GO_POSITIVE_REGULATION_OF_GTPASE_ACTIVITY, GO_PEPTIDYL_TYROSINE_MODIFICATION, GO_REGULATION_OF_GTPASE_ACTIVITY, GO_POSITIVE_REGULATION_OF_MAPK_CASCADE, GO_POSITIVE_REGULATION_OF_PEPTIDYL_TYROSINE_PHOSPHORYLATION, GO_PROTEIN_PHOSPHATASE_BINDING
GABBR1	-2.6003	0.0314795	1	2.346	0.0094885	GO_PLASMA_MEMBRANE_SIGNALING_RECEPTOR_COMPLEX
CORO1A	-2.8031	1.74191e-38	1.26236e-34	4.123	1.87e-05	GO_T_CELL_ACTIVATION, GO_T_CELL_PROLIFERATION, GO_NATURAL_KILLER_CELL_ACTIVATION, GO_REGULATION_OF_LYMPHOCYTE_ACTIVATION, GO_LEUKOCYTE_PROLIFERATION, GO_POSITIVE_REGULATION_OF_T_CELL_PROLIFERATION, GO_LYMPHOCYTE_MEDIATED_IMMUNITY, GO_LYMPHOCYTE_ACTIVATION_INVOLVED_IN_IMMUNE_RESPONSE, GO_REGULATION_OF_CELL_ACTIVATION, HP_IMMUNODEFICIENCY, GO_REGULATION_OF_LEUKOCYTE_PROLIFERATION, GO_POSITIVE_REGUL…
GNG2	-3.0067	0.00255071	1	1.8361	0.033172	GO_SIDE_OF_MEMBRANE, GO_CYTOPLASMIC_SIDE_OF_MEMBRANE
ARPC2	-3.4903	2.05568e-09	1.41534e-05	2.5592	0.0052461	GO_POSITIVE_REGULATION_OF_IMMUNE_RESPONSE, GO_IMMUNE_RESPONSE_REGULATING_SIGNALING_PATHWAY, GO_POSITIVE_REGULATION_OF_SUPRAMOLECULAR_FIBER_ORGANIZATION, GO_POSITIVE_REGULATION_OF_CYTOSKELETON_ORGANIZATION, GO_REGULATION_OF_ACTIN_FILAMENT_ORGANIZATION, GO_POSITIVE_REGULATION_OF_ACTIN_FILAMENT_POLYMERIZATION
FCRL1	-4.0033	2.07799e-39	1.50696e-35	3.625	0.00014449	GO_B_CELL_ACTIVATION
RPL5	-6.3187	1.3732e-05	0.0907551	3.6225	0.00014591	HP_ABNORMAL_IMMUNE_SYSTEM_MORPHOLOGY, GO_NCRNA_PROCESSING, GO_NUCLEAR_TRANSCRIBED_MRNA_CATABOLIC_PROCESS, HP_FATIGUE
GAPT	-6.3337	5.72764e-05	0.374072	1.9774	0.024	GO_ADAPTIVE_IMMUNE_RESPONSE, GO_LEUKOCYTE_PROLIFERATION, GO_LYMPHOCYTE_MEDIATED_IMMUNITY, GO_LYMPHOCYTE_ACTIVATION_INVOLVED_IN_IMMUNE_RESPONSE, GO_ADAPTIVE_IMMUNE_RESPONSE_BASED_ON_SOMATIC_RECOMBINATION_OF_IMMUNE_RECEPTORS_BUILT_FROM_IMMUNOGLOBULIN_SUPERFAMILY_DOMAINS, GO_B_CELL_ACTIVATION_INVOLVED_IN_IMMUNE_RESPONSE, GO_PRODUCTION_OF_MOLECULAR_MEDIATOR_OF_IMMUNE_RESPONSE, GO_B_CELL_ACTIVATION
PTPRC	-7.1949	4.42797e-68	3.23995e-64	1.8866	0.029606	GO_ADAPTIVE_IMMUNE_RESPONSE, GO_T_CELL_ACTIVATION, GO_T_CELL_PROLIFERATION, GO_NATURAL_KILLER_CELL_ACTIVATION, GO_REGULATION_OF_LYMPHOCYTE_ACTIVATION, GO_REGULATION_OF_INFLAMMATORY_RESPONSE, GO_SIDE_OF_MEMBRANE, GO_LEUKOCYTE_PROLIFERATION, GO_POSITIVE_REGULATION_OF_T_CELL_PROLIFERATION, GO_LYMPHOCYTE_MEDIATED_IMMUNITY, GO_LYMPHOCYTE_ACTIVATION_INVOLVED_IN_IMMUNE_RESPONSE, GO_REGULATION_OF_CELL_AC…
CLEC2D	-7.3683	0.00102582	1	3.81	6.9485e-05	GO_SIDE_OF_MEMBRANE, GO_EXTERNAL_SIDE_OF_PLASMA_MEMBRANE
CD69	-9.6607	2.97425e-47	2.16466e-43	4.7456	1.0394e-06	GO_SIDE_OF_MEMBRANE, GO_EXTERNAL_SIDE_OF_PLASMA_MEMBRANE

## Sheet: Neurons (RG) - Schizophrenia
Gene	Trajectory t-statistics	Trajectory p-value	Trajectory FDR q-value	MAGMA's z-statistics	MAGMA's p-value	Gene Sets
NRXN1	18.9931	5.54428e-152	6.31493e-148	4.9611	3.5043e-07	HP_ABNORMALITY_OF_CENTRAL_NERVOUS_SYSTEM_ELECTROPHYSIOLOGY, HP_ABNORMAL_EMOTION_AFFECT_BEHAVIOR, HP_AUTISTIC_BEHAVIOR, HP_ENCEPHALOPATHY, HP_ABNORMAL_NERVOUS_SYSTEM_ELECTROPHYSIOLOGY, HP_ABNORMALITY_OF_ESOPHAGUS_PHYSIOLOGY, HP_GASTROESOPHAGEAL_REFLUX, GO_COGNITION, HP_STEREOTYPY, HP_ABNORMAL_AGGRESSIVE_IMPULSIVE_OR_VIOLENT_BEHAVIOR, GO_NEURON_PROJECTION_GUIDANCE, GO_POSITIVE_REGULATION_OF_NERVOUS…
PPP2R2B	15.3213	2.36815e-101	2.67672e-97	3.0261	0.0012386	HP_IMPAIRMENT_IN_PERSONALITY_FUNCTIONING, HP_UNSTEADY_GAIT, HP_MENTAL_DETERIORATION, HP_CEREBELLAR_ATROPHY, HP_DYSTONIA, HP_ABNORMALITY_OF_EXTRAPYRAMIDAL_MOTOR_FUNCTION, HP_PARKINSONISM, HP_CEREBRAL_CORTICAL_ATROPHY, HP_TREMOR, HP_DYSARTHRIA, GO_PHOSPHATASE_REGULATOR_ACTIVITY, GO_REGULATION_OF_DEPHOSPHORYLATION
GPM6A	12.4237	9.32145e-110	1.0564e-105	5.7214	5.2825e-09	GO_CALCIUM_ION_TRANSMEMBRANE_TRANSPORTER_ACTIVITY, GO_SYNAPTIC_MEMBRANE, GO_SYNAPSE_ORGANIZATION, GO_GLUTAMATERGIC_SYNAPSE, GO_METAL_ION_TRANSMEMBRANE_TRANSPORTER_ACTIVITY, GO_POSITIVE_REGULATION_OF_CELL_PROJECTION_ORGANIZATION, GO_SITE_OF_POLARIZED_GROWTH, GO_REGULATION_OF_SYNAPSE_STRUCTURE_OR_ACTIVITY, GO_CALCIUM_ION_TRANSMEMBRANE_TRANSPORT, GO_NEURON_SPINE, GO_DISTAL_AXON, GO_FILOPODIUM_ASSEMB…
ZEB2	11.8053	1.14568e-169	1.30641e-165	5.3469	4.4726e-08	HP_ABSENT_SPEECH, HP_ABNORMAL_EMOTION_AFFECT_BEHAVIOR, GO_POSITIVE_REGULATION_OF_CELL_DEVELOPMENT, GO_POSITIVE_REGULATION_OF_NEURON_DIFFERENTIATION, GO_REGULATION_OF_AXONOGENESIS, GO_POSITIVE_REGULATION_OF_NERVOUS_SYSTEM_DEVELOPMENT, GO_AXON_DEVELOPMENT, GO_CENTRAL_NERVOUS_SYSTEM_NEURON_DIFFERENTIATION, HP_ESODEVIATION, HP_CONSTIPATION, GO_REGULATION_OF_NEURON_PROJECTION_DEVELOPMENT, GO_REGULATIO…
MAPT	11.5584	5.40071e-205	6.16438e-201	3.4445	0.00028601	HP_ABNORMALITY_OF_CENTRAL_NERVOUS_SYSTEM_ELECTROPHYSIOLOGY, HP_ABNORMAL_EMOTION_AFFECT_BEHAVIOR, HP_AUTISTIC_BEHAVIOR, HP_ABNORMAL_NERVOUS_SYSTEM_ELECTROPHYSIOLOGY, HP_ABNORMALITY_OF_ESOPHAGUS_PHYSIOLOGY, GO_POSITIVE_REGULATION_OF_CELL_DEVELOPMENT, GO_COGNITION, HP_STEREOTYPY, HP_ABNORMAL_AGGRESSIVE_IMPULSIVE_OR_VIOLENT_BEHAVIOR, GO_POSITIVE_REGULATION_OF_NEURON_DIFFERENTIATION, GO_REGULATION_OF_…
MEF2C	11.4337	1.52924e-134	1.73967e-130	4.241	1.1128e-05	HP_AUTISTIC_BEHAVIOR, HP_ENCEPHALOPATHY, GO_POSITIVE_REGULATION_OF_CELL_DEVELOPMENT, HP_EPILEPTIC_ENCEPHALOPATHY, GO_COGNITION, HP_STEREOTYPY, GO_POSITIVE_REGULATION_OF_NEURON_DIFFERENTIATION, GO_POSITIVE_REGULATION_OF_NERVOUS_SYSTEM_DEVELOPMENT, GO_SYNAPSE_ORGANIZATION, GO_DENDRITIC_SPINE_DEVELOPMENT, GO_REGULATION_OF_DENDRITIC_SPINE_DEVELOPMENT, GO_REGULATION_OF_DENDRITE_DEVELOPMENT, GO_REGULAT…
CCDC88A	10.3951	1.07535e-120	1.22127e-116	2.1809	0.014594	HP_ABSENT_SPEECH, HP_ABNORMALITY_OF_CENTRAL_NERVOUS_SYSTEM_ELECTROPHYSIOLOGY, HP_ENCEPHALOPATHY, HP_ABNORMAL_NERVOUS_SYSTEM_ELECTROPHYSIOLOGY, HP_INTERICTAL_EEG_ABNORMALITY, HP_HYPSARRHYTHMIA, GO_REGULATION_OF_NEURON_PROJECTION_DEVELOPMENT, HP_HYPOPLASIA_OF_THE_CORPUS_CALLOSUM, GO_POSITIVE_REGULATION_OF_CELL_PROJECTION_ORGANIZATION, HP_ABNORMALITY_OF_THE_CEREBRAL_CORTEX, HP_OPEN_MOUTH, HP_ABNORMA…
CELF2	10.2252	9.37482e-133	1.06629e-128	2.3319	0.0098526	GO_MRNA_BINDING, GO_REGULATION_OF_MRNA_METABOLIC_PROCESS, GO_MRNA_PROCESSING, GO_REGULATION_OF_SYSTEM_PROCESS, GO_SPLICEOSOMAL_COMPLEX_ASSEMBLY, GO_REGULATION_OF_BLOOD_CIRCULATION, GO_RNA_SPLICING, GO_REGULATION_OF_RNA_SPLICING, GO_HEART_PROCESS, GO_REGULATION_OF_MRNA_SPLICING_VIA_SPLICEOSOME
NEUROD2	9.851	1.40585e-178	1.60352e-174	3.8394	6.1679e-05	HP_POOR_HEAD_CONTROL, HP_ABNORMALITY_OF_CENTRAL_NERVOUS_SYSTEM_ELECTROPHYSIOLOGY, HP_ABNORMAL_EMOTION_AFFECT_BEHAVIOR, HP_AUTISTIC_BEHAVIOR, HP_ENCEPHALOPATHY, HP_ABNORMAL_NERVOUS_SYSTEM_ELECTROPHYSIOLOGY, HP_ABNORMALITY_OF_ESOPHAGUS_PHYSIOLOGY, HP_SELF_INJURIOUS_BEHAVIOR, GO_POSITIVE_REGULATION_OF_CELL_DEVELOPMENT, HP_EPILEPTIC_ENCEPHALOPATHY, GO_COGNITION, HP_DYSKINESIA, HP_ABNORMAL_AGGRESSIVE_…
MYT1L	9.4634	3.63952e-227	4.1567e-223	2.483	0.0065143	HP_ABNORMAL_EMOTION_AFFECT_BEHAVIOR, HP_ABNORMAL_AGGRESSIVE_IMPULSIVE_OR_VIOLENT_BEHAVIOR, HP_AGGRESSIVE_BEHAVIOR, GO_CELL_FATE_COMMITMENT
SPTAN1	9.388	6.77248e-156	7.71724e-152	1.8251	0.033995	HP_ABNORMALITY_OF_CENTRAL_NERVOUS_SYSTEM_ELECTROPHYSIOLOGY, HP_ENCEPHALOPATHY, HP_ABNORMAL_NERVOUS_SYSTEM_ELECTROPHYSIOLOGY, HP_EPILEPTIC_ENCEPHALOPATHY, GO_NEURON_PROJECTION_GUIDANCE, GO_AXON_DEVELOPMENT, HP_INTERICTAL_EEG_ABNORMALITY, HP_HYPSARRHYTHMIA, HP_DEVELOPMENTAL_REGRESSION, HP_HYPOPLASIA_OF_THE_CORPUS_CALLOSUM, HP_PROGRESSIVE_MICROCEPHALY, HP_ABNORMAL_MYELINATION, HP_CEREBELLAR_ATROPHY,…
DST	9.3291	4.16676e-81	4.68052e-77	5.2122	9.3287e-08	HP_ABNORMALITY_OF_THE_CHIN, HP_OPEN_MOUTH, HP_ABNORMALITY_OF_MOUTH_SHAPE, GO_PROTEIN_C_TERMINUS_BINDING, HP_ABNORMAL_HAND_MORPHOLOGY, GO_CELL_JUNCTION_ASSEMBLY, GO_AXONAL_TRANSPORT, GO_AXO_DENDRITIC_TRANSPORT, GO_CYTOPLASMIC_REGION, HP_ABNORMALITY_OF_THE_NAIL, HP_POSITIONAL_FOOT_DEFORMITY, GO_AXON_CYTOPLASM, GO_NEURON_PROJECTION_CYTOPLASM, HP_ABNORMALITY_OF_PELVIC_GIRDLE_BONE_MORPHOLOGY
KIFAP3	9.2874	1.15203e-88	1.29765e-84	2.0326	0.021048	GO_VESICLE_LOCALIZATION, GO_CYTOPLASMIC_REGION, GO_PHOSPHATASE_BINDING
RTN4	9.2459	1.87283e-108	2.12173e-104	2.8113	0.0024673	GO_REGULATION_OF_AXONOGENESIS, GO_AXON_DEVELOPMENT, GO_REGULATION_OF_NEURON_PROJECTION_DEVELOPMENT, GO_REGULATION_OF_CELL_MORPHOGENESIS_INVOLVED_IN_DIFFERENTIATION, GO_DEVELOPMENTAL_GROWTH_INVOLVED_IN_MORPHOGENESIS, GO_REGULATION_OF_DEVELOPMENTAL_GROWTH, GO_REGULATION_OF_CELL_SIZE, GO_REGULATION_OF_EXTENT_OF_CELL_GROWTH, GO_NEURON_TO_NEURON_SYNAPSE, GO_DEVELOPMENTAL_CELL_GROWTH, GO_REGULATION_OF_…
LRP1	9.019	1.08476e-62	1.20386e-58	4.404	5.3145e-06	GO_DISTAL_AXON, HP_ABNORMAL_EYEBROW_MORPHOLOGY, GO_POSITIVE_REGULATION_OF_CELLULAR_PROTEIN_LOCALIZATION, GO_POSITIVE_REGULATION_OF_AXONOGENESIS, GO_REGULATION_OF_ANATOMICAL_STRUCTURE_SIZE, GO_CELL_JUNCTION_ASSEMBLY, GO_PROTEIN_LOCALIZATION_TO_CELL_PERIPHERY, GO_CLATHRIN_BINDING, GO_PEPTIDE_HORMONE_SECRETION, GO_HORMONE_TRANSPORT
XPR1	8.8953	1.86006e-276	2.12531e-272	3.9003	4.8035e-05	HP_IMPAIRMENT_IN_PERSONALITY_FUNCTIONING, HP_VASCULAR_SKIN_ABNORMALITY, HP_CHOREA, HP_CHOREOATHETOSIS, HP_MENTAL_DETERIORATION, HP_ABNORMALITY_OF_EXTRAPYRAMIDAL_MOTOR_FUNCTION, HP_PARKINSONISM, HP_DYSARTHRIA, HP_ABNORMALITY_OF_NEURONAL_MIGRATION
PTPRS	8.6422	1.30855e-111	1.48363e-107	2.0833	0.018613	GO_REGULATION_OF_AXONOGENESIS, GO_AXON_DEVELOPMENT, GO_SYNAPTIC_MEMBRANE, GO_SYNAPSE_ORGANIZATION, GO_POSTSYNAPTIC_MEMBRANE, GO_GLUTAMATERGIC_SYNAPSE, GO_DENDRITIC_SPINE_DEVELOPMENT, GO_REGULATION_OF_DENDRITIC_SPINE_DEVELOPMENT, GO_REGULATION_OF_DENDRITE_DEVELOPMENT, GO_REGULATION_OF_TRANS_SYNAPTIC_SIGNALING, GO_DENDRITE_DEVELOPMENT, GO_REGULATION_OF_NEURON_PROJECTION_DEVELOPMENT, GO_REGULATION_O…
SRPK2	8.6373	1.05814e-59	1.16956e-55	5.8203	2.938e-09	GO_REGULATION_OF_MRNA_METABOLIC_PROCESS, GO_MRNA_PROCESSING, GO_SPLICEOSOMAL_COMPLEX_ASSEMBLY, GO_RNA_SPLICING, GO_REGULATION_OF_RNA_SPLICING, GO_PEPTIDYL_SERINE_MODIFICATION, GO_POSITIVE_REGULATION_OF_CELL_CYCLE, GO_REGULATION_OF_MRNA_SPLICING_VIA_SPLICEOSOME
SPTBN1	8.4183	2.09789e-89	2.36369e-85	3.2175	0.00064658	GO_NEURON_PROJECTION_GUIDANCE, GO_AXON_DEVELOPMENT, GO_GLUTAMATERGIC_SYNAPSE, GO_NEURON_TO_NEURON_SYNAPSE, GO_POSITIVE_REGULATION_OF_CELLULAR_PROTEIN_LOCALIZATION, GO_REGULATION_OF_CELLULAR_COMPONENT_SIZE, GO_REGULATION_OF_ANATOMICAL_STRUCTURE_SIZE, GO_MAIN_AXON, GO_REGULATION_OF_ACTIN_FILAMENT_BASED_PROCESS, GO_PROTEIN_LOCALIZATION_TO_CELL_PERIPHERY
QKI	8.4084	2.14048e-93	2.41532e-89	3.8402	6.1458e-05	GO_MRNA_BINDING, GO_REGULATION_OF_MRNA_METABOLIC_PROCESS, GO_MRNA_PROCESSING, GO_RNA_SPLICING, GO_REGULATION_OF_RNA_SPLICING, GO_REGULATION_OF_MRNA_SPLICING_VIA_SPLICEOSOME
NFIA	8.4029	5.1204e-154	5.83316e-150	2.1146	0.017231	GO_SYNAPSE_ORGANIZATION, HP_HYPOPLASIA_OF_THE_CORPUS_CALLOSUM, HP_VASCULAR_SKIN_ABNORMALITY, GO_DEVELOPMENTAL_MATURATION, HP_CUTIS_MARMORATA, HP_ABNORMALITY_OF_THE_CHIN, HP_ABNORMALITY_OF_MOUTH_SIZE, HP_SPORADIC, GO_DNA_BINDING_TRANSCRIPTION_ACTIVATOR_ACTIVITY, HP_NARROW_MOUTH, HP_HERNIA, HP_AGENESIS_OF_CORPUS_CALLOSUM
ADGRB3	8.3043	1.52053e-56	1.67365e-52	5.0207	2.5744e-07	GO_COGNITION, GO_SYNAPSE_ORGANIZATION, GO_REGULATION_OF_DENDRITE_DEVELOPMENT, GO_REGULATION_OF_SYNAPSE_STRUCTURE_OR_ACTIVITY, GO_CELL_JUNCTION_ASSEMBLY, GO_DENDRITE_MORPHOGENESIS
SCN3A	8.2995	9.18837e-50	1.00135e-45	2.8614	0.0021088	HP_POOR_HEAD_CONTROL, HP_ABSENT_SPEECH, HP_ABNORMALITY_OF_CENTRAL_NERVOUS_SYSTEM_ELECTROPHYSIOLOGY, HP_AUTISTIC_BEHAVIOR, HP_ENCEPHALOPATHY, HP_ABNORMAL_NERVOUS_SYSTEM_ELECTROPHYSIOLOGY, HP_ABNORMALITY_OF_ESOPHAGUS_PHYSIOLOGY, GO_TRANSMISSION_OF_NERVE_IMPULSE, GO_VOLTAGE_GATED_ION_CHANNEL_ACTIVITY, HP_GASTROESOPHAGEAL_REFLUX, HP_EPILEPTIC_ENCEPHALOPATHY, HP_DYSKINESIA, GO_MULTICELLULAR_ORGANISMAL…
TIMP2	8.1718	8.76449e-48	9.51824e-44	3.2443	0.00058862	GO_DISTAL_AXON
RAB3GAP2	8.0956	3.40649e-66	3.79108e-62	2.532	0.005671	HP_ABNORMALITY_OF_THE_CEREBRAL_CORTEX, HP_ABNORMALITY_OF_THE_NASAL_TIP, HP_POSTNATAL_GROWTH_RETARDATION, HP_EPICANTHUS, HP_SHORT_PHILTRUM, HP_DEPRESSED_NASAL_BRIDGE, HP_DOWNSLANTED_PALPEBRAL_FISSURES, HP_EXTERNAL_GENITAL_HYPOPLASIA, HP_CEREBRAL_CORTICAL_ATROPHY, HP_WIDE_NASAL_BRIDGE, HP_ABNORMALITY_OF_THE_FEMALE_GENITALIA, HP_TREMOR, HP_APLASIA_HYPOPLASIA_INVOLVING_BONES_OF_THE_UPPER_LIMBS, HP_MI…
NRCAM	7.9928	2.22213e-117	2.52257e-113	2.91	0.001807	GO_POSITIVE_REGULATION_OF_CELL_DEVELOPMENT, GO_TRANSMISSION_OF_NERVE_IMPULSE, GO_NEURON_PROJECTION_GUIDANCE, GO_POSITIVE_REGULATION_OF_NEURON_DIFFERENTIATION, GO_REGULATION_OF_AXONOGENESIS, GO_POSITIVE_REGULATION_OF_NERVOUS_SYSTEM_DEVELOPMENT, GO_AXON_DEVELOPMENT, GO_MULTICELLULAR_ORGANISMAL_SIGNALING, GO_SYNAPTIC_MEMBRANE, GO_SYNAPSE_ORGANIZATION, GO_POSTSYNAPTIC_MEMBRANE, GO_GLUTAMATERGIC_SYNAP…
PTPRD	7.9041	2.68597e-132	3.05422e-128	2.7767	0.0027456	GO_POSITIVE_REGULATION_OF_CELL_DEVELOPMENT, GO_POSITIVE_REGULATION_OF_NEURON_DIFFERENTIATION, GO_POSITIVE_REGULATION_OF_NERVOUS_SYSTEM_DEVELOPMENT, GO_SYNAPSE_ORGANIZATION, GO_GLUTAMATERGIC_SYNAPSE, GO_REGULATION_OF_DENDRITE_DEVELOPMENT, GO_DENDRITE_DEVELOPMENT, GO_REGULATION_OF_NEURON_PROJECTION_DEVELOPMENT, GO_REGULATION_OF_CELL_MORPHOGENESIS_INVOLVED_IN_DIFFERENTIATION, GO_REGULATION_OF_POSTSY…
THRA	7.8796	1.29224e-112	1.46553e-108	2.2318	0.012814	GO_COGNITION, HP_CONSTIPATION, GO_REGULATION_OF_SYSTEM_PROCESS, GO_REGULATION_OF_BLOOD_CIRCULATION, GO_HOMEOSTASIS_OF_NUMBER_OF_CELLS, GO_ERYTHROCYTE_HOMEOSTASIS, GO_DNA_TEMPLATED_TRANSCRIPTION_INITIATION, HP_ABNORMALITY_OF_SKELETAL_MATURATION, GO_HEART_PROCESS, HP_ABNORMALITY_OF_THE_VOICE, HP_HERNIA, HP_ABNORMALITY_OF_PELVIC_GIRDLE_BONE_MORPHOLOGY
TTYH3	7.8077	3.14783e-62	3.49189e-58	3.8621	5.6214e-05	GO_GATED_CHANNEL_ACTIVITY, GO_PASSIVE_TRANSMEMBRANE_TRANSPORTER_ACTIVITY
SNCA	7.7095	3.97425e-129	4.51714e-125	2.5698	0.0050879	HP_ABNORMAL_EMOTION_AFFECT_BEHAVIOR, HP_AUTISTIC_BEHAVIOR, HP_ABNORMALITY_OF_ESOPHAGUS_PHYSIOLOGY, HP_DYSKINESIA, GO_SYNAPSE_ORGANIZATION, HP_IMPAIRMENT_IN_PERSONALITY_FUNCTIONING, HP_DISINHIBITION, GO_REGULATION_OF_TRANS_SYNAPTIC_SIGNALING, HP_CONSTIPATION, HP_SHORT_ATTENTION_SPAN, GO_SITE_OF_POLARIZED_GROWTH, GO_REGULATION_OF_SYNAPSE_STRUCTURE_OR_ACTIVITY, GO_CALCIUM_ION_TRANSMEMBRANE_TRANSPORT…
EPHA5	7.6017	2.9197e-180	3.3305e-176	3.9935	3.2552e-05	GO_NEURON_PROJECTION_GUIDANCE, GO_AXON_DEVELOPMENT, GO_EPHRIN_RECEPTOR_SIGNALING_PATHWAY, GO_HIPPOCAMPUS_DEVELOPMENT, GO_FOREBRAIN_DEVELOPMENT, GO_REGULATION_OF_ACTIN_FILAMENT_BASED_PROCESS, GO_TELENCEPHALON_DEVELOPMENT, GO_LIMBIC_SYSTEM_DEVELOPMENT, GO_PEPTIDE_HORMONE_SECRETION, GO_HORMONE_TRANSPORT
RBFOX1	7.5269	2.83779e-125	3.22345e-121	7.9443	9.7612e-16	GO_MRNA_BINDING, GO_REGULATION_OF_MRNA_METABOLIC_PROCESS, GO_PROTEIN_C_TERMINUS_BINDING, GO_RIBONUCLEOPROTEIN_GRANULE, GO_MRNA_PROCESSING, GO_RNA_SPLICING, GO_REGULATION_OF_RNA_SPLICING, GO_REGULATION_OF_MRNA_SPLICING_VIA_SPLICEOSOME
LRRTM4	7.5193	4.47607e-39	4.75582e-35	2.0972	0.01799	GO_SYNAPTIC_MEMBRANE, GO_POSTSYNAPTIC_MEMBRANE
SEMA3A	7.4783	2.38635e-54	2.61878e-50	3.72	9.9603e-05	GO_POSITIVE_REGULATION_OF_CELL_DEVELOPMENT, GO_NEURON_PROJECTION_GUIDANCE, GO_REGULATION_OF_AXONOGENESIS, GO_POSITIVE_REGULATION_OF_NERVOUS_SYSTEM_DEVELOPMENT, GO_AXON_DEVELOPMENT, GO_CENTRAL_NERVOUS_SYSTEM_NEURON_DIFFERENTIATION, GO_DENDRITE_DEVELOPMENT, GO_REGULATION_OF_NEURON_PROJECTION_DEVELOPMENT, GO_REGULATION_OF_CELL_MORPHOGENESIS_INVOLVED_IN_DIFFERENTIATION, GO_DEVELOPMENTAL_GROWTH_INVOLV…
SEZ6	7.4772	1.2942e-135	1.47242e-131	1.8943	0.029092	GO_SYNAPSE_ORGANIZATION, GO_REGULATION_OF_DENDRITE_DEVELOPMENT, GO_DENDRITE_DEVELOPMENT, GO_REGULATION_OF_NEURON_PROJECTION_DEVELOPMENT, GO_DEVELOPMENTAL_MATURATION, GO_NEURON_SPINE, GO_LOCOMOTORY_BEHAVIOR, GO_REGULATION_OF_MEMBRANE_POTENTIAL, GO_ADULT_BEHAVIOR, GO_METENCEPHALON_DEVELOPMENT, GO_HINDBRAIN_DEVELOPMENT
CDK5R1	7.4371	1.99865e-132	2.27287e-128	4.8352	6.6521e-07	GO_NEURON_PROJECTION_GUIDANCE, GO_REGULATION_OF_AXONOGENESIS, GO_AXON_DEVELOPMENT, GO_SYNAPSE_ORGANIZATION, GO_DENDRITIC_SPINE_DEVELOPMENT, GO_REGULATION_OF_DENDRITIC_SPINE_DEVELOPMENT, GO_REGULATION_OF_DENDRITE_DEVELOPMENT, GO_DENDRITE_DEVELOPMENT, GO_REGULATION_OF_NEURON_PROJECTION_DEVELOPMENT, GO_REGULATION_OF_CELL_MORPHOGENESIS_INVOLVED_IN_DIFFERENTIATION, GO_REGULATION_OF_POSTSYNAPSE_ORGANIZ…
FEZ1	7.3444	3.39181e-63	3.76694e-59	3.0761	0.0010486	GO_POSITIVE_REGULATION_OF_CELL_DEVELOPMENT, GO_NEURON_PROJECTION_GUIDANCE, GO_POSITIVE_REGULATION_OF_NEURON_DIFFERENTIATION, GO_POSITIVE_REGULATION_OF_NERVOUS_SYSTEM_DEVELOPMENT, GO_AXON_DEVELOPMENT, GO_REGULATION_OF_NEURON_PROJECTION_DEVELOPMENT, GO_POSITIVE_REGULATION_OF_CELL_PROJECTION_ORGANIZATION, GO_SITE_OF_POLARIZED_GROWTH, GO_DISTAL_AXON, GO_POSITIVE_REGULATION_OF_NEURON_PROJECTION_DEVELO…
BASP1	7.242	3.27107e-105	3.70219e-101	2.8862	0.0019496	GO_SITE_OF_POLARIZED_GROWTH, GO_DISTAL_AXON, GO_REGULATION_OF_DEVELOPMENTAL_GROWTH, GO_POSITIVE_REGULATION_OF_GROWTH, GO_POSITIVE_REGULATION_OF_DEVELOPMENTAL_GROWTH, GO_HEART_DEVELOPMENT, GO_TRANSCRIPTION_COREGULATOR_ACTIVITY, GO_SEGMENTATION
APBA1	7.2382	2.15121e-48	2.33965e-44	2.9818	0.0014326	GO_SYNAPTIC_MEMBRANE, GO_GLUTAMATERGIC_SYNAPSE, GO_REGULATION_OF_TRANS_SYNAPTIC_SIGNALING, GO_NEURON_SPINE, GO_LOCOMOTORY_BEHAVIOR, GO_PRESYNAPTIC_MEMBRANE, GO_PRESYNAPSE, GO_IN_UTERO_EMBRYONIC_DEVELOPMENT, GO_AXO_DENDRITIC_TRANSPORT, GO_MULTICELLULAR_ORGANISM_GROWTH
KIF21B	7.223	6.69341e-110	7.58699e-106	4.2339	1.1484e-05	GO_SITE_OF_POLARIZED_GROWTH, GO_DISTAL_AXON
SEPT3	7.1649	9.15195e-115	1.03838e-110	6.3623	9.9354e-11	GO_PRESYNAPSE
CAMKV	7.1293	1.6189e-228	1.84911e-224	3.0144	0.0012875	GO_SYNAPSE_ORGANIZATION, GO_GLUTAMATERGIC_SYNAPSE, GO_REGULATION_OF_SYNAPSE_STRUCTURE_OR_ACTIVITY, GO_PEPTIDYL_SERINE_MODIFICATION
BMPR2	7.091	8.44443e-86	9.50337e-82	3.0171	0.0012762	GO_POSITIVE_REGULATION_OF_CELL_DEVELOPMENT, GO_NEURON_PROJECTION_GUIDANCE, GO_POSITIVE_REGULATION_OF_NEURON_DIFFERENTIATION, GO_REGULATION_OF_AXONOGENESIS, GO_POSITIVE_REGULATION_OF_NERVOUS_SYSTEM_DEVELOPMENT, GO_AXON_DEVELOPMENT, GO_REGULATION_OF_NEURON_PROJECTION_DEVELOPMENT, GO_REGULATION_OF_CELL_MORPHOGENESIS_INVOLVED_IN_DIFFERENTIATION, HP_VASCULAR_SKIN_ABNORMALITY, GO_POSITIVE_REGULATION_OF…
GNAO1	6.9833	8.22004e-88	9.25577e-84	2.3085	0.010487	HP_POOR_HEAD_CONTROL, HP_ABSENT_SPEECH, HP_ABNORMALITY_OF_CENTRAL_NERVOUS_SYSTEM_ELECTROPHYSIOLOGY, HP_ABNORMAL_EMOTION_AFFECT_BEHAVIOR, HP_AUTISTIC_BEHAVIOR, HP_ENCEPHALOPATHY, HP_ABNORMAL_NERVOUS_SYSTEM_ELECTROPHYSIOLOGY, HP_ABNORMALITY_OF_ESOPHAGUS_PHYSIOLOGY, HP_SELF_INJURIOUS_BEHAVIOR, HP_EPILEPTIC_ENCEPHALOPATHY, HP_DYSKINESIA, HP_ABNORMAL_AGGRESSIVE_IMPULSIVE_OR_VIOLENT_BEHAVIOR, HP_INTERI…
SNAP25	6.956	8.76641e-110	9.93585e-106	2.7034	0.0034316	HP_POOR_HEAD_CONTROL, HP_ABNORMALITY_OF_CENTRAL_NERVOUS_SYSTEM_ELECTROPHYSIOLOGY, HP_ABNORMAL_NERVOUS_SYSTEM_ELECTROPHYSIOLOGY, GO_VOLTAGE_GATED_CATION_CHANNEL_ACTIVITY, HP_ABNORMALITY_OF_ESOPHAGUS_PHYSIOLOGY, GO_VOLTAGE_GATED_ION_CHANNEL_ACTIVITY, HP_GASTROESOPHAGEAL_REFLUX, GO_COGNITION, HP_ESODEVIATION, GO_SYNAPTIC_MEMBRANE, HP_INTERICTAL_EEG_ABNORMALITY, GO_GLUTAMATERGIC_SYNAPSE, GO_REGULATIO…
ABHD6	6.8504	2.15763e-34	2.25515e-30	1.8838	0.029793	GO_INTRINSIC_COMPONENT_OF_POSTSYNAPTIC_MEMBRANE
NEGR1	6.8324	1.98673e-44	2.14507e-40	3.7975	7.3091e-05	GO_POSITIVE_REGULATION_OF_CELL_DEVELOPMENT, GO_POSITIVE_REGULATION_OF_NEURON_DIFFERENTIATION, GO_POSITIVE_REGULATION_OF_NERVOUS_SYSTEM_DEVELOPMENT, GO_REGULATION_OF_NEURON_PROJECTION_DEVELOPMENT, GO_POSITIVE_REGULATION_OF_CELL_PROJECTION_ORGANIZATION, GO_LOCOMOTORY_BEHAVIOR, GO_POSITIVE_REGULATION_OF_NEURON_PROJECTION_DEVELOPMENT
NCAM2	6.6659	4.27609e-55	4.69514e-51	2.172	0.014928	GO_AXON_DEVELOPMENT, GO_NEURON_RECOGNITION, GO_CELL_RECOGNITION
MARK1	6.5006	4.59025e-58	5.06442e-54	2.326	0.010009	GO_REGULATION_OF_DENDRITE_DEVELOPMENT, GO_DENDRITE_DEVELOPMENT, GO_REGULATION_OF_NEURON_PROJECTION_DEVELOPMENT, GO_NEURON_MIGRATION, GO_PEPTIDYL_SERINE_MODIFICATION
SCN2A	6.4751	2.28648e-103	2.58669e-99	1.6643	0.048023	HP_POOR_HEAD_CONTROL, HP_ABNORMALITY_OF_CENTRAL_NERVOUS_SYSTEM_ELECTROPHYSIOLOGY, HP_ABNORMAL_EMOTION_AFFECT_BEHAVIOR, HP_AUTISTIC_BEHAVIOR, HP_ENCEPHALOPATHY, HP_ABNORMAL_NERVOUS_SYSTEM_ELECTROPHYSIOLOGY, HP_SELF_INJURIOUS_BEHAVIOR, GO_TRANSMISSION_OF_NERVE_IMPULSE, GO_VOLTAGE_GATED_ION_CHANNEL_ACTIVITY, HP_EPILEPTIC_ENCEPHALOPATHY, GO_COGNITION, HP_DYSKINESIA, HP_ABNORMAL_AGGRESSIVE_IMPULSIVE_O…
SNAP91	6.4392	2.73386e-69	3.0488e-65	6.732	8.37e-12	GO_SYNAPTIC_MEMBRANE, GO_SYNAPTIC_VESICLE_LOCALIZATION, GO_PRESYNAPTIC_MEMBRANE, GO_PRESYNAPSE, GO_VESICLE_LOCALIZATION, GO_CLATHRIN_BINDING
TNRC6B	6.1086	6.40247e-48	6.95629e-44	2.6657	0.0038409	GO_REGULATION_OF_MRNA_METABOLIC_PROCESS, GO_RIBONUCLEOPROTEIN_GRANULE, GO_REGULATION_OF_MRNA_CATABOLIC_PROCESS, GO_RNA_CATABOLIC_PROCESS, GO_POSITIVE_REGULATION_OF_MRNA_METABOLIC_PROCESS
PJA2	6.0446	1.35502e-80	1.52169e-76	2.8748	0.0020211	GO_COGNITION, GO_NEURON_TO_NEURON_SYNAPSE
PPP1R9A	5.9387	1.03329e-34	1.08165e-30	1.7127	0.043386	GO_POSITIVE_REGULATION_OF_SYNAPTIC_TRANSMISSION, GO_PHOSPHATASE_BINDING, GO_LONG_TERM_SYNAPTIC_POTENTIATION
NFIX	5.844	2.91322e-85	3.27796e-81	2.0659	0.01942	HP_ABSENT_SPEECH, HP_ABNORMAL_EMOTION_AFFECT_BEHAVIOR, HP_ABNORMALITY_OF_ESOPHAGUS_PHYSIOLOGY, HP_SELF_INJURIOUS_BEHAVIOR, HP_GASTROESOPHAGEAL_REFLUX, HP_ABNORMAL_AGGRESSIVE_IMPULSIVE_OR_VIOLENT_BEHAVIOR, HP_IMPAIRMENT_IN_PERSONALITY_FUNCTIONING, HP_INFECTION_RELATED_SEIZURE, HP_CONSTIPATION, HP_MOTOR_DELAY, HP_HYPOPLASIA_OF_THE_CORPUS_CALLOSUM, HP_VASCULAR_SKIN_ABNORMALITY, HP_ABNORMALITY_OF_THE…
SCN9A	5.8157	7.81254e-42	8.37661e-38	3.5859	0.00016795	HP_ABNORMALITY_OF_CENTRAL_NERVOUS_SYSTEM_ELECTROPHYSIOLOGY, HP_AUTISTIC_BEHAVIOR, HP_ABNORMAL_NERVOUS_SYSTEM_ELECTROPHYSIOLOGY, HP_ABNORMALITY_OF_ESOPHAGUS_PHYSIOLOGY, GO_TRANSMISSION_OF_NERVE_IMPULSE, GO_VOLTAGE_GATED_ION_CHANNEL_ACTIVITY, HP_GASTROESOPHAGEAL_REFLUX, GO_MULTICELLULAR_ORGANISMAL_SIGNALING, HP_IMPAIRMENT_IN_PERSONALITY_FUNCTIONING, HP_INTERICTAL_EEG_ABNORMALITY, HP_INFECTION_RELAT…
KIF1B	5.7998	6.07852e-98	6.86629e-94	2.0293	0.021215	HP_ABNORMAL_NERVOUS_SYSTEM_ELECTROPHYSIOLOGY, HP_IMPAIRMENT_IN_PERSONALITY_FUNCTIONING, HP_ABNORMAL_MYELINATION, HP_SPORADIC, HP_TREMOR, GO_PRESYNAPSE, GO_AXONAL_TRANSPORT, GO_VESICLE_LOCALIZATION, HP_APLASIA_HYPOPLASIA_AFFECTING_THE_EYE, GO_AXO_DENDRITIC_TRANSPORT, GO_CYTOPLASMIC_REGION, GO_PROTEIN_LOCALIZATION_TO_CELL_PERIPHERY, HP_MYOCLONUS, GO_AXON_CYTOPLASM, GO_NEURON_PROJECTION_CYTOPLASM, H…
ANK3	5.6427	2.48945e-147	2.83449e-143	4.9447	3.8137e-07	HP_ABNORMAL_EMOTION_AFFECT_BEHAVIOR, HP_AUTISTIC_BEHAVIOR, GO_TRANSMISSION_OF_NERVE_IMPULSE, HP_ABNORMAL_AGGRESSIVE_IMPULSIVE_OR_VIOLENT_BEHAVIOR, GO_AXON_DEVELOPMENT, GO_MULTICELLULAR_ORGANISMAL_SIGNALING, GO_SYNAPTIC_MEMBRANE, GO_SYNAPSE_ORGANIZATION, GO_POSTSYNAPTIC_MEMBRANE, HP_AGGRESSIVE_BEHAVIOR, HP_HYPERACTIVITY, GO_ACTION_POTENTIAL, GO_MEMBRANE_DEPOLARIZATION, GO_REGULATION_OF_MEMBRANE_PO…
SV2A	5.6009	9.0317e-77	1.01245e-72	1.9226	0.027265	GO_GLUTAMATERGIC_SYNAPSE, GO_PRESYNAPSE, GO_GABA_ERGIC_SYNAPSE
GABBR2	5.5752	7.59323e-76	8.5067e-72	6.0632	6.6701e-10	HP_POOR_HEAD_CONTROL, HP_ABSENT_SPEECH, HP_ABNORMALITY_OF_CENTRAL_NERVOUS_SYSTEM_ELECTROPHYSIOLOGY, HP_ABNORMAL_EMOTION_AFFECT_BEHAVIOR, HP_ENCEPHALOPATHY, HP_ABNORMAL_NERVOUS_SYSTEM_ELECTROPHYSIOLOGY, HP_ABNORMALITY_OF_ESOPHAGUS_PHYSIOLOGY, HP_SELF_INJURIOUS_BEHAVIOR, HP_GASTROESOPHAGEAL_REFLUX, HP_EPILEPTIC_ENCEPHALOPATHY, HP_ABNORMAL_AGGRESSIVE_IMPULSIVE_OR_VIOLENT_BEHAVIOR, GO_SYNAPTIC_MEMBRA…
DLG2	5.5314	2.05717e-48	2.23758e-44	2.8392	0.0022615	GO_SYNAPTIC_MEMBRANE, GO_SYNAPSE_ORGANIZATION, GO_POSTSYNAPTIC_MEMBRANE, GO_GLUTAMATERGIC_SYNAPSE, GO_PROTEIN_LOCALIZATION_TO_SYNAPSE, GO_PROTEIN_LOCALIZATION_TO_CELL_JUNCTION, GO_POSTSYNAPSE_ORGANIZATION, GO_NEURON_TO_NEURON_SYNAPSE, GO_POSTSYNAPTIC_SPECIALIZATION_MEMBRANE, GO_PERIKARYON, GO_POSTSYNAPTIC_DENSITY_MEMBRANE, GO_POTASSIUM_CHANNEL_COMPLEX, GO_MAIN_AXON, GO_AXONAL_TRANSPORT, GO_REGULA…
DDX25	5.528	4.31125e-31	4.43757e-27	1.8805	0.030021	GO_RIBONUCLEOPROTEIN_GRANULE
NCS1	5.4958	3.27669e-40	3.49262e-36	2.5833	0.0048935	GO_CALCIUM_ION_TRANSMEMBRANE_TRANSPORTER_ACTIVITY, GO_VOLTAGE_GATED_CATION_CHANNEL_ACTIVITY, GO_VOLTAGE_GATED_ION_CHANNEL_ACTIVITY, GO_GLUTAMATERGIC_SYNAPSE, GO_REGULATION_OF_TRANS_SYNAPTIC_SIGNALING, GO_METAL_ION_TRANSMEMBRANE_TRANSPORTER_ACTIVITY, GO_REGULATION_OF_NEURON_PROJECTION_DEVELOPMENT, GO_CALCIUM_ION_TRANSMEMBRANE_TRANSPORT, GO_DISTAL_AXON, GO_GATED_CHANNEL_ACTIVITY, GO_NEURON_TO_NEURO…
CTTNBP2	5.4469	1.18421e-144	1.34798e-140	2.8689	0.0020594	GO_SYNAPSE_ORGANIZATION, GO_GLUTAMATERGIC_SYNAPSE, GO_REGULATION_OF_SYNAPSE_STRUCTURE_OR_ACTIVITY, GO_NEURON_SPINE, GO_PRESYNAPSE
SCAMP1	5.4184	5.27047e-50	5.74534e-46	2.9347	0.0016693	GO_PRESYNAPSE
MAP1A	5.4011	3.9671e-44	4.28169e-40	4.9638	3.4562e-07	GO_COGNITION, GO_AXON_DEVELOPMENT, GO_REGULATION_OF_TRANS_SYNAPTIC_SIGNALING, GO_DENDRITE_DEVELOPMENT, GO_PROTEIN_LOCALIZATION_TO_SYNAPSE, GO_LEARNING, GO_PROTEIN_LOCALIZATION_TO_CELL_JUNCTION, GO_REGULATION_OF_SYNAPTIC_PLASTICITY, GO_POSITIVE_REGULATION_OF_CELLULAR_PROTEIN_LOCALIZATION, GO_MAIN_AXON, GO_NEURON_PROJECTION_ORGANIZATION, GO_AXONAL_TRANSPORT, GO_AXO_DENDRITIC_TRANSPORT, GO_CYTOPLASM…
PTEN	5.3014	2.62814e-52	2.87571e-48	2.49	0.0063869	HP_AUTISTIC_BEHAVIOR, GO_POSITIVE_REGULATION_OF_CELL_DEVELOPMENT, GO_COGNITION, GO_POSITIVE_REGULATION_OF_NEURON_DIFFERENTIATION, GO_REGULATION_OF_AXONOGENESIS, GO_POSITIVE_REGULATION_OF_NERVOUS_SYSTEM_DEVELOPMENT, GO_AXON_DEVELOPMENT, GO_CENTRAL_NERVOUS_SYSTEM_NEURON_DIFFERENTIATION, GO_SYNAPTIC_MEMBRANE, GO_SYNAPSE_ORGANIZATION, GO_POSTSYNAPTIC_MEMBRANE, GO_DENDRITIC_SPINE_DEVELOPMENT, GO_REGUL…
DOCK4	5.2948	2.60213e-72	2.90997e-68	2.8661	0.0020781	GO_REGULATION_OF_SYSTEM_PROCESS, GO_REGULATION_OF_BLOOD_CIRCULATION, GO_REGULATION_OF_ANATOMICAL_STRUCTURE_SIZE
CLASP2	5.226	4.41087e-105	4.99178e-101	2.7693	0.0028087	GO_POSITIVE_REGULATION_OF_EXOCYTOSIS, GO_CELL_JUNCTION_ASSEMBLY, GO_REGULATION_OF_ACTIN_FILAMENT_BASED_PROCESS, GO_VESICLE_LOCALIZATION, GO_CYTOPLASMIC_REGION, GO_PROTEIN_LOCALIZATION_TO_CELL_PERIPHERY
NCOA6	5.1798	9.5816e-60	1.05934e-55	2.2984	0.010769	GO_HEART_DEVELOPMENT, GO_DNA_TEMPLATED_TRANSCRIPTION_INITIATION, GO_NUCLEAR_RECEPTOR_BINDING, GO_TRANSCRIPTION_COREGULATOR_ACTIVITY
NCAM1	5.1198	2.69637e-136	3.06793e-132	3.7257	9.7388e-05	GO_NEURON_PROJECTION_GUIDANCE, GO_AXON_DEVELOPMENT
JMJD1C	5.0762	5.54419e-43	5.96776e-39	2.2949	0.01087	HP_AUTISTIC_BEHAVIOR, HP_ABNORMALITY_OF_ESOPHAGUS_PHYSIOLOGY, HP_GASTROESOPHAGEAL_REFLUX, HP_IMPAIRMENT_IN_PERSONALITY_FUNCTIONING, HP_CONSTIPATION, HP_SHORT_ATTENTION_SPAN, HP_VASCULAR_SKIN_ABNORMALITY, HP_HYPERACTIVITY, HP_ABNORMALITY_OF_THE_NASAL_TIP, HP_AUTISM, HP_ABNORMALITY_OF_MOUTH_SIZE, HP_EPICANTHUS, HP_SHORT_PHILTRUM, HP_ABNORMAL_INTERNAL_GENITALIA, HP_DOWNSLANTED_PALPEBRAL_FISSURES, HP…
GLG1	4.9374	9.98881e-57	1.09977e-52	4.8973	4.8577e-07	GO_CHONDROCYTE_DIFFERENTIATION
SREBF2	4.8995	2.03829e-41	2.18179e-37	6.0133	9.0886e-10	GO_PROTEIN_C_TERMINUS_BINDING, GO_POSITIVE_REGULATION_OF_CELLULAR_PROTEIN_LOCALIZATION, GO_REGULATION_OF_INTRACELLULAR_PROTEIN_TRANSPORT, GO_PROTEIN_TARGETING
EEF1A2	4.8716	6.49672e-31	6.67798e-27	3.5481	0.00019399	HP_POOR_HEAD_CONTROL, HP_ABSENT_SPEECH, HP_ABNORMALITY_OF_CENTRAL_NERVOUS_SYSTEM_ELECTROPHYSIOLOGY, HP_ABNORMAL_EMOTION_AFFECT_BEHAVIOR, HP_AUTISTIC_BEHAVIOR, HP_ENCEPHALOPATHY, HP_ABNORMAL_NERVOUS_SYSTEM_ELECTROPHYSIOLOGY, HP_ABNORMALITY_OF_ESOPHAGUS_PHYSIOLOGY, HP_GASTROESOPHAGEAL_REFLUX, HP_EPILEPTIC_ENCEPHALOPATHY, HP_DYSKINESIA, HP_ABNORMAL_AGGRESSIVE_IMPULSIVE_OR_VIOLENT_BEHAVIOR, HP_IMPAIR…
NRXN2	4.8704	3.06577e-47	3.32605e-43	3.3437	0.00041332	GO_COGNITION, GO_SYNAPSE_ORGANIZATION, GO_PROTEIN_LOCALIZATION_TO_SYNAPSE, GO_LEARNING, GO_PROTEIN_LOCALIZATION_TO_CELL_JUNCTION, GO_POSTSYNAPSE_ORGANIZATION, GO_ADULT_BEHAVIOR, GO_PRESYNAPSE, GO_CELL_JUNCTION_ASSEMBLY
AHDC1	4.8343	5.04683e-34	5.26687e-30	1.82	0.03438	HP_ABNORMALITY_OF_CENTRAL_NERVOUS_SYSTEM_ELECTROPHYSIOLOGY, HP_AUTISTIC_BEHAVIOR, HP_ABNORMAL_NERVOUS_SYSTEM_ELECTROPHYSIOLOGY, HP_ESODEVIATION, HP_MOTOR_DELAY, HP_HYPOPLASIA_OF_THE_CORPUS_CALLOSUM, HP_ABNORMALITY_OF_THE_CEREBRAL_CORTEX, HP_AUTISM, HP_DEEPLY_SET_EYE, HP_HETEROTROPIA, HP_DEPRESSED_NASAL_BRIDGE, HP_DOWNSLANTED_PALPEBRAL_FISSURES, HP_ABNORMAL_MYELINATION, HP_SLEEP_DISTURBANCE, HP_DE…
PNPLA8	4.8341	3.1501e-22	3.03039e-18	2.8118	0.0024629	HP_POSTNATAL_GROWTH_RETARDATION, HP_DIALEPTIC_SEIZURE, HP_FOCAL_ONSET_SEIZURE
MAGI2	4.7405	2.21069e-30	2.26794e-26	4.4911	3.5427e-06	GO_PHOSPHATASE_BINDING, GO_REGULATION_OF_DEPHOSPHORYLATION
FGF12	4.6816	6.49837e-42	6.9695e-38	1.8752	0.030383	HP_POOR_HEAD_CONTROL, HP_ABSENT_SPEECH, HP_ABNORMALITY_OF_CENTRAL_NERVOUS_SYSTEM_ELECTROPHYSIOLOGY, HP_AUTISTIC_BEHAVIOR, HP_ENCEPHALOPATHY, HP_ABNORMAL_NERVOUS_SYSTEM_ELECTROPHYSIOLOGY, HP_ABNORMALITY_OF_ESOPHAGUS_PHYSIOLOGY, GO_TRANSMISSION_OF_NERVE_IMPULSE, HP_GASTROESOPHAGEAL_REFLUX, HP_EPILEPTIC_ENCEPHALOPATHY, HP_DYSKINESIA, GO_MULTICELLULAR_ORGANISMAL_SIGNALING, HP_IMPAIRMENT_IN_PERSONALIT…
ATXN1	4.6699	1.8197e-14	1.55985e-10	2.5417	0.0055161	GO_SINGLE_STRANDED_RNA_BINDING
KLF7	4.6545	3.42712e-82	3.85208e-78	2.2403	0.012536	GO_NEURON_PROJECTION_GUIDANCE, GO_AXON_DEVELOPMENT, GO_DENDRITE_DEVELOPMENT, GO_DNA_BINDING_TRANSCRIPTION_ACTIVATOR_ACTIVITY, GO_PEPTIDE_HORMONE_SECRETION, GO_HORMONE_TRANSPORT, GO_DENDRITE_MORPHOGENESIS
MAPK1	4.5771	8.25515e-39	8.76285e-35	2.9411	0.0016351	GO_COGNITION, GO_NEURON_PROJECTION_GUIDANCE, GO_AXON_DEVELOPMENT, HP_IMPAIRMENT_IN_PERSONALITY_FUNCTIONING, GO_REGULATION_OF_TRANS_SYNAPTIC_SIGNALING, HP_SHORT_ATTENTION_SPAN, HP_HYPERACTIVITY, HP_ABNORMALITY_OF_THE_CHIN, HP_APLASIA_HYPOPLASIA_OF_FINGERS, HP_ABNORMALITY_OF_MOUTH_SIZE, GO_REGULATION_OF_DEVELOPMENTAL_GROWTH, GO_NEURON_TO_NEURON_SYNAPSE, HP_ABNORMAL_EYEBROW_MORPHOLOGY, HP_SYNDACTYLY…
MYO5A	4.5451	3.30592e-84	3.71817e-80	2.3928	0.0083593	GO_SYNAPSE_ORGANIZATION, GO_GLUTAMATERGIC_SYNAPSE, GO_DEVELOPMENTAL_MATURATION, GO_SITE_OF_POLARIZED_GROWTH, GO_CALCIUM_ION_TRANSMEMBRANE_TRANSPORT, GO_DISTAL_AXON, GO_ANATOMICAL_STRUCTURE_MATURATION, GO_LOCOMOTORY_BEHAVIOR, HP_CEREBRAL_CORTICAL_ATROPHY, HP_TREMOR, HP_SPECIFIC_LEARNING_DISABILITY, HP_RIGIDITY, GO_VESICLE_LOCALIZATION, HP_APLASIA_HYPOPLASIA_AFFECTING_THE_EYE, GO_PROTEIN_LOCALIZATI…
RBPJ	4.5223	1.68827e-41	1.80796e-37	2.8175	0.0024199	HP_ABNORMALITY_OF_CENTRAL_NERVOUS_SYSTEM_ELECTROPHYSIOLOGY, HP_ABNORMAL_NERVOUS_SYSTEM_ELECTROPHYSIOLOGY, HP_VASCULAR_SKIN_ABNORMALITY, GO_DEVELOPMENTAL_MATURATION, HP_CUTIS_MARMORATA, HP_APLASIA_HYPOPLASIA_OF_FINGERS, GO_ANATOMICAL_STRUCTURE_MATURATION, GO_REGULATION_OF_DEVELOPMENTAL_GROWTH, GO_CARDIAC_CHAMBER_DEVELOPMENT, GO_EPHRIN_RECEPTOR_SIGNALING_PATHWAY, HP_SYNDACTYLY, HP_ABNORMAL_HAND_MOR…
PCSK2	4.5216	8.30831e-54	9.10673e-50	1.647	0.049781	GO_PERIKARYON
LRRC7	4.5082	1.07507e-81	1.20784e-77	2.1691	0.015038	GO_POSITIVE_REGULATION_OF_CELL_DEVELOPMENT, GO_POSITIVE_REGULATION_OF_NEURON_DIFFERENTIATION, GO_POSITIVE_REGULATION_OF_NERVOUS_SYSTEM_DEVELOPMENT, GO_REGULATION_OF_NEURON_PROJECTION_DEVELOPMENT, GO_PROTEIN_LOCALIZATION_TO_SYNAPSE, GO_POSITIVE_REGULATION_OF_CELL_PROJECTION_ORGANIZATION, GO_PROTEIN_LOCALIZATION_TO_CELL_JUNCTION, GO_NEURON_TO_NEURON_SYNAPSE, GO_POSITIVE_REGULATION_OF_NEURON_PROJECT…
NEUROD6	4.4902	3.04384e-211	3.47484e-207	2.1269	0.016713	GO_HIPPOCAMPUS_DEVELOPMENT, GO_FOREBRAIN_DEVELOPMENT, GO_DNA_BINDING_TRANSCRIPTION_ACTIVATOR_ACTIVITY, GO_TELENCEPHALON_DEVELOPMENT, GO_LIMBIC_SYSTEM_DEVELOPMENT
FER	4.4251	4.07139e-30	4.17033e-26	2.1941	0.014113	GO_REGULATION_OF_CELLULAR_COMPONENT_SIZE, GO_REGULATION_OF_ANATOMICAL_STRUCTURE_SIZE, GO_PHOSPHATASE_BINDING
CIZ1	4.406	6.29111e-32	6.51005e-28	2.7934	0.0026076	HP_IMPAIRMENT_IN_PERSONALITY_FUNCTIONING, HP_UNSTEADY_GAIT, HP_CEREBELLAR_ATROPHY, HP_DYSTONIA, HP_CEREBRAL_CORTICAL_ATROPHY, HP_TREMOR, HP_ABNORMALITY_OF_THE_NECK, HP_MYOCLONUS, HP_ABNORMALITY_OF_THE_VOICE
TRIM46	4.3975	3.32374e-25	3.29117e-21	2.2029	0.013802	GO_REGULATION_OF_AXONOGENESIS, GO_AXON_DEVELOPMENT, GO_REGULATION_OF_NEURON_PROJECTION_DEVELOPMENT, GO_REGULATION_OF_CELL_MORPHOGENESIS_INVOLVED_IN_DIFFERENTIATION, GO_DEVELOPMENTAL_GROWTH_INVOLVED_IN_MORPHOGENESIS, GO_REGULATION_OF_DEVELOPMENTAL_GROWTH, GO_REGULATION_OF_CELL_SIZE, GO_REGULATION_OF_EXTENT_OF_CELL_GROWTH, GO_SYNAPTIC_VESICLE_LOCALIZATION, GO_DEVELOPMENTAL_CELL_GROWTH, GO_REGULATIO…
ZDHHC21	4.3864	4.02494e-40	4.28857e-36	1.9153	0.027728	GO_PROTEIN_TARGETING
GPD1L	4.3723	7.88365e-78	8.84231e-74	2.1348	0.016387	GO_ACTION_POTENTIAL, GO_MEMBRANE_DEPOLARIZATION, GO_REGULATION_OF_MEMBRANE_POTENTIAL, GO_REGULATION_OF_SYSTEM_PROCESS, GO_POSITIVE_REGULATION_OF_CELLULAR_PROTEIN_LOCALIZATION, GO_REGULATION_OF_BLOOD_CIRCULATION, GO_CARDIAC_MUSCLE_CELL_ACTION_POTENTIAL, GO_PEPTIDYL_SERINE_MODIFICATION, GO_HEART_PROCESS
RYR2	4.3596	8.93891e-36	9.39748e-32	1.7161	0.043076	GO_CALCIUM_ION_TRANSMEMBRANE_TRANSPORTER_ACTIVITY, GO_MULTICELLULAR_ORGANISMAL_SIGNALING, GO_METAL_ION_TRANSMEMBRANE_TRANSPORTER_ACTIVITY, GO_CALCIUM_CHANNEL_COMPLEX, GO_CALCIUM_ION_TRANSMEMBRANE_TRANSPORT, GO_ACTION_POTENTIAL, GO_GATED_CHANNEL_ACTIVITY, GO_REGULATION_OF_MEMBRANE_POTENTIAL, GO_CARDIAC_CHAMBER_DEVELOPMENT, GO_CARDIAC_VENTRICLE_DEVELOPMENT, HP_ABNORMAL_CARDIAC_VENTRICLE_MORPHOLOGY,…
LRP8	4.3442	2.46157e-39	2.61689e-35	5.2645	7.0291e-08	GO_POSITIVE_REGULATION_OF_CELL_DEVELOPMENT, GO_POSITIVE_REGULATION_OF_NEURON_DIFFERENTIATION, GO_POSITIVE_REGULATION_OF_NERVOUS_SYSTEM_DEVELOPMENT, GO_SYNAPSE_ORGANIZATION, GO_DENDRITIC_SPINE_DEVELOPMENT, GO_REGULATION_OF_DENDRITIC_SPINE_DEVELOPMENT, GO_REGULATION_OF_DENDRITE_DEVELOPMENT, GO_REGULATION_OF_TRANS_SYNAPTIC_SIGNALING, GO_DENDRITE_DEVELOPMENT, GO_REGULATION_OF_NEURON_PROJECTION_DEVELO…
ASIC1	4.303	7.14803e-42	7.66483e-38	3.1727	0.00075516	GO_COGNITION, GO_REGULATION_OF_TRANS_SYNAPTIC_SIGNALING, GO_METAL_ION_TRANSMEMBRANE_TRANSPORTER_ACTIVITY, GO_LEARNING, GO_CALCIUM_ION_TRANSMEMBRANE_TRANSPORT, GO_GATED_CHANNEL_ACTIVITY, GO_REGULATION_OF_MEMBRANE_POTENTIAL, GO_CATION_TRANSMEMBRANE_TRANSPORTER_ACTIVITY, GO_PASSIVE_TRANSMEMBRANE_TRANSPORTER_ACTIVITY, GO_MONOVALENT_INORGANIC_CATION_TRANSMEMBRANE_TRANSPORTER_ACTIVITY, GO_CATION_CHANNE…
AGO4	4.246	2.02918e-33	2.11359e-29	3.9643	3.681e-05	GO_RIBONUCLEOPROTEIN_GRANULE, GO_REGULATION_OF_CELL_MORPHOGENESIS, GO_SINGLE_STRANDED_RNA_BINDING, GO_RNA_CATABOLIC_PROCESS, GO_PRODUCTION_OF_SMALL_RNA_INVOLVED_IN_GENE_SILENCING_BY_RNA
RANBP9	4.2293	9.2046e-23	8.90361e-19	1.7888	0.036823	GO_UBIQUITIN_LIGASE_COMPLEX
NEO1	4.1983	6.94198e-48	7.54107e-44	2.5406	0.0055334	GO_NEURON_PROJECTION_GUIDANCE, GO_AXON_DEVELOPMENT
PRDM8	4.1927	3.1959e-112	3.62415e-108	1.8947	0.029065	HP_GENERALIZED_ONSET_MOTOR_SEIZURE, HP_MENTAL_DETERIORATION, HP_DYSARTHRIA, HP_MYOCLONUS, HP_PHENOTYPIC_VARIABILITY
RAPH1	4.1917	3.72811e-36	3.92309e-32	1.8682	0.030865	GO_AXON_DEVELOPMENT, GO_DEVELOPMENTAL_GROWTH_INVOLVED_IN_MORPHOGENESIS, GO_DEVELOPMENTAL_CELL_GROWTH, GO_NEURON_PROJECTION_EXTENSION, GO_AXON_EXTENSION
SYT13	4.1777	1.24448e-68	1.38722e-64	2.3436	0.0095494	GO_CLATHRIN_BINDING
ATP1A3	4.1579	8.83891e-128	1.00445e-123	1.7482	0.040215	HP_AUTISTIC_BEHAVIOR, HP_ENCEPHALOPATHY, HP_ABNORMALITY_OF_ESOPHAGUS_PHYSIOLOGY, GO_MULTICELLULAR_ORGANISMAL_SIGNALING, HP_IMPAIRMENT_IN_PERSONALITY_FUNCTIONING, GO_METAL_ION_TRANSMEMBRANE_TRANSPORTER_ACTIVITY, HP_MOTOR_DELAY, HP_CHOREA, HP_UNSTEADY_GAIT, GO_REGULATION_OF_MEMBRANE_POTENTIAL, HP_CHOREOATHETOSIS, HP_MENTAL_DETERIORATION, GO_NEURON_TO_NEURON_SYNAPSE, HP_CEREBELLAR_ATROPHY, GO_CATION…
BCL11B	4.1554	1.08853e-217	1.24299e-213	6.6373	1.597e-11	HP_ABSENT_SPEECH, GO_NEURON_PROJECTION_GUIDANCE, GO_AXON_DEVELOPMENT, GO_CENTRAL_NERVOUS_SYSTEM_NEURON_DIFFERENTIATION, HP_IMPAIRMENT_IN_PERSONALITY_FUNCTIONING, HP_HYPODONTIA, HP_MOTOR_DELAY, HP_UNSTEADY_GAIT, HP_ABNORMALITY_OF_MOUTH_SIZE, HP_ABNORMAL_NUMBER_OF_TEETH, HP_EPICANTHUS, HP_HYPERMETROPIA, HP_SHORT_PHILTRUM, HP_ABNORMAL_EYEBROW_MORPHOLOGY, GO_SOMATIC_DIVERSIFICATION_OF_IMMUNE_RECEPTOR…
JAZF1	4.1521	3.89126e-22	3.73989e-18	1.6625	0.04821	GO_TRANSCRIPTION_COREGULATOR_ACTIVITY
CNTN1	4.1473	2.88083e-79	3.23287e-75	2.6956	0.0035134	GO_POSITIVE_REGULATION_OF_CELL_DEVELOPMENT, GO_POSITIVE_REGULATION_OF_NEURON_DIFFERENTIATION, GO_POSITIVE_REGULATION_OF_NERVOUS_SYSTEM_DEVELOPMENT, GO_SYNAPTIC_MEMBRANE, GO_POSTSYNAPTIC_MEMBRANE, GO_REGULATION_OF_NEURON_PROJECTION_DEVELOPMENT, HP_PRENATAL_MOVEMENT_ABNORMALITY, GO_POSITIVE_REGULATION_OF_CELL_PROJECTION_ORGANIZATION, GO_PRESYNAPTIC_MEMBRANE, GO_POSITIVE_REGULATION_OF_NEURON_PROJECT…
EPB41L3	4.146	7.83587e-91	8.83494e-87	2.6738	0.0037494	GO_NEURON_TO_NEURON_SYNAPSE, GO_REGULATION_OF_CELL_MORPHOGENESIS, GO_MAIN_AXON, GO_CELL_JUNCTION_ASSEMBLY, GO_PROTEIN_LOCALIZATION_TO_CELL_PERIPHERY
FBXL2	4.137	1.17529e-29	1.20162e-25	3.6618	0.00012524	GO_UBIQUITIN_LIGASE_COMPLEX, GO_PHOSPHATASE_BINDING
SEMA6D	4.134	2.35519e-24	2.31397e-20	6.2059	2.7184e-10	GO_REGULATION_OF_AXONOGENESIS, GO_REGULATION_OF_CELL_MORPHOGENESIS_INVOLVED_IN_DIFFERENTIATION, GO_DEVELOPMENTAL_GROWTH_INVOLVED_IN_MORPHOGENESIS, GO_REGULATION_OF_DEVELOPMENTAL_GROWTH, GO_REGULATION_OF_CELL_SIZE, GO_REGULATION_OF_EXTENT_OF_CELL_GROWTH, GO_NEURON_PROJECTION_EXTENSION, GO_REGULATION_OF_CELLULAR_COMPONENT_SIZE, GO_REGULATION_OF_ANATOMICAL_STRUCTURE_SIZE, GO_NEGATIVE_REGULATION_OF_D…
KIAA1109	4.0678	9.2231e-57	1.01556e-52	1.8581	0.031576	HP_ABSENT_SPEECH, HP_ABNORMALITY_OF_THE_CEREBRAL_CORTEX, HP_HYPERMETROPIA, HP_DEPRESSED_NASAL_BRIDGE, HP_SYNDACTYLY, HP_ABNORMAL_HAND_MORPHOLOGY, HP_CLINODACTYLY, HP_EXTERNAL_GENITAL_HYPOPLASIA, HP_MICROPENIS, HP_ABNORMALITY_OF_THE_NECK, HP_ABNORMALITY_OF_NEURONAL_MIGRATION, GO_PRESYNAPSE, HP_HYPOPLASIA_OF_PENIS, HP_UPSLANTED_PALPEBRAL_FISSURE, HP_POSITIONAL_FOOT_DEFORMITY, HP_ABNORMALITY_OF_REFR…
OPCML	4.0448	8.12824e-60	8.9874e-56	6.4546	5.4245e-11	HP_ABNORMAL_INTERNAL_GENITALIA, HP_ABNORMALITY_OF_THE_FEMALE_GENITALIA, HP_ABNORMALITY_OF_THE_BREAST, GO_NEURON_RECOGNITION, GO_CELL_RECOGNITION
ATP6V0A1	4.0188	4.4826e-56	4.9313e-52	2.2978	0.010786	GO_CATION_TRANSMEMBRANE_TRANSPORTER_ACTIVITY, GO_MONOVALENT_INORGANIC_CATION_TRANSMEMBRANE_TRANSPORTER_ACTIVITY
KMT2E	3.9841	3.40012e-55	3.73435e-51	3.2827	0.00051411	HP_ABNORMAL_EMOTION_AFFECT_BEHAVIOR, HP_ENCEPHALOPATHY, HP_SELF_INJURIOUS_BEHAVIOR, HP_EPILEPTIC_ENCEPHALOPATHY, HP_ABNORMAL_AGGRESSIVE_IMPULSIVE_OR_VIOLENT_BEHAVIOR, HP_IMPAIRMENT_IN_PERSONALITY_FUNCTIONING, HP_MOTOR_DELAY, HP_AGGRESSIVE_BEHAVIOR, HP_DEEPLY_SET_EYE, HP_DOWNSLANTED_PALPEBRAL_FISSURES, HP_ABNORMAL_MYELINATION, HP_DELAYED_ABILITY_TO_WALK, GO_HOMEOSTASIS_OF_NUMBER_OF_CELLS, GO_ERYTH…
CACNA1E	3.9837	4.94054e-169	5.6332e-165	2.3152	0.010301	HP_ABSENT_SPEECH, HP_ABNORMALITY_OF_CENTRAL_NERVOUS_SYSTEM_ELECTROPHYSIOLOGY, HP_ENCEPHALOPATHY, HP_ABNORMAL_NERVOUS_SYSTEM_ELECTROPHYSIOLOGY, GO_CALCIUM_ION_TRANSMEMBRANE_TRANSPORTER_ACTIVITY, GO_VOLTAGE_GATED_CATION_CHANNEL_ACTIVITY, GO_VOLTAGE_GATED_ION_CHANNEL_ACTIVITY, HP_EPILEPTIC_ENCEPHALOPATHY, HP_INTERICTAL_EEG_ABNORMALITY, HP_HYPSARRHYTHMIA, GO_METAL_ION_TRANSMEMBRANE_TRANSPORTER_ACTIVI…
CAMSAP2	3.9768	3.48057e-80	3.90798e-76	2.1869	0.014376	GO_AXON_DEVELOPMENT, GO_REGULATION_OF_DENDRITE_DEVELOPMENT, GO_DENDRITE_DEVELOPMENT, GO_REGULATION_OF_NEURON_PROJECTION_DEVELOPMENT
CACNB1	3.9744	1.57758e-28	1.59935e-24	2.1883	0.014322	GO_VOLTAGE_GATED_CATION_CHANNEL_ACTIVITY, GO_VOLTAGE_GATED_ION_CHANNEL_ACTIVITY, GO_GATED_CHANNEL_ACTIVITY, GO_PASSIVE_TRANSMEMBRANE_TRANSPORTER_ACTIVITY, GO_REGULATION_OF_BLOOD_CIRCULATION, GO_HEART_PROCESS
SHB	3.9712	1.09721e-57	1.20945e-53	3.4678	0.00026239	GO_RIBONUCLEOPROTEIN_GRANULE
ADAMTS3	3.9687	4.46455e-86	5.02486e-82	1.7702	0.038343	HP_ABNORMALITY_OF_THE_CEREBRAL_CORTEX, HP_ABNORMALITY_OF_MOUTH_SIZE, HP_ABNORMAL_NUMBER_OF_TEETH, HP_POSTNATAL_GROWTH_RETARDATION, HP_EPICANTHUS, HP_SHORT_PHILTRUM, HP_DEPRESSED_NASAL_BRIDGE, HP_SYNDACTYLY, HP_WIDE_NASAL_BRIDGE, HP_RETROGNATHIA, HP_ABNORMALITY_OF_NEURONAL_MIGRATION, HP_ABNORMALITY_OF_THE_PHILTRUM, HP_UPSLANTED_PALPEBRAL_FISSURE, GO_IN_UTERO_EMBRYONIC_DEVELOPMENT, HP_FLEXION_CONTR…
UNC79	3.9675	1.01591e-79	1.14016e-75	3.3692	0.00037688	GO_ADULT_BEHAVIOR, GO_MULTICELLULAR_ORGANISM_GROWTH
KCNG1	3.9475	5.24166e-13	4.34901e-09	4.4281	4.7534e-06	GO_VOLTAGE_GATED_CATION_CHANNEL_ACTIVITY, GO_VOLTAGE_GATED_ION_CHANNEL_ACTIVITY, GO_GATED_CHANNEL_ACTIVITY, GO_PASSIVE_TRANSMEMBRANE_TRANSPORTER_ACTIVITY, GO_POTASSIUM_CHANNEL_COMPLEX, GO_MONOVALENT_INORGANIC_CATION_TRANSMEMBRANE_TRANSPORTER_ACTIVITY, GO_VOLTAGE_GATED_POTASSIUM_CHANNEL_ACTIVITY
CACNG8	3.8692	1.00304e-70	1.1202e-66	2.616	0.0044485	GO_CALCIUM_ION_TRANSMEMBRANE_TRANSPORTER_ACTIVITY, GO_VOLTAGE_GATED_CATION_CHANNEL_ACTIVITY, GO_TRANSMISSION_OF_NERVE_IMPULSE, GO_VOLTAGE_GATED_ION_CHANNEL_ACTIVITY, GO_MULTICELLULAR_ORGANISMAL_SIGNALING, GO_SYNAPTIC_MEMBRANE, GO_POSTSYNAPTIC_MEMBRANE, GO_REGULATION_OF_TRANS_SYNAPTIC_SIGNALING, GO_METAL_ION_TRANSMEMBRANE_TRANSPORTER_ACTIVITY, GO_PROTEIN_LOCALIZATION_TO_SYNAPSE, GO_CALCIUM_CHANNEL…
SDK1	3.8671	2.92499e-41	3.12916e-37	4.239	1.1224e-05	GO_SYNAPSE_ORGANIZATION, GO_DENDRITIC_SPINE_DEVELOPMENT, GO_REGULATION_OF_DENDRITIC_SPINE_DEVELOPMENT, GO_REGULATION_OF_DENDRITE_DEVELOPMENT, GO_DENDRITE_DEVELOPMENT, GO_REGULATION_OF_NEURON_PROJECTION_DEVELOPMENT, GO_ADULT_BEHAVIOR, GO_CELL_JUNCTION_ASSEMBLY
ERBB4	3.842	1.12334e-17	1.02156e-13	5.9973	1.0031e-09	GO_CENTRAL_NERVOUS_SYSTEM_NEURON_DIFFERENTIATION, GO_SYNAPTIC_MEMBRANE, GO_SYNAPSE_ORGANIZATION, GO_POSTSYNAPTIC_MEMBRANE, GO_GLUTAMATERGIC_SYNAPSE, GO_REGULATION_OF_DEVELOPMENTAL_GROWTH, GO_NEURON_TO_NEURON_SYNAPSE, GO_PRESYNAPTIC_MEMBRANE, GO_POSTSYNAPTIC_SPECIALIZATION_MEMBRANE, GO_FOREBRAIN_DEVELOPMENT, GO_POSITIVE_REGULATION_OF_CELLULAR_PROTEIN_LOCALIZATION, GO_POSTSYNAPTIC_DENSITY_MEMBRANE,…
AKAP9	3.8333	4.62551e-95	5.22081e-91	2.1996	0.013916	GO_MULTICELLULAR_ORGANISMAL_SIGNALING, GO_SYNAPTIC_MEMBRANE, GO_POSTSYNAPTIC_MEMBRANE, GO_GLUTAMATERGIC_SYNAPSE, GO_REGULATION_OF_TRANS_SYNAPTIC_SIGNALING, GO_ACTION_POTENTIAL, GO_REGULATION_OF_MEMBRANE_POTENTIAL, GO_NEURON_TO_NEURON_SYNAPSE, GO_POSTSYNAPTIC_SPECIALIZATION_MEMBRANE, GO_REGULATION_OF_SYSTEM_PROCESS, GO_POSTSYNAPTIC_DENSITY_MEMBRANE, GO_CARDIAC_CONDUCTION, GO_POTASSIUM_CHANNEL_COMP…
CAMK1D	3.8218	1.94167e-52	2.12477e-48	3.783	7.7467e-05	GO_POSITIVE_REGULATION_OF_CELL_DEVELOPMENT, GO_POSITIVE_REGULATION_OF_NEURON_DIFFERENTIATION, GO_POSITIVE_REGULATION_OF_NERVOUS_SYSTEM_DEVELOPMENT, GO_REGULATION_OF_DENDRITE_DEVELOPMENT, GO_DENDRITE_DEVELOPMENT, GO_REGULATION_OF_NEURON_PROJECTION_DEVELOPMENT, GO_POSITIVE_REGULATION_OF_CELL_PROJECTION_ORGANIZATION, GO_POSITIVE_REGULATION_OF_NEURON_PROJECTION_DEVELOPMENT, GO_PEPTIDYL_SERINE_MODIFIC…
KCNH3	3.8193	2.18798e-22	2.10768e-18	2.8588	0.0021263	GO_VOLTAGE_GATED_CATION_CHANNEL_ACTIVITY, GO_VOLTAGE_GATED_ION_CHANNEL_ACTIVITY, GO_GATED_CHANNEL_ACTIVITY, GO_PASSIVE_TRANSMEMBRANE_TRANSPORTER_ACTIVITY, GO_MONOVALENT_INORGANIC_CATION_TRANSMEMBRANE_TRANSPORTER_ACTIVITY, GO_VOLTAGE_GATED_POTASSIUM_CHANNEL_ACTIVITY
GATAD2B	3.8125	1.39372e-37	1.47511e-33	4.3874	5.7347e-06	HP_ABNORMAL_EMOTION_AFFECT_BEHAVIOR, HP_AUTISTIC_BEHAVIOR, HP_SELF_INJURIOUS_BEHAVIOR, HP_ABNORMAL_AGGRESSIVE_IMPULSIVE_OR_VIOLENT_BEHAVIOR, HP_IMPAIRMENT_IN_PERSONALITY_FUNCTIONING, HP_CONSTIPATION, HP_HYPERACTIVITY, HP_ABNORMALITY_OF_THE_NASAL_TIP, HP_ABNORMALITY_OF_THE_CURVATURE_OF_THE_CORNEA, HP_ABNORMALITY_OF_MOUTH_SIZE, HP_DEEPLY_SET_EYE, HP_EPICANTHUS, HP_HYPERMETROPIA, HP_SHORT_PHILTRUM, …
CDHR3	3.7948	2.01463e-37	2.13047e-33	2.7547	0.002937	GO_CELL_JUNCTION_ASSEMBLY
HYDIN	3.7532	5.18303e-25	5.12394e-21	4.0147	2.9761e-05	HP_ABNORMALITY_OF_THE_STERNUM
BIN1	3.7319	1.85964e-35	1.95299e-31	2.3351	0.0097693	GO_POSITIVE_REGULATION_OF_CELL_DEVELOPMENT, GO_POSITIVE_REGULATION_OF_NERVOUS_SYSTEM_DEVELOPMENT, GO_MULTICELLULAR_ORGANISMAL_SIGNALING, HP_MOTOR_DELAY, HP_PRENATAL_MOVEMENT_ABNORMALITY, GO_CALCIUM_ION_TRANSMEMBRANE_TRANSPORT, HP_ABNORMALITY_OF_MOUTH_SIZE, GO_ACTION_POTENTIAL, GO_REGULATION_OF_MEMBRANE_POTENTIAL, HP_ABNORMAL_CARDIAC_VENTRICLE_MORPHOLOGY, GO_REGULATION_OF_SYSTEM_PROCESS, GO_CARDIA…
ATP2A2	3.7028	5.26488e-46	5.70134e-42	6.4287	6.4349e-11	GO_CALCIUM_ION_TRANSMEMBRANE_TRANSPORTER_ACTIVITY, GO_MULTICELLULAR_ORGANISMAL_SIGNALING, HP_IMPAIRMENT_IN_PERSONALITY_FUNCTIONING, GO_REGULATION_OF_TRANS_SYNAPTIC_SIGNALING, GO_METAL_ION_TRANSMEMBRANE_TRANSPORTER_ACTIVITY, GO_CALCIUM_ION_TRANSMEMBRANE_TRANSPORT, GO_ACTION_POTENTIAL, GO_REGULATION_OF_MEMBRANE_POTENTIAL, GO_CATION_TRANSMEMBRANE_TRANSPORTER_ACTIVITY, GO_REGULATION_OF_BINDING, GO_RE…
MEGF8	3.6983	9.58354e-42	1.02716e-37	2.2411	0.01251	GO_POSITIVE_REGULATION_OF_CELL_DEVELOPMENT, GO_NEURON_PROJECTION_GUIDANCE, GO_POSITIVE_REGULATION_OF_NEURON_DIFFERENTIATION, GO_REGULATION_OF_AXONOGENESIS, GO_POSITIVE_REGULATION_OF_NERVOUS_SYSTEM_DEVELOPMENT, GO_AXON_DEVELOPMENT, GO_REGULATION_OF_NEURON_PROJECTION_DEVELOPMENT, GO_REGULATION_OF_CELL_MORPHOGENESIS_INVOLVED_IN_DIFFERENTIATION, GO_POSITIVE_REGULATION_OF_CELL_PROJECTION_ORGANIZATION,…
ACTL6B	3.69	6.63823e-80	7.45075e-76	3.1305	0.00087252	HP_POOR_HEAD_CONTROL, HP_ABSENT_SPEECH, HP_ABNORMALITY_OF_CENTRAL_NERVOUS_SYSTEM_ELECTROPHYSIOLOGY, HP_AUTISTIC_BEHAVIOR, HP_ENCEPHALOPATHY, HP_ABNORMAL_NERVOUS_SYSTEM_ELECTROPHYSIOLOGY, HP_ABNORMALITY_OF_ESOPHAGUS_PHYSIOLOGY, HP_GASTROESOPHAGEAL_REFLUX, HP_DYSKINESIA, HP_IMPAIRMENT_IN_PERSONALITY_FUNCTIONING, HP_INTERICTAL_EEG_ABNORMALITY, HP_HYPSARRHYTHMIA, HP_HYPODONTIA, HP_EEG_WITH_ABNORMALLY…
KCNIP1	3.6695	2.53512e-13	2.11758e-09	2.1958	0.014052	GO_VOLTAGE_GATED_ION_CHANNEL_ACTIVITY, GO_MULTICELLULAR_ORGANISMAL_SIGNALING, GO_METAL_ION_TRANSMEMBRANE_TRANSPORTER_ACTIVITY, GO_GATED_CHANNEL_ACTIVITY, GO_CATION_TRANSMEMBRANE_TRANSPORTER_ACTIVITY, GO_PASSIVE_TRANSMEMBRANE_TRANSPORTER_ACTIVITY, GO_REGULATION_OF_SYSTEM_PROCESS, GO_CARDIAC_CONDUCTION, GO_POTASSIUM_CHANNEL_COMPLEX, GO_REGULATION_OF_BLOOD_CIRCULATION, GO_MONOVALENT_INORGANIC_CATION…
GRB2	3.6633	8.94899e-42	9.59242e-38	1.9451	0.025881	GO_NEURON_PROJECTION_GUIDANCE, GO_AXON_DEVELOPMENT, GO_REGULATION_OF_CELLULAR_COMPONENT_SIZE, GO_REGULATION_OF_ANATOMICAL_STRUCTURE_SIZE, GO_REGULATION_OF_ACTIN_FILAMENT_BASED_PROCESS, GO_IN_UTERO_EMBRYONIC_DEVELOPMENT, GO_PHOSPHATASE_BINDING
SACS	3.6616	6.38308e-20	5.98478e-16	3.7342	9.4159e-05	HP_SPASTIC_GAIT
CACNB4	3.6604	4.35993e-37	4.60452e-33	1.8412	0.032795	HP_ABNORMALITY_OF_CENTRAL_NERVOUS_SYSTEM_ELECTROPHYSIOLOGY, HP_ABNORMAL_EMOTION_AFFECT_BEHAVIOR, HP_ABNORMAL_NERVOUS_SYSTEM_ELECTROPHYSIOLOGY, GO_CALCIUM_ION_TRANSMEMBRANE_TRANSPORTER_ACTIVITY, GO_VOLTAGE_GATED_CATION_CHANNEL_ACTIVITY, GO_VOLTAGE_GATED_ION_CHANNEL_ACTIVITY, HP_ABNORMAL_AGGRESSIVE_IMPULSIVE_OR_VIOLENT_BEHAVIOR, GO_MULTICELLULAR_ORGANISMAL_SIGNALING, GO_SYNAPSE_ORGANIZATION, HP_INT…
DPYSL2	3.6541	6.98052e-47	7.57038e-43	2.7707	0.0027964	GO_NEURON_PROJECTION_GUIDANCE, GO_REGULATION_OF_AXONOGENESIS, GO_AXON_DEVELOPMENT, GO_REGULATION_OF_NEURON_PROJECTION_DEVELOPMENT, GO_REGULATION_OF_CELL_MORPHOGENESIS_INVOLVED_IN_DIFFERENTIATION, GO_DEVELOPMENTAL_GROWTH_INVOLVED_IN_MORPHOGENESIS, GO_REGULATION_OF_DEVELOPMENTAL_GROWTH, GO_REGULATION_OF_CELL_SIZE, GO_REGULATION_OF_EXTENT_OF_CELL_GROWTH, GO_DEVELOPMENTAL_CELL_GROWTH, GO_REGULATION_O…
RNF112	3.6539	1.69313e-45	1.8318e-41	3.441	0.00028976	GO_POSITIVE_REGULATION_OF_CELL_DEVELOPMENT, GO_POSITIVE_REGULATION_OF_NEURON_DIFFERENTIATION, GO_POSITIVE_REGULATION_OF_NERVOUS_SYSTEM_DEVELOPMENT, GO_NEURON_TO_NEURON_SYNAPSE, GO_PERIKARYON, GO_REGULATION_OF_CELL_CYCLE_ARREST, GO_PRESYNAPSE, GO_POSITIVE_REGULATION_OF_CELL_CYCLE
SH3PXD2A	3.652	1.14501e-44	1.23707e-40	3.0723	0.0010622	GO_IN_UTERO_EMBRYONIC_DEVELOPMENT
FAM155A	3.6519	3.42645e-23	3.32914e-19	4.9096	4.5639e-07	GO_CALCIUM_ION_TRANSMEMBRANE_TRANSPORTER_ACTIVITY, GO_METAL_ION_TRANSMEMBRANE_TRANSPORTER_ACTIVITY, GO_CALCIUM_ION_TRANSMEMBRANE_TRANSPORT, GO_GATED_CHANNEL_ACTIVITY, GO_CATION_TRANSMEMBRANE_TRANSPORTER_ACTIVITY, GO_PASSIVE_TRANSMEMBRANE_TRANSPORTER_ACTIVITY, GO_CATION_CHANNEL_ACTIVITY
MAPRE3	3.6406	4.66083e-66	5.18657e-62	3.6941	0.00011035	GO_PROTEIN_C_TERMINUS_BINDING, GO_REGULATION_OF_BINDING, GO_REGULATION_OF_PROTEIN_BINDING, GO_POSITIVE_REGULATION_OF_CELL_CYCLE
SOBP	3.6231	7.84618e-35	8.21731e-31	2.3041	0.010608	GO_COGNITION, HP_ESODEVIATION, HP_SHORT_ATTENTION_SPAN, GO_LOCOMOTORY_BEHAVIOR, HP_HETEROTROPIA, HP_HYPERMETROPIA, HP_INTELLECTUAL_DISABILITY_SEVERE, HP_ABNORMALITY_OF_REFRACTION, HP_MISALIGNMENT_OF_TEETH
NCDN	3.6031	1.70088e-29	1.73778e-25	2.7144	0.0033198	GO_REGULATION_OF_TRANS_SYNAPTIC_SIGNALING, GO_REGULATION_OF_SYNAPTIC_PLASTICITY, GO_PERIKARYON
NPTXR	3.5643	6.45394e-92	7.27939e-88	4.4893	3.5724e-06	GO_GLUTAMATERGIC_SYNAPSE, GO_REGULATION_OF_TRANS_SYNAPTIC_SIGNALING, GO_REGULATION_OF_SYSTEM_PROCESS, GO_REGULATION_OF_SIGNALING_RECEPTOR_ACTIVITY
ZMYND8	3.5469	1.22073e-45	1.3212e-41	3.219	0.00064325	GO_POSITIVE_REGULATION_OF_CELL_DEVELOPMENT, GO_POSITIVE_REGULATION_OF_NEURON_DIFFERENTIATION, GO_POSITIVE_REGULATION_OF_NERVOUS_SYSTEM_DEVELOPMENT, GO_SYNAPSE_ORGANIZATION, GO_DENDRITIC_SPINE_DEVELOPMENT, GO_REGULATION_OF_DENDRITIC_SPINE_DEVELOPMENT, GO_REGULATION_OF_DENDRITE_DEVELOPMENT, GO_REGULATION_OF_TRANS_SYNAPTIC_SIGNALING, GO_DENDRITE_DEVELOPMENT, GO_REGULATION_OF_NEURON_PROJECTION_DEVELO…
ROBO2	3.5418	2.7803e-26	2.77502e-22	2.2212	0.013168	GO_POSITIVE_REGULATION_OF_CELL_DEVELOPMENT, GO_NEURON_PROJECTION_GUIDANCE, GO_POSITIVE_REGULATION_OF_NEURON_DIFFERENTIATION, GO_REGULATION_OF_AXONOGENESIS, GO_POSITIVE_REGULATION_OF_NERVOUS_SYSTEM_DEVELOPMENT, GO_AXON_DEVELOPMENT, GO_CENTRAL_NERVOUS_SYSTEM_NEURON_DIFFERENTIATION, GO_SYNAPSE_ORGANIZATION, GO_REGULATION_OF_NEURON_PROJECTION_DEVELOPMENT, GO_REGULATION_OF_CELL_MORPHOGENESIS_INVOLVED_…
PPP1R16B	3.4996	1.09597e-39	1.16611e-35	8.541	6.6546e-18	GO_FILOPODIUM_ASSEMBLY, GO_REGULATION_OF_CELL_PROJECTION_ASSEMBLY, GO_PHOSPHATASE_REGULATOR_ACTIVITY, GO_PHOSPHATASE_BINDING, GO_REGULATION_OF_DEPHOSPHORYLATION
NFE2L1	3.4872	7.23378e-23	7.00664e-19	3.6466	0.00013285	GO_CENTRAL_NERVOUS_SYSTEM_NEURON_DIFFERENTIATION, GO_DNA_BINDING_TRANSCRIPTION_ACTIVATOR_ACTIVITY, GO_CELL_FATE_COMMITMENT
IREB2	3.4764	1.3062e-48	1.42141e-44	5.3411	4.6204e-08	HP_POOR_HEAD_CONTROL, HP_ABSENT_SPEECH, HP_ABNORMALITY_OF_CENTRAL_NERVOUS_SYSTEM_ELECTROPHYSIOLOGY, HP_AUTISTIC_BEHAVIOR, HP_ABNORMAL_NERVOUS_SYSTEM_ELECTROPHYSIOLOGY, HP_DYSKINESIA, HP_CHOREA, GO_MRNA_BINDING, HP_CHOREOATHETOSIS, HP_SHORT_PHILTRUM, HP_ABNORMAL_MYELINATION, HP_DYSTONIA, HP_IMPAIRED_SOCIAL_INTERACTIONS, GO_HOMEOSTASIS_OF_NUMBER_OF_CELLS, HP_ABNORMALITY_OF_THE_PHILTRUM, GO_POST_EMB…
ITSN1	3.4607	4.32378e-56	4.75702e-52	3.7913	7.4926e-05	GO_POSITIVE_REGULATION_OF_CELL_DEVELOPMENT, GO_POSITIVE_REGULATION_OF_NEURON_DIFFERENTIATION, GO_POSITIVE_REGULATION_OF_NERVOUS_SYSTEM_DEVELOPMENT, GO_SYNAPTIC_MEMBRANE, GO_SYNAPSE_ORGANIZATION, GO_GLUTAMATERGIC_SYNAPSE, GO_DENDRITIC_SPINE_DEVELOPMENT, GO_REGULATION_OF_DENDRITIC_SPINE_DEVELOPMENT, GO_REGULATION_OF_DENDRITE_DEVELOPMENT, GO_DENDRITE_DEVELOPMENT, GO_REGULATION_OF_NEURON_PROJECTION_D…
SAMD4B	3.4465	1.20085e-31	1.24024e-27	1.7261	0.042169	GO_MRNA_BINDING, GO_REGULATION_OF_MRNA_METABOLIC_PROCESS, GO_RIBONUCLEOPROTEIN_GRANULE, GO_REGULATION_OF_MRNA_CATABOLIC_PROCESS, GO_RNA_CATABOLIC_PROCESS
ZFP14	3.4394	1.37563e-36	1.4506e-32	1.9148	0.027758	GO_IN_UTERO_EMBRYONIC_DEVELOPMENT
RHOB	3.3965	1.84946e-09	1.35732e-05	1.8527	0.031966	GO_REGULATION_OF_CELL_MORPHOGENESIS, GO_REGULATION_OF_ACTIN_FILAMENT_BASED_PROCESS
SPEG	3.3852	2.69181e-29	2.74538e-25	1.9273	0.026971	HP_MOTOR_DELAY, HP_ABNORMALITY_OF_MOUTH_SIZE, HP_ABNORMAL_CARDIAC_VENTRICLE_MORPHOLOGY, HP_ORAL_CLEFT, HP_DYSARTHRIA, HP_INTELLECTUAL_DISABILITY_MILD, HP_RETROGNATHIA, HP_POSITIONAL_FOOT_DEFORMITY, HP_ABNORMALITY_OF_THE_VOICE, HP_NARROW_MOUTH, HP_ABNORMALITY_OF_PELVIC_GIRDLE_BONE_MORPHOLOGY
MED23	3.3459	2.85104e-21	2.71448e-17	1.8043	0.035594	HP_STEREOTYPY, HP_ABNORMALITY_OF_THE_CEREBRAL_CORTEX, HP_CHOREA, HP_CORTICAL_DYSPLASIA, HP_INTELLECTUAL_DISABILITY_MILD, HP_ABNORMALITY_OF_NEURONAL_MIGRATION, GO_DNA_TEMPLATED_TRANSCRIPTION_INITIATION, HP_FOCAL_ONSET_SEIZURE, HP_INTELLECTUAL_DISABILITY_MODERATE
TMEM63B	3.3319	3.1489e-26	3.14197e-22	1.8032	0.035682	GO_GATED_CHANNEL_ACTIVITY, GO_CATION_TRANSMEMBRANE_TRANSPORTER_ACTIVITY, GO_PASSIVE_TRANSMEMBRANE_TRANSPORTER_ACTIVITY, GO_CATION_CHANNEL_ACTIVITY
RPL37A	3.2905	9.84674e-26	9.79357e-22	2.988	0.0014043	GO_RNA_CATABOLIC_PROCESS, GO_PROTEIN_TARGETING
LRP6	3.2681	1.23061e-34	1.28795e-30	2.0314	0.021106	GO_CENTRAL_NERVOUS_SYSTEM_NEURON_DIFFERENTIATION, GO_DEVELOPMENTAL_GROWTH_INVOLVED_IN_MORPHOGENESIS, HP_ABNORMAL_NUMBER_OF_TEETH, GO_SOMITOGENESIS, GO_FOREBRAIN_DEVELOPMENT, GO_HEART_DEVELOPMENT, GO_METENCEPHALON_DEVELOPMENT, GO_TELENCEPHALON_DEVELOPMENT, GO_PROTEIN_LOCALIZATION_TO_CELL_PERIPHERY, GO_POSITIVE_REGULATION_OF_CELL_CYCLE, GO_SOMITE_DEVELOPMENT, GO_SEGMENTATION, GO_HINDBRAIN_DEVELOPME…
XIAP	3.2444	4.92054e-50	5.36437e-46	2.0079	0.022327	HP_ENCEPHALOPATHY, HP_ABNORMAL_LARGE_INTESTINE_MORPHOLOGY
CELF3	3.236	7.62197e-45	8.2363e-41	1.9546	0.025313	GO_MRNA_BINDING, GO_REGULATION_OF_MRNA_METABOLIC_PROCESS, GO_MRNA_PROCESSING, GO_SPLICEOSOMAL_COMPLEX_ASSEMBLY, GO_RNA_SPLICING, GO_REGULATION_OF_RNA_SPLICING, GO_REGULATION_OF_MRNA_SPLICING_VIA_SPLICEOSOME, GO_POSITIVE_REGULATION_OF_MRNA_METABOLIC_PROCESS
PPP2R5B	3.2318	2.00277e-27	2.01699e-23	5.3731	3.8705e-08	GO_POSITIVE_REGULATION_OF_CELL_DEVELOPMENT, GO_POSITIVE_REGULATION_OF_NEURON_DIFFERENTIATION, GO_POSITIVE_REGULATION_OF_NERVOUS_SYSTEM_DEVELOPMENT, GO_REGULATION_OF_NEURON_PROJECTION_DEVELOPMENT, GO_POSITIVE_REGULATION_OF_CELL_PROJECTION_ORGANIZATION, GO_POSITIVE_REGULATION_OF_NEURON_PROJECTION_DEVELOPMENT, GO_REGULATION_OF_CELL_CYCLE_ARREST, GO_PHOSPHATASE_REGULATOR_ACTIVITY, GO_REGULATION_OF_SI…
CADM3	3.2264	3.28174e-20	3.08714e-16	2.1608	0.015357	GO_SYNAPTIC_MEMBRANE, GO_PRESYNAPTIC_MEMBRANE, GO_PRESYNAPSE, GO_INTRINSIC_COMPONENT_OF_SYNAPTIC_MEMBRANE
KIAA1549	3.203	1.72724e-48	1.87923e-44	2.8947	0.0018975	HP_ABNORMALITY_OF_THE_CURVATURE_OF_THE_CORNEA, HP_EXTERNAL_GENITAL_HYPOPLASIA, HP_WIDE_NASAL_BRIDGE, HP_HYPOPLASIA_OF_PENIS
MEX3C	3.1836	3.83891e-21	3.64965e-17	2.6779	0.0037044	GO_DEVELOPMENTAL_CELL_GROWTH, GO_CHONDROCYTE_DIFFERENTIATION
ZMYND11	3.1789	7.44365e-23	7.20768e-19	2.9884	0.0014022	HP_ABNORMAL_EMOTION_AFFECT_BEHAVIOR, HP_ABNORMAL_AGGRESSIVE_IMPULSIVE_OR_VIOLENT_BEHAVIOR, HP_AGGRESSIVE_BEHAVIOR, HP_ABNORMALITY_OF_MOUTH_SIZE, HP_WIDE_MOUTH, HP_INTELLECTUAL_DISABILITY_MILD, GO_TRANSCRIPTION_COREGULATOR_ACTIVITY
INA	3.1455	2.03718e-88	2.29447e-84	4.8689	5.6103e-07	GO_SYNAPSE_ORGANIZATION, GO_RIBONUCLEOPROTEIN_GRANULE, GO_POSTSYNAPSE_ORGANIZATION
PDE4D	3.1331	2.10808e-29	2.15151e-25	4.2228	1.2064e-05	HP_AUTISTIC_BEHAVIOR, GO_MULTICELLULAR_ORGANISMAL_SIGNALING, HP_ESODEVIATION, GO_CALCIUM_CHANNEL_COMPLEX, HP_HYPERACTIVITY, HP_ABNORMALITY_OF_THE_CHIN, HP_ABNORMALITY_OF_THE_NASAL_TIP, HP_AUTISM, GO_CALCIUM_ION_TRANSMEMBRANE_TRANSPORT, HP_APLASIA_HYPOPLASIA_OF_FINGERS, HP_OPEN_MOUTH, HP_ABNORMALITY_OF_MOUTH_SHAPE, HP_POSTNATAL_GROWTH_RETARDATION, HP_EPICANTHUS, HP_HETEROTROPIA, HP_HYPERMETROPIA, …
NFAT5	3.1166	6.37259e-54	6.98691e-50	1.8275	0.033814	GO_DNA_BINDING_TRANSCRIPTION_ACTIVATOR_ACTIVITY
CHRNA4	3.0887	2.96568e-35	3.11219e-31	2.6205	0.0043896	GO_COGNITION, GO_SYNAPTIC_MEMBRANE, GO_POSTSYNAPTIC_MEMBRANE, GO_REGULATION_OF_TRANS_SYNAPTIC_SIGNALING, GO_ACTION_POTENTIAL, GO_MEMBRANE_DEPOLARIZATION, GO_LOCOMOTORY_BEHAVIOR, GO_GATED_CHANNEL_ACTIVITY, GO_REGULATION_OF_MEMBRANE_POTENTIAL, GO_PRESYNAPTIC_MEMBRANE, GO_ADULT_BEHAVIOR, GO_CATION_TRANSMEMBRANE_TRANSPORTER_ACTIVITY, GO_PASSIVE_TRANSMEMBRANE_TRANSPORTER_ACTIVITY, GO_CATION_CHANNEL_AC…
KIAA0319	3.0838	2.36086e-43	2.5443e-39	2.0525	0.020058	GO_REGULATION_OF_AXONOGENESIS, GO_AXON_DEVELOPMENT, GO_REGULATION_OF_DENDRITE_DEVELOPMENT, GO_DENDRITE_DEVELOPMENT, GO_REGULATION_OF_NEURON_PROJECTION_DEVELOPMENT, GO_REGULATION_OF_CELL_MORPHOGENESIS_INVOLVED_IN_DIFFERENTIATION, GO_DEVELOPMENTAL_GROWTH_INVOLVED_IN_MORPHOGENESIS, GO_REGULATION_OF_DEVELOPMENTAL_GROWTH, GO_REGULATION_OF_CELL_SIZE, GO_REGULATION_OF_EXTENT_OF_CELL_GROWTH, GO_DEVELOPME…
PTPRO	3.0698	9.48189e-62	1.05107e-57	2.2993	0.010744	GO_NEURON_PROJECTION_GUIDANCE, GO_REGULATION_OF_AXONOGENESIS, GO_AXON_DEVELOPMENT, GO_SYNAPTIC_MEMBRANE, GO_SYNAPSE_ORGANIZATION, GO_POSTSYNAPTIC_MEMBRANE, GO_GLUTAMATERGIC_SYNAPSE, GO_REGULATION_OF_NEURON_PROJECTION_DEVELOPMENT, GO_REGULATION_OF_CELL_MORPHOGENESIS_INVOLVED_IN_DIFFERENTIATION, GO_SITE_OF_POLARIZED_GROWTH, GO_REGULATION_OF_SYNAPSE_STRUCTURE_OR_ACTIVITY, GO_NEURON_SPINE, GO_DISTAL_…
CREBRF	3.0628	4.77777e-27	4.79688e-23	2.6873	0.0036019	GO_DNA_BINDING_TRANSCRIPTION_ACTIVATOR_ACTIVITY
CHD3	3.0601	6.29324e-129	7.15226e-125	3.7807	7.8188e-05	HP_STEREOTYPY, HP_MOTOR_DELAY, HP_UNSTEADY_GAIT, HP_ABNORMALITY_OF_THE_CURVATURE_OF_THE_CORNEA, HP_EPICANTHUS, HP_HYPERMETROPIA, HP_ASTIGMATISM, HP_WIDE_NASAL_BRIDGE, HP_DELAYED_ABILITY_TO_WALK, HP_DYSARTHRIA, HP_ABNORMALITY_OF_REFRACTION, HP_CEREBRAL_VISUAL_IMPAIRMENT, HP_DELAYED_GROSS_MOTOR_DEVELOPMENT
SERPINI1	3.0576	8.1102e-69	9.04125e-65	2.0848	0.018545	HP_ENCEPHALOPATHY, GO_POSITIVE_REGULATION_OF_CELL_DEVELOPMENT, GO_POSITIVE_REGULATION_OF_NEURON_DIFFERENTIATION, GO_POSITIVE_REGULATION_OF_NERVOUS_SYSTEM_DEVELOPMENT, GO_REGULATION_OF_NEURON_PROJECTION_DEVELOPMENT, GO_POSITIVE_REGULATION_OF_CELL_PROJECTION_ORGANIZATION, HP_MENTAL_DETERIORATION, GO_POSITIVE_REGULATION_OF_NEURON_PROJECTION_DEVELOPMENT, HP_ABNORMALITY_OF_EXTRAPYRAMIDAL_MOTOR_FUNCTIO…
GPR155	3.0555	3.63728e-19	3.37976e-15	2.3374	0.009708	GO_COGNITION
LIN7C	3.0502	3.35643e-31	3.45713e-27	1.7854	0.037099	GO_SYNAPTIC_MEMBRANE, GO_POSTSYNAPTIC_MEMBRANE, GO_GLUTAMATERGIC_SYNAPSE, GO_NEURON_TO_NEURON_SYNAPSE, GO_POSTSYNAPTIC_SPECIALIZATION_MEMBRANE, GO_POSTSYNAPTIC_DENSITY_MEMBRANE, GO_PRESYNAPSE, GO_PROTEIN_LOCALIZATION_TO_CELL_PERIPHERY
PGAP1	3.0369	3.27432e-114	3.71471e-110	3.0928	0.00099147	HP_ABSENT_SPEECH, HP_ABNORMALITY_OF_CENTRAL_NERVOUS_SYSTEM_ELECTROPHYSIOLOGY, HP_AUTISTIC_BEHAVIOR, HP_ABNORMAL_NERVOUS_SYSTEM_ELECTROPHYSIOLOGY, HP_DYSKINESIA, HP_STEREOTYPY, HP_IMPAIRMENT_IN_PERSONALITY_FUNCTIONING, HP_INTERICTAL_EEG_ABNORMALITY, HP_HYPSARRHYTHMIA, HP_DISINHIBITION, HP_MOTOR_DELAY, HP_SHORT_ATTENTION_SPAN, HP_HYPOPLASIA_OF_THE_CORPUS_CALLOSUM, HP_ABNORMALITY_OF_THE_CEREBRAL_COR…
HMGCR	3.0244	2.47562e-22	2.38378e-18	2.1689	0.015044	GO_COGNITION, GO_LEARNING, GO_REGULATION_OF_ANATOMICAL_STRUCTURE_SIZE, GO_PHOSPHATASE_BINDING, GO_PEPTIDE_HORMONE_SECRETION, GO_HORMONE_TRANSPORT
NFASC	2.9971	1.92587e-72	2.15409e-68	3.6753	0.00011881	HP_ABNORMAL_EMOTION_AFFECT_BEHAVIOR, HP_ABNORMAL_NERVOUS_SYSTEM_ELECTROPHYSIOLOGY, GO_TRANSMISSION_OF_NERVE_IMPULSE, HP_ABNORMAL_AGGRESSIVE_IMPULSIVE_OR_VIOLENT_BEHAVIOR, GO_NEURON_PROJECTION_GUIDANCE, GO_AXON_DEVELOPMENT, GO_MULTICELLULAR_ORGANISMAL_SIGNALING, GO_SYNAPSE_ORGANIZATION, HP_IMPAIRMENT_IN_PERSONALITY_FUNCTIONING, HP_MOTOR_DELAY, HP_PRENATAL_MOVEMENT_ABNORMALITY, HP_AGGRESSIVE_BEHAVI…
TENM2	2.9793	1.33694e-23	1.30432e-19	4.7782	8.8436e-07	GO_SYNAPTIC_MEMBRANE, GO_POSTSYNAPTIC_MEMBRANE, GO_POSITIVE_REGULATION_OF_CELL_PROJECTION_ORGANIZATION, GO_SITE_OF_POLARIZED_GROWTH, GO_NEURON_SPINE, GO_DISTAL_AXON, GO_FILOPODIUM_ASSEMBLY, GO_REGULATION_OF_CELL_PROJECTION_ASSEMBLY, GO_POSITIVE_REGULATION_OF_PLASMA_MEMBRANE_BOUNDED_CELL_PROJECTION_ASSEMBLY
ARID1A	2.9709	1.44474e-69	1.61161e-65	3.1768	0.00074457	HP_HYPOPLASIA_OF_THE_CORPUS_CALLOSUM, HP_VASCULAR_SKIN_ABNORMALITY, HP_CUTIS_MARMORATA, HP_APLASIA_HYPOPLASIA_OF_FINGERS, HP_ABNORMALITY_OF_MOUTH_SIZE, HP_EPICANTHUS, HP_WIDE_NOSE, HP_SHORT_PHILTRUM, GO_CARDIAC_CHAMBER_DEVELOPMENT, HP_DEPRESSED_NASAL_BRIDGE, HP_ABNORMAL_EYEBROW_MORPHOLOGY, HP_THICK_EYEBROW, HP_ABNORMAL_HAND_MORPHOLOGY, HP_WIDE_NASAL_BRIDGE, GO_FOREBRAIN_DEVELOPMENT, HP_WIDE_MOUTH…
TAOK2	2.9432	1.54561e-17	1.40326e-13	6.6743	1.242e-11	GO_AXON_DEVELOPMENT, GO_DISTAL_AXON, GO_CELL_JUNCTION_ASSEMBLY, GO_DENDRITE_MORPHOGENESIS, GO_PROTEIN_TARGETING
ZNF148	2.9422	2.5747e-42	2.76445e-38	1.8952	0.029033	HP_MOTOR_DELAY, HP_HYPOPLASIA_OF_THE_CORPUS_CALLOSUM, HP_ABNORMALITY_OF_THE_CHIN, HP_ABNORMALITY_OF_MOUTH_SIZE, HP_EPICANTHUS, HP_HYPERMETROPIA, HP_DOWNSLANTED_PALPEBRAL_FISSURES, HP_TELECANTHUS, HP_WIDE_MOUTH, HP_ABNORMAL_SIZE_OF_THE_PALPEBRAL_FISSURES, HP_DELAYED_ABILITY_TO_WALK, HP_ABNORMALITY_OF_THE_PHILTRUM, HP_UPSLANTED_PALPEBRAL_FISSURE, HP_SHORT_PALPEBRAL_FISSURE, HP_POSITIONAL_FOOT_DEFOR…
ABHD17C	2.9368	1.17944e-24	1.16234e-20	2.0692	0.019265	GO_SYNAPTIC_MEMBRANE, GO_SYNAPSE_ORGANIZATION, GO_POSTSYNAPTIC_MEMBRANE, GO_GLUTAMATERGIC_SYNAPSE, GO_REGULATION_OF_POSTSYNAPSE_ORGANIZATION, GO_REGULATION_OF_SYNAPSE_STRUCTURE_OR_ACTIVITY, GO_NEURON_SPINE, GO_POSTSYNAPSE_ORGANIZATION, GO_NEURON_TO_NEURON_SYNAPSE, GO_POSTSYNAPTIC_SPECIALIZATION_MEMBRANE, GO_POSITIVE_REGULATION_OF_CELLULAR_PROTEIN_LOCALIZATION, GO_POSTSYNAPTIC_DENSITY_MEMBRANE
MAPK8IP2	2.9315	1.8254e-34	1.909e-30	2.6669	0.0038281	GO_COGNITION, GO_REGULATION_OF_TRANS_SYNAPTIC_SIGNALING, GO_DENDRITE_DEVELOPMENT, GO_LEARNING, GO_REGULATION_OF_MEMBRANE_POTENTIAL, GO_NEURON_TO_NEURON_SYNAPSE, GO_REGULATION_OF_SIGNALING_RECEPTOR_ACTIVITY, GO_DENDRITE_MORPHOGENESIS
UVSSA	2.925	1.68562e-15	1.47796e-11	3.456	0.00027416	HP_VASCULAR_SKIN_ABNORMALITY, GO_BASAL_TRANSCRIPTION_MACHINERY_BINDING
RICTOR	2.9079	1.22506e-42	1.31693e-38	2.206	0.013691	GO_REGULATION_OF_CELLULAR_COMPONENT_SIZE, GO_REGULATION_OF_ANATOMICAL_STRUCTURE_SIZE, GO_REGULATION_OF_ACTIN_FILAMENT_BASED_PROCESS, GO_PEPTIDYL_SERINE_MODIFICATION
SMPD3	2.8997	4.72964e-60	5.2305e-56	3.6992	0.00010813	GO_POSITIVE_REGULATION_OF_EXOCYTOSIS, GO_CHONDROCYTE_DIFFERENTIATION, GO_MULTICELLULAR_ORGANISM_GROWTH, GO_PEPTIDE_HORMONE_SECRETION, GO_HORMONE_TRANSPORT, GO_POSITIVE_REGULATION_OF_CELL_CYCLE
ATP13A2	2.8811	4.90849e-23	4.76074e-19	2.2312	0.012832	HP_ABNORMAL_EMOTION_AFFECT_BEHAVIOR, HP_ABNORMALITY_OF_ESOPHAGUS_PHYSIOLOGY, HP_DYSKINESIA, HP_ABNORMAL_AGGRESSIVE_IMPULSIVE_OR_VIOLENT_BEHAVIOR, HP_IMPAIRMENT_IN_PERSONALITY_FUNCTIONING, HP_SHORT_ATTENTION_SPAN, HP_AGGRESSIVE_BEHAVIOR, HP_MENTAL_DETERIORATION, HP_CEREBELLAR_ATROPHY, GO_CATION_TRANSMEMBRANE_TRANSPORTER_ACTIVITY, HP_DYSTONIA, HP_ABNORMALITY_OF_EXTRAPYRAMIDAL_MOTOR_FUNCTION, HP_PAR…
CLDN5	2.8755	9.73398e-18	8.86765e-14	3.282	0.0005154	GO_POSITIVE_REGULATION_OF_CELL_DEVELOPMENT, GO_COGNITION, GO_LEARNING, GO_REGULATION_OF_BINDING, GO_CELL_JUNCTION_ASSEMBLY, GO_HEART_DEVELOPMENT, GO_REGULATION_OF_PROTEIN_BINDING
KCNMB4	2.8625	1.10587e-28	1.12213e-24	3.0377	0.0011921	GO_TRANSMISSION_OF_NERVE_IMPULSE, GO_MULTICELLULAR_ORGANISMAL_SIGNALING, GO_REGULATION_OF_TRANS_SYNAPTIC_SIGNALING, GO_METAL_ION_TRANSMEMBRANE_TRANSPORTER_ACTIVITY, GO_ACTION_POTENTIAL, GO_GATED_CHANNEL_ACTIVITY, GO_REGULATION_OF_MEMBRANE_POTENTIAL, GO_CATION_TRANSMEMBRANE_TRANSPORTER_ACTIVITY, GO_PASSIVE_TRANSMEMBRANE_TRANSPORTER_ACTIVITY, GO_REGULATION_OF_SYSTEM_PROCESS, GO_POTASSIUM_CHANNEL_CO…
BACH2	2.8423	8.2617e-82	9.28285e-78	4.7119	1.2268e-06	HP_ABNORMAL_LARGE_INTESTINE_MORPHOLOGY, HP_PHENOTYPIC_VARIABILITY
DCHS1	2.8362	3.98788e-28	4.03534e-24	3.2082	0.00066777	HP_ABNORMAL_EMOTION_AFFECT_BEHAVIOR, HP_SELF_INJURIOUS_BEHAVIOR, HP_ABNORMAL_AGGRESSIVE_IMPULSIVE_OR_VIOLENT_BEHAVIOR, HP_HYPOPLASIA_OF_THE_CORPUS_CALLOSUM, HP_ABNORMALITY_OF_THE_CEREBRAL_CORTEX, GO_DEVELOPMENTAL_MATURATION, HP_DOWNTURNED_CORNERS_OF_MOUTH, HP_ABNORMALITY_OF_MOUTH_SIZE, HP_ABNORMALITY_OF_MOUTH_SHAPE, GO_ANATOMICAL_STRUCTURE_MATURATION, HP_EPICANTHUS, HP_SYNDACTYLY, HP_CLINODACTYLY…
EIF4G3	2.8304	2.31118e-49	2.51826e-45	3.438	0.00029302	GO_MRNA_BINDING
FOXG1	2.8272	1.18407e-119	1.34463e-115	2.484	0.006496	HP_ABSENT_SPEECH, HP_ABNORMALITY_OF_CENTRAL_NERVOUS_SYSTEM_ELECTROPHYSIOLOGY, HP_ABNORMAL_EMOTION_AFFECT_BEHAVIOR, HP_AUTISTIC_BEHAVIOR, HP_ABNORMAL_NERVOUS_SYSTEM_ELECTROPHYSIOLOGY, HP_ABNORMALITY_OF_ESOPHAGUS_PHYSIOLOGY, GO_POSITIVE_REGULATION_OF_CELL_DEVELOPMENT, HP_GASTROESOPHAGEAL_REFLUX, HP_DYSKINESIA, HP_STEREOTYPY, GO_NEURON_PROJECTION_GUIDANCE, GO_POSITIVE_REGULATION_OF_NEURON_DIFFERENTI…
JPH3	2.8175	3.44637e-35	3.6149e-31	2.0637	0.019522	HP_ABNORMAL_EMOTION_AFFECT_BEHAVIOR, GO_COGNITION, HP_IMPAIRMENT_IN_PERSONALITY_FUNCTIONING, GO_REGULATION_OF_TRANS_SYNAPTIC_SIGNALING, GO_LEARNING, HP_CHOREA, GO_CALCIUM_ION_TRANSMEMBRANE_TRANSPORT, HP_MENTAL_DETERIORATION, HP_DYSTONIA, HP_ABNORMALITY_OF_EXTRAPYRAMIDAL_MOTOR_FUNCTION, HP_PARKINSONISM, HP_CEREBRAL_CORTICAL_ATROPHY, GO_REGULATION_OF_SYNAPTIC_PLASTICITY, HP_TREMOR, HP_DYSARTHRIA, H…
SYT5	2.8159	5.98007e-27	5.9998e-23	2.1839	0.014486	GO_CLATHRIN_BINDING
JAKMIP1	2.7997	4.29964e-40	4.58041e-36	2.1808	0.014601	GO_COGNITION
KDM6B	2.7964	3.68329e-80	4.13523e-76	2.0955	0.018062	HP_AUTISTIC_BEHAVIOR, HP_ESODEVIATION, HP_HYPERACTIVITY, HP_ABNORMALITY_OF_THE_CHIN, HP_ABNORMALITY_OF_MOUTH_SIZE, HP_EPICANTHUS, HP_HETEROTROPIA, HP_DEPRESSED_NASAL_BRIDGE, HP_CLINODACTYLY, HP_TELECANTHUS, GO_HIPPOCAMPUS_DEVELOPMENT, HP_WIDE_NASAL_BRIDGE, GO_FOREBRAIN_DEVELOPMENT, HP_WIDE_MOUTH, HP_ABNORMALITY_OF_THE_BREAST, GO_CELL_FATE_COMMITMENT, GO_HEART_DEVELOPMENT, HP_ABNORMALITY_OF_THE_ST…
BTBD2	2.7692	4.89827e-35	5.13437e-31	2.4855	0.0064685	GO_RIBONUCLEOPROTEIN_GRANULE
CACNG4	2.7457	1.00959e-35	1.06108e-31	1.8655	0.031057	GO_CALCIUM_ION_TRANSMEMBRANE_TRANSPORTER_ACTIVITY, GO_VOLTAGE_GATED_CATION_CHANNEL_ACTIVITY, GO_TRANSMISSION_OF_NERVE_IMPULSE, GO_VOLTAGE_GATED_ION_CHANNEL_ACTIVITY, GO_MULTICELLULAR_ORGANISMAL_SIGNALING, GO_SYNAPTIC_MEMBRANE, GO_POSTSYNAPTIC_MEMBRANE, GO_GLUTAMATERGIC_SYNAPSE, GO_REGULATION_OF_TRANS_SYNAPTIC_SIGNALING, GO_METAL_ION_TRANSMEMBRANE_TRANSPORTER_ACTIVITY, GO_PROTEIN_LOCALIZATION_TO_S…
PIAS2	2.7358	2.11773e-24	2.08194e-20	2.2148	0.013388	GO_TRANSCRIPTION_COREGULATOR_ACTIVITY
KLHL3	2.7314	2.8179e-10	2.13907e-06	2.6367	0.0041854	GO_UBIQUITIN_LIGASE_COMPLEX
FYN	2.7307	1.19266e-48	1.29797e-44	1.8781	0.030183	GO_POSITIVE_REGULATION_OF_CELL_DEVELOPMENT, GO_COGNITION, GO_NEURON_PROJECTION_GUIDANCE, GO_POSITIVE_REGULATION_OF_NEURON_DIFFERENTIATION, GO_POSITIVE_REGULATION_OF_NERVOUS_SYSTEM_DEVELOPMENT, GO_AXON_DEVELOPMENT, GO_SYNAPSE_ORGANIZATION, GO_GLUTAMATERGIC_SYNAPSE, GO_REGULATION_OF_TRANS_SYNAPTIC_SIGNALING, GO_DENDRITE_DEVELOPMENT, GO_REGULATION_OF_NEURON_PROJECTION_DEVELOPMENT, GO_REGULATION_OF_P…
GRIK2	2.7058	5.18028e-67	5.76824e-63	2.2332	0.012769	HP_ABNORMALITY_OF_CENTRAL_NERVOUS_SYSTEM_ELECTROPHYSIOLOGY, HP_AUTISTIC_BEHAVIOR, HP_ABNORMAL_NERVOUS_SYSTEM_ELECTROPHYSIOLOGY, GO_TRANSMISSION_OF_NERVE_IMPULSE, HP_DYSKINESIA, HP_STEREOTYPY, GO_MULTICELLULAR_ORGANISMAL_SIGNALING, GO_SYNAPTIC_MEMBRANE, HP_IMPAIRMENT_IN_PERSONALITY_FUNCTIONING, HP_INTERICTAL_EEG_ABNORMALITY, GO_POSTSYNAPTIC_MEMBRANE, HP_HYPSARRHYTHMIA, GO_GLUTAMATERGIC_SYNAPSE, HP…
DNM1	2.7023	2.65241e-65	2.94974e-61	2.7213	0.0032514	HP_POOR_HEAD_CONTROL, HP_ABSENT_SPEECH, HP_ABNORMALITY_OF_CENTRAL_NERVOUS_SYSTEM_ELECTROPHYSIOLOGY, HP_ABNORMAL_EMOTION_AFFECT_BEHAVIOR, HP_AUTISTIC_BEHAVIOR, HP_ENCEPHALOPATHY, HP_ABNORMAL_NERVOUS_SYSTEM_ELECTROPHYSIOLOGY, HP_ABNORMALITY_OF_ESOPHAGUS_PHYSIOLOGY, HP_SELF_INJURIOUS_BEHAVIOR, HP_GASTROESOPHAGEAL_REFLUX, HP_EPILEPTIC_ENCEPHALOPATHY, HP_DYSKINESIA, HP_ABNORMAL_AGGRESSIVE_IMPULSIVE_OR…
GPHN	2.6992	1.16025e-26	1.16165e-22	2.4278	0.0075963	HP_POOR_HEAD_CONTROL, HP_AUTISTIC_BEHAVIOR, HP_ABNORMALITY_OF_ESOPHAGUS_PHYSIOLOGY, HP_GASTROESOPHAGEAL_REFLUX, GO_SYNAPTIC_MEMBRANE, GO_SYNAPSE_ORGANIZATION, GO_POSTSYNAPTIC_MEMBRANE, GO_PROTEIN_LOCALIZATION_TO_SYNAPSE, HP_ABNORMALITY_OF_THE_CEREBRAL_CORTEX, GO_PROTEIN_LOCALIZATION_TO_CELL_JUNCTION, GO_POSTSYNAPSE_ORGANIZATION, GO_NEURON_TO_NEURON_SYNAPSE, HP_SLEEP_DISTURBANCE, HP_ABNORMALITY_OF…
SIPA1L1	2.69	7.39813e-20	6.92983e-16	4.2388	1.1236e-05	GO_REGULATION_OF_AXONOGENESIS, GO_AXON_DEVELOPMENT, GO_SYNAPSE_ORGANIZATION, GO_DENDRITIC_SPINE_DEVELOPMENT, GO_REGULATION_OF_DENDRITIC_SPINE_DEVELOPMENT, GO_REGULATION_OF_DENDRITE_DEVELOPMENT, GO_REGULATION_OF_TRANS_SYNAPTIC_SIGNALING, GO_DENDRITE_DEVELOPMENT, GO_REGULATION_OF_CELL_MORPHOGENESIS_INVOLVED_IN_DIFFERENTIATION, GO_REGULATION_OF_POSTSYNAPSE_ORGANIZATION, GO_REGULATION_OF_SYNAPSE_STRU…
PICALM	2.6762	9.87554e-40	1.05105e-35	2.2814	0.011263	GO_COGNITION, GO_AXON_DEVELOPMENT, GO_SYNAPTIC_MEMBRANE, GO_POSTSYNAPTIC_MEMBRANE, GO_DENDRITE_DEVELOPMENT, GO_DEVELOPMENTAL_MATURATION, GO_SYNAPTIC_VESICLE_LOCALIZATION, GO_PRESYNAPTIC_MEMBRANE, GO_REGULATION_OF_CELLULAR_COMPONENT_SIZE, GO_REGULATION_OF_ANATOMICAL_STRUCTURE_SIZE, GO_PRESYNAPSE, GO_VESICLE_LOCALIZATION, GO_PROTEIN_LOCALIZATION_TO_CELL_PERIPHERY, GO_CLATHRIN_BINDING, GO_DENDRITE_M…
CRLF3	2.662	3.47013e-34	3.62386e-30	2.2341	0.012738	GO_REGULATION_OF_CELL_CYCLE_ARREST, GO_POSITIVE_REGULATION_OF_CELL_CYCLE
UNC13A	2.6495	3.28954e-18	3.01782e-14	1.9569	0.02518	GO_DISTAL_AXON, GO_POSITIVE_REGULATION_OF_SYNAPTIC_TRANSMISSION
PLXNA2	2.6334	3.60033e-88	4.05469e-84	4.2994	8.5645e-06	GO_POSITIVE_REGULATION_OF_CELL_DEVELOPMENT, GO_NEURON_PROJECTION_GUIDANCE, GO_POSITIVE_REGULATION_OF_NEURON_DIFFERENTIATION, GO_REGULATION_OF_AXONOGENESIS, GO_POSITIVE_REGULATION_OF_NERVOUS_SYSTEM_DEVELOPMENT, GO_AXON_DEVELOPMENT, GO_REGULATION_OF_NEURON_PROJECTION_DEVELOPMENT, GO_REGULATION_OF_CELL_MORPHOGENESIS_INVOLVED_IN_DIFFERENTIATION, GO_POSITIVE_REGULATION_OF_CELL_PROJECTION_ORGANIZATION,…
NPTX1	2.6282	8.12325e-98	9.17521e-94	4.2675	9.8842e-06	GO_AXON_DEVELOPMENT, GO_GLUTAMATERGIC_SYNAPSE, GO_REGULATION_OF_TRANS_SYNAPTIC_SIGNALING, GO_REGULATION_OF_SYSTEM_PROCESS, GO_REGULATION_OF_SIGNALING_RECEPTOR_ACTIVITY
KALRN	2.6178	2.76988e-32	2.87098e-28	4.2352	1.1416e-05	GO_POSITIVE_REGULATION_OF_CELL_DEVELOPMENT, GO_COGNITION, GO_POSITIVE_REGULATION_OF_NEURON_DIFFERENTIATION, GO_POSITIVE_REGULATION_OF_NERVOUS_SYSTEM_DEVELOPMENT, GO_SYNAPSE_ORGANIZATION, GO_DENDRITIC_SPINE_DEVELOPMENT, GO_REGULATION_OF_DENDRITIC_SPINE_DEVELOPMENT, GO_REGULATION_OF_DENDRITE_DEVELOPMENT, GO_DENDRITE_DEVELOPMENT, GO_REGULATION_OF_NEURON_PROJECTION_DEVELOPMENT, GO_REGULATION_OF_CELL_…
PRRT2	2.5838	6.19638e-60	6.85195e-56	2.0303	0.021162	HP_ABNORMALITY_OF_CENTRAL_NERVOUS_SYSTEM_ELECTROPHYSIOLOGY, HP_ABNORMAL_EMOTION_AFFECT_BEHAVIOR, HP_ABNORMAL_NERVOUS_SYSTEM_ELECTROPHYSIOLOGY, HP_DYSKINESIA, HP_STEREOTYPY, HP_ABNORMAL_AGGRESSIVE_IMPULSIVE_OR_VIOLENT_BEHAVIOR, GO_SYNAPTIC_MEMBRANE, HP_IMPAIRMENT_IN_PERSONALITY_FUNCTIONING, HP_INTERICTAL_EEG_ABNORMALITY, GO_POSTSYNAPTIC_MEMBRANE, GO_GLUTAMATERGIC_SYNAPSE, GO_REGULATION_OF_TRANS_SY…
LINGO1	2.5827	6.82137e-48	7.41073e-44	2.566	0.0051438	HP_ABSENT_SPEECH, HP_ABNORMAL_EMOTION_AFFECT_BEHAVIOR, HP_ABNORMALITY_OF_ESOPHAGUS_PHYSIOLOGY, HP_ABNORMAL_AGGRESSIVE_IMPULSIVE_OR_VIOLENT_BEHAVIOR, GO_REGULATION_OF_AXONOGENESIS, GO_AXON_DEVELOPMENT, GO_REGULATION_OF_NEURON_PROJECTION_DEVELOPMENT, GO_REGULATION_OF_CELL_MORPHOGENESIS_INVOLVED_IN_DIFFERENTIATION, HP_AGGRESSIVE_BEHAVIOR, GO_REGULATION_OF_CELL_MORPHOGENESIS, GO_NEGATIVE_REGULATION_O…
PCGF3	2.5742	5.92055e-35	6.20296e-31	3.9074	4.6641e-05	GO_UBIQUITIN_LIGASE_COMPLEX
PPP1R1B	2.5731	8.99167e-48	9.76406e-44	3.7296	9.5882e-05	GO_COGNITION, GO_GLUTAMATERGIC_SYNAPSE, GO_LEARNING, GO_NEURON_SPINE, GO_LOCOMOTORY_BEHAVIOR, GO_ADULT_BEHAVIOR, GO_PHOSPHATASE_REGULATOR_ACTIVITY, GO_REGULATION_OF_DEPHOSPHORYLATION
TBL1XR1	2.5659	2.97694e-32	3.08411e-28	2.5092	0.0060507	HP_VASCULAR_SKIN_ABNORMALITY, HP_ABNORMALITY_OF_THE_CEREBRAL_CORTEX, HP_ABNORMALITY_OF_THE_NASAL_TIP, HP_APLASIA_HYPOPLASIA_OF_FINGERS, HP_WIDE_NOSE, HP_ABNORMAL_HAND_MORPHOLOGY, HP_EXTERNAL_GENITAL_HYPOPLASIA, HP_TELECANTHUS, HP_ABNORMAL_SIZE_OF_THE_PALPEBRAL_FISSURES, HP_ABNORMALITY_OF_THE_BREAST, HP_APLASIA_HYPOPLASIA_INVOLVING_BONES_OF_THE_UPPER_LIMBS, HP_HIGH_FOREHEAD, HP_MICROPENIS, HP_WIDE…
SYN1	2.5566	6.24532e-23	6.05234e-19	1.6629	0.048166	HP_ABNORMAL_EMOTION_AFFECT_BEHAVIOR, HP_AUTISTIC_BEHAVIOR, HP_ABNORMAL_AGGRESSIVE_IMPULSIVE_OR_VIOLENT_BEHAVIOR, GO_SYNAPSE_ORGANIZATION, GO_REGULATION_OF_TRANS_SYNAPTIC_SIGNALING, HP_AGGRESSIVE_BEHAVIOR, GO_SYNAPTIC_VESICLE_LOCALIZATION, GO_NEURON_TO_NEURON_SYNAPSE, HP_SPECIFIC_LEARNING_DISABILITY, GO_PRESYNAPSE, GO_VESICLE_LOCALIZATION, HP_FOCAL_ONSET_SEIZURE
RBBP6	2.5472	2.21414e-36	2.33259e-32	1.732	0.041633	GO_MRNA_PROCESSING, GO_IN_UTERO_EMBRYONIC_DEVELOPMENT, GO_MULTICELLULAR_ORGANISM_GROWTH, GO_SOMITE_DEVELOPMENT
PCDH9	2.5456	1.99316e-29	2.03462e-25	3.3101	0.00046636	GO_SITE_OF_POLARIZED_GROWTH, GO_DISTAL_AXON
TAF4	2.5354	4.24769e-23	4.12281e-19	2.1549	0.015585	GO_DNA_TEMPLATED_TRANSCRIPTION_INITIATION
GABRG2	2.5338	1.03925e-65	1.15607e-61	3.3111	0.00046457	HP_POOR_HEAD_CONTROL, HP_ABSENT_SPEECH, HP_ABNORMALITY_OF_CENTRAL_NERVOUS_SYSTEM_ELECTROPHYSIOLOGY, HP_ABNORMAL_EMOTION_AFFECT_BEHAVIOR, HP_AUTISTIC_BEHAVIOR, HP_ENCEPHALOPATHY, HP_ABNORMAL_NERVOUS_SYSTEM_ELECTROPHYSIOLOGY, HP_ABNORMALITY_OF_ESOPHAGUS_PHYSIOLOGY, HP_GASTROESOPHAGEAL_REFLUX, HP_EPILEPTIC_ENCEPHALOPATHY, HP_DYSKINESIA, HP_STEREOTYPY, GO_SYNAPTIC_MEMBRANE, GO_SYNAPSE_ORGANIZATION, H…
ASTN2	2.5013	4.8696e-19	4.5185e-15	1.6494	0.049532	GO_PERIKARYON, GO_NEURON_MIGRATION
CMIP	2.4714	1.73072e-52	1.8941e-48	1.6653	0.047924	GO_IN_UTERO_EMBRYONIC_DEVELOPMENT
ASXL3	2.4686	2.01269e-41	2.15459e-37	2.5654	0.0051522	HP_ABSENT_SPEECH, HP_AUTISTIC_BEHAVIOR, HP_STEREOTYPY, HP_MOTOR_DELAY, HP_HYPOPLASIA_OF_THE_CORPUS_CALLOSUM, HP_ABNORMALITY_OF_THE_NASAL_TIP, HP_ABNORMALITY_OF_MOUTH_SIZE, HP_OPEN_MOUTH, HP_ABNORMALITY_OF_MOUTH_SHAPE, HP_POSTNATAL_GROWTH_RETARDATION, HP_ABNORMAL_EYEBROW_MORPHOLOGY, HP_DOWNSLANTED_PALPEBRAL_FISSURES, HP_SLEEP_DISTURBANCE, HP_ECLABION, HP_WIDE_MOUTH, HP_INTELLECTUAL_DISABILITY_SEVE…
BSN	2.4673	3.41563e-30	3.5017e-26	2.4846	0.0064847	GO_SYNAPSE_ORGANIZATION, GO_GLUTAMATERGIC_SYNAPSE, GO_PROTEIN_LOCALIZATION_TO_SYNAPSE, GO_PROTEIN_LOCALIZATION_TO_CELL_JUNCTION, GO_NEURON_TO_NEURON_SYNAPSE, GO_PRESYNAPSE, GO_CELL_JUNCTION_ASSEMBLY, GO_CYTOPLASMIC_REGION, GO_GABA_ERGIC_SYNAPSE
MKLN1	2.4549	2.78506e-38	2.95245e-34	2.0378	0.020785	GO_UBIQUITIN_LIGASE_COMPLEX, GO_REGULATION_OF_CELL_MORPHOGENESIS
ASH1L	2.4541	8.99836e-41	9.61295e-37	2.8338	0.0022996	HP_ABSENT_SPEECH, HP_AUTISTIC_BEHAVIOR, HP_IMPAIRMENT_IN_PERSONALITY_FUNCTIONING, HP_HYPERACTIVITY, GO_POST_EMBRYONIC_DEVELOPMENT
DCC	2.4302	3.92155e-149	4.46626e-145	4.6631	1.5573e-06	GO_NEURON_PROJECTION_GUIDANCE, GO_REGULATION_OF_AXONOGENESIS, GO_AXON_DEVELOPMENT, GO_CENTRAL_NERVOUS_SYSTEM_NEURON_DIFFERENTIATION, GO_SYNAPTIC_MEMBRANE, GO_POSTSYNAPTIC_MEMBRANE, GO_REGULATION_OF_DENDRITE_DEVELOPMENT, GO_REGULATION_OF_TRANS_SYNAPTIC_SIGNALING, GO_DENDRITE_DEVELOPMENT, GO_REGULATION_OF_NEURON_PROJECTION_DEVELOPMENT, GO_REGULATION_OF_CELL_MORPHOGENESIS_INVOLVED_IN_DIFFERENTIATION…
GRIN1	2.4254	8.55041e-14	7.2097e-10	1.7633	0.038928	HP_ABNORMALITY_OF_CENTRAL_NERVOUS_SYSTEM_ELECTROPHYSIOLOGY, HP_ABNORMAL_EMOTION_AFFECT_BEHAVIOR, HP_ABNORMAL_NERVOUS_SYSTEM_ELECTROPHYSIOLOGY, GO_CALCIUM_ION_TRANSMEMBRANE_TRANSPORTER_ACTIVITY, GO_VOLTAGE_GATED_CATION_CHANNEL_ACTIVITY, GO_VOLTAGE_GATED_ION_CHANNEL_ACTIVITY, GO_COGNITION, HP_DYSKINESIA, HP_ABNORMAL_AGGRESSIVE_IMPULSIVE_OR_VIOLENT_BEHAVIOR, GO_REGULATION_OF_AXONOGENESIS, GO_AXON_DE…
MED14	2.4202	2.35287e-24	2.31217e-20	2.4759	0.0066447	GO_DNA_TEMPLATED_TRANSCRIPTION_INITIATION, GO_TRANSCRIPTION_COREGULATOR_ACTIVITY
MAPK8	2.4158	2.02011e-59	2.23242e-55	1.9764	0.024055	GO_REGULATION_OF_BINDING, GO_POSITIVE_REGULATION_OF_CELLULAR_PROTEIN_LOCALIZATION, GO_REGULATION_OF_INTRACELLULAR_PROTEIN_TRANSPORT, GO_REGULATION_OF_CHROMOSOME_ORGANIZATION, GO_PEPTIDYL_SERINE_MODIFICATION, GO_REGULATION_OF_PROTEIN_BINDING
CDKL5	2.4048	2.08888e-17	1.89336e-13	2.014	0.022004	HP_POOR_HEAD_CONTROL, HP_ABNORMALITY_OF_CENTRAL_NERVOUS_SYSTEM_ELECTROPHYSIOLOGY, HP_ABNORMAL_EMOTION_AFFECT_BEHAVIOR, HP_AUTISTIC_BEHAVIOR, HP_ENCEPHALOPATHY, HP_ABNORMAL_NERVOUS_SYSTEM_ELECTROPHYSIOLOGY, HP_ABNORMALITY_OF_ESOPHAGUS_PHYSIOLOGY, HP_SELF_INJURIOUS_BEHAVIOR, GO_POSITIVE_REGULATION_OF_CELL_DEVELOPMENT, HP_GASTROESOPHAGEAL_REFLUX, HP_EPILEPTIC_ENCEPHALOPATHY, HP_DYSKINESIA, HP_STEREO…
PRKCE	2.4039	1.89926e-19	1.77068e-15	2.7	0.0034668	GO_REGULATION_OF_TRANS_SYNAPTIC_SIGNALING, GO_CALCIUM_ION_TRANSMEMBRANE_TRANSPORT, GO_LOCOMOTORY_BEHAVIOR, GO_POSITIVE_REGULATION_OF_CELLULAR_PROTEIN_LOCALIZATION, GO_REGULATION_OF_CELLULAR_COMPONENT_SIZE, GO_REGULATION_OF_ANATOMICAL_STRUCTURE_SIZE, GO_REGULATION_OF_ACTIN_FILAMENT_BASED_PROCESS, GO_PROTEIN_LOCALIZATION_TO_CELL_PERIPHERY, GO_POSITIVE_REGULATION_OF_SYNAPTIC_TRANSMISSION, GO_PEPTIDY…
ZMIZ2	2.3956	2.6145e-27	2.63045e-23	1.9054	0.028366	GO_TRANSCRIPTION_COREGULATOR_ACTIVITY
PHF2	2.3853	4.00099e-30	4.09901e-26	4.3906	5.6528e-06	GO_REGULATION_OF_CHROMOSOME_ORGANIZATION, GO_TRANSCRIPTION_COREGULATOR_ACTIVITY
FRYL	2.3706	1.03495e-24	1.02046e-20	2.6148	0.0044635	GO_SITE_OF_POLARIZED_GROWTH
DZIP1	2.3586	1.54662e-20	1.46017e-16	2.3087	0.01048	GO_POSITIVE_REGULATION_OF_CELL_PROJECTION_ORGANIZATION, GO_REGULATION_OF_BINDING, GO_REGULATION_OF_CELL_PROJECTION_ASSEMBLY, GO_POSITIVE_REGULATION_OF_PLASMA_MEMBRANE_BOUNDED_CELL_PROJECTION_ASSEMBLY, GO_REGULATION_OF_PROTEIN_BINDING
CRK	2.3374	1.9928e-22	1.92026e-18	3.0945	0.0009856	GO_POSITIVE_REGULATION_OF_CELL_DEVELOPMENT, GO_CENTRAL_NERVOUS_SYSTEM_NEURON_DIFFERENTIATION, GO_REGULATION_OF_DENDRITE_DEVELOPMENT, GO_DENDRITE_DEVELOPMENT, GO_REGULATION_OF_CELL_MORPHOGENESIS_INVOLVED_IN_DIFFERENTIATION, GO_EPHRIN_RECEPTOR_SIGNALING_PATHWAY, GO_REGULATION_OF_CELL_MORPHOGENESIS, GO_REGULATION_OF_BINDING, GO_FOREBRAIN_DEVELOPMENT, GO_NEURON_MIGRATION, GO_METENCEPHALON_DEVELOPMENT…
TCF20	2.3366	1.88433e-25	1.86869e-21	5.7861	3.6015e-09	HP_ABNORMAL_EMOTION_AFFECT_BEHAVIOR, HP_AUTISTIC_BEHAVIOR, HP_ABNORMAL_AGGRESSIVE_IMPULSIVE_OR_VIOLENT_BEHAVIOR, HP_IMPAIRMENT_IN_PERSONALITY_FUNCTIONING, HP_CONSTIPATION, HP_MOTOR_DELAY, HP_AGGRESSIVE_BEHAVIOR, HP_HYPERACTIVITY, HP_DOWNTURNED_CORNERS_OF_MOUTH, HP_ABNORMALITY_OF_THE_NASAL_TIP, HP_DEEPLY_SET_EYE, HP_OPEN_MOUTH, HP_ABNORMALITY_OF_MOUTH_SHAPE, HP_EPICANTHUS, HP_DEPRESSED_NASAL_BRIDG…
NIN	2.3328	1.93896e-22	1.86916e-18	3.2776	0.00052347	GO_POSITIVE_REGULATION_OF_CELL_DEVELOPMENT, GO_REGULATION_OF_AXONOGENESIS, GO_POSITIVE_REGULATION_OF_NERVOUS_SYSTEM_DEVELOPMENT, GO_AXON_DEVELOPMENT, GO_CENTRAL_NERVOUS_SYSTEM_NEURON_DIFFERENTIATION, GO_REGULATION_OF_CELL_MORPHOGENESIS_INVOLVED_IN_DIFFERENTIATION, GO_DEVELOPMENTAL_GROWTH_INVOLVED_IN_MORPHOGENESIS, GO_SITE_OF_POLARIZED_GROWTH, HP_APLASIA_HYPOPLASIA_OF_FINGERS, GO_DISTAL_AXON, HP_P…
IRS2	2.3271	6.19912e-21	5.87739e-17	1.8398	0.032895	GO_NEURON_PROJECTION_GUIDANCE, GO_AXON_DEVELOPMENT, GO_PHOSPHATASE_BINDING, GO_PEPTIDE_HORMONE_SECRETION, GO_HORMONE_TRANSPORT
FBXL18	2.3235	3.16972e-12	2.57571e-08	2.954	0.0015683	GO_UBIQUITIN_LIGASE_COMPLEX
B4GALT2	2.3002	9.78914e-21	9.25955e-17	4.0492	2.5699e-05	GO_METENCEPHALON_DEVELOPMENT
MARK3	2.2968	6.84402e-35	7.16911e-31	4.7333	1.1043e-06	HP_ABNORMALITY_OF_THE_CURVATURE_OF_THE_CORNEA, HP_HYPERMETROPIA, GO_REGULATION_OF_BINDING, HP_ABNORMALITY_OF_REFRACTION, GO_PEPTIDYL_SERINE_MODIFICATION, GO_REGULATION_OF_PROTEIN_BINDING
RCBTB1	2.2911	1.41914e-19	1.32449e-15	2.2035	0.01378	HP_ABNORMAL_INTERNAL_GENITALIA, HP_ABNORMALITY_OF_THE_FEMALE_GENITALIA
PSD3	2.2883	1.43164e-34	1.49778e-30	5.3438	4.5515e-08	GO_NEURON_TO_NEURON_SYNAPSE
BEND6	2.2472	1.99185e-16	1.77633e-12	2.017	0.021846	GO_POSITIVE_REGULATION_OF_CELL_DEVELOPMENT, GO_POSITIVE_REGULATION_OF_NEURON_DIFFERENTIATION, GO_POSITIVE_REGULATION_OF_NERVOUS_SYSTEM_DEVELOPMENT, GO_TRANSCRIPTION_COREGULATOR_ACTIVITY
RAI1	2.247	7.96466e-23	7.7082e-19	4.5633	2.5174e-06	HP_ABNORMALITY_OF_CENTRAL_NERVOUS_SYSTEM_ELECTROPHYSIOLOGY, HP_ABNORMAL_EMOTION_AFFECT_BEHAVIOR, HP_AUTISTIC_BEHAVIOR, HP_ABNORMAL_NERVOUS_SYSTEM_ELECTROPHYSIOLOGY, HP_ABNORMALITY_OF_ESOPHAGUS_PHYSIOLOGY, HP_SELF_INJURIOUS_BEHAVIOR, HP_GASTROESOPHAGEAL_REFLUX, HP_STEREOTYPY, HP_ABNORMAL_AGGRESSIVE_IMPULSIVE_OR_VIOLENT_BEHAVIOR, HP_IMPAIRMENT_IN_PERSONALITY_FUNCTIONING, HP_CONSTIPATION, HP_MOTOR_D…
PPP3CA	2.2469	2.04638e-106	2.3167e-102	2.8235	0.0023751	HP_POOR_HEAD_CONTROL, HP_ABSENT_SPEECH, HP_ABNORMALITY_OF_CENTRAL_NERVOUS_SYSTEM_ELECTROPHYSIOLOGY, HP_AUTISTIC_BEHAVIOR, HP_ENCEPHALOPATHY, HP_ABNORMAL_NERVOUS_SYSTEM_ELECTROPHYSIOLOGY, HP_ABNORMALITY_OF_ESOPHAGUS_PHYSIOLOGY, HP_GASTROESOPHAGEAL_REFLUX, HP_EPILEPTIC_ENCEPHALOPATHY, HP_DYSKINESIA, HP_IMPAIRMENT_IN_PERSONALITY_FUNCTIONING, HP_INTERICTAL_EEG_ABNORMALITY, HP_HYPSARRHYTHMIA, HP_HYPOD…
ABI2	2.2433	9.35959e-65	1.04051e-60	1.7113	0.043514	GO_SYNAPSE_ORGANIZATION, GO_DENDRITIC_SPINE_DEVELOPMENT, GO_REGULATION_OF_DENDRITIC_SPINE_DEVELOPMENT, GO_REGULATION_OF_DENDRITE_DEVELOPMENT, GO_DENDRITE_DEVELOPMENT, GO_REGULATION_OF_NEURON_PROJECTION_DEVELOPMENT, GO_REGULATION_OF_CELL_MORPHOGENESIS_INVOLVED_IN_DIFFERENTIATION, GO_REGULATION_OF_POSTSYNAPSE_ORGANIZATION, GO_REGULATION_OF_SYNAPSE_STRUCTURE_OR_ACTIVITY, GO_NEURON_SPINE, GO_POSTSYNA…
KIAA1211	2.2322	3.42468e-29	3.48838e-25	2.4692	0.0067706	GO_REGULATION_OF_CELLULAR_COMPONENT_SIZE, GO_REGULATION_OF_ANATOMICAL_STRUCTURE_SIZE, GO_REGULATION_OF_ACTIN_FILAMENT_BASED_PROCESS
GNAS	2.2117	1.69047e-76	1.89451e-72	2.3071	0.010526	HP_ABNORMAL_EMOTION_AFFECT_BEHAVIOR, HP_DYSKINESIA, HP_IMPAIRMENT_IN_PERSONALITY_FUNCTIONING, HP_VASCULAR_SKIN_ABNORMALITY, HP_EARLY_ONSET_OF_SEXUAL_MATURATION, HP_CHOREA, HP_ABNORMALITY_OF_THE_CHIN, HP_APLASIA_HYPOPLASIA_OF_FINGERS, HP_CHOREOATHETOSIS, HP_MENTAL_DETERIORATION, HP_DEPRESSED_NASAL_BRIDGE, HP_ABNORMAL_INTERNAL_GENITALIA, HP_ABNORMAL_HAND_MORPHOLOGY, HP_DYSTONIA, HP_SPORADIC, GO_REG…
NTRK3	2.2066	4.44972e-34	4.64506e-30	4.4574	4.1471e-06	GO_POSITIVE_REGULATION_OF_CELL_DEVELOPMENT, GO_TRANSMISSION_OF_NERVE_IMPULSE, GO_POSITIVE_REGULATION_OF_NEURON_DIFFERENTIATION, GO_REGULATION_OF_AXONOGENESIS, GO_POSITIVE_REGULATION_OF_NERVOUS_SYSTEM_DEVELOPMENT, GO_AXON_DEVELOPMENT, GO_MULTICELLULAR_ORGANISMAL_SIGNALING, GO_SYNAPTIC_MEMBRANE, GO_SYNAPSE_ORGANIZATION, GO_POSTSYNAPTIC_MEMBRANE, GO_GLUTAMATERGIC_SYNAPSE, GO_REGULATION_OF_NEURON_PRO…
PCLO	2.2038	1.45797e-118	1.65538e-114	5.6875	6.4449e-09	HP_POOR_HEAD_CONTROL, GO_SYNAPSE_ORGANIZATION, GO_GLUTAMATERGIC_SYNAPSE, HP_HYPOPLASIA_OF_THE_CORPUS_CALLOSUM, GO_PROTEIN_LOCALIZATION_TO_SYNAPSE, GO_PROTEIN_LOCALIZATION_TO_CELL_JUNCTION, HP_DOWNTURNED_CORNERS_OF_MOUTH, HP_ABNORMALITY_OF_MOUTH_SHAPE, HP_PROGRESSIVE_MICROCEPHALY, GO_SYNAPTIC_VESICLE_LOCALIZATION, HP_DEPRESSED_NASAL_BRIDGE, GO_NEURON_TO_NEURON_SYNAPSE, HP_CEREBELLAR_ATROPHY, HP_AB…
MYO5B	2.1922	1.49136e-60	1.65049e-56	2.676	0.0037255	GO_VESICLE_LOCALIZATION, GO_CYTOPLASMIC_REGION
FAM129B	2.1892	6.30749e-18	5.76694e-14	1.753	0.039801	GO_AXON_DEVELOPMENT, GO_REGULATION_OF_BINDING, GO_HORMONE_TRANSPORT, GO_TRANSCRIPTION_COREGULATOR_ACTIVITY
STRIP1	2.1882	2.98242e-21	2.83927e-17	2.329	0.0099301	GO_REGULATION_OF_CELL_MORPHOGENESIS
CLTB	2.1845	1.70224e-13	1.42733e-09	2.5425	0.0055036	GO_SYNAPTIC_MEMBRANE, GO_PRESYNAPTIC_MEMBRANE, GO_CLATHRIN_BINDING
AP1G1	2.1699	1.75552e-21	1.67687e-17	2.2402	0.01254	GO_DEVELOPMENTAL_MATURATION, GO_POSITIVE_REGULATION_OF_EXOCYTOSIS, GO_CLATHRIN_BINDING
MTMR3	2.1664	7.44348e-27	7.46284e-23	2.4027	0.0081377	GO_PHOSPHATASE_BINDING, GO_REGULATION_OF_DEPHOSPHORYLATION
MTMR4	2.1505	7.7068e-39	8.18154e-35	3.7609	8.4657e-05	GO_REGULATION_OF_SYSTEM_PROCESS, GO_PHOSPHATASE_BINDING, GO_REGULATION_OF_DEPHOSPHORYLATION
RAP1A	2.1504	9.18302e-13	7.56681e-09	2.5468	0.0054358	GO_GLUTAMATERGIC_SYNAPSE, GO_PROTEIN_LOCALIZATION_TO_SYNAPSE, GO_PROTEIN_LOCALIZATION_TO_CELL_JUNCTION, GO_CELL_JUNCTION_ASSEMBLY, GO_PROTEIN_LOCALIZATION_TO_CELL_PERIPHERY, GO_PEPTIDE_HORMONE_SECRETION, GO_HORMONE_TRANSPORT
DDX49	2.1483	1.20523e-15	1.05952e-11	2.8124	0.0024588	GO_POSITIVE_REGULATION_OF_GROWTH, GO_RNA_CATABOLIC_PROCESS
AP3B2	2.1478	9.99088e-19	9.22458e-15	6.0792	6.0403e-10	HP_POOR_HEAD_CONTROL, HP_ABSENT_SPEECH, HP_ABNORMALITY_OF_CENTRAL_NERVOUS_SYSTEM_ELECTROPHYSIOLOGY, HP_AUTISTIC_BEHAVIOR, HP_ENCEPHALOPATHY, HP_ABNORMAL_NERVOUS_SYSTEM_ELECTROPHYSIOLOGY, HP_ABNORMALITY_OF_ESOPHAGUS_PHYSIOLOGY, HP_GASTROESOPHAGEAL_REFLUX, HP_EPILEPTIC_ENCEPHALOPATHY, HP_DYSKINESIA, HP_IMPAIRMENT_IN_PERSONALITY_FUNCTIONING, HP_INTERICTAL_EEG_ABNORMALITY, HP_HYPSARRHYTHMIA, HP_HYPOD…
EIF5A2	2.1245	1.09145e-05	0.0637623	3.8546	5.7967e-05	GO_POSITIVE_REGULATION_OF_TRANSLATION
CSK	2.1199	1.85587e-13	1.55503e-09	2.3161	0.010277	GO_PROTEIN_C_TERMINUS_BINDING, GO_PROTEIN_LOCALIZATION_TO_CELL_PERIPHERY, GO_PHOSPHATASE_BINDING
FMNL2	2.105	2.06166e-50	2.24845e-46	2.4684	0.0067863	GO_REGULATION_OF_CELL_MORPHOGENESIS
SKI	2.0894	6.1018e-11	4.75147e-07	2.6125	0.0044943	HP_ABNORMALITY_OF_CENTRAL_NERVOUS_SYSTEM_ELECTROPHYSIOLOGY, HP_ABNORMAL_EMOTION_AFFECT_BEHAVIOR, HP_ABNORMAL_NERVOUS_SYSTEM_ELECTROPHYSIOLOGY, HP_ABNORMALITY_OF_ESOPHAGUS_PHYSIOLOGY, HP_GASTROESOPHAGEAL_REFLUX, HP_STEREOTYPY, HP_ABNORMAL_AGGRESSIVE_IMPULSIVE_OR_VIOLENT_BEHAVIOR, HP_CONSTIPATION, HP_ABNORMALITY_OF_THE_CHIN, HP_ABNORMALITY_OF_MOUTH_SIZE, HP_EPICANTHUS, HP_HYPERMETROPIA, HP_DEPRESSE…
FBXL20	2.0875	3.11476e-22	2.99671e-18	4.2068	1.2949e-05	GO_GLUTAMATERGIC_SYNAPSE, GO_REGULATION_OF_TRANS_SYNAPTIC_SIGNALING, GO_UBIQUITIN_LIGASE_COMPLEX, GO_PRESYNAPSE
AKAP11	2.0686	3.85278e-33	4.00843e-29	1.7346	0.041408	GO_PHOSPHATASE_BINDING
GIGYF2	2.0621	9.37671e-27	9.39547e-23	6.7535	7.2183e-12	HP_ABNORMAL_EMOTION_AFFECT_BEHAVIOR, HP_ABNORMALITY_OF_ESOPHAGUS_PHYSIOLOGY, HP_DYSKINESIA, GO_CENTRAL_NERVOUS_SYSTEM_NEURON_DIFFERENTIATION, HP_IMPAIRMENT_IN_PERSONALITY_FUNCTIONING, HP_DISINHIBITION, HP_CONSTIPATION, GO_LOCOMOTORY_BEHAVIOR, GO_REGULATION_OF_MRNA_METABOLIC_PROCESS, GO_RIBONUCLEOPROTEIN_GRANULE, HP_MENTAL_DETERIORATION, GO_REGULATION_OF_MRNA_CATABOLIC_PROCESS, GO_ADULT_BEHAVIOR, …
BEGAIN	2.054	1.853e-22	1.78722e-18	2.2699	0.011607	GO_REGULATION_OF_TRANS_SYNAPTIC_SIGNALING, GO_REGULATION_OF_SYSTEM_PROCESS, GO_REGULATION_OF_SIGNALING_RECEPTOR_ACTIVITY
SLC25A12	2.0429	3.64187e-24	3.57049e-20	3.223	0.00063424	HP_ABSENT_SPEECH, HP_AUTISTIC_BEHAVIOR, HP_ENCEPHALOPATHY, HP_EPILEPTIC_ENCEPHALOPATHY, GO_POSITIVE_REGULATION_OF_NERVOUS_SYSTEM_DEVELOPMENT, HP_ABNORMAL_MYELINATION, GO_REGULATION_OF_SYSTEM_PROCESS, HP_IMPAIRED_SOCIAL_INTERACTIONS, HP_ABNORMAL_SOCIAL_BEHAVIOR
RYR3	2.0333	4.30622e-35	4.5155e-31	2.5311	0.0056857	GO_CALCIUM_ION_TRANSMEMBRANE_TRANSPORTER_ACTIVITY, GO_MULTICELLULAR_ORGANISMAL_SIGNALING, GO_METAL_ION_TRANSMEMBRANE_TRANSPORTER_ACTIVITY, GO_CALCIUM_CHANNEL_COMPLEX, GO_CALCIUM_ION_TRANSMEMBRANE_TRANSPORT, GO_GATED_CHANNEL_ACTIVITY, GO_CATION_TRANSMEMBRANE_TRANSPORTER_ACTIVITY, GO_PASSIVE_TRANSMEMBRANE_TRANSPORTER_ACTIVITY, GO_REGULATION_OF_SYSTEM_PROCESS, GO_CARDIAC_CONDUCTION, GO_REGULATION_OF…
CHMP4B	2.0265	1.38526e-14	1.1898e-10	2.3075	0.010514	GO_PROTEIN_TARGETING
FOXO3	2.0178	1.73032e-37	1.83051e-33	4.8359	6.6258e-07	GO_DEVELOPMENTAL_MATURATION, GO_CELL_MATURATION, GO_ANATOMICAL_STRUCTURE_MATURATION, GO_REGULATION_OF_SYSTEM_PROCESS, GO_DNA_BINDING_TRANSCRIPTION_ACTIVATOR_ACTIVITY, GO_HOMEOSTASIS_OF_NUMBER_OF_CELLS, GO_ERYTHROCYTE_HOMEOSTASIS, GO_NEGATIVE_REGULATION_OF_CELL_DEVELOPMENT
KLHL20	2.0024	1.00407e-17	9.14203e-14	4.5657	2.4894e-06	GO_UBIQUITIN_LIGASE_COMPLEX
AKAP5	1.9937	3.69847e-14	3.15146e-10	3.1165	0.00091501	GO_REGULATION_OF_TRANS_SYNAPTIC_SIGNALING, GO_NEURON_SPINE, GO_NEURON_TO_NEURON_SYNAPSE, GO_REGULATION_OF_SYNAPTIC_PLASTICITY, GO_POSITIVE_REGULATION_OF_CELLULAR_PROTEIN_LOCALIZATION, GO_REGULATION_OF_INTRACELLULAR_PROTEIN_TRANSPORT, GO_PROTEIN_LOCALIZATION_TO_CELL_PERIPHERY, GO_POSITIVE_REGULATION_OF_SYNAPTIC_TRANSMISSION, GO_PHOSPHATASE_BINDING, GO_LONG_TERM_SYNAPTIC_POTENTIATION, GO_PROTEIN_TA…
GABRB3	1.986	9.29958e-46	1.00677e-41	2.2532	0.012124	HP_ABNORMALITY_OF_CENTRAL_NERVOUS_SYSTEM_ELECTROPHYSIOLOGY, HP_ABNORMAL_EMOTION_AFFECT_BEHAVIOR, HP_AUTISTIC_BEHAVIOR, HP_ENCEPHALOPATHY, HP_ABNORMAL_NERVOUS_SYSTEM_ELECTROPHYSIOLOGY, HP_EPILEPTIC_ENCEPHALOPATHY, HP_DYSKINESIA, HP_STEREOTYPY, HP_ABNORMAL_AGGRESSIVE_IMPULSIVE_OR_VIOLENT_BEHAVIOR, GO_SYNAPTIC_MEMBRANE, GO_SYNAPSE_ORGANIZATION, HP_IMPAIRMENT_IN_PERSONALITY_FUNCTIONING, HP_INTERICTAL…
CPT1C	1.9738	2.12638e-18	1.95499e-14	2.1616	0.015326	HP_SPASTIC_GAIT
DMWD	1.9701	1.39041e-21	1.32965e-17	2.3181	0.010222	GO_PERIKARYON
CABP1	1.9676	1.08e-31	1.11585e-27	3.072	0.0010633	GO_NEURON_TO_NEURON_SYNAPSE, GO_REGULATION_OF_INTRACELLULAR_PROTEIN_TRANSPORT
DHX38	1.9512	5.09904e-24	4.99145e-20	2.0431	0.020523	HP_ABNORMALITY_OF_THE_CURVATURE_OF_THE_CORNEA, GO_MRNA_PROCESSING, HP_EXTERNAL_GENITAL_HYPOPLASIA, HP_WIDE_NASAL_BRIDGE, HP_HYPOPLASIA_OF_PENIS, GO_RNA_SPLICING
MBD5	1.9466	2.38868e-15	2.08746e-11	2.9747	0.0014662	HP_ABNORMAL_EMOTION_AFFECT_BEHAVIOR, HP_STEREOTYPY, HP_ABNORMAL_AGGRESSIVE_IMPULSIVE_OR_VIOLENT_BEHAVIOR, HP_IMPAIRMENT_IN_PERSONALITY_FUNCTIONING, HP_INFECTION_RELATED_SEIZURE, HP_CONSTIPATION, HP_MOTOR_DELAY, HP_SHORT_ATTENTION_SPAN, HP_AGGRESSIVE_BEHAVIOR, HP_ABNORMALITY_OF_THE_CHIN, HP_DOWNTURNED_CORNERS_OF_MOUTH, HP_ABNORMALITY_OF_THE_NASAL_TIP, HP_ABNORMALITY_OF_MOUTH_SIZE, HP_OPEN_MOUTH, H…
REV3L	1.9429	1.69351e-32	1.75804e-28	3.4939	0.00023805	HP_AUTISTIC_BEHAVIOR, HP_ABNORMALITY_OF_ESOPHAGUS_PHYSIOLOGY, HP_MOTOR_DELAY, HP_AUTISM, HP_APLASIA_HYPOPLASIA_OF_FINGERS, HP_ABNORMAL_NUMBER_OF_TEETH, HP_OPEN_MOUTH, HP_ABNORMALITY_OF_MOUTH_SHAPE, HP_EPICANTHUS, HP_SYNDACTYLY, HP_CLINODACTYLY, HP_ECLABION, HP_ABNORMALITY_OF_THE_BREAST, HP_APLASIA_HYPOPLASIA_INVOLVING_BONES_OF_THE_UPPER_LIMBS, HP_DYSPHAGIA, HP_ORAL_CLEFT, HP_ABNORMALITY_OF_THE_ME…
NGEF	1.9331	1.43958e-26	1.44016e-22	7.0002	1.2781e-12	GO_SYNAPSE_ORGANIZATION, GO_DENDRITIC_SPINE_DEVELOPMENT, GO_REGULATION_OF_DENDRITIC_SPINE_DEVELOPMENT, GO_REGULATION_OF_DENDRITE_DEVELOPMENT, GO_DENDRITE_DEVELOPMENT, GO_REGULATION_OF_NEURON_PROJECTION_DEVELOPMENT, GO_REGULATION_OF_CELL_MORPHOGENESIS_INVOLVED_IN_DIFFERENTIATION, GO_REGULATION_OF_POSTSYNAPSE_ORGANIZATION, GO_SITE_OF_POLARIZED_GROWTH, GO_REGULATION_OF_SYNAPSE_STRUCTURE_OR_ACTIVITY,…
BTRC	1.9289	2.1834e-16	1.94563e-12	2.8622	0.0021037	GO_UBIQUITIN_LIGASE_COMPLEX, HP_SYNDACTYLY, HP_APLASIA_HYPOPLASIA_INVOLVING_BONES_OF_THE_UPPER_LIMBS, HP_APLASIA_HYPOPLASIA_AFFECTING_THE_EYE
NLGN1	1.9248	6.0062e-36	6.31612e-32	2.663	0.0038726	GO_POSITIVE_REGULATION_OF_CELL_DEVELOPMENT, GO_POSITIVE_REGULATION_OF_NEURON_DIFFERENTIATION, GO_POSITIVE_REGULATION_OF_NERVOUS_SYSTEM_DEVELOPMENT, GO_SYNAPTIC_MEMBRANE, GO_SYNAPSE_ORGANIZATION, GO_POSTSYNAPTIC_MEMBRANE, GO_GLUTAMATERGIC_SYNAPSE, GO_DENDRITIC_SPINE_DEVELOPMENT, GO_REGULATION_OF_DENDRITIC_SPINE_DEVELOPMENT, GO_REGULATION_OF_DENDRITE_DEVELOPMENT, GO_REGULATION_OF_TRANS_SYNAPTIC_SIG…
BRSK2	1.9218	7.46257e-47	8.09166e-43	2.8099	0.0024781	GO_REGULATION_OF_AXONOGENESIS, GO_AXON_DEVELOPMENT, GO_REGULATION_OF_NEURON_PROJECTION_DEVELOPMENT, GO_REGULATION_OF_CELL_MORPHOGENESIS_INVOLVED_IN_DIFFERENTIATION, GO_DISTAL_AXON, GO_SYNAPTIC_VESICLE_LOCALIZATION, GO_REGULATION_OF_CELL_MORPHOGENESIS, GO_VESICLE_LOCALIZATION, GO_REGULATION_OF_INTRACELLULAR_PROTEIN_TRANSPORT, GO_PEPTIDYL_SERINE_MODIFICATION, GO_PEPTIDE_HORMONE_SECRETION, GO_HORMON…
PABPC4	1.9106	6.33866e-28	6.40458e-24	2.9533	0.001572	GO_MRNA_BINDING, GO_REGULATION_OF_MRNA_METABOLIC_PROCESS, GO_RIBONUCLEOPROTEIN_GRANULE, GO_REGULATION_OF_MRNA_CATABOLIC_PROCESS, GO_SINGLE_STRANDED_RNA_BINDING, GO_RNA_CATABOLIC_PROCESS, GO_MRNA_3_UTR_BINDING
BRINP1	1.9017	1.13187e-39	1.20409e-35	4.314	8.0154e-06	GO_POSITIVE_REGULATION_OF_CELL_DEVELOPMENT, GO_COGNITION, GO_POSITIVE_REGULATION_OF_NEURON_DIFFERENTIATION, GO_POSITIVE_REGULATION_OF_NERVOUS_SYSTEM_DEVELOPMENT, GO_NEGATIVE_REGULATION_OF_CELL_DEVELOPMENT
NAT10	1.8891	2.67794e-16	2.38283e-12	3.1298	0.00087463	GO_POSITIVE_REGULATION_OF_TRANSLATION
ADAR	1.8875	3.38445e-29	3.44808e-25	1.7713	0.038255	HP_ABNORMAL_EMOTION_AFFECT_BEHAVIOR, HP_ABNORMALITY_OF_ESOPHAGUS_PHYSIOLOGY, HP_GASTROESOPHAGEAL_REFLUX, HP_DEVELOPMENTAL_REGRESSION, HP_HYPOPLASIA_OF_THE_CORPUS_CALLOSUM, HP_VASCULAR_SKIN_ABNORMALITY, HP_CHOREA, HP_CUTIS_MARMORATA, HP_CHOREOATHETOSIS, HP_ABNORMAL_MYELINATION, GO_MRNA_PROCESSING, GO_SOMATIC_DIVERSIFICATION_OF_IMMUNE_RECEPTORS, HP_DYSTONIA, HP_ABNORMALITY_OF_EXTRAPYRAMIDAL_MOTOR_F…
ACOX1	1.8775	3.88429e-11	3.04645e-07	2.0122	0.022102	HP_HYPODONTIA, HP_ABNORMAL_NUMBER_OF_TEETH, HP_EPICANTHUS
PHC3	1.8415	4.70912e-16	4.17134e-12	2.4382	0.007381	GO_UBIQUITIN_LIGASE_COMPLEX
RPL13A	1.8363	2.73082e-19	2.54103e-15	3.4555	0.00027459	GO_MRNA_BINDING, GO_RNA_CATABOLIC_PROCESS, GO_PROTEIN_TARGETING
ASNS	1.836	1.15741e-39	1.23114e-35	1.6634	0.048117	HP_ABNORMALITY_OF_CENTRAL_NERVOUS_SYSTEM_ELECTROPHYSIOLOGY, HP_ENCEPHALOPATHY, HP_ABNORMAL_NERVOUS_SYSTEM_ELECTROPHYSIOLOGY, HP_INTERICTAL_EEG_ABNORMALITY, HP_HYPSARRHYTHMIA, HP_HYPOPLASIA_OF_THE_CORPUS_CALLOSUM, HP_ABNORMALITY_OF_THE_CEREBRAL_CORTEX, HP_PROGRESSIVE_MICROCEPHALY, HP_ABNORMAL_MYELINATION, HP_ABNORMAL_HAND_MORPHOLOGY, HP_ABNORMALITY_OF_EXTRAPYRAMIDAL_MOTOR_FUNCTION, HP_CORTICAL_DYS…
TKT	1.8158	2.43902e-25	2.41731e-21	4.5515	2.663e-06	HP_ABSENT_SPEECH, HP_ABNORMAL_EMOTION_AFFECT_BEHAVIOR, HP_SELF_INJURIOUS_BEHAVIOR, HP_STEREOTYPY, HP_ABNORMAL_AGGRESSIVE_IMPULSIVE_OR_VIOLENT_BEHAVIOR, HP_SHORT_ATTENTION_SPAN, HP_HYPERACTIVITY, HP_ABNORMAL_CARDIAC_VENTRICLE_MORPHOLOGY, HP_ABNORMAL_VENTRICULAR_SEPTUM_MORPHOLOGY, HP_ATTENTION_DEFICIT_HYPERACTIVITY_DISORDER, HP_INTELLECTUAL_DISABILITY_MILD, HP_ABNORMAL_CARDIAC_ATRIUM_MORPHOLOGY
MAU2	1.8148	4.93812e-21	4.68825e-17	6.0799	6.0114e-10	GO_REGULATION_OF_BINDING
PTCH2	1.8139	3.88137e-21	3.68963e-17	1.7545	0.039675	HP_MOTOR_DELAY, HP_ABNORMALITY_OF_THE_CHIN, HP_APLASIA_HYPOPLASIA_OF_FINGERS, HP_EPICANTHUS, HP_ABNORMAL_INTERNAL_GENITALIA, HP_ABNORMAL_HAND_MORPHOLOGY, HP_TELECANTHUS, HP_WIDE_NASAL_BRIDGE, HP_ABNORMALITY_OF_THE_FEMALE_GENITALIA, HP_APLASIA_HYPOPLASIA_INVOLVING_BONES_OF_THE_UPPER_LIMBS, HP_ORAL_CLEFT, HP_ABNORMALITY_OF_THE_METACARPAL_BONES, HP_ABNORMALITY_OF_THE_NECK, GO_CELL_FATE_COMMITMENT, H…
CACNA1G	1.8054	1.38529e-29	1.41577e-25	4.5575	2.5884e-06	HP_POOR_HEAD_CONTROL, GO_CALCIUM_ION_TRANSMEMBRANE_TRANSPORTER_ACTIVITY, GO_VOLTAGE_GATED_CATION_CHANNEL_ACTIVITY, HP_ABNORMALITY_OF_ESOPHAGUS_PHYSIOLOGY, GO_TRANSMISSION_OF_NERVE_IMPULSE, GO_VOLTAGE_GATED_ION_CHANNEL_ACTIVITY, GO_MULTICELLULAR_ORGANISMAL_SIGNALING, HP_IMPAIRMENT_IN_PERSONALITY_FUNCTIONING, GO_METAL_ION_TRANSMEMBRANE_TRANSPORTER_ACTIVITY, GO_CALCIUM_CHANNEL_COMPLEX, HP_UNSTEADY_G…
ARID4A	1.8002	2.74783e-33	2.86049e-29	2.9107	0.0018032	GO_HOMEOSTASIS_OF_NUMBER_OF_CELLS, GO_ERYTHROCYTE_HOMEOSTASIS
EFR3B	1.7877	3.46336e-36	3.64553e-32	3.8774	5.2789e-05	GO_PROTEIN_LOCALIZATION_TO_CELL_PERIPHERY
SBF1	1.7863	3.65617e-24	3.58415e-20	2.1924	0.014174	HP_ABNORMAL_NERVOUS_SYSTEM_ELECTROPHYSIOLOGY, HP_SYNDACTYLY, HP_ABNORMAL_MYELINATION, GO_PHOSPHATASE_REGULATOR_ACTIVITY
TRIM8	1.7814	1.40351e-18	1.29347e-14	4.9537	3.6403e-07	HP_POOR_HEAD_CONTROL, HP_ABNORMALITY_OF_CENTRAL_NERVOUS_SYSTEM_ELECTROPHYSIOLOGY, HP_ABNORMAL_EMOTION_AFFECT_BEHAVIOR, HP_AUTISTIC_BEHAVIOR, HP_ABNORMAL_NERVOUS_SYSTEM_ELECTROPHYSIOLOGY, HP_SELF_INJURIOUS_BEHAVIOR, HP_DYSKINESIA, HP_ABNORMAL_AGGRESSIVE_IMPULSIVE_OR_VIOLENT_BEHAVIOR, HP_INTERICTAL_EEG_ABNORMALITY, HP_HYPSARRHYTHMIA, HP_INFECTION_RELATED_SEIZURE, HP_DEVELOPMENTAL_REGRESSION, HP_HYP…
ZNF445	1.7793	2.55052e-19	2.37428e-15	2.0574	0.019824	GO_DNA_BINDING_TRANSCRIPTION_ACTIVATOR_ACTIVITY, GO_CELL_FATE_COMMITMENT
GLI3	1.7763	1.04832e-25	1.04203e-21	2.4505	0.0071322	GO_CENTRAL_NERVOUS_SYSTEM_NEURON_DIFFERENTIATION, HP_EARLY_ONSET_OF_SEXUAL_MATURATION, HP_DEPRESSED_NASAL_BRIDGE, HP_ABNORMAL_INTERNAL_GENITALIA, HP_SYNDACTYLY, HP_DOWNSLANTED_PALPEBRAL_FISSURES, HP_ABNORMAL_CARDIAC_VENTRICLE_MORPHOLOGY, HP_TELECANTHUS, HP_WIDE_NASAL_BRIDGE, GO_POSITIVE_REGULATION_OF_CELLULAR_PROTEIN_LOCALIZATION, HP_ABNORMALITY_OF_THE_FEMALE_GENITALIA, HP_ABNORMALITY_OF_THE_CHOA…
SCN8A	1.7303	9.89813e-25	9.76253e-21	2.4152	0.0078625	HP_POOR_HEAD_CONTROL, HP_ABNORMALITY_OF_CENTRAL_NERVOUS_SYSTEM_ELECTROPHYSIOLOGY, HP_AUTISTIC_BEHAVIOR, HP_ENCEPHALOPATHY, HP_ABNORMAL_NERVOUS_SYSTEM_ELECTROPHYSIOLOGY, HP_ABNORMALITY_OF_ESOPHAGUS_PHYSIOLOGY, GO_TRANSMISSION_OF_NERVE_IMPULSE, GO_VOLTAGE_GATED_ION_CHANNEL_ACTIVITY, HP_GASTROESOPHAGEAL_REFLUX, HP_EPILEPTIC_ENCEPHALOPATHY, HP_DYSKINESIA, HP_STEREOTYPY, GO_MULTICELLULAR_ORGANISMAL_SI…
ADGRL3	1.7058	5.18705e-14	4.40173e-10	3.7435	9.0731e-05	GO_SYNAPSE_ORGANIZATION, GO_GLUTAMATERGIC_SYNAPSE, GO_REGULATION_OF_SYNAPSE_STRUCTURE_OR_ACTIVITY, GO_LOCOMOTORY_BEHAVIOR, GO_NEURON_MIGRATION, GO_CELL_JUNCTION_ASSEMBLY
EVI5L	1.7027	2.54896e-17	2.30605e-13	2.1194	0.017027	GO_REGULATION_OF_CELL_PROJECTION_ASSEMBLY
CELF6	1.6967	2.18727e-38	2.31938e-34	2.3305	0.0098891	GO_MRNA_BINDING, GO_REGULATION_OF_MRNA_METABOLIC_PROCESS, GO_MRNA_PROCESSING, GO_SPLICEOSOMAL_COMPLEX_ASSEMBLY, GO_RNA_SPLICING, GO_REGULATION_OF_RNA_SPLICING, GO_REGULATION_OF_MRNA_SPLICING_VIA_SPLICEOSOME
SSH2	1.6784	2.17779e-26	2.17583e-22	1.7425	0.040711	GO_REGULATION_OF_CELLULAR_COMPONENT_SIZE, GO_REGULATION_OF_ANATOMICAL_STRUCTURE_SIZE, GO_REGULATION_OF_ACTIN_FILAMENT_BASED_PROCESS
RAP1GAP2	1.6682	4.67162e-22	4.48662e-18	2.6669	0.0038279	GO_REGULATION_OF_NEURON_PROJECTION_DEVELOPMENT, GO_REGULATION_OF_CELL_SIZE, GO_REGULATION_OF_CELLULAR_COMPONENT_SIZE, GO_REGULATION_OF_ANATOMICAL_STRUCTURE_SIZE, GO_NEGATIVE_REGULATION_OF_CELL_DEVELOPMENT
ZSWIM6	1.6653	2.48991e-26	2.48642e-22	6.6742	1.2428e-11	HP_ABSENT_SPEECH, HP_ABNORMAL_EMOTION_AFFECT_BEHAVIOR, HP_ABNORMALITY_OF_ESOPHAGUS_PHYSIOLOGY, HP_GASTROESOPHAGEAL_REFLUX, GO_NEURON_PROJECTION_GUIDANCE, GO_REGULATION_OF_AXONOGENESIS, GO_AXON_DEVELOPMENT, GO_CENTRAL_NERVOUS_SYSTEM_NEURON_DIFFERENTIATION, HP_ESODEVIATION, HP_CONSTIPATION, GO_REGULATION_OF_NEURON_PROJECTION_DEVELOPMENT, GO_REGULATION_OF_CELL_MORPHOGENESIS_INVOLVED_IN_DIFFERENTIATI…
HYOU1	1.6475	4.09678e-10	3.0943e-06	2.4654	0.0068426	HP_WIDE_NASAL_BRIDGE, HP_ABNORMALITY_OF_THE_STERNUM
PURA	1.634	2.44128e-12	1.98989e-08	2.0481	0.020273	HP_ABSENT_SPEECH, GO_GLUTAMATERGIC_SYNAPSE, HP_OPEN_MOUTH, HP_ABNORMALITY_OF_MOUTH_SHAPE, HP_ABNORMAL_MYELINATION, HP_TELECANTHUS, GO_AXO_DENDRITIC_TRANSPORT, GO_CYTOPLASMIC_REGION, HP_MYOCLONUS, GO_NEURON_PROJECTION_CYTOPLASM, HP_ABNORMAL_FACIAL_EXPRESSION, HP_PHENOTYPIC_VARIABILITY
RBM26	1.6252	1.62985e-35	1.71183e-31	4.9909	3.005e-07	GO_MRNA_BINDING, GO_MRNA_PROCESSING, GO_REGULATION_OF_DEPHOSPHORYLATION
ARID1B	1.6212	1.82138e-41	1.95015e-37	3.7569	8.6014e-05	HP_ABNORMAL_EMOTION_AFFECT_BEHAVIOR, HP_AUTISTIC_BEHAVIOR, HP_ABNORMAL_AGGRESSIVE_IMPULSIVE_OR_VIOLENT_BEHAVIOR, GO_DENDRITIC_SPINE_DEVELOPMENT, GO_DENDRITE_DEVELOPMENT, HP_HYPOPLASIA_OF_THE_CORPUS_CALLOSUM, HP_VASCULAR_SKIN_ABNORMALITY, HP_AGGRESSIVE_BEHAVIOR, HP_CUTIS_MARMORATA, HP_ABNORMALITY_OF_THE_CHIN, HP_ABNORMALITY_OF_THE_NASAL_TIP, HP_ABNORMALITY_OF_THE_CURVATURE_OF_THE_CORNEA, HP_APLASI…
IGFBP5	1.6155	6.19024e-82	6.9566e-78	2.6487	0.0040395	GO_REGULATION_OF_SYSTEM_PROCESS
SLC7A1	1.6104	7.70562e-15	6.65612e-11	2.0566	0.019863	GO_CATION_TRANSMEMBRANE_TRANSPORTER_ACTIVITY
KLHL24	1.5583	1.35417e-40	1.44598e-36	1.7656	0.038734	GO_UBIQUITIN_LIGASE_COMPLEX, GO_PERIKARYON, HP_ABNORMALITY_OF_THE_NAIL, GO_REGULATION_OF_SIGNALING_RECEPTOR_ACTIVITY, HP_ABNORMAL_TOENAIL_MORPHOLOGY
CTBP1	1.5579	3.51305e-23	3.41293e-19	2.6763	0.0037219	HP_ABNORMALITY_OF_CENTRAL_NERVOUS_SYSTEM_ELECTROPHYSIOLOGY, HP_ABNORMAL_NERVOUS_SYSTEM_ELECTROPHYSIOLOGY, HP_ABNORMALITY_OF_ESOPHAGUS_PHYSIOLOGY, HP_GASTROESOPHAGEAL_REFLUX, HP_STEREOTYPY, HP_HYPODONTIA, GO_GLUTAMATERGIC_SYNAPSE, HP_MOTOR_DELAY, HP_PRENATAL_MOVEMENT_ABNORMALITY, HP_EARLY_ONSET_OF_SEXUAL_MATURATION, HP_DOWNTURNED_CORNERS_OF_MOUTH, HP_APLASIA_HYPOPLASIA_OF_FINGERS, HP_DEEPLY_SET_EY…
EBF4	1.5562	1.71964e-13	1.44175e-09	1.7362	0.041263	GO_DNA_BINDING_TRANSCRIPTION_ACTIVATOR_ACTIVITY
DMXL2	1.5436	3.68886e-37	3.89654e-33	2.8676	0.0020683	HP_POOR_HEAD_CONTROL, HP_ABNORMALITY_OF_CENTRAL_NERVOUS_SYSTEM_ELECTROPHYSIOLOGY, HP_ABNORMAL_EMOTION_AFFECT_BEHAVIOR, HP_AUTISTIC_BEHAVIOR, HP_ABNORMAL_NERVOUS_SYSTEM_ELECTROPHYSIOLOGY, HP_SELF_INJURIOUS_BEHAVIOR, HP_DYSKINESIA, HP_ABNORMAL_AGGRESSIVE_IMPULSIVE_OR_VIOLENT_BEHAVIOR, HP_INTERICTAL_EEG_ABNORMALITY, HP_HYPSARRHYTHMIA, HP_INFECTION_RELATED_SEIZURE, HP_DEVELOPMENTAL_REGRESSION, HP_MOT…
RPS27	1.5363	7.7611e-10	5.8053e-06	3.7765	7.9526e-05	GO_NEURON_TO_NEURON_SYNAPSE, HP_ORAL_CLEFT, GO_RNA_CATABOLIC_PROCESS, GO_PROTEIN_TARGETING
DSCAML1	1.528	6.90845e-18	6.30949e-14	3.5218	0.00021428	GO_NEURON_PROJECTION_GUIDANCE, GO_AXON_DEVELOPMENT, GO_NEURON_RECOGNITION, GO_CELL_FATE_COMMITMENT, GO_CELL_RECOGNITION
AP3D1	1.5279	1.89142e-48	2.05768e-44	2.9959	0.001368	HP_ABNORMALITY_OF_CENTRAL_NERVOUS_SYSTEM_ELECTROPHYSIOLOGY, HP_ABNORMAL_NERVOUS_SYSTEM_ELECTROPHYSIOLOGY, GO_GLUTAMATERGIC_SYNAPSE, GO_DEVELOPMENTAL_MATURATION, HP_ABNORMALITY_OF_THE_CURVATURE_OF_THE_CORNEA, GO_DISTAL_AXON, HP_GENERALIZED_ONSET_MOTOR_SEIZURE, GO_SYNAPTIC_VESICLE_LOCALIZATION, HP_ASTIGMATISM, HP_ABNORMAL_MYELINATION, HP_DYSTONIA, HP_RETROGNATHIA, GO_PRESYNAPSE, GO_AXONAL_TRANSPORT…
SLC45A1	1.5186	1.14302e-12	9.40016e-09	5.1379	1.3888e-07	HP_ABNORMALITY_OF_CENTRAL_NERVOUS_SYSTEM_ELECTROPHYSIOLOGY, HP_ABNORMAL_NERVOUS_SYSTEM_ELECTROPHYSIOLOGY, HP_DYSKINESIA, HP_STEREOTYPY, HP_MOTOR_DELAY, HP_SHORT_ATTENTION_SPAN, HP_ABNORMALITY_OF_THE_CEREBRAL_CORTEX, HP_CHOREA, HP_DEPRESSED_NASAL_BRIDGE, HP_ABNORMAL_EYEBROW_MORPHOLOGY, HP_DOWNSLANTED_PALPEBRAL_FISSURES, HP_SLEEP_DISTURBANCE, HP_CORTICAL_DYSPLASIA, GO_MONOVALENT_INORGANIC_CATION_TR…
CNNM4	1.5158	6.10273e-17	5.48697e-13	2.8645	0.0020887	GO_METAL_ION_TRANSMEMBRANE_TRANSPORTER_ACTIVITY, GO_CATION_TRANSMEMBRANE_TRANSPORTER_ACTIVITY, GO_MONOVALENT_INORGANIC_CATION_TRANSMEMBRANE_TRANSPORTER_ACTIVITY
PHF21A	1.5018	1.55665e-35	1.63511e-31	4.3673	6.2898e-06	HP_DOWNTURNED_CORNERS_OF_MOUTH, HP_ABNORMALITY_OF_THE_NASAL_TIP, HP_ABNORMALITY_OF_MOUTH_SHAPE, HP_EPICANTHUS, HP_SHORT_PHILTRUM, HP_EXTERNAL_GENITAL_HYPOPLASIA, HP_MICROPENIS, HP_HYPOPLASIA_OF_PENIS, HP_ABNORMALITY_OF_THE_PHILTRUM, HP_PROMINENT_NASAL_BRIDGE
JMY	1.4967	8.55003e-32	8.83902e-28	2.362	0.0090873	GO_REGULATION_OF_CELLULAR_COMPONENT_SIZE, GO_REGULATION_OF_ANATOMICAL_STRUCTURE_SIZE, GO_REGULATION_OF_ACTIN_FILAMENT_BASED_PROCESS, GO_TRANSCRIPTION_COREGULATOR_ACTIVITY
SPPL3	1.4842	7.02741e-45	7.59452e-41	4.5558	2.6091e-06	GO_REGULATION_OF_BINDING, GO_REGULATION_OF_DEPHOSPHORYLATION, GO_REGULATION_OF_PROTEIN_BINDING
CDK5	1.457	5.50404e-17	4.95363e-13	3.1619	0.0007836	GO_CALCIUM_ION_TRANSMEMBRANE_TRANSPORTER_ACTIVITY, GO_VOLTAGE_GATED_CATION_CHANNEL_ACTIVITY, GO_VOLTAGE_GATED_ION_CHANNEL_ACTIVITY, GO_COGNITION, GO_NEURON_PROJECTION_GUIDANCE, GO_REGULATION_OF_AXONOGENESIS, GO_AXON_DEVELOPMENT, GO_CENTRAL_NERVOUS_SYSTEM_NEURON_DIFFERENTIATION, GO_SYNAPSE_ORGANIZATION, GO_GLUTAMATERGIC_SYNAPSE, GO_DENDRITIC_SPINE_DEVELOPMENT, GO_REGULATION_OF_DENDRITIC_SPINE_DEVE…
ANKH	1.4512	2.50666e-15	2.18931e-11	2.2828	0.011221	HP_ABNORMALITY_OF_THE_CHIN, GO_LOCOMOTORY_BEHAVIOR, HP_DEPRESSED_NASAL_BRIDGE, HP_TELECANTHUS, HP_WIDE_NASAL_BRIDGE, HP_MANDIBULAR_PROGNATHIA, HP_MISALIGNMENT_OF_TEETH, HP_ABNORMALITY_OF_PELVIC_GIRDLE_BONE_MORPHOLOGY
IFT172	1.4473	1.3358e-14	1.14799e-10	3.5707	0.00017802	GO_CENTRAL_NERVOUS_SYSTEM_NEURON_DIFFERENTIATION, HP_ABNORMAL_INTERNAL_GENITALIA, HP_ABNORMAL_EYEBROW_MORPHOLOGY, HP_SYNDACTYLY, HP_DOWNSLANTED_PALPEBRAL_FISSURES, HP_ABNORMAL_CARDIAC_VENTRICLE_MORPHOLOGY, HP_EXTERNAL_GENITAL_HYPOPLASIA, HP_WIDE_NASAL_BRIDGE, HP_ABNORMALITY_OF_THE_FEMALE_GENITALIA, HP_ABNORMAL_VENTRICULAR_SEPTUM_MORPHOLOGY, HP_ORAL_CLEFT, HP_HIRSUTISM, HP_ABNORMALITY_OF_THE_NECK,…
SETD5	1.4384	4.43248e-50	4.83274e-46	2.8203	0.0023991	HP_AUTISTIC_BEHAVIOR, HP_ABNORMALITY_OF_ESOPHAGUS_PHYSIOLOGY, HP_GASTROESOPHAGEAL_REFLUX, GO_COGNITION, GO_SYNAPSE_ORGANIZATION, HP_IMPAIRMENT_IN_PERSONALITY_FUNCTIONING, HP_INFECTION_RELATED_SEIZURE, HP_CONSTIPATION, HP_MOTOR_DELAY, HP_PRENATAL_MOVEMENT_ABNORMALITY, HP_SHORT_ATTENTION_SPAN, HP_VASCULAR_SKIN_ABNORMALITY, HP_HYPERACTIVITY, HP_CUTIS_MARMORATA, HP_DOWNTURNED_CORNERS_OF_MOUTH, HP_AUT…
TTBK1	1.4305	1.99887e-10	1.52753e-06	3.7195	9.9819e-05	GO_POSITIVE_REGULATION_OF_CELL_DEVELOPMENT, GO_COGNITION, GO_POSITIVE_REGULATION_OF_NERVOUS_SYSTEM_DEVELOPMENT, GO_REGULATION_OF_BINDING, GO_PEPTIDYL_SERINE_MODIFICATION, GO_REGULATION_OF_PROTEIN_BINDING
LRRC4B	1.4303	3.48604e-37	3.68266e-33	3.309	0.00046807	GO_POSITIVE_REGULATION_OF_NERVOUS_SYSTEM_DEVELOPMENT, GO_SYNAPTIC_MEMBRANE, GO_SYNAPSE_ORGANIZATION, GO_POSTSYNAPTIC_MEMBRANE, GO_GLUTAMATERGIC_SYNAPSE, GO_REGULATION_OF_POSTSYNAPSE_ORGANIZATION, GO_REGULATION_OF_SYNAPSE_STRUCTURE_OR_ACTIVITY, GO_POSTSYNAPSE_ORGANIZATION, GO_NEURON_TO_NEURON_SYNAPSE, GO_PRESYNAPTIC_MEMBRANE, GO_POSTSYNAPTIC_SPECIALIZATION_MEMBRANE, GO_POSTSYNAPTIC_DENSITY_MEMBRAN…
RFX3	1.4282	7.63801e-40	8.13066e-36	1.9779	0.023972	GO_POSITIVE_REGULATION_OF_CELL_DEVELOPMENT, GO_DEVELOPMENTAL_MATURATION, GO_CELL_MATURATION, GO_ANATOMICAL_STRUCTURE_MATURATION, GO_PEPTIDE_HORMONE_SECRETION, GO_HORMONE_TRANSPORT
UNC13B	1.4096	1.03396e-31	1.06849e-27	2.2855	0.011143	GO_SYNAPTIC_MEMBRANE, GO_SYNAPSE_ORGANIZATION, GO_GLUTAMATERGIC_SYNAPSE, GO_REGULATION_OF_TRANS_SYNAPTIC_SIGNALING, GO_DEVELOPMENTAL_MATURATION, GO_DISTAL_AXON, GO_REGULATION_OF_MEMBRANE_POTENTIAL, GO_NEURON_TO_NEURON_SYNAPSE, GO_PRESYNAPTIC_MEMBRANE, GO_REGULATION_OF_SYNAPTIC_PLASTICITY, GO_REGULATION_OF_SYSTEM_PROCESS, GO_POSITIVE_REGULATION_OF_EXOCYTOSIS, GO_PRESYNAPSE, GO_CYTOPLASMIC_REGION, …
STRN	1.3961	4.15627e-15	3.61097e-11	2.6478	0.0040509	GO_SYNAPTIC_MEMBRANE, GO_POSTSYNAPTIC_MEMBRANE, GO_DENDRITE_DEVELOPMENT, GO_NEURON_SPINE, GO_LOCOMOTORY_BEHAVIOR, GO_NEURON_TO_NEURON_SYNAPSE, GO_CELL_JUNCTION_ASSEMBLY, GO_PHOSPHATASE_BINDING, GO_NUCLEAR_RECEPTOR_BINDING
WDR26	1.3733	5.65625e-44	6.10309e-40	3.639	0.00013686	HP_ABSENT_SPEECH, HP_ABNORMAL_EMOTION_AFFECT_BEHAVIOR, HP_AUTISTIC_BEHAVIOR, HP_ABNORMALITY_OF_ESOPHAGUS_PHYSIOLOGY, HP_GASTROESOPHAGEAL_REFLUX, HP_STEREOTYPY, HP_INFECTION_RELATED_SEIZURE, HP_CONSTIPATION, HP_MOTOR_DELAY, HP_HYPOPLASIA_OF_THE_CORPUS_CALLOSUM, HP_ABNORMALITY_OF_THE_CEREBRAL_CORTEX, HP_ABNORMALITY_OF_THE_NASAL_TIP, HP_HYPERMETROPIA, GO_UBIQUITIN_LIGASE_COMPLEX, HP_DEPRESSED_NASAL_…
AFF2	1.371	9.39708e-11	7.27616e-07	2.6453	0.0040812	HP_EPICANTHUS, GO_MRNA_PROCESSING, HP_ABNORMALITY_OF_THE_HELIX
UBE2Q1	1.3562	5.5023e-25	5.43903e-21	1.9999	0.022754	GO_PEPTIDE_HORMONE_SECRETION, GO_HORMONE_TRANSPORT
CACNA1B	1.356	9.02564e-35	9.45075e-31	3.3699	0.00037594	HP_POOR_HEAD_CONTROL, HP_ABSENT_SPEECH, HP_ABNORMALITY_OF_CENTRAL_NERVOUS_SYSTEM_ELECTROPHYSIOLOGY, HP_AUTISTIC_BEHAVIOR, HP_ENCEPHALOPATHY, HP_ABNORMAL_NERVOUS_SYSTEM_ELECTROPHYSIOLOGY, GO_CALCIUM_ION_TRANSMEMBRANE_TRANSPORTER_ACTIVITY, GO_VOLTAGE_GATED_CATION_CHANNEL_ACTIVITY, HP_ABNORMALITY_OF_ESOPHAGUS_PHYSIOLOGY, GO_VOLTAGE_GATED_ION_CHANNEL_ACTIVITY, HP_GASTROESOPHAGEAL_REFLUX, HP_EPILEPTIC…
CELSR3	1.3503	2.98351e-49	3.25054e-45	2.0906	0.01828	GO_NEURON_PROJECTION_GUIDANCE, GO_AXON_DEVELOPMENT, GO_NEURON_MIGRATION, GO_NEURON_RECOGNITION, GO_CELL_RECOGNITION
LRFN4	1.3464	1.2653e-22	1.2224e-18	2.2171	0.013308	GO_SYNAPTIC_MEMBRANE, GO_SYNAPSE_ORGANIZATION, GO_POSTSYNAPTIC_MEMBRANE, GO_GLUTAMATERGIC_SYNAPSE, GO_REGULATION_OF_POSTSYNAPSE_ORGANIZATION, GO_REGULATION_OF_SYNAPSE_STRUCTURE_OR_ACTIVITY, GO_POSTSYNAPSE_ORGANIZATION, GO_NEURON_TO_NEURON_SYNAPSE, GO_POSTSYNAPTIC_SPECIALIZATION_MEMBRANE, GO_POSTSYNAPTIC_DENSITY_MEMBRANE, GO_INTRINSIC_COMPONENT_OF_SYNAPTIC_MEMBRANE, GO_CELL_JUNCTION_ASSEMBLY, GO_G…
UBTF	1.3424	4.01041e-19	3.72487e-15	3.0695	0.0010722	HP_ABSENT_SPEECH, HP_ABNORMALITY_OF_CENTRAL_NERVOUS_SYSTEM_ELECTROPHYSIOLOGY, HP_ABNORMAL_EMOTION_AFFECT_BEHAVIOR, HP_AUTISTIC_BEHAVIOR, HP_ABNORMAL_NERVOUS_SYSTEM_ELECTROPHYSIOLOGY, HP_ABNORMALITY_OF_ESOPHAGUS_PHYSIOLOGY, HP_ABNORMAL_AGGRESSIVE_IMPULSIVE_OR_VIOLENT_BEHAVIOR, HP_IMPAIRMENT_IN_PERSONALITY_FUNCTIONING, HP_DISINHIBITION, HP_DEVELOPMENTAL_REGRESSION, HP_HYPOPLASIA_OF_THE_CORPUS_CALLO…
DMD	1.3346	8.69496e-19	8.03414e-15	1.6454	0.049939	HP_AUTISTIC_BEHAVIOR, GO_SYNAPTIC_MEMBRANE, GO_POSTSYNAPTIC_MEMBRANE, HP_MOTOR_DELAY, HP_SHORT_ATTENTION_SPAN, HP_HYPERACTIVITY, HP_ABNORMALITY_OF_THE_NASAL_TIP, GO_CALCIUM_ION_TRANSMEMBRANE_TRANSPORT, HP_APLASIA_HYPOPLASIA_OF_FINGERS, GO_ACTION_POTENTIAL, GO_REGULATION_OF_MEMBRANE_POTENTIAL, HP_DEPRESSED_NASAL_BRIDGE, HP_SYNDACTYLY, HP_DOWNSLANTED_PALPEBRAL_FISSURES, HP_ABNORMAL_HAND_MORPHOLOGY,…
SPOCK1	1.3231	1.2809e-62	1.42141e-58	2.68	0.0036816	GO_CENTRAL_NERVOUS_SYSTEM_NEURON_DIFFERENTIATION, GO_REGULATION_OF_NEURON_PROJECTION_DEVELOPMENT, GO_NEURON_TO_NEURON_SYNAPSE, GO_NEURON_MIGRATION, GO_MAIN_AXON, GO_NEGATIVE_REGULATION_OF_CELL_DEVELOPMENT
DSTYK	1.3063	8.41434e-20	7.87498e-16	4.4821	3.6958e-06	HP_SPASTIC_GAIT, HP_RETROGNATHIA, HP_PHENOTYPIC_VARIABILITY, HP_ABNORMALITY_OF_PELVIC_GIRDLE_BONE_MORPHOLOGY
EGLN1	1.297	1.69288e-23	1.65022e-19	1.8475	0.032339	GO_SYNAPSE_ORGANIZATION, GO_GLUTAMATERGIC_SYNAPSE, GO_REGULATION_OF_TRANS_SYNAPTIC_SIGNALING, GO_REGULATION_OF_POSTSYNAPSE_ORGANIZATION, GO_REGULATION_OF_SYNAPSE_STRUCTURE_OR_ACTIVITY, GO_CARDIAC_CHAMBER_DEVELOPMENT, GO_POSTSYNAPSE_ORGANIZATION, GO_NEURON_TO_NEURON_SYNAPSE, GO_CARDIAC_VENTRICLE_DEVELOPMENT, GO_CARDIAC_SEPTUM_DEVELOPMENT, GO_VENTRICULAR_SEPTUM_DEVELOPMENT, GO_HEART_DEVELOPMENT, GO…
SETD7	1.2939	4.16517e-16	3.69284e-12	1.8991	0.028772	GO_REGULATION_OF_CHROMOSOME_ORGANIZATION
ZER1	1.2856	6.08799e-18	5.56868e-14	3.5275	0.00020977	GO_UBIQUITIN_LIGASE_COMPLEX
SUFU	1.2736	1.02714e-09	7.63884e-06	3.9835	3.3954e-05	HP_ABNORMALITY_OF_NEURONAL_MIGRATION
MARK2	1.2714	7.5347e-11	5.85597e-07	3.7935	7.4262e-05	GO_REGULATION_OF_AXONOGENESIS, GO_AXON_DEVELOPMENT, GO_REGULATION_OF_CELL_MORPHOGENESIS_INVOLVED_IN_DIFFERENTIATION, GO_PEPTIDYL_SERINE_MODIFICATION
CTNNA2	1.2709	3.69967e-56	4.07075e-52	3.2242	0.00063173	HP_ABSENT_SPEECH, HP_ABNORMALITY_OF_CENTRAL_NERVOUS_SYSTEM_ELECTROPHYSIOLOGY, HP_ABNORMAL_NERVOUS_SYSTEM_ELECTROPHYSIOLOGY, GO_AXON_DEVELOPMENT, GO_SYNAPTIC_MEMBRANE, GO_SYNAPSE_ORGANIZATION, GO_POSTSYNAPTIC_MEMBRANE, GO_DENDRITE_DEVELOPMENT, GO_REGULATION_OF_NEURON_PROJECTION_DEVELOPMENT, HP_HYPOPLASIA_OF_THE_CORPUS_CALLOSUM, HP_ABNORMALITY_OF_THE_CEREBRAL_CORTEX, GO_REGULATION_OF_SYNAPSE_STRUCT…
SP1	1.2616	4.84729e-12	3.91322e-08	2.6708	0.0037833	GO_DNA_BINDING_TRANSCRIPTION_ACTIVATOR_ACTIVITY
SLC12A5	1.2426	2.17103e-25	2.15236e-21	2.9104	0.0018051	GO_COGNITION, HP_INFECTION_RELATED_SEIZURE, GO_DENDRITIC_SPINE_DEVELOPMENT, GO_METAL_ION_TRANSMEMBRANE_TRANSPORTER_ACTIVITY, GO_DENDRITE_DEVELOPMENT, HP_DEVELOPMENTAL_REGRESSION, GO_LEARNING, HP_GENERALIZED_ONSET_MOTOR_SEIZURE, GO_REGULATION_OF_CELL_SIZE, HP_ABNORMAL_MYELINATION, GO_CATION_TRANSMEMBRANE_TRANSPORTER_ACTIVITY, HP_STATUS_EPILEPTICUS, GO_REGULATION_OF_CELLULAR_COMPONENT_SIZE, GO_MONO…
ATAD1	1.2315	2.38076e-13	1.99008e-09	3.0035	0.0013347	HP_HERNIA
CLIP1	1.2209	2.43719e-42	2.61706e-38	5.1467	1.3254e-07	HP_ABNORMALITY_OF_CENTRAL_NERVOUS_SYSTEM_ELECTROPHYSIOLOGY, HP_AUTISTIC_BEHAVIOR, HP_ABNORMAL_NERVOUS_SYSTEM_ELECTROPHYSIOLOGY, HP_DYSKINESIA, HP_STEREOTYPY, HP_IMPAIRMENT_IN_PERSONALITY_FUNCTIONING, HP_INTERICTAL_EEG_ABNORMALITY, HP_HYPSARRHYTHMIA, HP_DISINHIBITION, HP_MOTOR_DELAY, HP_SHORT_ATTENTION_SPAN, HP_HYPOPLASIA_OF_THE_CORPUS_CALLOSUM, HP_ABNORMALITY_OF_THE_CEREBRAL_CORTEX, HP_HYPERACTIV…
ZC3H7B	1.2197	2.47648e-11	1.95369e-07	4.3151	7.9761e-06	GO_PRODUCTION_OF_SMALL_RNA_INVOLVED_IN_GENE_SILENCING_BY_RNA
KLHL9	1.1874	4.85269e-19	4.5033e-15	3.1603	0.00078797	GO_UBIQUITIN_LIGASE_COMPLEX, HP_INABILITY_TO_WALK
CDH7	1.1865	1.63847e-16	1.46348e-12	1.9033	0.028502	GO_CELL_JUNCTION_ASSEMBLY
CACNA1A	1.1737	2.62763e-43	2.83075e-39	3.5311	0.00020688	HP_POOR_HEAD_CONTROL, HP_ABNORMALITY_OF_CENTRAL_NERVOUS_SYSTEM_ELECTROPHYSIOLOGY, HP_ABNORMAL_EMOTION_AFFECT_BEHAVIOR, HP_AUTISTIC_BEHAVIOR, HP_ENCEPHALOPATHY, HP_ABNORMAL_NERVOUS_SYSTEM_ELECTROPHYSIOLOGY, GO_CALCIUM_ION_TRANSMEMBRANE_TRANSPORTER_ACTIVITY, GO_VOLTAGE_GATED_CATION_CHANNEL_ACTIVITY, HP_ABNORMALITY_OF_ESOPHAGUS_PHYSIOLOGY, GO_VOLTAGE_GATED_ION_CHANNEL_ACTIVITY, HP_GASTROESOPHAGEAL_R…
BTBD1	1.1587	6.18112e-18	5.65264e-14	1.9876	0.02343	GO_RIBONUCLEOPROTEIN_GRANULE, GO_REGULATION_OF_BINDING, GO_REGULATION_OF_PROTEIN_BINDING
IKBKB	1.1576	1.925e-11	1.52364e-07	2.0056	0.022448	GO_CELL_JUNCTION_ASSEMBLY, GO_PROTEIN_LOCALIZATION_TO_CELL_PERIPHERY, GO_PEPTIDYL_SERINE_MODIFICATION, GO_REGULATION_OF_DEPHOSPHORYLATION
HIP1R	1.1523	2.61391e-38	2.77126e-34	2.5588	0.0052518	GO_SYNAPTIC_MEMBRANE, GO_NEURON_SPINE, GO_NEURON_TO_NEURON_SYNAPSE, GO_REGULATION_OF_BINDING, GO_REGULATION_OF_SYSTEM_PROCESS, GO_REGULATION_OF_CELLULAR_COMPONENT_SIZE, GO_REGULATION_OF_ANATOMICAL_STRUCTURE_SIZE, GO_REGULATION_OF_ACTIN_FILAMENT_BASED_PROCESS, GO_CYTOPLASMIC_REGION, GO_CLATHRIN_BINDING, GO_NEURON_PROJECTION_CYTOPLASM, GO_REGULATION_OF_PROTEIN_BINDING
ELAVL2	1.1464	1.83421e-23	1.78725e-19	2.8072	0.0024987	GO_MRNA_BINDING, GO_MRNA_PROCESSING, GO_RNA_SPLICING, GO_MRNA_3_UTR_BINDING
WASL	1.1338	5.22039e-15	4.5219e-11	2.583	0.004897	GO_SYNAPSE_ORGANIZATION, GO_DENDRITIC_SPINE_DEVELOPMENT, GO_DENDRITE_DEVELOPMENT, GO_POSITIVE_REGULATION_OF_CELL_PROJECTION_ORGANIZATION, GO_FILOPODIUM_ASSEMBLY, GO_POSTSYNAPSE_ORGANIZATION, GO_EPHRIN_RECEPTOR_SIGNALING_PATHWAY, GO_REGULATION_OF_CELLULAR_COMPONENT_SIZE, GO_REGULATION_OF_ANATOMICAL_STRUCTURE_SIZE, GO_NEURON_PROJECTION_ORGANIZATION, GO_REGULATION_OF_CELL_PROJECTION_ASSEMBLY, GO_POS…
FOXK2	1.131	1.48003e-26	1.48033e-22	2.4272	0.0076087	GO_DNA_BINDING_TRANSCRIPTION_ACTIVATOR_ACTIVITY
POGZ	1.1166	1.05843e-35	1.1123e-31	3.1571	0.00079679	HP_ABSENT_SPEECH, HP_ABNORMALITY_OF_CENTRAL_NERVOUS_SYSTEM_ELECTROPHYSIOLOGY, HP_ABNORMAL_EMOTION_AFFECT_BEHAVIOR, HP_AUTISTIC_BEHAVIOR, HP_ABNORMAL_NERVOUS_SYSTEM_ELECTROPHYSIOLOGY, HP_ABNORMALITY_OF_ESOPHAGUS_PHYSIOLOGY, HP_SELF_INJURIOUS_BEHAVIOR, HP_GASTROESOPHAGEAL_REFLUX, HP_STEREOTYPY, HP_ABNORMAL_AGGRESSIVE_IMPULSIVE_OR_VIOLENT_BEHAVIOR, HP_INFECTION_RELATED_SEIZURE, HP_CONSTIPATION, HP_H…
BCL9L	1.1127	3.02722e-27	3.04327e-23	2.0691	0.01927	GO_REGULATION_OF_CELL_MORPHOGENESIS, GO_TRANSCRIPTION_COREGULATOR_ACTIVITY
DPF1	1.1121	8.62452e-68	9.60858e-64	3.369	0.00037715	GO_TRANSCRIPTION_COREGULATOR_ACTIVITY
PPM1F	1.1091	9.6664e-11	7.48276e-07	2.9364	0.0016601	GO_CELL_JUNCTION_ASSEMBLY, GO_PEPTIDYL_SERINE_MODIFICATION
SZT2	1.1045	1.11659e-10	8.61564e-07	4.4547	4.2005e-06	HP_ABNORMALITY_OF_CENTRAL_NERVOUS_SYSTEM_ELECTROPHYSIOLOGY, HP_ABNORMAL_NERVOUS_SYSTEM_ELECTROPHYSIOLOGY, HP_DYSKINESIA, GO_CENTRAL_NERVOUS_SYSTEM_NEURON_DIFFERENTIATION, HP_HYPODONTIA, HP_SHORT_ATTENTION_SPAN, HP_ABNORMAL_NUMBER_OF_TEETH, HP_ABNORMAL_EYEBROW_MORPHOLOGY, HP_DOWNSLANTED_PALPEBRAL_FISSURES, HP_HIGH_FOREHEAD, HP_FOCAL_ONSET_SEIZURE
MED1	1.1005	3.96059e-20	3.72177e-16	4.2581	1.0308e-05	GO_DEVELOPMENTAL_GROWTH_INVOLVED_IN_MORPHOGENESIS, GO_UBIQUITIN_LIGASE_COMPLEX, GO_CARDIAC_CHAMBER_DEVELOPMENT, GO_CARDIAC_VENTRICLE_DEVELOPMENT, GO_HOMEOSTASIS_OF_NUMBER_OF_CELLS, GO_HEART_DEVELOPMENT, GO_ERYTHROCYTE_HOMEOSTASIS, GO_DNA_TEMPLATED_TRANSCRIPTION_INITIATION, GO_IN_UTERO_EMBRYONIC_DEVELOPMENT, GO_REGULATION_OF_SIGNALING_RECEPTOR_ACTIVITY, GO_NUCLEAR_RECEPTOR_BINDING, GO_NEGATIVE_REG…
NAGLU	1.0888	1.17718e-05	0.0684531	2.6351	0.0042058	HP_AGGRESSIVE_BEHAVIOR, HP_ABNORMAL_EYEBROW_MORPHOLOGY, HP_SLEEP_DISTURBANCE, HP_HIRSUTISM, GO_METENCEPHALON_DEVELOPMENT, GO_HINDBRAIN_DEVELOPMENT
RELN	1.0838	6.41121e-70	7.15427e-66	2.8628	0.0020994	GO_POSITIVE_REGULATION_OF_CELL_DEVELOPMENT, GO_COGNITION, GO_NEURON_PROJECTION_GUIDANCE, GO_POSITIVE_REGULATION_OF_NEURON_DIFFERENTIATION, GO_POSITIVE_REGULATION_OF_NERVOUS_SYSTEM_DEVELOPMENT, GO_AXON_DEVELOPMENT, GO_SYNAPSE_ORGANIZATION, GO_DENDRITIC_SPINE_DEVELOPMENT, GO_REGULATION_OF_DENDRITIC_SPINE_DEVELOPMENT, GO_REGULATION_OF_DENDRITE_DEVELOPMENT, GO_REGULATION_OF_TRANS_SYNAPTIC_SIGNALING, …
STK11	1.0826	3.91647e-15	3.40419e-11	2.9128	0.001791	GO_POSITIVE_REGULATION_OF_CELL_DEVELOPMENT, GO_POSITIVE_REGULATION_OF_NEURON_DIFFERENTIATION, GO_REGULATION_OF_AXONOGENESIS, GO_POSITIVE_REGULATION_OF_NERVOUS_SYSTEM_DEVELOPMENT, GO_AXON_DEVELOPMENT, GO_REGULATION_OF_DENDRITE_DEVELOPMENT, GO_DENDRITE_DEVELOPMENT, GO_REGULATION_OF_NEURON_PROJECTION_DEVELOPMENT, GO_REGULATION_OF_CELL_MORPHOGENESIS_INVOLVED_IN_DIFFERENTIATION, GO_POSITIVE_REGULATION…
KLC1	1.0788	3.84839e-33	4.00425e-29	5.7428	4.6562e-09	GO_SITE_OF_POLARIZED_GROWTH, GO_DISTAL_AXON
FMN2	1.0772	2.02311e-13	1.69395e-09	2.919	0.0017556	HP_ABNORMALITY_OF_CENTRAL_NERVOUS_SYSTEM_ELECTROPHYSIOLOGY, HP_AUTISTIC_BEHAVIOR, HP_ABNORMAL_NERVOUS_SYSTEM_ELECTROPHYSIOLOGY, HP_DYSKINESIA, HP_STEREOTYPY, HP_IMPAIRMENT_IN_PERSONALITY_FUNCTIONING, HP_INTERICTAL_EEG_ABNORMALITY, HP_HYPSARRHYTHMIA, HP_DISINHIBITION, HP_MOTOR_DELAY, HP_SHORT_ATTENTION_SPAN, HP_HYPOPLASIA_OF_THE_CORPUS_CALLOSUM, HP_ABNORMALITY_OF_THE_CEREBRAL_CORTEX, HP_HYPERACTIV…
NUFIP2	1.0743	4.76508e-21	4.5254e-17	2.7885	0.0026477	GO_RIBONUCLEOPROTEIN_GRANULE
RTN4RL2	1.0742	1.31095e-33	1.36627e-29	1.8171	0.034598	GO_AXON_DEVELOPMENT, GO_REGULATION_OF_NEURON_PROJECTION_DEVELOPMENT, GO_FOREBRAIN_DEVELOPMENT, GO_PERIKARYON, GO_TELENCEPHALON_DEVELOPMENT, GO_NEGATIVE_REGULATION_OF_CELL_DEVELOPMENT
MEX3A	1.0689	6.10456e-62	6.76935e-58	3.2205	0.00063976	GO_RIBONUCLEOPROTEIN_GRANULE
MDM4	1.0513	1.75117e-29	1.78882e-25	3.5265	0.00021056	GO_CARDIAC_CHAMBER_DEVELOPMENT, GO_CARDIAC_VENTRICLE_DEVELOPMENT, GO_HEART_VALVE_DEVELOPMENT, GO_CARDIAC_SEPTUM_DEVELOPMENT, GO_DNA_BINDING_TRANSCRIPTION_ACTIVATOR_ACTIVITY, GO_VENTRICULAR_SEPTUM_DEVELOPMENT, GO_REGULATION_OF_CELL_CYCLE_ARREST, GO_HEART_DEVELOPMENT, GO_POSITIVE_REGULATION_OF_CELL_CYCLE
EXOC4	1.0468	1.0441e-23	1.01956e-19	3.2482	0.00058078	GO_SITE_OF_POLARIZED_GROWTH, GO_DISTAL_AXON, GO_VESICLE_LOCALIZATION, GO_PROTEIN_TARGETING
FOXO6	1.0252	1.86538e-51	2.03718e-47	5.3391	4.6711e-08	GO_POSITIVE_REGULATION_OF_CELL_DEVELOPMENT, GO_COGNITION, GO_POSITIVE_REGULATION_OF_NEURON_DIFFERENTIATION, GO_POSITIVE_REGULATION_OF_NERVOUS_SYSTEM_DEVELOPMENT, GO_DENDRITIC_SPINE_DEVELOPMENT, GO_REGULATION_OF_DENDRITIC_SPINE_DEVELOPMENT, GO_REGULATION_OF_DENDRITE_DEVELOPMENT, GO_DENDRITE_DEVELOPMENT, GO_REGULATION_OF_NEURON_PROJECTION_DEVELOPMENT, GO_POSITIVE_REGULATION_OF_CELL_PROJECTION_ORGAN…
GFRA2	1.0209	5.89568e-21	5.59205e-17	2.1113	0.017374	GO_NEURON_PROJECTION_GUIDANCE, GO_AXON_DEVELOPMENT
BRD1	1.0203	2.71852e-31	2.80198e-27	4.534	2.8941e-06	GO_DEVELOPMENTAL_MATURATION, GO_CELL_MATURATION, GO_ANATOMICAL_STRUCTURE_MATURATION, GO_PERIKARYON, GO_HOMEOSTASIS_OF_NUMBER_OF_CELLS, GO_ERYTHROCYTE_HOMEOSTASIS
TAC3	1.0088	1.00364e-24	9.8969e-21	1.992	0.023188	HP_IMPAIRMENT_IN_PERSONALITY_FUNCTIONING, HP_DEPRESSED_NASAL_BRIDGE, HP_ABNORMAL_INTERNAL_GENITALIA, HP_EXTERNAL_GENITAL_HYPOPLASIA, HP_ABNORMALITY_OF_THE_FEMALE_GENITALIA, HP_ABNORMALITY_OF_THE_BREAST, HP_ORAL_CLEFT, HP_MICROPENIS, HP_INTELLECTUAL_DISABILITY_MILD, HP_HYPOPLASIA_OF_PENIS, HP_ABNORMALITY_OF_SKELETAL_MATURATION, HP_ABNORMALITY_OF_THE_VOICE, HP_FLEXION_CONTRACTURE_OF_DIGIT
MAFG	1.006	2.52166e-17	2.28185e-13	2.2993	0.010745	GO_ADULT_BEHAVIOR, GO_DNA_BINDING_TRANSCRIPTION_ACTIVATOR_ACTIVITY, GO_IN_UTERO_EMBRYONIC_DEVELOPMENT
CTIF	1.0007	2.86893e-14	2.44978e-10	2.4294	0.0075627	GO_RNA_CATABOLIC_PROCESS, GO_POSITIVE_REGULATION_OF_TRANSLATION
COL4A3BP	0.9939	1.5001e-12	1.22993e-08	3.4955	0.0002366	HP_STEREOTYPY, HP_EPICANTHUS, HP_ABNORMAL_EYEBROW_MORPHOLOGY, HP_SYNDACTYLY, HP_SLEEP_DISTURBANCE, HP_ABNORMALITY_OF_THE_BREAST, HP_WIDELY_SPACED_TEETH, GO_HEART_DEVELOPMENT, HP_ABNORMALITY_OF_THE_PHILTRUM, HP_UPSLANTED_PALPEBRAL_FISSURE, GO_IN_UTERO_EMBRYONIC_DEVELOPMENT, HP_EXCESSIVE_SALIVATION, HP_APLASIA_HYPOPLASIA_INVOLVING_BONES_OF_THE_FEET, HP_APLASIA_HYPOPLASIA_INVOLVING_BONES_OF_THE_LOWE…
PPP2R3A	0.9832	2.93141e-38	3.1073e-34	4.7291	1.1275e-06	GO_PHOSPHATASE_REGULATOR_ACTIVITY, GO_REGULATION_OF_DEPHOSPHORYLATION, GO_SOMITE_DEVELOPMENT
AXIN1	0.9781	4.70119e-10	3.54423e-06	2.0216	0.021608	HP_ABNORMAL_INTERNAL_GENITALIA, HP_ABNORMALITY_OF_THE_FEMALE_GENITALIA, GO_PEPTIDYL_SERINE_MODIFICATION
SHISA6	0.9449	6.5118e-38	6.89925e-34	3.972	3.564e-05	GO_SYNAPTIC_MEMBRANE, GO_SYNAPSE_ORGANIZATION, GO_POSTSYNAPTIC_MEMBRANE, GO_GLUTAMATERGIC_SYNAPSE, GO_REGULATION_OF_TRANS_SYNAPTIC_SIGNALING, GO_PROTEIN_LOCALIZATION_TO_SYNAPSE, GO_REGULATION_OF_POSTSYNAPSE_ORGANIZATION, GO_PROTEIN_LOCALIZATION_TO_CELL_JUNCTION, GO_REGULATION_OF_SYNAPSE_STRUCTURE_OR_ACTIVITY, GO_POSTSYNAPSE_ORGANIZATION, GO_NEURON_TO_NEURON_SYNAPSE, GO_POSTSYNAPTIC_SPECIALIZATION…
MGAT3	0.9423	3.04357e-25	3.01497e-21	5.5243	1.6542e-08	GO_COGNITION, GO_POSITIVE_REGULATION_OF_CELLULAR_PROTEIN_LOCALIZATION
ZDHHC8	0.9276	1.36663e-18	1.25976e-14	4.6644	1.5479e-06	GO_LOCOMOTORY_BEHAVIOR, GO_POSITIVE_REGULATION_OF_CELLULAR_PROTEIN_LOCALIZATION, GO_PROTEIN_LOCALIZATION_TO_CELL_PERIPHERY
FBXO11	0.9241	7.11228e-47	7.71256e-43	2.9801	0.001441	HP_MOTOR_DELAY, HP_SHORT_ATTENTION_SPAN, HP_HYPERACTIVITY, HP_DOWNTURNED_CORNERS_OF_MOUTH, HP_ABNORMALITY_OF_MOUTH_SIZE, HP_DEEPLY_SET_EYE, HP_ABNORMALITY_OF_MOUTH_SHAPE, HP_HYPERMETROPIA, GO_UBIQUITIN_LIGASE_COMPLEX, HP_DOWNSLANTED_PALPEBRAL_FISSURES, HP_CLINODACTYLY, HP_ECLABION, HP_APLASIA_HYPOPLASIA_INVOLVING_BONES_OF_THE_UPPER_LIMBS, HP_DELAYED_ABILITY_TO_WALK, HP_HIGH_FOREHEAD, HP_ABNORMALI…
HPCAL4	0.9167	1.50868e-17	1.37019e-13	2.0509	0.020138	GO_PROTEIN_C_TERMINUS_BINDING
CBX6	0.9108	1.93282e-32	2.00531e-28	4.0392	2.6818e-05	GO_SINGLE_STRANDED_RNA_BINDING
PSME4	0.9023	6.36932e-25	6.2897e-21	4.6732	1.483e-06	GO_REGULATION_OF_MRNA_METABOLIC_PROCESS, GO_REGULATION_OF_MRNA_CATABOLIC_PROCESS, GO_RNA_CATABOLIC_PROCESS
ZFPM2	0.9012	3.52217e-103	3.98393e-99	2.2408	0.01252	HP_AUTISTIC_BEHAVIOR, GO_REGULATION_OF_DEVELOPMENTAL_GROWTH, GO_CARDIAC_CHAMBER_DEVELOPMENT, HP_ABNORMAL_INTERNAL_GENITALIA, HP_CLINODACTYLY, GO_CARDIAC_VENTRICLE_DEVELOPMENT, HP_EXTERNAL_GENITAL_HYPOPLASIA, GO_CARDIAC_SEPTUM_DEVELOPMENT, HP_ABNORMALITY_OF_THE_FEMALE_GENITALIA, HP_ABNORMALITY_OF_THE_BREAST, GO_VENTRICULAR_SEPTUM_DEVELOPMENT, GO_POSITIVE_REGULATION_OF_GROWTH, HP_MICROPENIS, GO_POS…
YTHDF3	0.8939	4.2927e-23	4.16563e-19	2.0268	0.021341	GO_MRNA_BINDING, GO_REGULATION_OF_MRNA_METABOLIC_PROCESS, GO_REGULATION_OF_MRNA_CATABOLIC_PROCESS, GO_RNA_CATABOLIC_PROCESS, GO_POSITIVE_REGULATION_OF_MRNA_METABOLIC_PROCESS, GO_POSITIVE_REGULATION_OF_TRANSLATION
PLCL2	0.8868	5.13423e-23	4.97867e-19	3.9416	4.0466e-05	GO_REGULATION_OF_TRANS_SYNAPTIC_SIGNALING, GO_REGULATION_OF_BINDING, GO_PEPTIDYL_SERINE_MODIFICATION, GO_REGULATION_OF_PROTEIN_BINDING
RPRD2	0.8812	1.52355e-24	1.49963e-20	4.586	2.2595e-06	GO_MRNA_PROCESSING, GO_BASAL_TRANSCRIPTION_MACHINERY_BINDING
KDM3B	0.873	7.57494e-36	7.96429e-32	5.0944	1.7492e-07	GO_TRANSCRIPTION_COREGULATOR_ACTIVITY
SUPT5H	0.8682	1.48049e-19	1.38159e-15	2.3284	0.0099458	GO_MRNA_BINDING, GO_REGULATION_OF_MRNA_METABOLIC_PROCESS, GO_MRNA_PROCESSING
ZNF335	0.8549	6.61361e-13	5.47475e-09	2.3839	0.0085644	GO_CENTRAL_NERVOUS_SYSTEM_NEURON_DIFFERENTIATION, HP_ABNORMALITY_OF_THE_CEREBRAL_CORTEX, HP_ABNORMALITY_OF_THE_CHOANAE, HP_ABNORMALITY_OF_NEURONAL_MIGRATION, GO_IN_UTERO_EMBRYONIC_DEVELOPMENT, HP_PROMINENT_NASAL_BRIDGE
RAB39B	0.8418	4.4184e-11	3.45828e-07	2.7646	0.00285	HP_AUTISTIC_BEHAVIOR, HP_DYSKINESIA, HP_STEREOTYPY, GO_SYNAPSE_ORGANIZATION, HP_SHORT_ATTENTION_SPAN, HP_HYPERACTIVITY, HP_ABNORMALITY_OF_THE_NASAL_TIP, HP_APLASIA_HYPOPLASIA_OF_FINGERS, HP_MENTAL_DETERIORATION, HP_DEPRESSED_NASAL_BRIDGE, HP_SYNDACTYLY, HP_DOWNSLANTED_PALPEBRAL_FISSURES, HP_ABNORMAL_HAND_MORPHOLOGY, HP_CLINODACTYLY, HP_ABNORMALITY_OF_EXTRAPYRAMIDAL_MOTOR_FUNCTION, HP_PARKINSONISM…
MAP2K7	0.8394	2.10756e-14	1.8045e-10	2.6412	0.0041311	GO_PHOSPHATASE_BINDING, GO_REGULATION_OF_CHROMOSOME_ORGANIZATION
PTBP3	0.8356	1.0133e-21	9.70132e-18	3.3895	0.00035006	GO_DEVELOPMENTAL_MATURATION, GO_MRNA_BINDING, GO_CELL_MATURATION, GO_ANATOMICAL_STRUCTURE_MATURATION, GO_REGULATION_OF_MRNA_METABOLIC_PROCESS, GO_MRNA_PROCESSING, GO_HOMEOSTASIS_OF_NUMBER_OF_CELLS, GO_RNA_SPLICING, GO_ERYTHROCYTE_HOMEOSTASIS, GO_REGULATION_OF_RNA_SPLICING, GO_REGULATION_OF_MRNA_SPLICING_VIA_SPLICEOSOME
PPP6R3	0.8345	1.86772e-20	1.76145e-16	3.7587	8.5385e-05	GO_VESICLE_LOCALIZATION, GO_PHOSPHATASE_REGULATOR_ACTIVITY, GO_PHOSPHATASE_BINDING, GO_REGULATION_OF_DEPHOSPHORYLATION
ADD2	0.8282	4.28583e-22	4.11783e-18	1.7629	0.038956	GO_SYNAPSE_ORGANIZATION, GO_NEURON_TO_NEURON_SYNAPSE, GO_REGULATION_OF_BINDING, GO_REGULATION_OF_CELLULAR_COMPONENT_SIZE, GO_REGULATION_OF_ANATOMICAL_STRUCTURE_SIZE, GO_CELL_JUNCTION_ASSEMBLY, GO_REGULATION_OF_ACTIN_FILAMENT_BASED_PROCESS, GO_REGULATION_OF_PROTEIN_BINDING
TRAK1	0.8278	5.18742e-35	5.4359e-31	2.7194	0.0032703	HP_POOR_HEAD_CONTROL, HP_ABNORMALITY_OF_CENTRAL_NERVOUS_SYSTEM_ELECTROPHYSIOLOGY, HP_AUTISTIC_BEHAVIOR, HP_ENCEPHALOPATHY, HP_ABNORMAL_NERVOUS_SYSTEM_ELECTROPHYSIOLOGY, HP_ABNORMALITY_OF_ESOPHAGUS_PHYSIOLOGY, GO_POSITIVE_REGULATION_OF_CELL_DEVELOPMENT, HP_GASTROESOPHAGEAL_REFLUX, HP_DYSKINESIA, GO_POSITIVE_REGULATION_OF_NEURON_DIFFERENTIATION, GO_REGULATION_OF_AXONOGENESIS, GO_POSITIVE_REGULATION…
ICE1	0.8263	1.83709e-18	1.69049e-14	4.053	2.5278e-05	GO_POSITIVE_REGULATION_OF_CELLULAR_PROTEIN_LOCALIZATION, GO_REGULATION_OF_INTRACELLULAR_PROTEIN_TRANSPORT
GALNT13	0.8073	1.31007e-09	9.68274e-06	2.4761	0.0066422	GO_PEPTIDYL_SERINE_MODIFICATION
PPP1R3F	0.8063	2.16123e-09	1.58094e-05	3.1198	0.00090495	GO_PHOSPHATASE_BINDING
TSHZ3	0.7624	2.51118e-32	2.60409e-28	3.0622	0.0010986	GO_REGULATION_OF_TRANS_SYNAPTIC_SIGNALING, GO_SITE_OF_POLARIZED_GROWTH, GO_DISTAL_AXON, GO_REGULATION_OF_SYNAPTIC_PLASTICITY, GO_REGULATION_OF_SYSTEM_PROCESS, GO_POSITIVE_REGULATION_OF_SYNAPTIC_TRANSMISSION, GO_LONG_TERM_SYNAPTIC_POTENTIATION
TNPO3	0.7557	1.38807e-16	1.24121e-12	2.5157	0.0059401	HP_MOTOR_DELAY, HP_SLEEP_DISTURBANCE, HP_DELAYED_ABILITY_TO_WALK, HP_DELAYED_GROSS_MOTOR_DEVELOPMENT
DNAJC21	0.7475	1.34647e-13	1.13103e-09	1.782	0.037378	HP_HYPODONTIA, HP_ABNORMAL_NUMBER_OF_TEETH, HP_EPICANTHUS, HP_INTELLECTUAL_DISABILITY_MILD, HP_ABNORMALITY_OF_THE_STERNUM, HP_ABNORMALITY_OF_THE_NAIL, HP_ABNORMALITY_OF_SKELETAL_MATURATION, HP_HERNIA
PAN2	0.7457	4.40821e-09	3.17964e-05	2.0048	0.022492	GO_RIBONUCLEOPROTEIN_GRANULE, GO_MRNA_PROCESSING
KCNAB3	0.7362	3.82479e-20	3.59569e-16	3.8891	5.031e-05	GO_VOLTAGE_GATED_CATION_CHANNEL_ACTIVITY, GO_VOLTAGE_GATED_ION_CHANNEL_ACTIVITY, GO_GATED_CHANNEL_ACTIVITY, GO_PASSIVE_TRANSMEMBRANE_TRANSPORTER_ACTIVITY, GO_POTASSIUM_CHANNEL_COMPLEX, GO_MONOVALENT_INORGANIC_CATION_TRANSMEMBRANE_TRANSPORTER_ACTIVITY, GO_VOLTAGE_GATED_POTASSIUM_CHANNEL_ACTIVITY
RPRD1A	0.7344	4.93951e-16	4.37394e-12	2.1672	0.015111	GO_MRNA_PROCESSING, GO_BASAL_TRANSCRIPTION_MACHINERY_BINDING
CALB2	0.7299	4.02031e-82	4.51843e-78	3.6589	0.00012666	GO_SYNAPTIC_MEMBRANE, GO_REGULATION_OF_TRANS_SYNAPTIC_SIGNALING, GO_DISTAL_AXON, GO_REGULATION_OF_SYNAPTIC_PLASTICITY, GO_PRESYNAPSE, GO_POSITIVE_REGULATION_OF_SYNAPTIC_TRANSMISSION, GO_LONG_TERM_SYNAPTIC_POTENTIATION
RIC1	0.7285	2.21069e-09	1.61645e-05	2.0668	0.019378	HP_SHORT_ATTENTION_SPAN, HP_EPICANTHUS, HP_SLEEP_DISTURBANCE, HP_ATTENTION_DEFICIT_HYPERACTIVITY_DISORDER, HP_ORAL_CLEFT, HP_ABNORMALITY_OF_THE_PHILTRUM, HP_FLEXION_CONTRACTURE_OF_DIGIT, HP_MISALIGNMENT_OF_TEETH, HP_HERNIA
SRCAP	0.7237	1.72002e-12	1.4075e-08	1.9398	0.0262	HP_CONSTIPATION, HP_DOWNTURNED_CORNERS_OF_MOUTH, HP_ABNORMALITY_OF_THE_NASAL_TIP, HP_ABNORMALITY_OF_MOUTH_SIZE, HP_ABNORMALITY_OF_MOUTH_SHAPE, HP_HYPERMETROPIA, HP_SHORT_PHILTRUM, HP_ABNORMAL_INTERNAL_GENITALIA, HP_CLINODACTYLY, HP_EXTERNAL_GENITAL_HYPOPLASIA, HP_TELECANTHUS, HP_WIDE_NASAL_BRIDGE, HP_WIDE_MOUTH, HP_HIRSUTISM, HP_ABNORMALITY_OF_THE_NECK, HP_HYPOPLASIA_OF_PENIS, HP_ABNORMALITY_OF_T…
PPM1A	0.7225	2.71518e-25	2.69047e-21	2.9738	0.0014709	GO_POSITIVE_REGULATION_OF_CELLULAR_PROTEIN_LOCALIZATION, GO_REGULATION_OF_INTRACELLULAR_PROTEIN_TRANSPORT
NOTCH1	0.7194	3.59147e-30	3.68126e-26	2.3298	0.0099072	HP_ABNORMALITY_OF_CENTRAL_NERVOUS_SYSTEM_ELECTROPHYSIOLOGY, HP_ABNORMAL_NERVOUS_SYSTEM_ELECTROPHYSIOLOGY, GO_POSITIVE_REGULATION_OF_CELL_DEVELOPMENT, GO_NEURON_PROJECTION_GUIDANCE, GO_POSITIVE_REGULATION_OF_NERVOUS_SYSTEM_DEVELOPMENT, GO_AXON_DEVELOPMENT, HP_VASCULAR_SKIN_ABNORMALITY, GO_DEVELOPMENTAL_GROWTH_INVOLVED_IN_MORPHOGENESIS, HP_CUTIS_MARMORATA, HP_APLASIA_HYPOPLASIA_OF_FINGERS, GO_REGUL…
RPS6KA3	0.716	8.22954e-18	7.50452e-14	3.9238	4.3577e-05	HP_ABNORMAL_EMOTION_AFFECT_BEHAVIOR, HP_AUTISTIC_BEHAVIOR, HP_SELF_INJURIOUS_BEHAVIOR, HP_ABNORMAL_AGGRESSIVE_IMPULSIVE_OR_VIOLENT_BEHAVIOR, HP_IMPAIRMENT_IN_PERSONALITY_FUNCTIONING, HP_HYPODONTIA, HP_MOTOR_DELAY, HP_SHORT_ATTENTION_SPAN, HP_VASCULAR_SKIN_ABNORMALITY, HP_HYPERACTIVITY, HP_CUTIS_MARMORATA, HP_ABNORMALITY_OF_THE_CHIN, HP_ABNORMALITY_OF_THE_NASAL_TIP, HP_APLASIA_HYPOPLASIA_OF_FINGER…
PLXNB2	0.7147	3.02213e-38	3.20316e-34	2.4922	0.0063482	GO_POSITIVE_REGULATION_OF_CELL_DEVELOPMENT, GO_NEURON_PROJECTION_GUIDANCE, GO_POSITIVE_REGULATION_OF_NEURON_DIFFERENTIATION, GO_REGULATION_OF_AXONOGENESIS, GO_POSITIVE_REGULATION_OF_NERVOUS_SYSTEM_DEVELOPMENT, GO_AXON_DEVELOPMENT, GO_SYNAPSE_ORGANIZATION, GO_REGULATION_OF_NEURON_PROJECTION_DEVELOPMENT, GO_REGULATION_OF_CELL_MORPHOGENESIS_INVOLVED_IN_DIFFERENTIATION, GO_POSITIVE_REGULATION_OF_CELL…
TTC21B	0.7097	1.38396e-09	1.0215e-05	2.459	0.0069656	GO_CENTRAL_NERVOUS_SYSTEM_NEURON_DIFFERENTIATION, HP_SYNDACTYLY, GO_FOREBRAIN_DEVELOPMENT, GO_METENCEPHALON_DEVELOPMENT, HP_ABNORMALITY_OF_THE_STERNUM, GO_REGULATION_OF_INTRACELLULAR_PROTEIN_TRANSPORT, HP_APLASIA_HYPOPLASIA_INVOLVING_BONES_OF_THE_FEET, HP_APLASIA_HYPOPLASIA_INVOLVING_BONES_OF_THE_LOWER_LIMBS, GO_HINDBRAIN_DEVELOPMENT, HP_ABNORMALITY_OF_PELVIC_GIRDLE_BONE_MORPHOLOGY
TERF2	0.7032	5.00419e-15	4.33763e-11	4.8482	6.229e-07	GO_PROTEIN_LOCALIZATION_TO_SYNAPSE, GO_PROTEIN_LOCALIZATION_TO_CELL_JUNCTION, GO_PROTEIN_C_TERMINUS_BINDING, GO_AXONAL_TRANSPORT, GO_AXO_DENDRITIC_TRANSPORT, GO_CYTOPLASMIC_REGION, GO_CELLULAR_SENESCENCE, GO_AXON_CYTOPLASM, GO_REGULATION_OF_CHROMOSOME_ORGANIZATION, GO_NEURON_PROJECTION_CYTOPLASM
LAMA5	0.6703	1.29576e-25	1.28721e-21	3.2276	0.00062413	GO_NEURON_PROJECTION_GUIDANCE, GO_AXON_DEVELOPMENT, GO_PROTEIN_LOCALIZATION_TO_CELL_PERIPHERY
TCF4	0.6654	1.2501e-35	1.3136e-31	8.5994	4.0078e-18	HP_ABSENT_SPEECH, HP_ABNORMAL_EMOTION_AFFECT_BEHAVIOR, HP_AUTISTIC_BEHAVIOR, HP_ENCEPHALOPATHY, HP_ABNORMALITY_OF_ESOPHAGUS_PHYSIOLOGY, HP_SELF_INJURIOUS_BEHAVIOR, GO_POSITIVE_REGULATION_OF_CELL_DEVELOPMENT, HP_GASTROESOPHAGEAL_REFLUX, HP_ABNORMAL_AGGRESSIVE_IMPULSIVE_OR_VIOLENT_BEHAVIOR, GO_POSITIVE_REGULATION_OF_NEURON_DIFFERENTIATION, GO_POSITIVE_REGULATION_OF_NERVOUS_SYSTEM_DEVELOPMENT, HP_IM…
ZFHX3	0.6649	1.91684e-14	1.64235e-10	3.1479	0.00082215	GO_LOCOMOTORY_BEHAVIOR, HP_ABNORMAL_INTERNAL_GENITALIA
SH3GL3	0.6596	2.11457e-33	2.20211e-29	2.878	0.0020013	GO_POSITIVE_REGULATION_OF_CELL_DEVELOPMENT, GO_POSITIVE_REGULATION_OF_NEURON_DIFFERENTIATION, GO_POSITIVE_REGULATION_OF_NERVOUS_SYSTEM_DEVELOPMENT, GO_GLUTAMATERGIC_SYNAPSE, GO_PROTEIN_C_TERMINUS_BINDING, GO_NEURON_TO_NEURON_SYNAPSE, GO_PRESYNAPSE
LRRC8A	0.6532	4.27022e-17	3.85088e-13	2.7482	0.0029961	GO_REGULATION_OF_CELL_SIZE, HP_EPICANTHUS, GO_PASSIVE_TRANSMEMBRANE_TRANSPORTER_ACTIVITY, GO_REGULATION_OF_CELLULAR_COMPONENT_SIZE, GO_REGULATION_OF_ANATOMICAL_STRUCTURE_SIZE, GO_TRANSPORTER_COMPLEX
ZC3H8	0.6525	5.83529e-14	4.94599e-10	1.9402	0.026176	GO_HOMEOSTASIS_OF_NUMBER_OF_CELLS
ATP2B2	0.647	1.56355e-30	1.60514e-26	4.8422	6.4209e-07	GO_CALCIUM_ION_TRANSMEMBRANE_TRANSPORTER_ACTIVITY, GO_MULTICELLULAR_ORGANISMAL_SIGNALING, GO_SYNAPTIC_MEMBRANE, GO_POSTSYNAPTIC_MEMBRANE, GO_GLUTAMATERGIC_SYNAPSE, GO_METAL_ION_TRANSMEMBRANE_TRANSPORTER_ACTIVITY, GO_CALCIUM_ION_TRANSMEMBRANE_TRANSPORT, GO_NEURON_TO_NEURON_SYNAPSE, GO_CATION_TRANSMEMBRANE_TRANSPORTER_ACTIVITY, GO_POSTSYNAPTIC_SPECIALIZATION_MEMBRANE, GO_REGULATION_OF_SYSTEM_PROCES…
FNIP2	0.6401	5.7407e-11	4.4743e-07	1.7113	0.043515	GO_PEPTIDYL_SERINE_MODIFICATION
NIPSNAP1	0.6351	2.7605e-26	2.75553e-22	2.2769	0.011396	GO_SYNAPTIC_MEMBRANE
NT5C2	0.6335	3.7542e-12	3.04165e-08	7.1421	4.5962e-13	HP_SPASTIC_GAIT
ZDHHC2	0.6285	2.76701e-07	0.00181322	5.0094	2.7305e-07	GO_SYNAPSE_ORGANIZATION, GO_PROTEIN_LOCALIZATION_TO_SYNAPSE, GO_REGULATION_OF_POSTSYNAPSE_ORGANIZATION, GO_PROTEIN_LOCALIZATION_TO_CELL_JUNCTION, GO_REGULATION_OF_SYNAPSE_STRUCTURE_OR_ACTIVITY, GO_POSTSYNAPSE_ORGANIZATION, GO_NEURON_TO_NEURON_SYNAPSE, GO_REGULATION_OF_SYNAPTIC_PLASTICITY, GO_POSITIVE_REGULATION_OF_CELLULAR_PROTEIN_LOCALIZATION, GO_REGULATION_OF_INTRACELLULAR_PROTEIN_TRANSPORT, GO…
SMG7	0.6212	7.27632e-26	7.2414e-22	1.7807	0.037478	GO_RNA_CATABOLIC_PROCESS, GO_PHOSPHATASE_BINDING, GO_REGULATION_OF_DEPHOSPHORYLATION
DDX6	0.6071	7.09456e-21	6.72281e-17	1.7125	0.043399	GO_MRNA_BINDING, GO_RIBONUCLEOPROTEIN_GRANULE, GO_RNA_CATABOLIC_PROCESS, GO_NEGATIVE_REGULATION_OF_CELL_DEVELOPMENT
ACIN1	0.6062	2.82936e-31	2.91566e-27	2.9011	0.0018593	GO_MRNA_PROCESSING, GO_HOMEOSTASIS_OF_NUMBER_OF_CELLS, GO_RNA_SPLICING, GO_ERYTHROCYTE_HOMEOSTASIS
KCNJ11	0.6014	8.81959e-07	0.00560044	3.8685	5.4754e-05	GO_POTASSIUM_CHANNEL_COMPLEX, GO_VOLTAGE_GATED_POTASSIUM_CHANNEL_ACTIVITY
DOT1L	0.6001	1.03001e-23	1.00601e-19	4.492	3.5286e-06	GO_REGULATION_OF_BINDING
ZSWIM4	0.5906	2.24159e-14	1.9179e-10	1.8927	0.0292	GO_NEURON_PROJECTION_GUIDANCE, GO_REGULATION_OF_AXONOGENESIS, GO_AXON_DEVELOPMENT, GO_REGULATION_OF_CELL_MORPHOGENESIS_INVOLVED_IN_DIFFERENTIATION, GO_UBIQUITIN_LIGASE_COMPLEX, GO_REGULATION_OF_CELL_MORPHOGENESIS
FBXO33	0.5868	5.52003e-09	3.96338e-05	2.3405	0.0096283	GO_UBIQUITIN_LIGASE_COMPLEX
EPHB2	0.5808	1.168e-21	1.11789e-17	1.9991	0.022799	GO_POSITIVE_REGULATION_OF_CELL_DEVELOPMENT, GO_COGNITION, GO_NEURON_PROJECTION_GUIDANCE, GO_REGULATION_OF_AXONOGENESIS, GO_POSITIVE_REGULATION_OF_NERVOUS_SYSTEM_DEVELOPMENT, GO_AXON_DEVELOPMENT, GO_CENTRAL_NERVOUS_SYSTEM_NEURON_DIFFERENTIATION, GO_SYNAPTIC_MEMBRANE, GO_SYNAPSE_ORGANIZATION, GO_POSTSYNAPTIC_MEMBRANE, GO_GLUTAMATERGIC_SYNAPSE, GO_DENDRITIC_SPINE_DEVELOPMENT, GO_REGULATION_OF_TRANS_…
BAG4	0.5747	3.62704e-06	0.0220669	5.263	7.0868e-08	GO_REGULATION_OF_INTRACELLULAR_PROTEIN_TRANSPORT, GO_PEPTIDYL_SERINE_MODIFICATION, GO_REGULATION_OF_DEPHOSPHORYLATION
TRAF3	0.5676	3.73364e-16	3.31323e-12	3.7684	8.2154e-05	HP_ABNORMALITY_OF_CENTRAL_NERVOUS_SYSTEM_ELECTROPHYSIOLOGY, HP_ABNORMAL_NERVOUS_SYSTEM_ELECTROPHYSIOLOGY, HP_SLEEP_DISTURBANCE, HP_STATUS_EPILEPTICUS, HP_ABNORMALITY_OF_THE_NECK, HP_DIALEPTIC_SEIZURE, GO_PHOSPHATASE_BINDING, HP_FOCAL_ONSET_SEIZURE
DPYSL5	0.5587	5.7969e-41	6.19746e-37	4.2817	9.2753e-06	GO_NEURON_PROJECTION_GUIDANCE, GO_AXON_DEVELOPMENT
SRRM2	0.5535	6.97687e-16	6.16546e-12	1.672	0.047262	GO_MRNA_BINDING, GO_MRNA_PROCESSING, GO_RNA_SPLICING
MLLT11	0.5369	2.84228e-40	3.03044e-36	2.796	0.0025871	GO_MEMBRANE_DEPOLARIZATION, GO_REGULATION_OF_MEMBRANE_POTENTIAL
HNRNPA0	0.5343	1.49288e-50	1.62859e-46	2.8973	0.001882	GO_MRNA_BINDING, GO_REGULATION_OF_MRNA_METABOLIC_PROCESS, GO_REGULATION_OF_MRNA_CATABOLIC_PROCESS, GO_MRNA_PROCESSING, GO_RNA_SPLICING, GO_RNA_CATABOLIC_PROCESS, GO_MRNA_3_UTR_BINDING
ZMYM4	0.5294	8.06762e-22	7.73039e-18	2.1355	0.016361	GO_REGULATION_OF_CELL_MORPHOGENESIS
ABHD17A	0.5171	6.31351e-06	0.0376537	1.9835	0.023655	GO_SYNAPTIC_MEMBRANE, GO_SYNAPSE_ORGANIZATION, GO_POSTSYNAPTIC_MEMBRANE, GO_GLUTAMATERGIC_SYNAPSE, GO_REGULATION_OF_POSTSYNAPSE_ORGANIZATION, GO_REGULATION_OF_SYNAPSE_STRUCTURE_OR_ACTIVITY, GO_NEURON_SPINE, GO_POSTSYNAPSE_ORGANIZATION, GO_NEURON_TO_NEURON_SYNAPSE, GO_POSTSYNAPTIC_SPECIALIZATION_MEMBRANE, GO_POSITIVE_REGULATION_OF_CELLULAR_PROTEIN_LOCALIZATION, GO_POSTSYNAPTIC_DENSITY_MEMBRANE, GO…
BMP8A	0.4791	1.77891e-09	1.30661e-05	2.0134	0.022037	GO_PEPTIDE_HORMONE_SECRETION, GO_HORMONE_TRANSPORT
PTPN9	0.4411	2.29396e-15	2.00561e-11	1.8562	0.031709	GO_REGULATION_OF_NEURON_PROJECTION_DEVELOPMENT, GO_POSITIVE_REGULATION_OF_CELLULAR_PROTEIN_LOCALIZATION, GO_PROTEIN_LOCALIZATION_TO_CELL_PERIPHERY, GO_NEGATIVE_REGULATION_OF_CELL_DEVELOPMENT
MTERF4	0.4163	3.49281e-09	2.53054e-05	2.2895	0.011026	GO_PROTEIN_TARGETING
CSNK1G1	0.4038	4.8116e-15	4.1731e-11	3.5257	0.00021116	GO_PEPTIDYL_SERINE_MODIFICATION
ABCA1	0.3972	2.4538e-07	0.00161362	2.6929	0.0035421	HP_ABNORMAL_CARDIAC_VENTRICLE_MORPHOLOGY, HP_ABNORMALITY_OF_THE_NAIL
ERC2	0.3847	5.69381e-19	5.27589e-15	2.3248	0.010041	GO_SYNAPTIC_MEMBRANE, GO_SYNAPSE_ORGANIZATION, GO_GLUTAMATERGIC_SYNAPSE, GO_SITE_OF_POLARIZED_GROWTH, GO_DISTAL_AXON, GO_PRESYNAPTIC_MEMBRANE, GO_PRESYNAPSE, GO_CYTOPLASMIC_REGION, GO_GABA_ERGIC_SYNAPSE
NAB1	0.3671	1.76217e-53	1.93081e-49	1.677	0.046771	GO_TRANSCRIPTION_COREGULATOR_ACTIVITY
FAM98B	0.3654	4.19706e-17	3.78533e-13	2.3565	0.0092249	GO_RNA_SPLICING
CHD2	0.3651	2.05689e-28	2.08446e-24	4.8844	5.1883e-07	HP_ABNORMALITY_OF_CENTRAL_NERVOUS_SYSTEM_ELECTROPHYSIOLOGY, HP_ABNORMAL_EMOTION_AFFECT_BEHAVIOR, HP_AUTISTIC_BEHAVIOR, HP_ENCEPHALOPATHY, HP_ABNORMAL_NERVOUS_SYSTEM_ELECTROPHYSIOLOGY, HP_EPILEPTIC_ENCEPHALOPATHY, HP_ABNORMAL_AGGRESSIVE_IMPULSIVE_OR_VIOLENT_BEHAVIOR, HP_IMPAIRMENT_IN_PERSONALITY_FUNCTIONING, HP_INTERICTAL_EEG_ABNORMALITY, HP_INFECTION_RELATED_SEIZURE, HP_EEG_WITH_ABNORMALLY_SLOW_F…
LETM1	0.3597	7.83214e-11	6.08244e-07	3.1344	0.00086115	HP_ABNORMALITY_OF_CENTRAL_NERVOUS_SYSTEM_ELECTROPHYSIOLOGY, HP_ABNORMAL_NERVOUS_SYSTEM_ELECTROPHYSIOLOGY, GO_CALCIUM_ION_TRANSMEMBRANE_TRANSPORTER_ACTIVITY, HP_ABNORMALITY_OF_ESOPHAGUS_PHYSIOLOGY, HP_GASTROESOPHAGEAL_REFLUX, HP_STEREOTYPY, HP_HYPODONTIA, GO_METAL_ION_TRANSMEMBRANE_TRANSPORTER_ACTIVITY, HP_PRENATAL_MOVEMENT_ABNORMALITY, HP_EARLY_ONSET_OF_SEXUAL_MATURATION, HP_DOWNTURNED_CORNERS_OF…
KLHL2	0.3591	6.04973e-08	0.000413076	3.0148	0.0012856	GO_UBIQUITIN_LIGASE_COMPLEX
IARS2	0.3547	1.48049e-09	1.09142e-05	2.3703	0.0088869	HP_ABNORMALITY_OF_CENTRAL_NERVOUS_SYSTEM_ELECTROPHYSIOLOGY, HP_ABNORMAL_NERVOUS_SYSTEM_ELECTROPHYSIOLOGY, HP_MOTOR_DELAY, HP_ABNORMALITY_OF_THE_CHIN, HP_DEPRESSED_NASAL_BRIDGE, HP_ABNORMAL_EYEBROW_MORPHOLOGY, HP_MANDIBULAR_PROGNATHIA, HP_ABNORMALITY_OF_PELVIC_GIRDLE_BONE_MORPHOLOGY
FXR1	0.3501	1.1185e-14	9.62578e-11	6.8826	2.9383e-12	HP_MOTOR_DELAY, GO_DISTAL_AXON, GO_REGULATION_OF_MRNA_METABOLIC_PROCESS, GO_RIBONUCLEOPROTEIN_GRANULE, GO_REGULATION_OF_MRNA_CATABOLIC_PROCESS, GO_MRNA_PROCESSING, HP_SLEEP_DISTURBANCE, GO_SINGLE_STRANDED_RNA_BINDING, GO_POSITIVE_REGULATION_OF_TRANSLATION
RIMS2	0.3393	1.99633e-12	1.631e-08	1.8661	0.031015	GO_POSITIVE_REGULATION_OF_CELL_DEVELOPMENT, GO_POSITIVE_REGULATION_OF_NEURON_DIFFERENTIATION, GO_POSITIVE_REGULATION_OF_NERVOUS_SYSTEM_DEVELOPMENT, GO_SYNAPTIC_MEMBRANE, GO_REGULATION_OF_TRANS_SYNAPTIC_SIGNALING, GO_REGULATION_OF_NEURON_PROJECTION_DEVELOPMENT, GO_POSITIVE_REGULATION_OF_CELL_PROJECTION_ORGANIZATION, GO_DEVELOPMENTAL_GROWTH_INVOLVED_IN_MORPHOGENESIS, GO_REGULATION_OF_DEVELOPMENTAL_…
KCNAB1	0.3262	5.30307e-11	4.13957e-07	1.688	0.045704	GO_VOLTAGE_GATED_CATION_CHANNEL_ACTIVITY, GO_VOLTAGE_GATED_ION_CHANNEL_ACTIVITY, GO_COGNITION, GO_GATED_CHANNEL_ACTIVITY, GO_CATION_TRANSMEMBRANE_TRANSPORTER_ACTIVITY, GO_PASSIVE_TRANSMEMBRANE_TRANSPORTER_ACTIVITY, GO_PERIKARYON, GO_POTASSIUM_CHANNEL_COMPLEX, GO_MONOVALENT_INORGANIC_CATION_TRANSMEMBRANE_TRANSPORTER_ACTIVITY, GO_MAIN_AXON, GO_VOLTAGE_GATED_POTASSIUM_CHANNEL_ACTIVITY, GO_HEART_DEVE…
AKT3	0.3132	7.59493e-131	8.63468e-127	5.985	1.082e-09	HP_HYPOPLASIA_OF_THE_CORPUS_CALLOSUM, HP_VASCULAR_SKIN_ABNORMALITY, HP_ABNORMALITY_OF_THE_CEREBRAL_CORTEX, HP_CUTIS_MARMORATA, HP_ABNORMALITY_OF_MOUTH_SIZE, HP_DEPRESSED_NASAL_BRIDGE, HP_ABNORMAL_CARDIAC_VENTRICLE_MORPHOLOGY, HP_TELECANTHUS, HP_ABNORMAL_VENTRICULAR_SEPTUM_MORPHOLOGY, HP_HIGH_FOREHEAD, HP_ABNORMALITY_OF_NEURONAL_MIGRATION, GO_CELLULAR_SENESCENCE, GO_PEPTIDYL_SERINE_MODIFICATION, H…
CLASRP	0.3109	9.46151e-05	0.501839	2.2212	0.013169	GO_MRNA_PROCESSING
SEMA6C	0.3099	0.000268189	1	4.2486	1.0756e-05	GO_NEURON_PROJECTION_GUIDANCE, GO_REGULATION_OF_AXONOGENESIS, GO_AXON_DEVELOPMENT, GO_REGULATION_OF_CELL_MORPHOGENESIS_INVOLVED_IN_DIFFERENTIATION, GO_DEVELOPMENTAL_GROWTH_INVOLVED_IN_MORPHOGENESIS, GO_REGULATION_OF_DEVELOPMENTAL_GROWTH, GO_REGULATION_OF_CELL_SIZE, GO_REGULATION_OF_EXTENT_OF_CELL_GROWTH, GO_DEVELOPMENTAL_CELL_GROWTH, GO_NEURON_PROJECTION_EXTENSION, GO_REGULATION_OF_CELLULAR_COMPO…
YLPM1	0.3063	2.54099e-43	2.73791e-39	2.5152	0.0059481	GO_REGULATION_OF_CHROMOSOME_ORGANIZATION
YKT6	0.3043	3.21557e-15	2.80076e-11	2.0498	0.020191	GO_VESICLE_LOCALIZATION
RAF1	0.3004	8.52892e-08	0.00057792	2.1791	0.014663	HP_ABNORMALITY_OF_THE_CHIN, HP_ABNORMALITY_OF_MOUTH_SIZE, HP_EPICANTHUS, HP_DEPRESSED_NASAL_BRIDGE, HP_DOWNSLANTED_PALPEBRAL_FISSURES, HP_CLINODACTYLY, HP_WIDE_NASAL_BRIDGE, HP_WIDE_MOUTH, HP_ABNORMALITY_OF_THE_BREAST, HP_ABNORMALITY_OF_THE_HELIX, HP_HIGH_FOREHEAD, HP_DYSARTHRIA, HP_INTELLECTUAL_DISABILITY_MILD, HP_ABNORMALITY_OF_THE_NECK, GO_HEART_DEVELOPMENT, HP_ABNORMALITY_OF_THE_STERNUM, HP_F…
FZD2	0.2788	2.80835e-23	2.73e-19	2.2307	0.012849	HP_HYPODONTIA, HP_DOWNTURNED_CORNERS_OF_MOUTH, HP_ABNORMALITY_OF_THE_NASAL_TIP, HP_APLASIA_HYPOPLASIA_OF_FINGERS, HP_ABNORMAL_NUMBER_OF_TEETH, HP_ABNORMALITY_OF_MOUTH_SHAPE, HP_EPICANTHUS, HP_WIDE_NOSE, HP_SHORT_PHILTRUM, GO_CARDIAC_CHAMBER_DEVELOPMENT, HP_DEPRESSED_NASAL_BRIDGE, HP_SYNDACTYLY, HP_DOWNSLANTED_PALPEBRAL_FISSURES, HP_ABNORMAL_HAND_MORPHOLOGY, HP_CLINODACTYLY, GO_CARDIAC_VENTRICLE_D…
EFNA5	0.2748	2.75818e-21	2.62662e-17	5.3285	4.9524e-08	GO_POSITIVE_REGULATION_OF_CELL_DEVELOPMENT, GO_NEURON_PROJECTION_GUIDANCE, GO_POSITIVE_REGULATION_OF_NEURON_DIFFERENTIATION, GO_REGULATION_OF_AXONOGENESIS, GO_POSITIVE_REGULATION_OF_NERVOUS_SYSTEM_DEVELOPMENT, GO_AXON_DEVELOPMENT, GO_SYNAPSE_ORGANIZATION, GO_REGULATION_OF_NEURON_PROJECTION_DEVELOPMENT, GO_REGULATION_OF_CELL_MORPHOGENESIS_INVOLVED_IN_DIFFERENTIATION, GO_POSITIVE_REGULATION_OF_CELL…
RBM6	0.2722	2.3841e-19	2.21983e-15	3.3787	0.00036413	GO_MRNA_PROCESSING, GO_RNA_SPLICING
GRB10	0.2673	4.59951e-14	3.90958e-10	3.7588	8.5351e-05	GO_NEURON_PROJECTION_GUIDANCE, GO_AXON_DEVELOPMENT
IRF2BPL	0.2661	6.29601e-21	5.96798e-17	1.971	0.024363	HP_ABNORMALITY_OF_ESOPHAGUS_PHYSIOLOGY, HP_ESODEVIATION, HP_DEVELOPMENTAL_REGRESSION, HP_CHOREA, HP_HETEROTROPIA, HP_CHOREOATHETOSIS, HP_CEREBELLAR_ATROPHY, HP_DYSTONIA, HP_DYSPHAGIA, HP_DYSARTHRIA, GO_TRANSCRIPTION_COREGULATOR_ACTIVITY
MED15	0.265	1.0575e-09	7.85828e-06	3.2091	0.00066567	GO_DNA_TEMPLATED_TRANSCRIPTION_INITIATION, GO_TRANSCRIPTION_COREGULATOR_ACTIVITY
PCDHB14	0.2638	5.84168e-07	0.0037527	1.692	0.045323	GO_SYNAPSE_ORGANIZATION, GO_CELL_JUNCTION_ASSEMBLY
MBD1	0.258	1.49549e-13	1.25516e-09	2.9159	0.0017733	GO_HEART_DEVELOPMENT
TNKS	0.2552	2.22731e-27	2.24179e-23	3.2745	0.00052921	GO_REGULATION_OF_BINDING, GO_NEGATIVE_REGULATION_OF_DNA_BINDING, GO_REGULATION_OF_CHROMOSOME_ORGANIZATION, GO_PEPTIDYL_SERINE_MODIFICATION
AUH	0.2141	4.52829e-09	3.2649e-05	1.7247	0.042291	HP_INFECTION_RELATED_SEIZURE, HP_MOTOR_DELAY, HP_SHORT_ATTENTION_SPAN, GO_MRNA_BINDING, HP_DYSARTHRIA, GO_MRNA_3_UTR_BINDING
SLK	0.2125	6.15291e-17	5.53024e-13	2.5742	0.0050234	GO_CELL_JUNCTION_ASSEMBLY
CUL7	0.2032	5.75842e-19	5.3346e-15	2.9614	0.0015312	GO_POSITIVE_REGULATION_OF_CELL_DEVELOPMENT, GO_POSITIVE_REGULATION_OF_NEURON_DIFFERENTIATION, GO_POSITIVE_REGULATION_OF_NERVOUS_SYSTEM_DEVELOPMENT, GO_REGULATION_OF_DENDRITE_DEVELOPMENT, GO_DENDRITE_DEVELOPMENT, GO_REGULATION_OF_NEURON_PROJECTION_DEVELOPMENT, GO_REGULATION_OF_CELL_MORPHOGENESIS_INVOLVED_IN_DIFFERENTIATION, GO_POSITIVE_REGULATION_OF_CELL_PROJECTION_ORGANIZATION, HP_ABNORMALITY_OF_…
ATP6V0B	0.2	1.02963e-17	9.37378e-14	4.3285	7.5062e-06	GO_CATION_TRANSMEMBRANE_TRANSPORTER_ACTIVITY, GO_MONOVALENT_INORGANIC_CATION_TRANSMEMBRANE_TRANSPORTER_ACTIVITY
TRAM1L1	0.1855	0.000168075	0.86357	2.9256	0.0017187	GO_PROTEIN_TARGETING
SMARCD3	0.1854	2.38181e-20	2.24486e-16	1.9815	0.023766	GO_POSITIVE_REGULATION_OF_CELL_DEVELOPMENT, GO_POSITIVE_REGULATION_OF_NERVOUS_SYSTEM_DEVELOPMENT, GO_CARDIAC_CHAMBER_DEVELOPMENT, GO_CARDIAC_VENTRICLE_DEVELOPMENT, GO_REGULATION_OF_BINDING, GO_DNA_BINDING_TRANSCRIPTION_ACTIVATOR_ACTIVITY, GO_HEART_DEVELOPMENT, GO_REGULATION_OF_PROTEIN_BINDING, GO_POSITIVE_REGULATION_OF_CELL_CYCLE, GO_CARDIAC_VENTRICLE_MORPHOGENESIS, GO_CARDIAC_CHAMBER_MORPHOGENES…
RERE	0.1845	5.37026e-23	5.207e-19	5.0421	2.3022e-07	HP_ABSENT_SPEECH, HP_ABNORMALITY_OF_CENTRAL_NERVOUS_SYSTEM_ELECTROPHYSIOLOGY, HP_ABNORMAL_EMOTION_AFFECT_BEHAVIOR, HP_AUTISTIC_BEHAVIOR, HP_ABNORMAL_NERVOUS_SYSTEM_ELECTROPHYSIOLOGY, HP_ABNORMALITY_OF_ESOPHAGUS_PHYSIOLOGY, HP_SELF_INJURIOUS_BEHAVIOR, HP_GASTROESOPHAGEAL_REFLUX, HP_STEREOTYPY, HP_ABNORMAL_AGGRESSIVE_IMPULSIVE_OR_VIOLENT_BEHAVIOR, HP_ESODEVIATION, GO_DENDRITE_DEVELOPMENT, HP_CONSTI…
CAD	0.1785	1.66046e-09	1.22093e-05	2.757	0.002917	GO_DISTAL_AXON, HP_STATUS_EPILEPTICUS, GO_HEART_DEVELOPMENT
NCOR2	0.1729	6.59822e-19	6.10731e-15	2.5917	0.0047745	GO_NUCLEAR_RECEPTOR_BINDING, GO_PRODUCTION_OF_SMALL_RNA_INVOLVED_IN_GENE_SILENCING_BY_RNA, GO_TRANSCRIPTION_COREGULATOR_ACTIVITY
DLG4	0.164	5.8666e-05	0.319202	3.6967	0.00010921	GO_POTASSIUM_CHANNEL_COMPLEX
PPIL2	0.1619	2.50128e-10	1.90322e-06	2.6802	0.0036785	GO_PROTEIN_LOCALIZATION_TO_CELL_PERIPHERY
CUL3	0.1483	4.85531e-48	5.27675e-44	4.228	1.1789e-05	GO_UBIQUITIN_LIGASE_COMPLEX, GO_VESICLE_LOCALIZATION, GO_IN_UTERO_EMBRYONIC_DEVELOPMENT, GO_REGULATION_OF_CHROMOSOME_ORGANIZATION, GO_POSITIVE_REGULATION_OF_CELL_CYCLE
LMTK2	0.1306	8.9206e-18	8.12934e-14	1.8659	0.031025	GO_AXON_DEVELOPMENT, GO_SITE_OF_POLARIZED_GROWTH, GO_DISTAL_AXON, GO_PHOSPHATASE_REGULATOR_ACTIVITY, GO_PEPTIDYL_SERINE_MODIFICATION, GO_REGULATION_OF_DEPHOSPHORYLATION
TET3	0.1297	1.58809e-37	1.68035e-33	2.2758	0.011429	HP_ABNORMALITY_OF_CENTRAL_NERVOUS_SYSTEM_ELECTROPHYSIOLOGY, HP_AUTISTIC_BEHAVIOR, HP_ABNORMAL_NERVOUS_SYSTEM_ELECTROPHYSIOLOGY, HP_IMPAIRMENT_IN_PERSONALITY_FUNCTIONING, HP_MOTOR_DELAY, HP_SHORT_ATTENTION_SPAN, HP_HYPERACTIVITY, HP_OPEN_MOUTH, HP_ABNORMALITY_OF_MOUTH_SHAPE, HP_ABNORMAL_CARDIAC_VENTRICLE_MORPHOLOGY, HP_ABNORMAL_VENTRICULAR_SEPTUM_MORPHOLOGY, HP_ATTENTION_DEFICIT_HYPERACTIVITY_DISO…
PDCD11	0.1287	1.5525e-09	1.14357e-05	3.9048	4.7145e-05	GO_MRNA_PROCESSING
DGCR8	0.1101	3.81903e-09	2.76078e-05	4.6844	1.4038e-06	HP_ABNORMAL_AGGRESSIVE_IMPULSIVE_OR_VIOLENT_BEHAVIOR, HP_AGGRESSIVE_BEHAVIOR, HP_ABNORMALITY_OF_THE_NASAL_TIP, HP_OPEN_MOUTH, HP_ABNORMALITY_OF_MOUTH_SHAPE, HP_ABNORMAL_CARDIAC_VENTRICLE_MORPHOLOGY, HP_ABNORMAL_SIZE_OF_THE_PALPEBRAL_FISSURES, HP_ABNORMAL_VENTRICULAR_SEPTUM_MORPHOLOGY, HP_ORAL_CLEFT, HP_POSITIONAL_FOOT_DEFORMITY, HP_ABNORMALITY_OF_THE_VOICE, GO_PRODUCTION_OF_SMALL_RNA_INVOLVED_IN_…
LDB1	0.1077	6.95635e-22	6.67114e-18	2.349	0.0094128	GO_ACTIVATING_TRANSCRIPTION_FACTOR_BINDING, GO_HOMEOSTASIS_OF_NUMBER_OF_CELLS, GO_CELL_JUNCTION_ASSEMBLY, GO_ERYTHROCYTE_HOMEOSTASIS, GO_TRANSCRIPTION_COREGULATOR_ACTIVITY
USP19	0.1022	2.29193e-10	1.74668e-06	1.9771	0.024014	GO_POSITIVE_REGULATION_OF_CELL_CYCLE
PLEKHG2	0.0778	9.38937e-15	8.09927e-11	2.4585	0.0069755	HP_ABNORMAL_MYELINATION, HP_DYSTONIA, HP_INTELLECTUAL_DISABILITY_SEVERE, GO_REGULATION_OF_CELLULAR_COMPONENT_SIZE, GO_REGULATION_OF_ANATOMICAL_STRUCTURE_SIZE
GID4	0.0775	4.85246e-08	0.000333412	5.3741	3.8477e-08	GO_UBIQUITIN_LIGASE_COMPLEX
MAML1	0.0727	8.4753e-14	7.14807e-10	2.953	0.0015737	GO_DNA_TEMPLATED_TRANSCRIPTION_INITIATION
FUBP3	0.0661	2.86978e-13	2.39397e-09	2.0862	0.01848	GO_DNA_BINDING_TRANSCRIPTION_ACTIVATOR_ACTIVITY
GTF2A1	0.0621	1.23131e-12	1.01152e-08	4.4517	4.259e-06	GO_DNA_TEMPLATED_TRANSCRIPTION_INITIATION
BACH1	0.0602	4.24469e-12	3.43353e-08	2.0122	0.022098	GO_DNA_BINDING_TRANSCRIPTION_ACTIVATOR_ACTIVITY
USP22	0.0584	7.97962e-58	8.79992e-54	1.7026	0.044325	GO_POSITIVE_REGULATION_OF_CELL_CYCLE, GO_TRANSCRIPTION_COREGULATOR_ACTIVITY
KLF13	0.0557	7.1271e-22	6.83417e-18	2.2307	0.012849	HP_ABNORMAL_EYEBROW_MORPHOLOGY, HP_CLINODACTYLY, HP_INTELLECTUAL_DISABILITY_SEVERE, GO_DNA_BINDING_TRANSCRIPTION_ACTIVATOR_ACTIVITY, HP_SPECIFIC_LEARNING_DISABILITY, HP_INTELLECTUAL_DISABILITY_MILD, GO_HOMEOSTASIS_OF_NUMBER_OF_CELLS, GO_ERYTHROCYTE_HOMEOSTASIS, HP_FINGER_CLINODACTYLY, HP_INTELLECTUAL_DISABILITY_MODERATE, HP_PHENOTYPIC_VARIABILITY
ALMS1	0.0446	3.60675e-17	3.25689e-13	5.5689	1.2817e-08	HP_AUTISTIC_BEHAVIOR, HP_IMPAIRMENT_IN_PERSONALITY_FUNCTIONING, HP_EARLY_ONSET_OF_SEXUAL_MATURATION, HP_AUTISM, HP_DEEPLY_SET_EYE, HP_ABNORMAL_INTERNAL_GENITALIA, HP_EXTERNAL_GENITAL_HYPOPLASIA, HP_ABNORMALITY_OF_THE_FEMALE_GENITALIA, HP_ABNORMALITY_OF_THE_BREAST, HP_HIRSUTISM, GO_REGULATION_OF_ACTIN_FILAMENT_BASED_PROCESS, HP_ABNORMALITY_OF_SKELETAL_MATURATION, HP_ABNORMALITY_OF_THE_URETHRA
SYT1	0.0366	9.06115e-198	1.03397e-193	4.0221	2.8836e-05	HP_ABSENT_SPEECH, HP_ABNORMALITY_OF_CENTRAL_NERVOUS_SYSTEM_ELECTROPHYSIOLOGY, HP_ABNORMAL_EMOTION_AFFECT_BEHAVIOR, HP_AUTISTIC_BEHAVIOR, HP_ABNORMAL_NERVOUS_SYSTEM_ELECTROPHYSIOLOGY, HP_ABNORMALITY_OF_ESOPHAGUS_PHYSIOLOGY, HP_SELF_INJURIOUS_BEHAVIOR, GO_POSITIVE_REGULATION_OF_CELL_DEVELOPMENT, HP_GASTROESOPHAGEAL_REFLUX, HP_DYSKINESIA, HP_STEREOTYPY, HP_ABNORMAL_AGGRESSIVE_IMPULSIVE_OR_VIOLENT_BE…
SMG5	0.033	1.34471e-08	9.50307e-05	1.8634	0.031202	GO_PHOSPHATASE_BINDING, GO_REGULATION_OF_DEPHOSPHORYLATION
EP300	0.0282	1.23292e-42	1.32527e-38	4.6927	1.3483e-06	HP_ABNORMALITY_OF_CENTRAL_NERVOUS_SYSTEM_ELECTROPHYSIOLOGY, HP_ABNORMAL_EMOTION_AFFECT_BEHAVIOR, HP_AUTISTIC_BEHAVIOR, HP_ABNORMAL_NERVOUS_SYSTEM_ELECTROPHYSIOLOGY, HP_SELF_INJURIOUS_BEHAVIOR, GO_POSITIVE_REGULATION_OF_CELL_DEVELOPMENT, GO_COGNITION, HP_STEREOTYPY, HP_ABNORMAL_AGGRESSIVE_IMPULSIVE_OR_VIOLENT_BEHAVIOR, GO_POSITIVE_REGULATION_OF_NEURON_DIFFERENTIATION, GO_POSITIVE_REGULATION_OF_NER…
SCRIB	0.014	2.1672e-15	1.89695e-11	3.165	0.00077545	GO_SYNAPTIC_MEMBRANE, GO_POSTSYNAPTIC_MEMBRANE, GO_GLUTAMATERGIC_SYNAPSE, GO_PROTEIN_LOCALIZATION_TO_SYNAPSE, GO_PROTEIN_LOCALIZATION_TO_CELL_JUNCTION, GO_NEURON_TO_NEURON_SYNAPSE, GO_PRESYNAPTIC_MEMBRANE, GO_POSTSYNAPTIC_SPECIALIZATION_MEMBRANE, GO_POSTSYNAPTIC_DENSITY_MEMBRANE, GO_PRESYNAPSE, GO_METENCEPHALON_DEVELOPMENT, GO_VESICLE_LOCALIZATION, GO_REGULATION_OF_POSTSYNAPTIC_MEMBRANE_NEUROTRAN…
PPM1E	-0.0121	3.52832e-28	3.57137e-24	3.6186	0.00014808	GO_REGULATION_OF_ACTIN_FILAMENT_BASED_PROCESS
SREBF1	-0.0129	3.04019e-17	2.74864e-13	5.2655	6.9887e-08	GO_REGULATION_OF_SYSTEM_PROCESS, GO_DNA_BINDING_TRANSCRIPTION_ACTIVATOR_ACTIVITY, GO_REGULATION_OF_BLOOD_CIRCULATION, GO_REGULATION_OF_INTRACELLULAR_PROTEIN_TRANSPORT, GO_REGULATION_OF_CHROMOSOME_ORGANIZATION, GO_HEART_PROCESS, GO_PEPTIDE_HORMONE_SECRETION, GO_HORMONE_TRANSPORT, GO_PROTEIN_TARGETING
ZNF292	-0.0129	1.13653e-83	1.27803e-79	1.7502	0.04004	GO_DNA_BINDING_TRANSCRIPTION_ACTIVATOR_ACTIVITY
TDP2	-0.0175	1.91875e-12	1.56819e-08	2.812	0.0024617	HP_SLEEP_DISTURBANCE, GO_TRANSCRIPTION_COREGULATOR_ACTIVITY
ATAD2B	-0.0262	6.66356e-16	5.88992e-12	3.2969	0.00048877	GO_REGULATION_OF_CHROMOSOME_ORGANIZATION
HRAS	-0.0263	9.93369e-15	8.56085e-11	2.3707	0.0088775	HP_ABNORMALITY_OF_CENTRAL_NERVOUS_SYSTEM_ELECTROPHYSIOLOGY, HP_ABNORMAL_NERVOUS_SYSTEM_ELECTROPHYSIOLOGY, HP_ABNORMALITY_OF_ESOPHAGUS_PHYSIOLOGY, HP_GASTROESOPHAGEAL_REFLUX, GO_GLUTAMATERGIC_SYNAPSE, GO_REGULATION_OF_TRANS_SYNAPTIC_SIGNALING, GO_PROTEIN_LOCALIZATION_TO_SYNAPSE, GO_POSITIVE_REGULATION_OF_CELL_PROJECTION_ORGANIZATION, GO_PROTEIN_LOCALIZATION_TO_CELL_JUNCTION, HP_EARLY_ONSET_OF_SEXU…
CYLD	-0.0277	7.75733e-16	6.84585e-12	2.0509	0.020139	HP_VASCULAR_SKIN_ABNORMALITY, GO_REGULATION_OF_BINDING, GO_POSITIVE_REGULATION_OF_CELLULAR_PROTEIN_LOCALIZATION, GO_HOMEOSTASIS_OF_NUMBER_OF_CELLS, GO_REGULATION_OF_CELL_PROJECTION_ASSEMBLY, GO_CELL_FATE_COMMITMENT, GO_REGULATION_OF_PROTEIN_BINDING
VAC14	-0.031	2.49469e-07	0.00164001	1.678	0.046677	HP_ABNORMALITY_OF_THE_CEREBRAL_CORTEX, HP_ABNORMALITY_OF_THE_CHIN, HP_POSTNATAL_GROWTH_RETARDATION, HP_ABNORMAL_EYEBROW_MORPHOLOGY, HP_SYNDACTYLY, HP_ABNORMAL_CARDIAC_VENTRICLE_MORPHOLOGY, HP_ABNORMALITY_OF_THE_FEMALE_GENITALIA, HP_ABNORMAL_VENTRICULAR_SEPTUM_MORPHOLOGY, HP_HIGH_FOREHEAD, HP_ABNORMALITY_OF_THE_METACARPAL_BONES, HP_ABNORMALITY_OF_THE_NECK, HP_ABNORMALITY_OF_NEURONAL_MIGRATION, HP_…
UBP1	-0.0317	7.13347e-29	7.24904e-25	3.3433	0.00041396	GO_DNA_BINDING_TRANSCRIPTION_ACTIVATOR_ACTIVITY
CREB1	-0.0419	8.27673e-16	7.29676e-12	4.3023	8.4521e-06	GO_COGNITION, GO_AXON_DEVELOPMENT, GO_REGULATION_OF_TRANS_SYNAPTIC_SIGNALING, GO_LEARNING, GO_REGULATION_OF_DEVELOPMENTAL_GROWTH, GO_REGULATION_OF_CELL_SIZE, GO_FOREBRAIN_DEVELOPMENT, GO_REGULATION_OF_SYNAPTIC_PLASTICITY, GO_DNA_BINDING_TRANSCRIPTION_ACTIVATOR_ACTIVITY, GO_REGULATION_OF_CELLULAR_COMPONENT_SIZE, GO_POSITIVE_REGULATION_OF_GROWTH, GO_REGULATION_OF_ANATOMICAL_STRUCTURE_SIZE, GO_POSIT…
RUNDC1	-0.0536	2.07935e-06	0.0128587	1.7275	0.04204	GO_IN_UTERO_EMBRYONIC_DEVELOPMENT
PPP1CC	-0.061	1.39948e-24	1.37807e-20	5.3244	5.0645e-08	GO_POSITIVE_REGULATION_OF_CELL_DEVELOPMENT, GO_POSITIVE_REGULATION_OF_NERVOUS_SYSTEM_DEVELOPMENT, GO_GLUTAMATERGIC_SYNAPSE, GO_NEURON_SPINE, GO_PROTEIN_C_TERMINUS_BINDING, GO_PRESYNAPSE, GO_PHOSPHATASE_BINDING
GNRHR	-0.0633	3.00369e-10	2.278e-06	2.5651	0.005158	HP_IMPAIRMENT_IN_PERSONALITY_FUNCTIONING, HP_DEPRESSED_NASAL_BRIDGE, HP_ABNORMAL_INTERNAL_GENITALIA, HP_EXTERNAL_GENITAL_HYPOPLASIA, HP_ABNORMALITY_OF_THE_FEMALE_GENITALIA, HP_ABNORMALITY_OF_THE_BREAST, HP_ORAL_CLEFT, HP_MICROPENIS, HP_HYPOPLASIA_OF_PENIS, HP_ABNORMALITY_OF_SKELETAL_MATURATION, HP_ABNORMALITY_OF_THE_VOICE, HP_FLEXION_CONTRACTURE_OF_DIGIT
C2CD3	-0.0652	3.57475e-08	0.000247516	3.6085	0.00015401	HP_ABNORMALITY_OF_THE_CEREBRAL_CORTEX, HP_ABNORMALITY_OF_THE_NASAL_TIP, HP_ABNORMAL_NUMBER_OF_TEETH, HP_SLEEP_DISTURBANCE, HP_ABNORMAL_CARDIAC_VENTRICLE_MORPHOLOGY, HP_EXTERNAL_GENITAL_HYPOPLASIA, HP_TELECANTHUS, HP_ABNORMAL_VENTRICULAR_SEPTUM_MORPHOLOGY, HP_ORAL_CLEFT, HP_MICROPENIS, HP_ABNORMALITY_OF_THE_NECK, HP_RETROGNATHIA, HP_ABNORMALITY_OF_NEURONAL_MIGRATION, HP_HYPOPLASIA_OF_PENIS, GO_HEA…
KCTD10	-0.0921	1.60463e-09	1.18117e-05	4.594	2.1737e-06	GO_UBIQUITIN_LIGASE_COMPLEX
SNF8	-0.1021	1.06071e-09	7.88109e-06	3.8321	6.3524e-05	GO_PROTEIN_C_TERMINUS_BINDING, GO_REGULATION_OF_CELLULAR_COMPONENT_SIZE, GO_REGULATION_OF_ANATOMICAL_STRUCTURE_SIZE, GO_POSITIVE_REGULATION_OF_EXOCYTOSIS
CTCF	-0.1065	3.74924e-17	3.38444e-13	2.4392	0.0073594	HP_AUTISTIC_BEHAVIOR, HP_ABNORMALITY_OF_ESOPHAGUS_PHYSIOLOGY, HP_GASTROESOPHAGEAL_REFLUX, HP_ABNORMALITY_OF_THE_NASAL_TIP, HP_ABNORMALITY_OF_MOUTH_SIZE, HP_DEEPLY_SET_EYE, HP_EPICANTHUS, HP_HYPERMETROPIA, HP_SHORT_PHILTRUM, HP_ABNORMAL_EYEBROW_MORPHOLOGY, HP_SYNDACTYLY, HP_THICK_EYEBROW, HP_CLINODACTYLY, HP_SLEEP_DISTURBANCE, HP_EXTERNAL_GENITAL_HYPOPLASIA, HP_ABNORMALITY_OF_THE_FEMALE_GENITALIA,…
RAB21	-0.1071	4.08253e-13	3.39544e-09	2.0518	0.020094	GO_POSITIVE_REGULATION_OF_CELL_DEVELOPMENT, GO_POSITIVE_REGULATION_OF_NEURON_DIFFERENTIATION, GO_REGULATION_OF_AXONOGENESIS, GO_POSITIVE_REGULATION_OF_NERVOUS_SYSTEM_DEVELOPMENT, GO_AXON_DEVELOPMENT, GO_REGULATION_OF_DENDRITE_DEVELOPMENT, GO_DENDRITE_DEVELOPMENT, GO_REGULATION_OF_NEURON_PROJECTION_DEVELOPMENT, GO_REGULATION_OF_CELL_MORPHOGENESIS_INVOLVED_IN_DIFFERENTIATION, GO_POSITIVE_REGULATION…
SRF	-0.1099	6.81843e-13	5.64225e-09	4.9512	3.6882e-07	GO_POSITIVE_REGULATION_OF_CELL_DEVELOPMENT, GO_COGNITION, GO_POSITIVE_REGULATION_OF_NEURON_DIFFERENTIATION, GO_REGULATION_OF_AXONOGENESIS, GO_POSITIVE_REGULATION_OF_NERVOUS_SYSTEM_DEVELOPMENT, GO_AXON_DEVELOPMENT, GO_REGULATION_OF_TRANS_SYNAPTIC_SIGNALING, GO_REGULATION_OF_NEURON_PROJECTION_DEVELOPMENT, GO_REGULATION_OF_CELL_MORPHOGENESIS_INVOLVED_IN_DIFFERENTIATION, GO_POSITIVE_REGULATION_OF_CEL…
RPTOR	-0.1139	0.000248557	1	5.022	2.5565e-07	GO_REGULATION_OF_CELL_SIZE, GO_RIBONUCLEOPROTEIN_GRANULE, GO_REGULATION_OF_CELLULAR_COMPONENT_SIZE, GO_POSITIVE_REGULATION_OF_GROWTH, GO_REGULATION_OF_ANATOMICAL_STRUCTURE_SIZE, GO_PEPTIDYL_SERINE_MODIFICATION, GO_POSITIVE_REGULATION_OF_CELL_CYCLE
EIF2AK3	-0.1156	0.00028524	1	1.9236	0.027205	HP_ABNORMALITY_OF_NEURONAL_MIGRATION, GO_PHOSPHATASE_BINDING, GO_PEPTIDYL_SERINE_MODIFICATION
SLC2A3	-0.1209	6.34793e-11	4.94186e-07	3.3966	0.0003411	HP_ABNORMALITY_OF_CENTRAL_NERVOUS_SYSTEM_ELECTROPHYSIOLOGY, HP_ABNORMAL_NERVOUS_SYSTEM_ELECTROPHYSIOLOGY, HP_DEVELOPMENTAL_REGRESSION, HP_MENTAL_DETERIORATION, HP_CEREBRAL_CORTICAL_ATROPHY, GO_PERIKARYON, HP_ABNORMALITY_OF_THE_VOICE
GMEB2	-0.1287	5.1449e-05	0.281632	2.3466	0.0094729	GO_DNA_BINDING_TRANSCRIPTION_ACTIVATOR_ACTIVITY
NSF	-0.1389	4.19628e-19	3.89624e-15	3.5026	0.00023038	GO_NEURON_TO_NEURON_SYNAPSE, GO_VESICLE_LOCALIZATION, GO_PROTEIN_LOCALIZATION_TO_CELL_PERIPHERY
DAB1	-0.1416	5.28942e-28	5.3476e-24	1.8688	0.030824	HP_ABNORMALITY_OF_ESOPHAGUS_PHYSIOLOGY, GO_POSITIVE_REGULATION_OF_CELL_DEVELOPMENT, GO_NEURON_PROJECTION_GUIDANCE, GO_POSITIVE_REGULATION_OF_NEURON_DIFFERENTIATION, GO_REGULATION_OF_AXONOGENESIS, GO_POSITIVE_REGULATION_OF_NERVOUS_SYSTEM_DEVELOPMENT, GO_AXON_DEVELOPMENT, GO_DENDRITE_DEVELOPMENT, GO_REGULATION_OF_NEURON_PROJECTION_DEVELOPMENT, GO_REGULATION_OF_CELL_MORPHOGENESIS_INVOLVED_IN_DIFFERE…
CNTN2	-0.1449	3.76058e-16	3.33676e-12	4.0625	2.4271e-05	HP_ABNORMALITY_OF_CENTRAL_NERVOUS_SYSTEM_ELECTROPHYSIOLOGY, HP_ABNORMAL_NERVOUS_SYSTEM_ELECTROPHYSIOLOGY, GO_COGNITION, GO_NEURON_PROJECTION_GUIDANCE, GO_REGULATION_OF_AXONOGENESIS, GO_AXON_DEVELOPMENT, GO_CENTRAL_NERVOUS_SYSTEM_NEURON_DIFFERENTIATION, GO_SYNAPTIC_MEMBRANE, GO_SYNAPSE_ORGANIZATION, GO_POSTSYNAPTIC_MEMBRANE, GO_REGULATION_OF_CELL_MORPHOGENESIS_INVOLVED_IN_DIFFERENTIATION, GO_LEARN…
HECTD1	-0.1468	1.55042e-18	1.42825e-14	3.4533	0.00027692	GO_CARDIAC_CHAMBER_DEVELOPMENT, GO_CARDIAC_VENTRICLE_DEVELOPMENT, GO_HEART_VALVE_DEVELOPMENT, GO_CARDIAC_SEPTUM_DEVELOPMENT, GO_VENTRICULAR_SEPTUM_DEVELOPMENT, GO_HEART_DEVELOPMENT
CSNK1G2	-0.1476	4.51465e-21	4.28892e-17	3.1289	0.00087734	GO_PEPTIDYL_SERINE_MODIFICATION
SCAF1	-0.1746	3.30211e-08	0.000229266	6.6781	1.2099e-11	GO_MRNA_PROCESSING, GO_BASAL_TRANSCRIPTION_MACHINERY_BINDING, GO_RNA_SPLICING
CBLB	-0.18	1.92393e-17	1.74481e-13	2.6192	0.0044066	GO_REGULATION_OF_SIGNALING_RECEPTOR_ACTIVITY
DCAF10	-0.2037	2.48463e-20	2.34126e-16	2.2419	0.012485	GO_UBIQUITIN_LIGASE_COMPLEX
ZNF638	-0.2059	3.56251e-49	3.881e-45	2.4316	0.0075167	GO_RNA_SPLICING
PUM2	-0.2228	1.03627e-54	1.13751e-50	1.7404	0.040899	GO_MRNA_BINDING, GO_REGULATION_OF_MRNA_METABOLIC_PROCESS, GO_RIBONUCLEOPROTEIN_GRANULE, GO_REGULATION_OF_MRNA_CATABOLIC_PROCESS, GO_RNA_CATABOLIC_PROCESS, GO_PRODUCTION_OF_SMALL_RNA_INVOLVED_IN_GENE_SILENCING_BY_RNA, GO_MRNA_3_UTR_BINDING
KCNQ3	-0.2266	1.47858e-51	1.6152e-47	2.4819	0.006535	HP_ABNORMALITY_OF_CENTRAL_NERVOUS_SYSTEM_ELECTROPHYSIOLOGY, HP_ABNORMAL_EMOTION_AFFECT_BEHAVIOR, HP_ABNORMAL_NERVOUS_SYSTEM_ELECTROPHYSIOLOGY, GO_VOLTAGE_GATED_CATION_CHANNEL_ACTIVITY, GO_VOLTAGE_GATED_ION_CHANNEL_ACTIVITY, HP_DYSKINESIA, HP_ABNORMAL_AGGRESSIVE_IMPULSIVE_OR_VIOLENT_BEHAVIOR, HP_INTERICTAL_EEG_ABNORMALITY, HP_INFECTION_RELATED_SEIZURE, GO_METAL_ION_TRANSMEMBRANE_TRANSPORTER_ACTIVI…
ADAMTS7	-0.2298	1.09741e-22	1.06076e-18	3.0251	0.0012427	GO_CHONDROCYTE_DIFFERENTIATION
RANBP10	-0.2438	1.58796e-07	0.00105727	4.0949	2.1113e-05	GO_UBIQUITIN_LIGASE_COMPLEX
MORC2	-0.2502	1.64842e-06	0.0102663	2.2008	0.013877	HP_ABNORMALITY_OF_CENTRAL_NERVOUS_SYSTEM_ELECTROPHYSIOLOGY, HP_ABNORMAL_NERVOUS_SYSTEM_ELECTROPHYSIOLOGY, HP_MOTOR_DELAY, HP_ABNORMAL_MYELINATION, HP_CEREBELLAR_ATROPHY, HP_TREMOR, HP_INABILITY_TO_WALK, HP_SPECIFIC_LEARNING_DISABILITY, GO_REGULATION_OF_CHROMOSOME_ORGANIZATION, HP_ABNORMALITY_OF_THE_VOICE, HP_FLEXION_CONTRACTURE_OF_DIGIT
PRPF19	-0.2741	3.52784e-08	0.000244374	1.7567	0.039487	GO_POSITIVE_REGULATION_OF_CELL_DEVELOPMENT, GO_POSITIVE_REGULATION_OF_NEURON_DIFFERENTIATION, GO_POSITIVE_REGULATION_OF_NERVOUS_SYSTEM_DEVELOPMENT, GO_REGULATION_OF_MRNA_METABOLIC_PROCESS, GO_MRNA_PROCESSING, GO_SPLICEOSOMAL_COMPLEX_ASSEMBLY, GO_RNA_SPLICING, GO_REGULATION_OF_RNA_SPLICING, GO_IN_UTERO_EMBRYONIC_DEVELOPMENT, GO_REGULATION_OF_MRNA_SPLICING_VIA_SPLICEOSOME, GO_POSITIVE_REGULATION_OF…
CD2AP	-0.2821	1.95335e-11	1.54529e-07	1.6821	0.046276	GO_PROTEIN_C_TERMINUS_BINDING, GO_POSITIVE_REGULATION_OF_CELLULAR_PROTEIN_LOCALIZATION
GPC1	-0.286	1.20353e-31	1.24289e-27	1.7997	0.035954	GO_NEURON_PROJECTION_GUIDANCE, GO_AXON_DEVELOPMENT
RPS9	-0.2911	1.264e-06	0.00793539	2.1242	0.016825	GO_POSITIVE_REGULATION_OF_TRANSLATION
SOX5	-0.295	1.10805e-83	1.24612e-79	5.2876	6.1968e-08	HP_ABNORMAL_EMOTION_AFFECT_BEHAVIOR, HP_ABNORMALITY_OF_ESOPHAGUS_PHYSIOLOGY, HP_SELF_INJURIOUS_BEHAVIOR, HP_GASTROESOPHAGEAL_REFLUX, HP_STEREOTYPY, HP_ABNORMAL_AGGRESSIVE_IMPULSIVE_OR_VIOLENT_BEHAVIOR, HP_IMPAIRMENT_IN_PERSONALITY_FUNCTIONING, HP_MOTOR_DELAY, HP_SHORT_ATTENTION_SPAN, HP_AGGRESSIVE_BEHAVIOR, HP_HYPERACTIVITY, HP_ABNORMALITY_OF_THE_NASAL_TIP, HP_OPEN_MOUTH, HP_ABNORMALITY_OF_MOUTH_…
YY1AP1	-0.2951	1.34979e-21	1.29121e-17	3.5461	0.00019551	HP_SYNDACTYLY, HP_CLINODACTYLY, HP_ABNORMAL_CARDIAC_VENTRICLE_MORPHOLOGY, HP_ABNORMAL_VENTRICULAR_SEPTUM_MORPHOLOGY, HP_APLASIA_HYPOPLASIA_INVOLVING_BONES_OF_THE_UPPER_LIMBS, HP_SPECIFIC_LEARNING_DISABILITY, HP_FINGER_CLINODACTYLY, GO_TRANSCRIPTION_COREGULATOR_ACTIVITY
ATXN2L	-0.3033	1.55803e-40	1.66289e-36	2.775	0.0027598	GO_RIBONUCLEOPROTEIN_GRANULE
SLC38A2	-0.3301	2.54334e-23	2.47442e-19	2.1727	0.014902	GO_METAL_ION_TRANSMEMBRANE_TRANSPORTER_ACTIVITY, GO_CATION_TRANSMEMBRANE_TRANSPORTER_ACTIVITY, GO_FOREBRAIN_DEVELOPMENT, GO_MONOVALENT_INORGANIC_CATION_TRANSMEMBRANE_TRANSPORTER_ACTIVITY, GO_RNA_SPLICING, GO_TELENCEPHALON_DEVELOPMENT, GO_REGULATION_OF_RNA_SPLICING
STK4	-0.3347	6.591e-12	5.29983e-08	4.2397	1.119e-05	GO_REGULATION_OF_DEVELOPMENTAL_GROWTH, GO_REGULATION_OF_BINDING, GO_NEGATIVE_REGULATION_OF_DEVELOPMENTAL_GROWTH, GO_HEART_DEVELOPMENT, GO_IN_UTERO_EMBRYONIC_DEVELOPMENT, GO_PEPTIDYL_SERINE_MODIFICATION, HP_ABNORMAL_CARDIAC_ATRIUM_MORPHOLOGY, GO_REGULATION_OF_PROTEIN_BINDING
KMT2A	-0.3438	6.89351e-89	7.76554e-85	3.0646	0.0010899	HP_ABNORMAL_EMOTION_AFFECT_BEHAVIOR, HP_AUTISTIC_BEHAVIOR, HP_ABNORMALITY_OF_ESOPHAGUS_PHYSIOLOGY, HP_GASTROESOPHAGEAL_REFLUX, HP_STEREOTYPY, HP_ABNORMAL_AGGRESSIVE_IMPULSIVE_OR_VIOLENT_BEHAVIOR, HP_IMPAIRMENT_IN_PERSONALITY_FUNCTIONING, HP_CONSTIPATION, HP_MOTOR_DELAY, HP_PRENATAL_MOVEMENT_ABNORMALITY, HP_SHORT_ATTENTION_SPAN, HP_VASCULAR_SKIN_ABNORMALITY, HP_AGGRESSIVE_BEHAVIOR, HP_HYPERACTIVIT…
PPP3R1	-0.3479	2.14269e-08	0.000150245	1.9406	0.026152	GO_POSITIVE_REGULATION_OF_CELLULAR_PROTEIN_LOCALIZATION, GO_REGULATION_OF_INTRACELLULAR_PROTEIN_TRANSPORT, GO_PHOSPHATASE_BINDING
DCAF16	-0.349	1.11958e-17	1.01837e-13	1.7604	0.039168	GO_UBIQUITIN_LIGASE_COMPLEX
PTPRK	-0.3578	7.58943e-14	6.41003e-10	1.9889	0.023357	GO_CELL_JUNCTION_ASSEMBLY
CNST	-0.3597	1.02479e-07	0.000691018	1.8018	0.035786	GO_POSITIVE_REGULATION_OF_CELLULAR_PROTEIN_LOCALIZATION, GO_PROTEIN_LOCALIZATION_TO_CELL_PERIPHERY, GO_PHOSPHATASE_BINDING, GO_REGULATION_OF_DEPHOSPHORYLATION
SOX2	-0.3597	1.31073e-14	1.12671e-10	2.1194	0.017028	GO_DNA_BINDING_TRANSCRIPTION_ACTIVATOR_ACTIVITY
RLIM	-0.3609	9.33395e-20	8.73191e-16	1.8122	0.034979	HP_ABNORMAL_EMOTION_AFFECT_BEHAVIOR, HP_ABNORMALITY_OF_ESOPHAGUS_PHYSIOLOGY, HP_SELF_INJURIOUS_BEHAVIOR, HP_ABNORMAL_AGGRESSIVE_IMPULSIVE_OR_VIOLENT_BEHAVIOR, HP_IMPAIRMENT_IN_PERSONALITY_FUNCTIONING, HP_AGGRESSIVE_BEHAVIOR, HP_DOWNTURNED_CORNERS_OF_MOUTH, HP_ABNORMALITY_OF_MOUTH_SIZE, HP_ABNORMALITY_OF_MOUTH_SHAPE, HP_DOWNSLANTED_PALPEBRAL_FISSURES, HP_EXTERNAL_GENITAL_HYPOPLASIA, HP_WIDE_NASAL_…
EXOSC5	-0.365	0.000142421	0.738739	2.4581	0.0069838	GO_REGULATION_OF_MRNA_METABOLIC_PROCESS, GO_REGULATION_OF_MRNA_CATABOLIC_PROCESS
GTF3C1	-0.3703	1.47549e-11	1.17257e-07	2.3412	0.0096101	GO_DNA_TEMPLATED_TRANSCRIPTION_INITIATION
AGO2	-0.376	1.37353e-16	1.22834e-12	2.2822	0.011238	GO_MRNA_BINDING, GO_REGULATION_OF_MRNA_METABOLIC_PROCESS, GO_PROTEIN_C_TERMINUS_BINDING, GO_RIBONUCLEOPROTEIN_GRANULE, GO_REGULATION_OF_MRNA_CATABOLIC_PROCESS, GO_SINGLE_STRANDED_RNA_BINDING, GO_BASAL_TRANSCRIPTION_MACHINERY_BINDING, GO_POST_EMBRYONIC_DEVELOPMENT, GO_RNA_CATABOLIC_PROCESS, GO_PRODUCTION_OF_SMALL_RNA_INVOLVED_IN_GENE_SILENCING_BY_RNA, GO_POSITIVE_REGULATION_OF_MRNA_METABOLIC_PROCE…
RBM41	-0.3831	1.63652e-10	1.25439e-06	1.7347	0.041401	GO_MRNA_PROCESSING
DOC2A	-0.3948	5.35614e-07	0.00345042	6.2661	1.8508e-10	GO_PRESYNAPSE
MBD3	-0.407	2.40557e-14	2.05748e-10	2.202	0.013833	GO_HEART_DEVELOPMENT, GO_IN_UTERO_EMBRYONIC_DEVELOPMENT
NPTX2	-0.4104	8.39335e-17	7.53387e-13	1.8649	0.031096	GO_COGNITION, GO_GLUTAMATERGIC_SYNAPSE, GO_REGULATION_OF_TRANS_SYNAPTIC_SIGNALING, GO_LEARNING, GO_REGULATION_OF_SYSTEM_PROCESS, GO_REGULATION_OF_SIGNALING_RECEPTOR_ACTIVITY
TTL	-0.4204	2.22815e-14	1.90663e-10	2.6757	0.0037284	GO_REGULATION_OF_AXONOGENESIS, GO_AXON_DEVELOPMENT, GO_REGULATION_OF_NEURON_PROJECTION_DEVELOPMENT, GO_REGULATION_OF_CELL_MORPHOGENESIS_INVOLVED_IN_DIFFERENTIATION, GO_DEVELOPMENTAL_GROWTH_INVOLVED_IN_MORPHOGENESIS, GO_REGULATION_OF_DEVELOPMENTAL_GROWTH, GO_REGULATION_OF_CELL_SIZE, GO_REGULATION_OF_EXTENT_OF_CELL_GROWTH, GO_DEVELOPMENTAL_CELL_GROWTH, GO_REGULATION_OF_CELL_MORPHOGENESIS, GO_NEURON…
NEURL1	-0.4373	3.43777e-09	2.49204e-05	4.3181	7.8673e-06	GO_POSITIVE_REGULATION_OF_CELL_DEVELOPMENT, GO_POSITIVE_REGULATION_OF_NEURON_DIFFERENTIATION, GO_POSITIVE_REGULATION_OF_NERVOUS_SYSTEM_DEVELOPMENT, GO_SYNAPSE_ORGANIZATION, GO_DENDRITIC_SPINE_DEVELOPMENT, GO_REGULATION_OF_DENDRITIC_SPINE_DEVELOPMENT, GO_REGULATION_OF_DENDRITE_DEVELOPMENT, GO_REGULATION_OF_TRANS_SYNAPTIC_SIGNALING, GO_DENDRITE_DEVELOPMENT, GO_DEVELOPMENTAL_MATURATION, GO_REGULATIO…
SRP72	-0.4413	6.78419e-09	4.85069e-05	2.4964	0.0062725	GO_PROTEIN_TARGETING
GLYR1	-0.4438	4.53497e-13	3.76766e-09	2.0938	0.018138	GO_REGULATION_OF_CHROMOSOME_ORGANIZATION
TENM4	-0.4641	9.14351e-23	8.84543e-19	1.8406	0.032839	GO_POSITIVE_REGULATION_OF_CELL_DEVELOPMENT, GO_POSITIVE_REGULATION_OF_NERVOUS_SYSTEM_DEVELOPMENT, GO_REGULATION_OF_SYSTEM_PROCESS, HP_TREMOR, GO_CELL_FATE_COMMITMENT, GO_HEART_DEVELOPMENT, HP_PHENOTYPIC_VARIABILITY
ATXN7	-0.4672	1.3198e-12	1.08342e-08	6.3897	8.3108e-11	HP_ABNORMALITY_OF_ESOPHAGUS_PHYSIOLOGY, HP_DYSKINESIA, HP_MOTOR_DELAY, HP_CHOREA, HP_CEREBELLAR_ATROPHY, HP_SLEEP_DISTURBANCE, HP_ABNORMALITY_OF_EXTRAPYRAMIDAL_MOTOR_FUNCTION, HP_TREMOR, HP_DYSPHAGIA, HP_DYSARTHRIA
GTPBP2	-0.4803	5.94391e-15	5.14505e-11	2.7721	0.0027851	HP_CHOREA, HP_ABNORMALITY_OF_MOUTH_SHAPE, HP_CHOREOATHETOSIS, HP_DEPRESSED_NASAL_BRIDGE, HP_ABNORMAL_EYEBROW_MORPHOLOGY, HP_CEREBELLAR_ATROPHY, HP_ABNORMAL_HAND_MORPHOLOGY, HP_DYSTONIA, HP_TREMOR, HP_INABILITY_TO_WALK, GO_RNA_CATABOLIC_PROCESS, HP_POSITIONAL_FOOT_DEFORMITY, HP_ABNORMALITY_OF_REFRACTION, HP_AGENESIS_OF_CORPUS_CALLOSUM, HP_PHENOTYPIC_VARIABILITY
CDYL	-0.4866	5.76234e-14	4.88532e-10	1.8436	0.032623	GO_TRANSCRIPTION_COREGULATOR_ACTIVITY
KIF2A	-0.544	2.19922e-17	1.99293e-13	3.174	0.00075175	HP_HYPOPLASIA_OF_THE_CORPUS_CALLOSUM, HP_ABNORMALITY_OF_THE_CEREBRAL_CORTEX, HP_CORTICAL_DYSPLASIA, HP_ABNORMALITY_OF_NEURONAL_MIGRATION
GLIS2	-0.5666	3.3888e-08	0.000235081	3.0289	0.0012273	GO_POSITIVE_REGULATION_OF_CELLULAR_PROTEIN_LOCALIZATION, GO_DNA_BINDING_TRANSCRIPTION_ACTIVATOR_ACTIVITY
RC3H1	-0.6087	0.00022711	1	5.1031	1.6707e-07	GO_REGULATION_OF_MRNA_METABOLIC_PROCESS, GO_RIBONUCLEOPROTEIN_GRANULE, GO_REGULATION_OF_MRNA_CATABOLIC_PROCESS, GO_POSITIVE_REGULATION_OF_MRNA_METABOLIC_PROCESS
TSPAN2	-0.6123	5.96096e-11	4.64299e-07	3.7088	0.00010412	GO_AXON_DEVELOPMENT
DHX33	-0.6421	5.91086e-17	5.31564e-13	2.93	0.0016951	GO_MRNA_BINDING, GO_ACTIVATING_TRANSCRIPTION_FACTOR_BINDING
KLHL8	-0.6501	9.4557e-14	7.96738e-10	2.6097	0.004531	GO_UBIQUITIN_LIGASE_COMPLEX
MAZ	-0.6566	2.20163e-41	2.35619e-37	1.9203	0.027409	GO_DNA_TEMPLATED_TRANSCRIPTION_INITIATION
SIN3A	-0.6743	5.95088e-18	5.44446e-14	1.7413	0.040813	HP_ABNORMAL_EMOTION_AFFECT_BEHAVIOR, HP_AUTISTIC_BEHAVIOR, GO_POSITIVE_REGULATION_OF_CELL_DEVELOPMENT, HP_ABNORMAL_AGGRESSIVE_IMPULSIVE_OR_VIOLENT_BEHAVIOR, GO_POSITIVE_REGULATION_OF_NEURON_DIFFERENTIATION, GO_REGULATION_OF_AXONOGENESIS, GO_POSITIVE_REGULATION_OF_NERVOUS_SYSTEM_DEVELOPMENT, GO_AXON_DEVELOPMENT, GO_CENTRAL_NERVOUS_SYSTEM_NEURON_DIFFERENTIATION, HP_DEVELOPMENTAL_REGRESSION, GO_REGU…
VPS33B	-0.6771	7.65192e-06	0.0453529	2.036	0.020876	HP_ABNORMALITY_OF_NEURONAL_MIGRATION
PAPOLG	-0.7106	3.00578e-16	2.67244e-12	1.9245	0.027147	GO_MRNA_PROCESSING
CNOT11	-0.7243	2.99482e-09	2.17574e-05	2.3947	0.0083164	GO_REGULATION_OF_CELL_CYCLE_ARREST, GO_RNA_CATABOLIC_PROCESS, GO_POSITIVE_REGULATION_OF_CELL_CYCLE
RIMS3	-0.7244	1.82162e-21	1.73965e-17	2.252	0.012161	GO_SYNAPTIC_MEMBRANE, GO_REGULATION_OF_TRANS_SYNAPTIC_SIGNALING, GO_REGULATION_OF_MEMBRANE_POTENTIAL, GO_PRESYNAPTIC_MEMBRANE, GO_REGULATION_OF_SYNAPTIC_PLASTICITY, GO_PRESYNAPSE, GO_CYTOPLASMIC_REGION, GO_POSITIVE_REGULATION_OF_SYNAPTIC_TRANSMISSION
CSDE1	-0.7294	1.23609e-42	1.32854e-38	4.1133	1.9502e-05	GO_RIBONUCLEOPROTEIN_GRANULE, GO_RNA_CATABOLIC_PROCESS
CNOT1	-0.7642	9.7995e-18	8.9244e-14	6.0609	6.7676e-10	HP_EPICANTHUS, GO_REGULATION_OF_MRNA_METABOLIC_PROCESS, GO_RIBONUCLEOPROTEIN_GRANULE, HP_DEPRESSED_NASAL_BRIDGE, GO_REGULATION_OF_MRNA_CATABOLIC_PROCESS, GO_REGULATION_OF_CELL_CYCLE_ARREST, HP_ABNORMALITY_OF_THE_PHILTRUM, GO_RNA_CATABOLIC_PROCESS, GO_NUCLEAR_RECEPTOR_BINDING, GO_POSITIVE_REGULATION_OF_CELL_CYCLE, GO_POSITIVE_REGULATION_OF_MRNA_METABOLIC_PROCESS
ZNF277	-0.7682	5.80442e-11	4.5228e-07	1.7473	0.040291	GO_CELLULAR_SENESCENCE
ARFGEF2	-0.7766	1.10279e-07	0.000742175	3.415	0.00031892	HP_ABNORMALITY_OF_NEURONAL_MIGRATION, HP_HERNIA
ANAPC1	-0.7832	1.0412e-15	9.15941e-12	2.9745	0.0014673	HP_VASCULAR_SKIN_ABNORMALITY, GO_UBIQUITIN_LIGASE_COMPLEX, HP_ABNORMAL_EYEBROW_MORPHOLOGY, HP_ABNORMALITY_OF_THE_NAIL, GO_REGULATION_OF_CHROMOSOME_ORGANIZATION
RASGRP1	-0.7897	2.77842e-07	0.00182042	3.6587	0.00012674	HP_VASCULAR_SKIN_ABNORMALITY, HP_ABNORMAL_INTERNAL_GENITALIA, HP_ABNORMALITY_OF_THE_FEMALE_GENITALIA, HP_ABNORMALITY_OF_THE_BREAST, GO_VESICLE_LOCALIZATION, HP_ABNORMAL_LARGE_INTESTINE_MORPHOLOGY
MAPK6	-0.7899	6.63836e-19	6.1438e-15	2.0077	0.022336	GO_POSITIVE_REGULATION_OF_CELL_DEVELOPMENT, GO_POSITIVE_REGULATION_OF_NEURON_DIFFERENTIATION, GO_POSITIVE_REGULATION_OF_NERVOUS_SYSTEM_DEVELOPMENT, GO_DENDRITIC_SPINE_DEVELOPMENT, GO_REGULATION_OF_DENDRITIC_SPINE_DEVELOPMENT, GO_REGULATION_OF_DENDRITE_DEVELOPMENT, GO_DENDRITE_DEVELOPMENT, GO_REGULATION_OF_NEURON_PROJECTION_DEVELOPMENT, GO_POSITIVE_REGULATION_OF_CELL_PROJECTION_ORGANIZATION, GO_PO…
SNRNP200	-0.7903	2.22126e-22	2.13951e-18	3.4905	0.00024106	HP_ABNORMALITY_OF_THE_CURVATURE_OF_THE_CORNEA, GO_MRNA_PROCESSING, HP_EXTERNAL_GENITAL_HYPOPLASIA, HP_WIDE_NASAL_BRIDGE, GO_SPLICEOSOMAL_COMPLEX_ASSEMBLY, HP_HYPOPLASIA_OF_PENIS, GO_RNA_SPLICING
RCHY1	-0.805	2.8853e-06	0.017684	2.6906	0.0035661	GO_UBIQUITIN_LIGASE_COMPLEX
CAND1	-0.8085	2.44755e-17	2.21601e-13	1.9909	0.023247	GO_UBIQUITIN_LIGASE_COMPLEX, GO_DNA_TEMPLATED_TRANSCRIPTION_INITIATION
PUS1	-0.8177	2.30135e-07	0.00151774	2.4771	0.0066222	GO_SINGLE_STRANDED_RNA_BINDING
SLC38A7	-0.8364	9.03782e-06	0.0532237	4.1184	1.9079e-05	GO_CATION_TRANSMEMBRANE_TRANSPORTER_ACTIVITY
PPP4R1	-0.8399	1.46995e-10	1.12863e-06	2.0645	0.019486	GO_PHOSPHATASE_REGULATOR_ACTIVITY, GO_REGULATION_OF_DEPHOSPHORYLATION
PPP1R14B	-0.855	6.87891e-22	6.59757e-18	2.889	0.0019325	GO_PHOSPHATASE_REGULATOR_ACTIVITY, GO_REGULATION_OF_DEPHOSPHORYLATION
POLR1D	-0.856	7.93097e-16	6.99749e-12	2.4027	0.0081368	HP_ABNORMALITY_OF_MOUTH_SIZE, HP_ABNORMAL_NUMBER_OF_TEETH, HP_ABNORMAL_INTERNAL_GENITALIA, HP_DOWNSLANTED_PALPEBRAL_FISSURES, HP_DYSTONIA, HP_EXTERNAL_GENITAL_HYPOPLASIA, HP_WIDE_NASAL_BRIDGE, HP_WIDE_MOUTH, HP_ABNORMALITY_OF_THE_FEMALE_GENITALIA, HP_ABNORMALITY_OF_THE_CHOANAE, HP_ORAL_CLEFT, HP_ABNORMALITY_OF_THE_NECK, HP_RETROGNATHIA, HP_HYPOPLASIA_OF_PENIS, HP_APLASIA_HYPOPLASIA_AFFECTING_THE_…
NAB2	-0.8712	2.46652e-13	2.06127e-09	4.6629	1.5591e-06	HP_CONSTIPATION, HP_ABNORMAL_INTERNAL_GENITALIA, HP_ABNORMALITY_OF_THE_FEMALE_GENITALIA, GO_TRANSCRIPTION_COREGULATOR_ACTIVITY
PAFAH1B1	-0.8796	7.75527e-52	8.47651e-48	3.1093	0.00093755	HP_ABNORMALITY_OF_CENTRAL_NERVOUS_SYSTEM_ELECTROPHYSIOLOGY, HP_ABNORMAL_NERVOUS_SYSTEM_ELECTROPHYSIOLOGY, GO_POSITIVE_REGULATION_OF_CELL_DEVELOPMENT, GO_TRANSMISSION_OF_NERVE_IMPULSE, GO_COGNITION, GO_POSITIVE_REGULATION_OF_NEURON_DIFFERENTIATION, GO_REGULATION_OF_AXONOGENESIS, GO_POSITIVE_REGULATION_OF_NERVOUS_SYSTEM_DEVELOPMENT, GO_AXON_DEVELOPMENT, GO_CENTRAL_NERVOUS_SYSTEM_NEURON_DIFFERENTIAT…
RBM15B	-0.8851	2.48433e-17	2.24882e-13	1.7433	0.040643	GO_REGULATION_OF_MRNA_METABOLIC_PROCESS, GO_MRNA_PROCESSING, GO_RNA_SPLICING, GO_REGULATION_OF_RNA_SPLICING, GO_REGULATION_OF_MRNA_SPLICING_VIA_SPLICEOSOME
WAC	-0.8896	1.13038e-29	1.15581e-25	2.0289	0.021232	HP_ABNORMAL_EMOTION_AFFECT_BEHAVIOR, HP_ABNORMAL_AGGRESSIVE_IMPULSIVE_OR_VIOLENT_BEHAVIOR, HP_IMPAIRMENT_IN_PERSONALITY_FUNCTIONING, HP_CONSTIPATION, HP_SHORT_ATTENTION_SPAN, HP_HYPOPLASIA_OF_THE_CORPUS_CALLOSUM, HP_AGGRESSIVE_BEHAVIOR, HP_HYPERACTIVITY, HP_DOWNTURNED_CORNERS_OF_MOUTH, HP_ABNORMALITY_OF_THE_NASAL_TIP, HP_ABNORMALITY_OF_THE_CURVATURE_OF_THE_CORNEA, HP_DEEPLY_SET_EYE, HP_ABNORMALIT…
YTHDF1	-0.8933	1.03743e-17	9.44266e-14	1.7728	0.038134	GO_COGNITION, GO_NEURON_PROJECTION_GUIDANCE, GO_REGULATION_OF_AXONOGENESIS, GO_AXON_DEVELOPMENT, GO_REGULATION_OF_TRANS_SYNAPTIC_SIGNALING, GO_REGULATION_OF_NEURON_PROJECTION_DEVELOPMENT, GO_REGULATION_OF_CELL_MORPHOGENESIS_INVOLVED_IN_DIFFERENTIATION, GO_LEARNING, GO_MRNA_BINDING, GO_REGULATION_OF_MRNA_METABOLIC_PROCESS, GO_REGULATION_OF_MRNA_CATABOLIC_PROCESS, GO_REGULATION_OF_CELL_MORPHOGENESI…
PHACTR4	-0.9114	5.83529e-14	4.94599e-10	1.8028	0.035709	GO_PHOSPHATASE_REGULATOR_ACTIVITY, GO_PHOSPHATASE_BINDING, GO_REGULATION_OF_DEPHOSPHORYLATION
DCAF7	-0.9154	5.02731e-23	4.87549e-19	1.806	0.035457	GO_UBIQUITIN_LIGASE_COMPLEX
ATG13	-0.9171	1.61621e-06	0.0100706	6.5727	2.471e-11	GO_POSITIVE_REGULATION_OF_CELLULAR_PROTEIN_LOCALIZATION, GO_REGULATION_OF_INTRACELLULAR_PROTEIN_TRANSPORT, GO_PROTEIN_TARGETING
SLC35G1	-0.9228	0.00355991	1	2.3254	0.010025	GO_CALCIUM_ION_TRANSMEMBRANE_TRANSPORT
HOMER1	-0.928	1.0303e-13	8.67509e-10	2.5637	0.0051777	GO_SYNAPSE_ORGANIZATION, GO_GLUTAMATERGIC_SYNAPSE, GO_REGULATION_OF_TRANS_SYNAPTIC_SIGNALING, GO_REGULATION_OF_POSTSYNAPSE_ORGANIZATION, GO_REGULATION_OF_SYNAPSE_STRUCTURE_OR_ACTIVITY, GO_NEURON_SPINE, GO_POSTSYNAPSE_ORGANIZATION, GO_NEURON_TO_NEURON_SYNAPSE, GO_ADULT_BEHAVIOR, GO_REGULATION_OF_SYSTEM_PROCESS, GO_NEURON_PROJECTION_ORGANIZATION, GO_REGULATION_OF_SIGNALING_RECEPTOR_ACTIVITY
INPP5J	-0.9461	1.56071e-07	0.00103959	2.5187	0.0058894	GO_DISTAL_AXON, GO_PEPTIDYL_SERINE_MODIFICATION
SPTBN2	-0.9571	1.19144e-28	1.20848e-24	2.0857	0.018505	GO_NEURON_PROJECTION_GUIDANCE, GO_AXON_DEVELOPMENT, GO_SYNAPSE_ORGANIZATION, GO_GLUTAMATERGIC_SYNAPSE, GO_POSTSYNAPSE_ORGANIZATION, GO_ADULT_BEHAVIOR, HP_CEREBELLAR_ATROPHY, HP_TREMOR, GO_REGULATION_OF_CELLULAR_COMPONENT_SIZE, GO_REGULATION_OF_ANATOMICAL_STRUCTURE_SIZE, HP_DYSARTHRIA, HP_INCOORDINATION, HP_INTELLECTUAL_DISABILITY_MILD, GO_PRESYNAPSE, GO_CELL_JUNCTION_ASSEMBLY, GO_METENCEPHALON_DE…
HSP90AB1	-0.9635	2.5154e-17	2.27644e-13	1.781	0.037455	GO_AXON_DEVELOPMENT, GO_CENTRAL_NERVOUS_SYSTEM_NEURON_DIFFERENTIATION, GO_DEVELOPMENTAL_GROWTH_INVOLVED_IN_MORPHOGENESIS, GO_SITE_OF_POLARIZED_GROWTH, GO_DISTAL_AXON, GO_REGULATION_OF_CELL_SIZE, GO_DEVELOPMENTAL_CELL_GROWTH, GO_REGULATION_OF_BINDING, GO_NEURON_PROJECTION_EXTENSION, GO_POSITIVE_REGULATION_OF_CELLULAR_PROTEIN_LOCALIZATION, GO_REGULATION_OF_CELLULAR_COMPONENT_SIZE, GO_REGULATION_OF_…
PPP2R2A	-0.9775	7.22992e-16	6.38619e-12	3.3792	0.00036347	GO_GLUTAMATERGIC_SYNAPSE, GO_RNA_CATABOLIC_PROCESS, GO_PHOSPHATASE_REGULATOR_ACTIVITY, GO_PHOSPHATASE_BINDING, GO_REGULATION_OF_DEPHOSPHORYLATION
ZNF609	-0.9905	4.33439e-28	4.38467e-24	2.6806	0.0036749	GO_POSITIVE_REGULATION_OF_CELL_DEVELOPMENT, GO_POSITIVE_REGULATION_OF_NERVOUS_SYSTEM_DEVELOPMENT, GO_NEURON_MIGRATION
RRN3	-0.9921	7.04491e-14	5.95436e-10	3.9672	3.6358e-05	GO_POSITIVE_REGULATION_OF_CELL_DEVELOPMENT, GO_POSITIVE_REGULATION_OF_NEURON_DIFFERENTIATION, GO_POSITIVE_REGULATION_OF_NERVOUS_SYSTEM_DEVELOPMENT, GO_REGULATION_OF_NEURON_PROJECTION_DEVELOPMENT, GO_POSITIVE_REGULATION_OF_CELL_PROJECTION_ORGANIZATION, GO_POSITIVE_REGULATION_OF_NEURON_PROJECTION_DEVELOPMENT, GO_HOMEOSTASIS_OF_NUMBER_OF_CELLS, GO_DNA_TEMPLATED_TRANSCRIPTION_INITIATION, GO_IN_UTERO_…
CRIP1	-0.9939	1.52498e-15	1.33832e-11	1.8073	0.035361	GO_HEART_DEVELOPMENT
TRPC4AP	-1.0143	2.60385e-07	0.00171021	2.0498	0.02019	GO_UBIQUITIN_LIGASE_COMPLEX, GO_PHOSPHATASE_BINDING
QARS	-1.0401	1.84357e-11	1.46029e-07	2.3131	0.010358	HP_HYPOPLASIA_OF_THE_CORPUS_CALLOSUM, HP_ABNORMALITY_OF_THE_CEREBRAL_CORTEX, HP_EPICANTHUS, HP_PROGRESSIVE_MICROCEPHALY, HP_ABNORMAL_MYELINATION, HP_STATUS_EPILEPTICUS, HP_ABNORMALITY_OF_NEURONAL_MIGRATION
ATL1	-1.0535	2.26468e-10	1.72682e-06	2.4919	0.0063533	HP_SPASTIC_GAIT
VEGFA	-1.0607	6.74834e-43	7.26189e-39	1.9397	0.026208	GO_POSITIVE_REGULATION_OF_CELL_DEVELOPMENT, GO_NEURON_PROJECTION_GUIDANCE, GO_POSITIVE_REGULATION_OF_NEURON_DIFFERENTIATION, GO_REGULATION_OF_AXONOGENESIS, GO_POSITIVE_REGULATION_OF_NERVOUS_SYSTEM_DEVELOPMENT, GO_AXON_DEVELOPMENT, GO_REGULATION_OF_NEURON_PROJECTION_DEVELOPMENT, GO_REGULATION_OF_CELL_MORPHOGENESIS_INVOLVED_IN_DIFFERENTIATION, GO_POSITIVE_REGULATION_OF_CELL_PROJECTION_ORGANIZATION,…
PCBP2	-1.0684	3.41986e-21	3.25297e-17	5.27	6.8205e-08	GO_MRNA_BINDING, GO_MRNA_PROCESSING, GO_RNA_SPLICING
ZNF462	-1.0752	1.03242e-50	1.12648e-46	3.4019	0.00033454	GO_REGULATION_OF_BINDING, GO_NEGATIVE_REGULATION_OF_DNA_BINDING
BAP1	-1.0769	1.00707e-14	8.67492e-11	2.2694	0.011623	HP_IMPAIRMENT_IN_PERSONALITY_FUNCTIONING, HP_SLEEP_DISTURBANCE, HP_ABNORMALITY_OF_EXTRAPYRAMIDAL_MOTOR_FUNCTION, GO_POSITIVE_REGULATION_OF_CELLULAR_PROTEIN_LOCALIZATION, HP_ABNORMALITY_OF_THE_BREAST, GO_HOMEOSTASIS_OF_NUMBER_OF_CELLS, GO_REGULATION_OF_INTRACELLULAR_PROTEIN_TRANSPORT, HP_MYOCLONUS, HP_ABNORMALITY_OF_REFRACTION, HP_FOCAL_ONSET_SEIZURE, GO_PROTEIN_TARGETING
CCNT2	-1.0815	1.49436e-23	1.45715e-19	2.8793	0.001993	GO_POSITIVE_REGULATION_OF_CELL_CYCLE
GLMN	-1.0866	0.000842936	1	2.5747	0.0050166	GO_UBIQUITIN_LIGASE_COMPLEX
ALKBH5	-1.1043	1.0819e-07	0.000728554	2.2304	0.01286	GO_REGULATION_OF_MRNA_METABOLIC_PROCESS, GO_REGULATION_OF_MRNA_CATABOLIC_PROCESS, GO_MRNA_PROCESSING, GO_RNA_CATABOLIC_PROCESS
RBM15	-1.1133	3.23967e-06	0.0197944	2.3345	0.0097857	GO_MRNA_PROCESSING
ZBTB14	-1.1314	1.68094e-05	0.0964858	3.4098	0.00032507	GO_CARDIAC_CHAMBER_DEVELOPMENT, GO_HEART_VALVE_DEVELOPMENT, GO_CARDIAC_SEPTUM_DEVELOPMENT, GO_HEART_DEVELOPMENT
TRA2A	-1.1716	6.48441e-12	5.21476e-08	2.6321	0.0042432	GO_REGULATION_OF_MRNA_METABOLIC_PROCESS, GO_MRNA_PROCESSING, GO_RNA_SPLICING, GO_REGULATION_OF_RNA_SPLICING, GO_REGULATION_OF_MRNA_SPLICING_VIA_SPLICEOSOME, GO_POSITIVE_REGULATION_OF_MRNA_METABOLIC_PROCESS
SP3	-1.1889	2.76897e-17	2.50426e-13	3.5092	0.00022477	GO_HOMEOSTASIS_OF_NUMBER_OF_CELLS, GO_ERYTHROCYTE_HOMEOSTASIS, GO_IN_UTERO_EMBRYONIC_DEVELOPMENT
RNF165	-1.2657	1.89986e-42	2.04064e-38	2.0895	0.018333	GO_NEURON_PROJECTION_GUIDANCE, GO_AXON_DEVELOPMENT
ATP13A1	-1.2659	2.03619e-06	0.012604	4.5771	2.3568e-06	GO_METAL_ION_TRANSMEMBRANE_TRANSPORTER_ACTIVITY, GO_CATION_TRANSMEMBRANE_TRANSPORTER_ACTIVITY
NUP214	-1.317	5.0572e-05	0.277033	1.7672	0.038594	HP_ABNORMALITY_OF_ESOPHAGUS_PHYSIOLOGY, HP_GASTROESOPHAGEAL_REFLUX, GO_REGULATION_OF_MRNA_METABOLIC_PROCESS, GO_REGULATION_OF_MRNA_CATABOLIC_PROCESS, HP_CEREBELLAR_ATROPHY
IGF2BP3	-1.3236	5.4993e-16	4.86633e-12	3.6391	0.0001368	GO_MRNA_BINDING, GO_REGULATION_OF_MRNA_METABOLIC_PROCESS, GO_REGULATION_OF_MRNA_CATABOLIC_PROCESS, GO_RNA_CATABOLIC_PROCESS, GO_MRNA_3_UTR_BINDING
TP53BP1	-1.3306	2.07882e-28	2.10646e-24	4.4773	3.7795e-06	GO_SOMATIC_DIVERSIFICATION_OF_IMMUNE_RECEPTORS, GO_ACTIVATING_TRANSCRIPTION_FACTOR_BINDING, GO_TRANSCRIPTION_COREGULATOR_ACTIVITY
DHPS	-1.3402	1.17612e-06	0.0074013	3.7949	7.386e-05	HP_ABNORMALITY_OF_CENTRAL_NERVOUS_SYSTEM_ELECTROPHYSIOLOGY, HP_ABNORMAL_NERVOUS_SYSTEM_ELECTROPHYSIOLOGY, HP_CONSTIPATION, HP_MOTOR_DELAY, HP_CLINODACTYLY, HP_DELAYED_ABILITY_TO_WALK, HP_SKIN_DIMPLE, HP_FINGER_CLINODACTYLY, HP_ABNORMAL_SACRUM_MORPHOLOGY, HP_DELAYED_GROSS_MOTOR_DEVELOPMENT, HP_PROMINENT_NASAL_BRIDGE
VANGL2	-1.342	3.30225e-50	3.60078e-46	2.1304	0.01657	GO_NEURON_PROJECTION_GUIDANCE, GO_AXON_DEVELOPMENT, GO_DEVELOPMENTAL_GROWTH_INVOLVED_IN_MORPHOGENESIS, GO_CARDIAC_CHAMBER_DEVELOPMENT, GO_CARDIAC_VENTRICLE_DEVELOPMENT, GO_CARDIAC_SEPTUM_DEVELOPMENT, GO_VENTRICULAR_SEPTUM_DEVELOPMENT, HP_SKIN_DIMPLE, GO_HEART_DEVELOPMENT, GO_REGULATION_OF_ACTIN_FILAMENT_BASED_PROCESS, HP_ABNORMAL_SACRUM_MORPHOLOGY, GO_CARDIAC_CHAMBER_MORPHOGENESIS
WWP2	-1.3494	0.00300872	1	1.8708	0.030684	GO_UBIQUITIN_LIGASE_COMPLEX
BAZ1B	-1.3529	4.9891e-31	5.13229e-27	2.4639	0.006871	HP_AUTISTIC_BEHAVIOR, HP_ABNORMALITY_OF_ESOPHAGUS_PHYSIOLOGY, HP_GASTROESOPHAGEAL_REFLUX, HP_IMPAIRMENT_IN_PERSONALITY_FUNCTIONING, HP_HYPODONTIA, HP_DEVELOPMENTAL_REGRESSION, HP_CONSTIPATION, HP_SHORT_ATTENTION_SPAN, HP_HYPERACTIVITY, HP_EARLY_ONSET_OF_SEXUAL_MATURATION, HP_ABNORMALITY_OF_THE_CHIN, HP_AUTISM, HP_ABNORMALITY_OF_THE_CURVATURE_OF_THE_CORNEA, HP_ABNORMALITY_OF_MOUTH_SIZE, HP_ABNORMA…
MFHAS1	-1.3941	0.00805527	1	2.4895	0.0063953	GO_PHOSPHATASE_BINDING, GO_REGULATION_OF_DEPHOSPHORYLATION
ANKRD39	-1.3953	1.96245e-11	1.5523e-07	2.3668	0.0089724	GO_UBIQUITIN_LIGASE_COMPLEX
HECW2	-1.4053	4.928e-09	3.54718e-05	3.7361	9.3433e-05	HP_ABNORMALITY_OF_CENTRAL_NERVOUS_SYSTEM_ELECTROPHYSIOLOGY, HP_ABNORMAL_EMOTION_AFFECT_BEHAVIOR, HP_AUTISTIC_BEHAVIOR, HP_ABNORMAL_NERVOUS_SYSTEM_ELECTROPHYSIOLOGY, HP_SELF_INJURIOUS_BEHAVIOR, HP_STEREOTYPY, HP_ABNORMAL_AGGRESSIVE_IMPULSIVE_OR_VIOLENT_BEHAVIOR, GO_REGULATION_OF_DENDRITE_DEVELOPMENT, GO_DENDRITE_DEVELOPMENT, GO_REGULATION_OF_NEURON_PROJECTION_DEVELOPMENT, GO_REGULATION_OF_CELL_MOR…
ORC4	-1.415	2.25482e-16	2.00837e-12	1.6784	0.04663	HP_ABNORMALITY_OF_ESOPHAGUS_PHYSIOLOGY, HP_GASTROESOPHAGEAL_REFLUX, HP_ABNORMALITY_OF_MOUTH_SIZE, HP_CLINODACTYLY, HP_EXTERNAL_GENITAL_HYPOPLASIA, HP_ABNORMALITY_OF_THE_FEMALE_GENITALIA, HP_ABNORMALITY_OF_THE_BREAST, HP_SPECIFIC_LEARNING_DISABILITY, HP_ORAL_CLEFT, HP_RETROGNATHIA, HP_HYPOPLASIA_OF_PENIS, HP_ABNORMALITY_OF_THE_PHILTRUM, HP_FINGER_CLINODACTYLY, HP_ABNORMALITY_OF_SKELETAL_MATURATION…
WRN	-1.4383	2.46924e-05	0.139611	2.623	0.0043583	HP_VASCULAR_SKIN_ABNORMALITY, HP_ABNORMAL_INTERNAL_GENITALIA, HP_ABNORMALITY_OF_THE_FEMALE_GENITALIA, HP_ABNORMALITY_OF_THE_BREAST, HP_APLASIA_HYPOPLASIA_INVOLVING_BONES_OF_THE_UPPER_LIMBS, HP_CONGENITAL_ABNORMAL_HAIR_PATTERN, HP_ABNORMALITY_OF_THE_VOICE
DDX3X	-1.4923	1.67739e-12	1.37344e-08	3.5705	0.00017815	HP_ABNORMAL_EMOTION_AFFECT_BEHAVIOR, HP_AUTISTIC_BEHAVIOR, HP_DYSKINESIA, HP_ABNORMAL_AGGRESSIVE_IMPULSIVE_OR_VIOLENT_BEHAVIOR, HP_AGGRESSIVE_BEHAVIOR, HP_ABNORMALITY_OF_THE_CEREBRAL_CORTEX, HP_HYPERACTIVITY, HP_EARLY_ONSET_OF_SEXUAL_MATURATION, GO_MRNA_BINDING, GO_RIBONUCLEOPROTEIN_GRANULE, HP_CORTICAL_DYSPLASIA, GO_POSITIVE_REGULATION_OF_GROWTH, HP_ORAL_CLEFT, GO_SINGLE_STRANDED_RNA_BINDING, GO…
RPL31	-1.4966	5.6829e-07	0.00365354	1.8144	0.034808	HP_ORAL_CLEFT, GO_RNA_CATABOLIC_PROCESS, GO_PROTEIN_TARGETING
MAP2K3	-1.501	0.00320546	1	2.6651	0.0038486	GO_HEART_PROCESS
NR2F2	-1.5055	2.64388e-11	2.08497e-07	1.7192	0.042791	HP_ABNORMAL_CARDIAC_VENTRICLE_MORPHOLOGY, GO_FOREBRAIN_DEVELOPMENT, GO_NEURON_MIGRATION, HP_ABNORMAL_VENTRICULAR_SEPTUM_MORPHOLOGY, GO_CELL_FATE_COMMITMENT, GO_IN_UTERO_EMBRYONIC_DEVELOPMENT, HP_ABNORMAL_CARDIAC_ATRIUM_MORPHOLOGY
CMTR2	-1.529	5.44409e-06	0.0326373	2.1267	0.016721	GO_MRNA_PROCESSING
NR4A2	-1.5341	4.9034e-26	4.88574e-22	2.4133	0.0079038	HP_ABNORMALITY_OF_ESOPHAGUS_PHYSIOLOGY, GO_AXON_DEVELOPMENT, GO_CENTRAL_NERVOUS_SYSTEM_NEURON_DIFFERENTIATION, HP_IMPAIRMENT_IN_PERSONALITY_FUNCTIONING, HP_CONSTIPATION, GO_DEVELOPMENTAL_MATURATION, GO_CELL_MATURATION, GO_ANATOMICAL_STRUCTURE_MATURATION, GO_LOCOMOTORY_BEHAVIOR, HP_MENTAL_DETERIORATION, GO_ADULT_BEHAVIOR, HP_SLEEP_DISTURBANCE, HP_DYSTONIA, HP_ABNORMALITY_OF_EXTRAPYRAMIDAL_MOTOR_FU…
NFATC3	-1.5647	1.39987e-08	9.88166e-05	4.5003	3.3922e-06	GO_DNA_BINDING_TRANSCRIPTION_ACTIVATOR_ACTIVITY
COPS2	-1.5799	1.05935e-06	0.00668875	2.5009	0.0061944	GO_IN_UTERO_EMBRYONIC_DEVELOPMENT, GO_TRANSCRIPTION_COREGULATOR_ACTIVITY
ACVR2B	-1.5942	2.32466e-40	2.47902e-36	3.5928	0.0001636	HP_ABNORMAL_CARDIAC_VENTRICLE_MORPHOLOGY, HP_ABNORMAL_VENTRICULAR_SEPTUM_MORPHOLOGY, GO_HEART_DEVELOPMENT, GO_POST_EMBRYONIC_DEVELOPMENT, GO_PEPTIDE_HORMONE_SECRETION, GO_HORMONE_TRANSPORT
CLCN5	-1.6151	5.97662e-10	4.48844e-06	2.603	0.0046203	GO_VOLTAGE_GATED_ION_CHANNEL_ACTIVITY, GO_GATED_CHANNEL_ACTIVITY, GO_CATION_TRANSMEMBRANE_TRANSPORTER_ACTIVITY, GO_PASSIVE_TRANSMEMBRANE_TRANSPORTER_ACTIVITY, GO_MONOVALENT_INORGANIC_CATION_TRANSMEMBRANE_TRANSPORTER_ACTIVITY, GO_PRESYNAPSE
RAB3C	-1.6248	2.49971e-10	1.90228e-06	1.6756	0.046908	GO_PRESYNAPSE, GO_PROTEIN_LOCALIZATION_TO_CELL_PERIPHERY
ARMC8	-1.6342	5.26817e-08	0.000361344	1.7476	0.040264	GO_UBIQUITIN_LIGASE_COMPLEX
CCP110	-1.6374	5.56486e-22	5.34116e-18	2.5898	0.004802	GO_POSITIVE_REGULATION_OF_CELL_PROJECTION_ORGANIZATION, GO_REGULATION_OF_CELL_PROJECTION_ASSEMBLY, GO_POSITIVE_REGULATION_OF_PLASMA_MEMBRANE_BOUNDED_CELL_PROJECTION_ASSEMBLY
IGF2BP2	-1.6648	1.71381e-52	1.87577e-48	2.415	0.0078678	GO_MRNA_BINDING, GO_REGULATION_OF_MRNA_METABOLIC_PROCESS, GO_REGULATION_OF_MRNA_CATABOLIC_PROCESS, GO_RNA_CATABOLIC_PROCESS, GO_MRNA_3_UTR_BINDING
KANSL1	-1.6658	7.90724e-07	0.00503612	3.3705	0.00037514	HP_ABNORMAL_EMOTION_AFFECT_BEHAVIOR, HP_IMPAIRMENT_IN_PERSONALITY_FUNCTIONING, HP_DISINHIBITION, HP_HYPOPLASIA_OF_THE_CORPUS_CALLOSUM, HP_HYPERACTIVITY, HP_ABNORMALITY_OF_THE_CHIN, HP_ABNORMALITY_OF_THE_NASAL_TIP, HP_OPEN_MOUTH, HP_ABNORMALITY_OF_MOUTH_SHAPE, HP_EPICANTHUS, HP_HYPERMETROPIA, HP_ABNORMAL_CARDIAC_VENTRICLE_MORPHOLOGY, HP_SPORADIC, HP_ECLABION, HP_ABNORMAL_SIZE_OF_THE_PALPEBRAL_FISS…
ARHGEF2	-1.7088	1.58335e-24	1.55802e-20	2.2054	0.013715	GO_POSITIVE_REGULATION_OF_CELL_DEVELOPMENT, GO_POSITIVE_REGULATION_OF_NEURON_DIFFERENTIATION, GO_POSITIVE_REGULATION_OF_NERVOUS_SYSTEM_DEVELOPMENT, GO_GLUTAMATERGIC_SYNAPSE, HP_MOTOR_DELAY, HP_ABNORMALITY_OF_THE_CURVATURE_OF_THE_CORNEA, GO_NEURON_TO_NEURON_SYNAPSE, HP_ASTIGMATISM, HP_DOWNSLANTED_PALPEBRAL_FISSURES, GO_NEURON_MIGRATION, HP_ABNORMALITY_OF_THE_BREAST, HP_INCOORDINATION, GO_CELL_FATE…
IARS	-1.716	1.3662e-10	1.05061e-06	1.8205	0.03434	HP_POSTNATAL_GROWTH_RETARDATION, HP_PHENOTYPIC_VARIABILITY
HNRNPAB	-1.7241	4.9593e-17	4.46585e-13	2.0387	0.020741	GO_MRNA_BINDING
MED24	-1.7288	4.25165e-08	0.000293194	2.1864	0.014395	GO_DNA_TEMPLATED_TRANSCRIPTION_INITIATION, GO_TRANSCRIPTION_COREGULATOR_ACTIVITY
ELP2	-1.7336	8.00186e-05	0.42786	2.0473	0.020314	HP_STEREOTYPY, HP_CHOREA
SMARCD1	-1.735	1.83075e-09	1.34414e-05	3.9293	4.2592e-05	HP_MOTOR_DELAY, HP_HYPOPLASIA_OF_THE_CORPUS_CALLOSUM, HP_VASCULAR_SKIN_ABNORMALITY, HP_CUTIS_MARMORATA, HP_DOWNTURNED_CORNERS_OF_MOUTH, HP_ABNORMALITY_OF_THE_NASAL_TIP, HP_APLASIA_HYPOPLASIA_OF_FINGERS, HP_ABNORMALITY_OF_MOUTH_SIZE, HP_ABNORMALITY_OF_MOUTH_SHAPE, HP_EPICANTHUS, HP_SHORT_PHILTRUM, HP_DEPRESSED_NASAL_BRIDGE, HP_ABNORMAL_EYEBROW_MORPHOLOGY, HP_THICK_EYEBROW, HP_ABNORMAL_HAND_MORPHOL…
PIM3	-1.7503	0.000311178	1	3.9169	4.4842e-05	GO_PEPTIDE_HORMONE_SECRETION, GO_HORMONE_TRANSPORT
PCDH17	-1.8055	4.85054e-17	4.36888e-13	1.6711	0.047348	GO_SYNAPTIC_MEMBRANE, GO_SYNAPSE_ORGANIZATION, GO_POSTSYNAPTIC_MEMBRANE, GO_GLUTAMATERGIC_SYNAPSE, GO_REGULATION_OF_TRANS_SYNAPTIC_SIGNALING, GO_SYNAPTIC_VESICLE_LOCALIZATION, GO_PRESYNAPTIC_MEMBRANE, GO_ADULT_BEHAVIOR, GO_PRESYNAPSE, GO_INTRINSIC_COMPONENT_OF_SYNAPTIC_MEMBRANE, GO_CELL_JUNCTION_ASSEMBLY, GO_VESICLE_LOCALIZATION, GO_GABA_ERGIC_SYNAPSE, GO_INTRINSIC_COMPONENT_OF_POSTSYNAPTIC_MEMBR…
EML1	-1.8242	3.20051e-37	3.3823e-33	2.9851	0.0014175	HP_ABNORMALITY_OF_THE_CEREBRAL_CORTEX, HP_SLEEP_DISTURBANCE, HP_INTELLECTUAL_DISABILITY_SEVERE, HP_ABNORMALITY_OF_NEURONAL_MIGRATION, HP_AGENESIS_OF_CORPUS_CALLOSUM
CEBPZ	-1.8348	0.00822627	1	3.4316	0.00030003	GO_DNA_BINDING_TRANSCRIPTION_ACTIVATOR_ACTIVITY
VPS13A	-1.8385	1.07817e-13	9.07391e-10	2.4169	0.0078266	HP_ABNORMAL_EMOTION_AFFECT_BEHAVIOR, HP_ABNORMALITY_OF_ESOPHAGUS_PHYSIOLOGY, HP_SELF_INJURIOUS_BEHAVIOR, HP_DYSKINESIA, HP_ABNORMAL_AGGRESSIVE_IMPULSIVE_OR_VIOLENT_BEHAVIOR, HP_IMPAIRMENT_IN_PERSONALITY_FUNCTIONING, HP_DISINHIBITION, HP_DEVELOPMENTAL_REGRESSION, HP_SHORT_ATTENTION_SPAN, HP_AGGRESSIVE_BEHAVIOR, HP_HYPERACTIVITY, HP_CHOREA, GO_LOCOMOTORY_BEHAVIOR, HP_CHOREOATHETOSIS, HP_MENTAL_DETE…
ANKLE2	-1.8526	1.15862e-05	0.0674314	2.9897	0.0013963	HP_ABNORMALITY_OF_THE_CEREBRAL_CORTEX, HP_OPEN_MOUTH, HP_TELECANTHUS, HP_ABNORMALITY_OF_NEURONAL_MIGRATION, GO_PHOSPHATASE_BINDING, GO_REGULATION_OF_DEPHOSPHORYLATION, HP_AGENESIS_OF_CORPUS_CALLOSUM
EWSR1	-1.8723	4.76333e-08	0.000327432	1.7046	0.044131	HP_ABNORMAL_INTERNAL_GENITALIA, HP_ABNORMALITY_OF_THE_FEMALE_GENITALIA, GO_TRANSCRIPTION_COREGULATOR_ACTIVITY
NAV2	-1.8877	2.07184e-19	1.93075e-15	1.8958	0.028993	GO_LOCOMOTORY_BEHAVIOR
IGSF21	-1.8938	1.5214e-15	1.33549e-11	3.4412	0.00028953	GO_SYNAPTIC_MEMBRANE, GO_SYNAPSE_ORGANIZATION, GO_POSTSYNAPTIC_MEMBRANE, GO_DEVELOPMENTAL_MATURATION, GO_PRESYNAPTIC_MEMBRANE, GO_PRESYNAPSE
CORO1A	-1.9422	1.28596e-13	1.08097e-09	3.0832	0.0010239	GO_GLUTAMATERGIC_SYNAPSE, HP_HYPERACTIVITY, GO_CALCIUM_ION_TRANSMEMBRANE_TRANSPORT, GO_PROTEIN_C_TERMINUS_BINDING, GO_REGULATION_OF_CELL_MORPHOGENESIS, GO_REGULATION_OF_CELLULAR_COMPONENT_SIZE, GO_REGULATION_OF_ANATOMICAL_STRUCTURE_SIZE, GO_HOMEOSTASIS_OF_NUMBER_OF_CELLS, GO_REGULATION_OF_ACTIN_FILAMENT_BASED_PROCESS
VCAN	-1.9541	6.33781e-20	5.94296e-16	1.7904	0.036692	HP_ABNORMALITY_OF_REFRACTION, GO_CELL_RECOGNITION
AGTPBP1	-1.9589	9.97415e-22	9.55124e-18	2.2147	0.01339	HP_AUTISTIC_BEHAVIOR, GO_CENTRAL_NERVOUS_SYSTEM_NEURON_DIFFERENTIATION, HP_DEVELOPMENTAL_REGRESSION, HP_MOTOR_DELAY, HP_CEREBELLAR_ATROPHY, HP_DYSTONIA, GO_FOREBRAIN_DEVELOPMENT, HP_INABILITY_TO_WALK, HP_IMPAIRED_SOCIAL_INTERACTIONS, GO_METENCEPHALON_DEVELOPMENT, GO_TELENCEPHALON_DEVELOPMENT, HP_ABNORMAL_SOCIAL_BEHAVIOR, GO_HINDBRAIN_DEVELOPMENT
WDR43	-1.9778	0.00015642	0.806973	2.1167	0.017141	GO_BASAL_TRANSCRIPTION_MACHINERY_BINDING
FGFR3	-2.0096	1.52191e-97	1.71885e-93	1.6671	0.047747	HP_ABNORMALITY_OF_ESOPHAGUS_PHYSIOLOGY, HP_GASTROESOPHAGEAL_REFLUX, HP_HYPODONTIA, HP_MOTOR_DELAY, HP_PRENATAL_MOVEMENT_ABNORMALITY, HP_SHORT_ATTENTION_SPAN, HP_HYPOPLASIA_OF_THE_CORPUS_CALLOSUM, HP_HYPERACTIVITY, GO_DEVELOPMENTAL_MATURATION, HP_APLASIA_HYPOPLASIA_OF_FINGERS, HP_ABNORMAL_NUMBER_OF_TEETH, GO_ANATOMICAL_STRUCTURE_MATURATION, GO_REGULATION_OF_DEVELOPMENTAL_GROWTH, HP_EPICANTHUS, HP_…
DYRK2	-2.0183	1.29887e-14	1.11689e-10	1.7398	0.040951	GO_UBIQUITIN_LIGASE_COMPLEX, GO_PEPTIDYL_SERINE_MODIFICATION
CADM1	-2.0238	1.84599e-61	2.04517e-57	2.7542	0.0029415	GO_CELL_RECOGNITION
GRPEL2	-2.0444	1.66191e-08	0.000116982	3.1629	0.00078099	GO_PROTEIN_TARGETING
ZNF281	-2.0822	6.08799e-18	5.56868e-14	4.281	9.3045e-06	GO_TRANSCRIPTION_COREGULATOR_ACTIVITY
EPHA7	-2.0855	1.16636e-77	1.30796e-73	2.0074	0.022352	GO_NEURON_PROJECTION_GUIDANCE, GO_REGULATION_OF_AXONOGENESIS, GO_AXON_DEVELOPMENT, GO_SYNAPTIC_MEMBRANE, GO_SYNAPSE_ORGANIZATION, GO_POSTSYNAPTIC_MEMBRANE, GO_GLUTAMATERGIC_SYNAPSE, GO_REGULATION_OF_NEURON_PROJECTION_DEVELOPMENT, GO_REGULATION_OF_CELL_MORPHOGENESIS_INVOLVED_IN_DIFFERENTIATION, GO_REGULATION_OF_POSTSYNAPSE_ORGANIZATION, GO_DEVELOPMENTAL_GROWTH_INVOLVED_IN_MORPHOGENESIS, GO_REGULAT…
PPP2R5E	-2.1104	2.66832e-21	2.54131e-17	3.2039	0.00067801	GO_PHOSPHATASE_REGULATOR_ACTIVITY, GO_REGULATION_OF_DEPHOSPHORYLATION
XPO5	-2.1202	1.54097e-11	1.22384e-07	3.4366	0.00029449	GO_MRNA_BINDING, GO_REGULATION_OF_INTRACELLULAR_PROTEIN_TRANSPORT
CASP2	-2.1533	0.0186329	1	3.7873	7.6139e-05	GO_REGULATION_OF_CELL_CYCLE_ARREST
DHX35	-2.1828	0.00161573	1	4.0128	3.0005e-05	GO_MRNA_PROCESSING, GO_IN_UTERO_EMBRYONIC_DEVELOPMENT
UBQLN1	-2.2115	6.42695e-07	0.00411711	2.4514	0.0071146	GO_CALCIUM_ION_TRANSMEMBRANE_TRANSPORT
NSG1	-2.2349	8.03569e-104	9.09239e-100	3.221	0.00063868	GO_SYNAPTIC_MEMBRANE, GO_POSTSYNAPTIC_MEMBRANE, GO_GLUTAMATERGIC_SYNAPSE, GO_REGULATION_OF_TRANS_SYNAPTIC_SIGNALING, GO_PROTEIN_LOCALIZATION_TO_SYNAPSE, GO_PROTEIN_LOCALIZATION_TO_CELL_JUNCTION, GO_REGULATION_OF_SYNAPTIC_PLASTICITY, GO_REGULATION_OF_POSTSYNAPTIC_MEMBRANE_NEUROTRANSMITTER_RECEPTOR_LEVELS, GO_PROTEIN_LOCALIZATION_TO_CELL_PERIPHERY, GO_POSITIVE_REGULATION_OF_SYNAPTIC_TRANSMISSION, G…
SRRM4	-2.2405	2.29483e-103	2.59591e-99	2.3106	0.010426	GO_DEVELOPMENTAL_MATURATION, GO_MRNA_BINDING, GO_CELL_MATURATION, GO_ANATOMICAL_STRUCTURE_MATURATION, GO_REGULATION_OF_MRNA_METABOLIC_PROCESS, GO_MRNA_PROCESSING, GO_RNA_SPLICING, GO_REGULATION_OF_RNA_SPLICING, GO_REGULATION_OF_MRNA_SPLICING_VIA_SPLICEOSOME
SF3A1	-2.2433	3.16691e-07	0.00206831	4.0009	3.1548e-05	GO_MRNA_PROCESSING, GO_SPLICEOSOMAL_COMPLEX_ASSEMBLY, GO_RNA_SPLICING
PLEKHA1	-2.2737	1.98606e-11	1.57038e-07	2.7597	0.0028925	GO_POST_EMBRYONIC_DEVELOPMENT, GO_MULTICELLULAR_ORGANISM_GROWTH
NCAPD3	-2.2986	0.000261425	1	5.422	2.9466e-08	HP_ABNORMALITY_OF_THE_CEREBRAL_CORTEX, HP_ABNORMALITY_OF_NEURONAL_MIGRATION, HP_UPSLANTED_PALPEBRAL_FISSURE, HP_AGENESIS_OF_CORPUS_CALLOSUM
DHX9	-2.3083	1.55544e-11	1.23502e-07	2.6225	0.0043646	GO_MRNA_BINDING, GO_REGULATION_OF_MRNA_METABOLIC_PROCESS, GO_RIBONUCLEOPROTEIN_GRANULE, GO_REGULATION_OF_MRNA_CATABOLIC_PROCESS, GO_MRNA_PROCESSING, GO_REGULATION_OF_BINDING, GO_SINGLE_STRANDED_RNA_BINDING, GO_BASAL_TRANSCRIPTION_MACHINERY_BINDING, GO_RNA_SPLICING, GO_RNA_CATABOLIC_PROCESS, GO_TRANSCRIPTION_COREGULATOR_ACTIVITY, GO_POSITIVE_REGULATION_OF_TRANSLATION
SYT6	-2.3267	4.95078e-33	5.14782e-29	2.0999	0.01787	GO_SYNAPTIC_MEMBRANE, GO_GLUTAMATERGIC_SYNAPSE, GO_PRESYNAPSE, GO_INTRINSIC_COMPONENT_OF_SYNAPTIC_MEMBRANE, GO_CLATHRIN_BINDING
ACTG1	-2.3332	0.998797	1	2.1226	0.016894	GO_SYNAPSE_ORGANIZATION, HP_ABNORMALITY_OF_THE_CEREBRAL_CORTEX, GO_PROTEIN_LOCALIZATION_TO_CELL_JUNCTION, HP_ABNORMALITY_OF_THE_CHIN, HP_ABNORMALITY_OF_THE_NASAL_TIP, HP_ABNORMALITY_OF_MOUTH_SIZE, GO_DISTAL_AXON, HP_EPICANTHUS, HP_WIDE_NOSE, GO_POSTSYNAPSE_ORGANIZATION, GO_EPHRIN_RECEPTOR_SIGNALING_PATHWAY, HP_ABNORMAL_EYEBROW_MORPHOLOGY, HP_DOWNSLANTED_PALPEBRAL_FISSURES, HP_TELECANTHUS, HP_CERE…
UBAP2L	-2.4802	5.61989e-08	0.000384626	3.1804	0.00073534	GO_RIBONUCLEOPROTEIN_GRANULE, GO_HOMEOSTASIS_OF_NUMBER_OF_CELLS
POLE	-2.4971	3.43392e-08	0.000238108	2.088	0.018397	HP_VASCULAR_SKIN_ABNORMALITY, HP_DEPRESSED_NASAL_BRIDGE, HP_ABNORMAL_INTERNAL_GENITALIA, HP_CLINODACTYLY, HP_EXTERNAL_GENITAL_HYPOPLASIA, HP_ABNORMALITY_OF_THE_FEMALE_GENITALIA, HP_ABNORMALITY_OF_THE_BREAST, HP_MICROPENIS, HP_ABNORMALITY_OF_THE_NECK, HP_HYPOPLASIA_OF_PENIS, HP_ABNORMALITY_OF_THE_URETHRA, HP_ABNORMAL_LARGE_INTESTINE_MORPHOLOGY
SMARCAD1	-2.5046	4.75125e-07	0.00306931	2.4155	0.007857	HP_SYNDACTYLY, HP_ABNORMALITY_OF_THE_NAIL, HP_FLEXION_CONTRACTURE_OF_DIGIT
PTBP2	-2.5683	1.27027e-24	1.25147e-20	4.446	4.3746e-06	GO_MRNA_BINDING, GO_SITE_OF_POLARIZED_GROWTH, GO_DISTAL_AXON, GO_MRNA_PROCESSING, GO_SPLICEOSOMAL_COMPLEX_ASSEMBLY, GO_METENCEPHALON_DEVELOPMENT, GO_RNA_SPLICING, GO_REGULATION_OF_RNA_SPLICING, GO_HINDBRAIN_DEVELOPMENT
ZNF423	-2.6066	9.3005e-08	0.0006289	3.4032	0.00033298	HP_AUTISTIC_BEHAVIOR, HP_ABNORMAL_EYEBROW_MORPHOLOGY, HP_ABNORMALITY_OF_NEURONAL_MIGRATION, HP_PROMINENT_NASAL_BRIDGE
RCOR2	-2.6296	1.01909e-25	1.01328e-21	3.9981	3.1923e-05	GO_TRANSCRIPTION_COREGULATOR_ACTIVITY
RAB3IP	-2.6412	1.33374e-12	1.09473e-08	3.0251	0.0012426	GO_PROTEIN_TARGETING
CNOT2	-2.685	5.93295e-08	0.000405339	3.3097	0.00046699	GO_RIBONUCLEOPROTEIN_GRANULE, GO_REGULATION_OF_CELL_CYCLE_ARREST, GO_IN_UTERO_EMBRYONIC_DEVELOPMENT, GO_RNA_CATABOLIC_PROCESS, GO_POSITIVE_REGULATION_OF_CELL_CYCLE, GO_TRANSCRIPTION_COREGULATOR_ACTIVITY
AGPAT2	-2.6888	0.304738	1	3.0286	0.0012286	HP_ABNORMALITY_OF_THE_CHIN, HP_ABNORMAL_INTERNAL_GENITALIA, HP_ABNORMAL_CARDIAC_VENTRICLE_MORPHOLOGY, HP_ABNORMALITY_OF_THE_FEMALE_GENITALIA, HP_ABNORMALITY_OF_SKELETAL_MATURATION, HP_HERNIA
TIAM1	-2.7514	0.0299889	1	2.4771	0.0066221	GO_REGULATION_OF_AXONOGENESIS, GO_AXON_DEVELOPMENT, GO_SYNAPTIC_MEMBRANE, GO_SYNAPSE_ORGANIZATION, GO_POSTSYNAPTIC_MEMBRANE, GO_GLUTAMATERGIC_SYNAPSE, GO_DENDRITIC_SPINE_DEVELOPMENT, GO_REGULATION_OF_DENDRITIC_SPINE_DEVELOPMENT, GO_REGULATION_OF_DENDRITE_DEVELOPMENT, GO_REGULATION_OF_CELL_MORPHOGENESIS_INVOLVED_IN_DIFFERENTIATION, GO_REGULATION_OF_POSTSYNAPSE_ORGANIZATION, GO_DEVELOPMENTAL_GROWTH…
ANKS1A	-2.8484	2.46917e-19	2.29879e-15	2.6873	0.0036015	GO_DEVELOPMENTAL_MATURATION, GO_CELL_MATURATION, GO_ANATOMICAL_STRUCTURE_MATURATION, GO_EPHRIN_RECEPTOR_SIGNALING_PATHWAY
SPRTN	-2.9379	0.0497942	1	1.8606	0.031403	HP_ABNORMALITY_OF_THE_NASAL_TIP, HP_CLINODACTYLY, HP_ABNORMALITY_OF_THE_STERNUM, HP_BULBOUS_NOSE, HP_ABNORMALITY_OF_SKELETAL_MATURATION, HP_PROMINENT_NASAL_BRIDGE
CCAR1	-2.9881	1.51167e-12	1.23927e-08	2.6252	0.0043302	GO_MRNA_PROCESSING, GO_TRANSCRIPTION_COREGULATOR_ACTIVITY
SULF2	-3.019	9.91515e-08	0.000669272	2.0139	0.022012	GO_CHONDROCYTE_DIFFERENTIATION
RPL12	-3.0286	0.178606	1	3.1722	0.00075633	GO_NEURON_TO_NEURON_SYNAPSE, GO_RNA_CATABOLIC_PROCESS, GO_PROTEIN_TARGETING
AJUBA	-3.0369	0.00585553	1	3.3493	0.00040507	GO_RIBONUCLEOPROTEIN_GRANULE, GO_CELL_JUNCTION_ASSEMBLY, GO_TRANSCRIPTION_COREGULATOR_ACTIVITY
ARID2	-3.0517	3.10622e-17	2.8074e-13	1.7748	0.037965	HP_ABNORMALITY_OF_ESOPHAGUS_PHYSIOLOGY, HP_GASTROESOPHAGEAL_REFLUX, HP_STEREOTYPY, HP_IMPAIRMENT_IN_PERSONALITY_FUNCTIONING, HP_CONSTIPATION, HP_MOTOR_DELAY, HP_SHORT_ATTENTION_SPAN, HP_HYPOPLASIA_OF_THE_CORPUS_CALLOSUM, HP_VASCULAR_SKIN_ABNORMALITY, HP_HYPERACTIVITY, HP_CUTIS_MARMORATA, HP_ABNORMALITY_OF_THE_NASAL_TIP, HP_APLASIA_HYPOPLASIA_OF_FINGERS, HP_ABNORMALITY_OF_MOUTH_SIZE, HP_EPICANTHUS…
SMYD3	-3.1512	0.100152	1	3.2133	0.000656	GO_PEPTIDYL_SERINE_MODIFICATION
RRAS2	-3.1593	0.000325015	1	2.6352	0.0042049	HP_DOWNSLANTED_PALPEBRAL_FISSURES, HP_CLINODACTYLY, HP_ABNORMALITY_OF_THE_BREAST, HP_ABNORMALITY_OF_THE_HELIX, HP_HIGH_FOREHEAD, HP_DYSARTHRIA, HP_ABNORMALITY_OF_THE_NECK, HP_ABNORMALITY_OF_THE_STERNUM, HP_FINGER_CLINODACTYLY, HP_ABNORMALITY_OF_SKELETAL_MATURATION, HP_CONGENITAL_ABNORMAL_HAIR_PATTERN
CAPRIN1	-3.175	5.23874e-27	5.25864e-23	3.2779	0.00052292	GO_POSITIVE_REGULATION_OF_CELL_DEVELOPMENT, GO_POSITIVE_REGULATION_OF_NEURON_DIFFERENTIATION, GO_POSITIVE_REGULATION_OF_NERVOUS_SYSTEM_DEVELOPMENT, GO_SYNAPSE_ORGANIZATION, GO_DENDRITIC_SPINE_DEVELOPMENT, GO_REGULATION_OF_DENDRITIC_SPINE_DEVELOPMENT, GO_REGULATION_OF_DENDRITE_DEVELOPMENT, GO_DENDRITE_DEVELOPMENT, GO_REGULATION_OF_NEURON_PROJECTION_DEVELOPMENT, GO_REGULATION_OF_CELL_MORPHOGENESIS_…
TENM3	-3.1936	2.83458e-12	2.30593e-08	3.4716	0.00025864	GO_POSITIVE_REGULATION_OF_CELL_DEVELOPMENT, GO_POSITIVE_REGULATION_OF_NEURON_DIFFERENTIATION, GO_POSITIVE_REGULATION_OF_NERVOUS_SYSTEM_DEVELOPMENT, HP_ESODEVIATION, GO_REGULATION_OF_NEURON_PROJECTION_DEVELOPMENT, GO_POSITIVE_REGULATION_OF_CELL_PROJECTION_ORGANIZATION, HP_HETEROTROPIA, GO_POSITIVE_REGULATION_OF_NEURON_PROJECTION_DEVELOPMENT, HP_ABNORMAL_SIZE_OF_THE_PALPEBRAL_FISSURES, HP_ABNORMALI…
HNRNPUL1	-3.1988	1.01044e-09	7.51765e-06	1.6476	0.049722	GO_MRNA_PROCESSING, GO_RNA_SPLICING
C1QBP	-3.2275	0.0308828	1	2.6052	0.0045909	GO_POSITIVE_REGULATION_OF_CELL_DEVELOPMENT, GO_GLUTAMATERGIC_SYNAPSE, GO_REGULATION_OF_CELL_MORPHOGENESIS_INVOLVED_IN_DIFFERENTIATION, GO_MRNA_BINDING, HP_ABNORMALITY_OF_THE_CURVATURE_OF_THE_CORNEA, GO_REGULATION_OF_MRNA_METABOLIC_PROCESS, HP_ASTIGMATISM, GO_MRNA_PROCESSING, HP_ABNORMAL_CARDIAC_VENTRICLE_MORPHOLOGY, GO_REGULATION_OF_CELL_MORPHOGENESIS, GO_RNA_SPLICING, GO_POSITIVE_REGULATION_OF_C…
NUDT21	-3.2376	1.17649e-09	8.71543e-06	1.6828	0.046204	GO_MRNA_BINDING, GO_REGULATION_OF_MRNA_METABOLIC_PROCESS, GO_MRNA_PROCESSING, GO_RNA_SPLICING, GO_MRNA_3_UTR_BINDING, GO_POSITIVE_REGULATION_OF_MRNA_METABOLIC_PROCESS
CXADR	-3.2378	1.92059e-86	2.16182e-82	2.6272	0.0043042	GO_MULTICELLULAR_ORGANISMAL_SIGNALING, GO_SITE_OF_POLARIZED_GROWTH, GO_ACTION_POTENTIAL, GO_DISTAL_AXON, GO_REGULATION_OF_DEVELOPMENTAL_GROWTH, GO_REGULATION_OF_MEMBRANE_POTENTIAL, GO_REGULATION_OF_SYSTEM_PROCESS, GO_CARDIAC_CONDUCTION, GO_REGULATION_OF_BLOOD_CIRCULATION, GO_NEGATIVE_REGULATION_OF_DEVELOPMENTAL_GROWTH, GO_CARDIAC_MUSCLE_CELL_ACTION_POTENTIAL, GO_HEART_DEVELOPMENT, GO_HEART_PROCESS
TRIM28	-3.2466	3.17174e-51	3.46227e-47	2.9484	0.0015973	GO_DEVELOPMENTAL_GROWTH_INVOLVED_IN_MORPHOGENESIS, GO_REGULATION_OF_BINDING, GO_POSITIVE_REGULATION_OF_CELLULAR_PROTEIN_LOCALIZATION, HP_APLASIA_HYPOPLASIA_AFFECTING_THE_EYE, GO_DNA_TEMPLATED_TRANSCRIPTION_INITIATION, GO_REGULATION_OF_INTRACELLULAR_PROTEIN_TRANSPORT, GO_IN_UTERO_EMBRYONIC_DEVELOPMENT, GO_REGULATION_OF_CHROMOSOME_ORGANIZATION, GO_TRANSCRIPTION_COREGULATOR_ACTIVITY
PCSK9	-3.2664	8.40713e-05	0.448184	1.8297	0.033644	HP_ABNORMAL_CARDIAC_VENTRICLE_MORPHOLOGY, GO_REGULATION_OF_BINDING, GO_REGULATION_OF_SIGNALING_RECEPTOR_ACTIVITY, GO_REGULATION_OF_PROTEIN_BINDING
MCL1	-3.3215	0.000437699	1	1.9415	0.026099	GO_CELL_FATE_COMMITMENT
LHX9	-3.403	1.54611e-06	0.00965239	1.8014	0.035821	GO_NEURON_PROJECTION_GUIDANCE, GO_AXON_DEVELOPMENT
RPS23	-3.4368	0.36225	1	2.4779	0.0066085	HP_AUTISTIC_BEHAVIOR, HP_MOTOR_DELAY, HP_ABNORMAL_NUMBER_OF_TEETH, HP_EPICANTHUS, HP_DEPRESSED_NASAL_BRIDGE, HP_ABNORMAL_EYEBROW_MORPHOLOGY, HP_THICK_EYEBROW, HP_ORAL_CLEFT, HP_INTELLECTUAL_DISABILITY_MILD, GO_RNA_CATABOLIC_PROCESS, GO_PROTEIN_TARGETING
ZIC2	-3.4744	0.000479324	1	2.6424	0.0041162	HP_ABNORMAL_NUMBER_OF_TEETH, HP_ABNORMALITY_OF_THE_CHOANAE, HP_AGENESIS_OF_CORPUS_CALLOSUM
JMJD6	-3.5342	0.265561	1	3.0985	0.00097243	GO_SINGLE_STRANDED_RNA_BINDING
SMARCA5	-3.5712	2.66553e-08	0.000186081	2.511	0.0060192	GO_DNA_TEMPLATED_TRANSCRIPTION_INITIATION
FSCN1	-3.5944	2.5633e-10	1.94785e-06	3.0169	0.0012768	GO_POSITIVE_REGULATION_OF_CELL_PROJECTION_ORGANIZATION, GO_SITE_OF_POLARIZED_GROWTH, GO_DISTAL_AXON, GO_FILOPODIUM_ASSEMBLY, GO_REGULATION_OF_CELL_PROJECTION_ASSEMBLY, GO_CELL_JUNCTION_ASSEMBLY, GO_POSITIVE_REGULATION_OF_PLASMA_MEMBRANE_BOUNDED_CELL_PROJECTION_ASSEMBLY, GO_REGULATION_OF_ACTIN_FILAMENT_BASED_PROCESS
YWHAZ	-3.6207	2.44088e-22	2.35056e-18	2.8269	0.00235	GO_SYNAPSE_ORGANIZATION, GO_GLUTAMATERGIC_SYNAPSE, GO_DEVELOPMENTAL_MATURATION, GO_REGULATION_OF_SYNAPSE_STRUCTURE_OR_ACTIVITY, GO_REGULATION_OF_MRNA_METABOLIC_PROCESS, GO_NEURON_TO_NEURON_SYNAPSE, GO_REGULATION_OF_MRNA_CATABOLIC_PROCESS, GO_POSITIVE_REGULATION_OF_CELLULAR_PROTEIN_LOCALIZATION, GO_NEURON_RECOGNITION, GO_REGULATION_OF_INTRACELLULAR_PROTEIN_TRANSPORT, GO_RNA_CATABOLIC_PROCESS, GO_C…
DPP10	-3.656	6.61539e-38	7.00835e-34	3.0756	0.0010504	GO_POSITIVE_REGULATION_OF_CELLULAR_PROTEIN_LOCALIZATION, GO_POTASSIUM_CHANNEL_COMPLEX, GO_PROTEIN_LOCALIZATION_TO_CELL_PERIPHERY, GO_CATION_CHANNEL_COMPLEX, GO_TRANSPORTER_COMPLEX
GMEB1	-3.6738	0.0059829	1	2.1538	0.015627	GO_DNA_BINDING_TRANSCRIPTION_ACTIVATOR_ACTIVITY
CCT8	-3.7629	0.000172619	0.885016	2.6825	0.0036537	GO_POSITIVE_REGULATION_OF_CELLULAR_PROTEIN_LOCALIZATION
HNRNPK	-3.7812	0.0925104	1	3.2974	0.00048793	HP_ABNORMAL_NUMBER_OF_TEETH, HP_OPEN_MOUTH, GO_RIBONUCLEOPROTEIN_GRANULE, GO_MRNA_PROCESSING, HP_SKIN_DIMPLE, HP_ABNORMALITY_OF_THE_STERNUM, HP_ABNORMAL_SACRUM_MORPHOLOGY
DLL3	-3.9463	1.06045e-05	0.0620361	2.6496	0.0040296	HP_DEPRESSED_NASAL_BRIDGE, HP_ABNORMAL_INTERNAL_GENITALIA, HP_SYNDACTYLY, GO_SOMITOGENESIS, HP_ABNORMALITY_OF_THE_FEMALE_GENITALIA, HP_ORAL_CLEFT, HP_ABNORMALITY_OF_THE_NECK, HP_ABNORMALITY_OF_THE_PHILTRUM, HP_ABNORMALITY_OF_THE_URETHRA, GO_NEGATIVE_REGULATION_OF_CELL_DEVELOPMENT, GO_SOMITE_DEVELOPMENT, HP_FLEXION_CONTRACTURE_OF_DIGIT, GO_SEGMENTATION, HP_HERNIA
SF3B2	-3.9908	0.0144643	1	2.7598	0.0028915	GO_MRNA_PROCESSING
MSH6	-4.0601	0.00506286	1	3.297	0.00048858	HP_ABNORMAL_EMOTION_AFFECT_BEHAVIOR, HP_DYSKINESIA, HP_IMPAIRMENT_IN_PERSONALITY_FUNCTIONING, HP_DEVELOPMENTAL_REGRESSION, HP_CONSTIPATION, HP_SHORT_ATTENTION_SPAN, HP_HYPERACTIVITY, HP_ABNORMAL_INTERNAL_GENITALIA, GO_SOMATIC_DIVERSIFICATION_OF_IMMUNE_RECEPTORS, HP_ABNORMAL_CARDIAC_VENTRICLE_MORPHOLOGY, HP_ABNORMALITY_OF_THE_FEMALE_GENITALIA, HP_ABNORMALITY_OF_THE_BREAST, HP_ATTENTION_DEFICIT_HYP…
FBL	-4.0734	1.06977e-06	0.00675241	2.8307	0.0023225	GO_BASAL_TRANSCRIPTION_MACHINERY_BINDING
DNMT3A	-4.0938	3.51211e-21	3.34036e-17	3.3498	0.0004044	HP_ABNORMAL_EMOTION_AFFECT_BEHAVIOR, HP_ABNORMAL_AGGRESSIVE_IMPULSIVE_OR_VIOLENT_BEHAVIOR, HP_IMPAIRMENT_IN_PERSONALITY_FUNCTIONING, HP_DEVELOPMENTAL_REGRESSION, HP_AGGRESSIVE_BEHAVIOR, HP_ABNORMALITY_OF_THE_CHIN, HP_EPICANTHUS, HP_ABNORMAL_EYEBROW_MORPHOLOGY, HP_THICK_EYEBROW, HP_ABNORMAL_SIZE_OF_THE_PALPEBRAL_FISSURES, HP_INTELLECTUAL_DISABILITY_SEVERE, HP_TREMOR, HP_APLASIA_HYPOPLASIA_INVOLVIN…
SNRNP70	-4.1565	0.199189	1	3.5012	0.00023157	GO_MRNA_BINDING, GO_REGULATION_OF_MRNA_METABOLIC_PROCESS, GO_MRNA_PROCESSING, GO_RNA_SPLICING, GO_REGULATION_OF_RNA_SPLICING, GO_REGULATION_OF_MRNA_SPLICING_VIA_SPLICEOSOME, GO_POSITIVE_REGULATION_OF_MRNA_METABOLIC_PROCESS
TDG	-4.2203	9.7032e-07	0.00614212	3.212	0.00065896	GO_REGULATION_OF_BINDING, GO_REGULATION_OF_PROTEIN_BINDING, GO_TRANSCRIPTION_COREGULATOR_ACTIVITY
RPS16	-4.342	0.308072	1	2.1008	0.01783	GO_RNA_CATABOLIC_PROCESS, GO_PROTEIN_TARGETING
EIF3E	-4.3465	2.58526e-22	2.48883e-18	1.6843	0.046058	GO_REGULATION_OF_BINDING, GO_RNA_CATABOLIC_PROCESS, GO_POSITIVE_REGULATION_OF_TRANSLATION
TCF3	-4.3494	2.23868e-12	1.82811e-08	2.119	0.017045	GO_POSITIVE_REGULATION_OF_CELL_DEVELOPMENT, GO_POSITIVE_REGULATION_OF_NEURON_DIFFERENTIATION, GO_POSITIVE_REGULATION_OF_NERVOUS_SYSTEM_DEVELOPMENT, HP_EPICANTHUS, GO_SOMATIC_DIVERSIFICATION_OF_IMMUNE_RECEPTORS, GO_DNA_BINDING_TRANSCRIPTION_ACTIVATOR_ACTIVITY, GO_ACTIVATING_TRANSCRIPTION_FACTOR_BINDING, GO_CELL_FATE_COMMITMENT
EBF2	-4.461	0.0264843	1	1.7695	0.038406	GO_DNA_BINDING_TRANSCRIPTION_ACTIVATOR_ACTIVITY, GO_CELL_FATE_COMMITMENT
SFPQ	-4.543	4.76944e-21	4.52858e-17	1.6456	0.049923	GO_MRNA_PROCESSING, GO_RNA_SPLICING, GO_AXO_DENDRITIC_TRANSPORT, GO_CYTOPLASMIC_REGION, GO_REGULATION_OF_CHROMOSOME_ORGANIZATION, GO_NEURON_PROJECTION_CYTOPLASM, GO_POSITIVE_REGULATION_OF_CELL_CYCLE
NHLH1	-4.56	4.27157e-32	4.42236e-28	3.2849	0.00051009	GO_DNA_BINDING_TRANSCRIPTION_ACTIVATOR_ACTIVITY
RPL27	-4.5748	7.69025e-10	5.75308e-06	1.9108	0.028017	HP_ORAL_CLEFT, GO_RNA_CATABOLIC_PROCESS, HP_ABNORMAL_CARDIAC_ATRIUM_MORPHOLOGY, GO_PROTEIN_TARGETING
PRPF40A	-4.6113	0.00609721	1	2.687	0.0036044	GO_MRNA_PROCESSING
XRN2	-4.6637	8.27828e-06	0.0488833	3.1509	0.00081389	GO_MRNA_PROCESSING, GO_HIPPOCAMPUS_DEVELOPMENT, GO_FOREBRAIN_DEVELOPMENT, GO_TELENCEPHALON_DEVELOPMENT, GO_RNA_CATABOLIC_PROCESS, GO_LIMBIC_SYSTEM_DEVELOPMENT
FOXP1	-4.6771	0.0122838	1	8.4075	2.0935e-17	HP_ABNORMALITY_OF_CENTRAL_NERVOUS_SYSTEM_ELECTROPHYSIOLOGY, HP_ABNORMAL_NERVOUS_SYSTEM_ELECTROPHYSIOLOGY, HP_STEREOTYPY, HP_CONSTIPATION, HP_MOTOR_DELAY, HP_SHORT_ATTENTION_SPAN, HP_AGGRESSIVE_BEHAVIOR, HP_ABNORMALITY_OF_THE_CHIN, HP_ABNORMALITY_OF_THE_NASAL_TIP, HP_OPEN_MOUTH, HP_DOWNSLANTED_PALPEBRAL_FISSURES, HP_CLINODACTYLY, HP_ABNORMALITY_OF_THE_HELIX, HP_DELAYED_ABILITY_TO_WALK, HP_INTELLEC…
CHD1	-4.6895	3.75374e-07	0.00244218	2.8634	0.0020957	HP_AUTISTIC_BEHAVIOR, HP_STEREOTYPY, HP_ABNORMALITY_OF_THE_CHIN, HP_POSTNATAL_GROWTH_RETARDATION, HP_ABNORMAL_EYEBROW_MORPHOLOGY, HP_DOWNSLANTED_PALPEBRAL_FISSURES, HP_THICK_EYEBROW
MYH10	-4.8727	4.84608e-05	0.266147	1.7275	0.042037	GO_NEURON_PROJECTION_GUIDANCE, GO_AXON_DEVELOPMENT, GO_SYNAPSE_ORGANIZATION, GO_GLUTAMATERGIC_SYNAPSE, GO_MRNA_BINDING, GO_SITE_OF_POLARIZED_GROWTH, GO_NEURON_SPINE, GO_DISTAL_AXON, GO_CARDIAC_CHAMBER_DEVELOPMENT, GO_POSTSYNAPSE_ORGANIZATION, GO_FOREBRAIN_DEVELOPMENT, GO_CARDIAC_SEPTUM_DEVELOPMENT, GO_NEURON_MIGRATION, GO_HEART_DEVELOPMENT, GO_METENCEPHALON_DEVELOPMENT, GO_TELENCEPHALON_DEVELOPME…
LIN28B	-4.8791	0.509573	1	3.598	0.00016033	GO_RNA_CATABOLIC_PROCESS, GO_PRODUCTION_OF_SMALL_RNA_INVOLVED_IN_GENE_SILENCING_BY_RNA
POLB	-4.8999	9.46373e-09	6.7325e-05	1.8259	0.033934	GO_SOMATIC_DIVERSIFICATION_OF_IMMUNE_RECEPTORS, GO_HOMEOSTASIS_OF_NUMBER_OF_CELLS, GO_IN_UTERO_EMBRYONIC_DEVELOPMENT
DPYSL4	-4.9517	0.00135951	1	1.7543	0.039688	GO_NEURON_PROJECTION_GUIDANCE
EFNA3	-4.971	0.000259783	1	1.9008	0.028664	GO_NEURON_PROJECTION_GUIDANCE, GO_AXON_DEVELOPMENT, GO_EPHRIN_RECEPTOR_SIGNALING_PATHWAY
SERBP1	-5.1984	2.22512e-05	0.126186	2.6008	0.0046498	GO_MRNA_BINDING, GO_REGULATION_OF_MRNA_METABOLIC_PROCESS, GO_REGULATION_OF_MRNA_CATABOLIC_PROCESS, GO_RNA_CATABOLIC_PROCESS, GO_MRNA_3_UTR_BINDING
BCL11A	-5.2121	2.83191e-145	3.22413e-141	4.7879	8.4271e-07	GO_REGULATION_OF_DENDRITE_DEVELOPMENT, GO_DENDRITE_DEVELOPMENT, GO_REGULATION_OF_NEURON_PROJECTION_DEVELOPMENT, GO_DEVELOPMENTAL_GROWTH_INVOLVED_IN_MORPHOGENESIS, GO_DEVELOPMENTAL_MATURATION, GO_CELL_MATURATION, GO_ANATOMICAL_STRUCTURE_MATURATION, GO_REGULATION_OF_DEVELOPMENTAL_GROWTH, HP_EPICANTHUS, GO_NEURON_TO_NEURON_SYNAPSE, GO_DEVELOPMENTAL_CELL_GROWTH, HP_DOWNSLANTED_PALPEBRAL_FISSURES, HP_…
RPL23	-5.3886	5.72409e-14	4.85346e-10	3.2632	0.00055081	GO_NEURON_TO_NEURON_SYNAPSE, GO_REGULATION_OF_CELL_CYCLE_ARREST, GO_RNA_CATABOLIC_PROCESS, GO_POSITIVE_REGULATION_OF_CELL_CYCLE, GO_PROTEIN_TARGETING
RPL18	-5.451	0.999984	1	2.8744	0.0020242	HP_ORAL_CLEFT, GO_PROTEIN_TARGETING
AGO1	-5.5	0.0149474	1	3.8799	5.2253e-05	GO_RIBONUCLEOPROTEIN_GRANULE, GO_SINGLE_STRANDED_RNA_BINDING, GO_BASAL_TRANSCRIPTION_MACHINERY_BINDING, GO_RNA_CATABOLIC_PROCESS, GO_PRODUCTION_OF_SMALL_RNA_INVOLVED_IN_GENE_SILENCING_BY_RNA
CRYGD	-5.5221	0.240507	1	1.7675	0.038572	HP_ABNORMALITY_OF_REFRACTION
HNRNPM	-5.573	0.0609728	1	1.6893	0.045581	GO_MRNA_BINDING, GO_REGULATION_OF_MRNA_METABOLIC_PROCESS, GO_REGULATION_OF_MRNA_CATABOLIC_PROCESS, GO_MRNA_PROCESSING, GO_RNA_CATABOLIC_PROCESS
RPS25	-5.7391	0.0056224	1	2.0801	0.018756	GO_NEURON_TO_NEURON_SYNAPSE, GO_RNA_CATABOLIC_PROCESS, GO_PROTEIN_TARGETING
H1FX	-5.7916	5.15122e-05	0.281926	2.8962	0.0018886	GO_REGULATION_OF_CHROMOSOME_ORGANIZATION
HNRNPH1	-5.8841	5.91472e-09	4.23908e-05	2.4193	0.0077753	GO_MRNA_PROCESSING, GO_SINGLE_STRANDED_RNA_BINDING, GO_RNA_SPLICING, GO_REGULATION_OF_RNA_SPLICING
HNRNPD	-6.0125	0.000324778	1	2.0053	0.022467	GO_MRNA_BINDING, GO_REGULATION_OF_MRNA_METABOLIC_PROCESS, GO_REGULATION_OF_MRNA_CATABOLIC_PROCESS, GO_MRNA_PROCESSING, GO_METENCEPHALON_DEVELOPMENT, GO_RNA_SPLICING, GO_RNA_CATABOLIC_PROCESS, GO_REGULATION_OF_CHROMOSOME_ORGANIZATION, GO_MRNA_3_UTR_BINDING, GO_POSITIVE_REGULATION_OF_MRNA_METABOLIC_PROCESS, GO_POSITIVE_REGULATION_OF_TRANSLATION, GO_HINDBRAIN_DEVELOPMENT
VRK1	-6.0288	0.00585553	1	2.2458	0.012358	GO_PEPTIDYL_SERINE_MODIFICATION
RPS13	-6.585	0.990934	1	3.735	9.3843e-05	GO_MRNA_BINDING, GO_NEURON_TO_NEURON_SYNAPSE, GO_RNA_SPLICING, GO_REGULATION_OF_RNA_SPLICING, GO_RNA_CATABOLIC_PROCESS, GO_PROTEIN_TARGETING
MCM2	-6.7012	0.995764	1	2.2428	0.012456	GO_REGULATION_OF_CHROMOSOME_ORGANIZATION, HP_PHENOTYPIC_VARIABILITY
TSPAN13	-6.7917	6.58681e-52	7.2007e-48	1.9707	0.024381	GO_CALCIUM_ION_TRANSMEMBRANE_TRANSPORT
RPS5	-6.8027	0.999233	1	3.1706	0.00076075	GO_MRNA_BINDING, GO_RNA_CATABOLIC_PROCESS, GO_PROTEIN_TARGETING
OTX1	-6.9411	0.92864	1	2.7336	0.0031328	GO_DNA_BINDING_TRANSCRIPTION_ACTIVATOR_ACTIVITY
CNTNAP2	-6.9693	2.17057e-140	2.4699e-136	2.5269	0.0057538	HP_ABSENT_SPEECH, HP_ABNORMALITY_OF_CENTRAL_NERVOUS_SYSTEM_ELECTROPHYSIOLOGY, HP_ABNORMAL_EMOTION_AFFECT_BEHAVIOR, HP_AUTISTIC_BEHAVIOR, HP_ENCEPHALOPATHY, HP_ABNORMAL_NERVOUS_SYSTEM_ELECTROPHYSIOLOGY, HP_ABNORMALITY_OF_ESOPHAGUS_PHYSIOLOGY, HP_SELF_INJURIOUS_BEHAVIOR, GO_TRANSMISSION_OF_NERVE_IMPULSE, HP_GASTROESOPHAGEAL_REFLUX, HP_EPILEPTIC_ENCEPHALOPATHY, GO_COGNITION, HP_STEREOTYPY, HP_ABNORM…
RPS11	-7.0794	0.150723	1	3.3316	0.00043175	GO_RNA_CATABOLIC_PROCESS, GO_PROTEIN_TARGETING
DLL1	-7.1589	0.592302	1	2.5268	0.0057556	HP_ABNORMAL_NUMBER_OF_TEETH, GO_REGULATION_OF_DEVELOPMENTAL_GROWTH, HP_SHORT_PHILTRUM, GO_SOMITOGENESIS, HP_EXTERNAL_GENITAL_HYPOPLASIA, HP_ABNORMALITY_OF_THE_CHOANAE, GO_POSITIVE_REGULATION_OF_GROWTH, HP_ORAL_CLEFT, GO_POSITIVE_REGULATION_OF_DEVELOPMENTAL_GROWTH, HP_HYPOPLASIA_OF_PENIS, GO_CELL_FATE_COMMITMENT, GO_HEART_DEVELOPMENT, HP_ABNORMALITY_OF_THE_PHILTRUM, GO_METENCEPHALON_DEVELOPMENT, G…
CCT6A	-7.1773	0.256399	1	2.4591	0.0069637	GO_POSITIVE_REGULATION_OF_CELLULAR_PROTEIN_LOCALIZATION, GO_REGULATION_OF_CHROMOSOME_ORGANIZATION
TCP1	-7.2835	0.43637	1	2.0143	0.021988	GO_POSITIVE_REGULATION_OF_CELLULAR_PROTEIN_LOCALIZATION, GO_REGULATION_OF_CHROMOSOME_ORGANIZATION, GO_CELL_RECOGNITION
HIST1H4J	-7.5436	0.0766647	1	11.546	3.8792e-31	GO_DNA_TEMPLATED_TRANSCRIPTION_INITIATION
CADPS	-7.5746	8.71818e-20	8.15848e-16	3.8571	5.7366e-05	GO_GLUTAMATERGIC_SYNAPSE, GO_POSITIVE_REGULATION_OF_EXOCYTOSIS, GO_PRESYNAPSE
ELAVL4	-7.8125	1.82446e-29	1.86332e-25	5.0777	1.9099e-07	GO_MRNA_BINDING, GO_SITE_OF_POLARIZED_GROWTH, GO_DISTAL_AXON, GO_REGULATION_OF_MRNA_METABOLIC_PROCESS, GO_REGULATION_OF_MRNA_CATABOLIC_PROCESS, GO_MRNA_PROCESSING, GO_PERIKARYON, GO_SINGLE_STRANDED_RNA_BINDING, GO_RNA_SPLICING, GO_RNA_CATABOLIC_PROCESS, GO_MRNA_3_UTR_BINDING
EMX1	-8.176	0.00188512	1	4.5992	2.1209e-06	GO_CENTRAL_NERVOUS_SYSTEM_NEURON_DIFFERENTIATION, GO_DEVELOPMENTAL_GROWTH_INVOLVED_IN_MORPHOGENESIS, GO_DEVELOPMENTAL_CELL_GROWTH, GO_NEURON_PROJECTION_EXTENSION, GO_FOREBRAIN_DEVELOPMENT, GO_HOMEOSTASIS_OF_NUMBER_OF_CELLS, GO_POST_EMBRYONIC_DEVELOPMENT, GO_TELENCEPHALON_DEVELOPMENT, GO_IN_UTERO_EMBRYONIC_DEVELOPMENT
CHD7	-8.3569	0.000225164	1	2.1216	0.016936	HP_AUTISTIC_BEHAVIOR, HP_ABNORMALITY_OF_ESOPHAGUS_PHYSIOLOGY, HP_GASTROESOPHAGEAL_REFLUX, GO_COGNITION, HP_IMPAIRMENT_IN_PERSONALITY_FUNCTIONING, HP_SHORT_ATTENTION_SPAN, HP_HYPERACTIVITY, HP_ABNORMALITY_OF_THE_CHIN, HP_AUTISM, GO_CALCIUM_ION_TRANSMEMBRANE_TRANSPORT, HP_APLASIA_HYPOPLASIA_OF_FINGERS, HP_ABNORMALITY_OF_MOUTH_SIZE, HP_ABNORMAL_NUMBER_OF_TEETH, HP_POSTNATAL_GROWTH_RETARDATION, GO_RE…
RPL3	-8.6685	0.586469	1	2.0778	0.018864	GO_RNA_CATABOLIC_PROCESS, GO_PROTEIN_TARGETING
RPL7	-9.3723	0.969546	1	1.9651	0.0247	GO_MRNA_BINDING, GO_NEURON_TO_NEURON_SYNAPSE, GO_RNA_CATABOLIC_PROCESS, GO_PROTEIN_TARGETING
XRCC5	-10.2711	0.99876	1	1.9872	0.023449	GO_POSITIVE_REGULATION_OF_CELL_DEVELOPMENT, GO_POSITIVE_REGULATION_OF_NERVOUS_SYSTEM_DEVELOPMENT, GO_PROTEIN_C_TERMINUS_BINDING, GO_REGULATION_OF_CHROMOSOME_ORGANIZATION
HEY1	-10.2807	1.09847e-08	7.79473e-05	2.0762	0.01894	GO_CARDIAC_CHAMBER_DEVELOPMENT, GO_CARDIAC_VENTRICLE_DEVELOPMENT, GO_REGULATION_OF_BINDING, GO_HEART_VALVE_DEVELOPMENT, GO_CARDIAC_SEPTUM_DEVELOPMENT, GO_VENTRICULAR_SEPTUM_DEVELOPMENT, GO_HEART_DEVELOPMENT, GO_IN_UTERO_EMBRYONIC_DEVELOPMENT, GO_NEGATIVE_REGULATION_OF_DNA_BINDING, GO_NEGATIVE_REGULATION_OF_CELL_DEVELOPMENT, GO_CARDIAC_VENTRICLE_MORPHOGENESIS, GO_CARDIAC_CHAMBER_MORPHOGENESIS
NPM1	-10.3415	0.997586	1	2.6539	0.0039784	HP_HYPODONTIA, HP_VASCULAR_SKIN_ABNORMALITY, HP_ABNORMAL_NUMBER_OF_TEETH, GO_REGULATION_OF_MRNA_METABOLIC_PROCESS, HP_ABNORMAL_INTERNAL_GENITALIA, GO_REGULATION_OF_MRNA_CATABOLIC_PROCESS, HP_ABNORMAL_EYEBROW_MORPHOLOGY, HP_ABNORMALITY_OF_THE_FEMALE_GENITALIA, GO_ACTIVATING_TRANSCRIPTION_FACTOR_BINDING, GO_RNA_CATABOLIC_PROCESS, HP_ABNORMALITY_OF_THE_NAIL, HP_ABNORMALITY_OF_THE_URETHRA, GO_POSITIV…
RPLP1	-10.8845	1	1	2.1244	0.016819	GO_RNA_CATABOLIC_PROCESS, GO_PROTEIN_TARGETING
RPS7	-11.3453	0.999465	1	1.6993	0.04463	GO_MRNA_BINDING, HP_WIDE_NASAL_BRIDGE, HP_ORAL_CLEFT, GO_SINGLE_STRANDED_RNA_BINDING, GO_RNA_CATABOLIC_PROCESS, GO_MRNA_3_UTR_BINDING, GO_PROTEIN_TARGETING
ARRDC3	-11.8789	0.295214	1	2.2066	0.013672	GO_LOCOMOTORY_BEHAVIOR
SLC38A1	-11.9458	1.31252e-26	1.31357e-22	3.0089	0.0013112	GO_METAL_ION_TRANSMEMBRANE_TRANSPORTER_ACTIVITY, GO_CATION_TRANSMEMBRANE_TRANSPORTER_ACTIVITY, GO_MONOVALENT_INORGANIC_CATION_TRANSMEMBRANE_TRANSPORTER_ACTIVITY
NAP1L1	-13.7655	0.000405527	1	2.3625	0.0090771	GO_POSITIVE_REGULATION_OF_CELL_DEVELOPMENT, GO_POSITIVE_REGULATION_OF_NERVOUS_SYSTEM_DEVELOPMENT
HMGA2	-16.0439	0.990295	1	4.5214	3.0713e-06	HP_HYPODONTIA, HP_DOWNTURNED_CORNERS_OF_MOUTH, HP_DEEPLY_SET_EYE, HP_ABNORMAL_NUMBER_OF_TEETH, HP_ABNORMALITY_OF_MOUTH_SHAPE, HP_WIDE_NOSE, HP_ABNORMAL_EYEBROW_MORPHOLOGY, HP_THICK_EYEBROW, HP_CLINODACTYLY, GO_REGULATION_OF_BINDING, GO_DNA_BINDING_TRANSCRIPTION_ACTIVATOR_ACTIVITY, HP_TREMOR, HP_SPECIFIC_LEARNING_DISABILITY, HP_INTELLECTUAL_DISABILITY_MILD, GO_REGULATION_OF_CELL_CYCLE_ARREST, GO_C…

## Sheet: Cortical Interneurons - Schizop
Gene	Trajectory t-statistics	Trajectory p-value	Trajectory FDR q-value	MAGMA's z-statistics	MAGMA's p-value	Gene Sets
INA	70.9474	0	0	4.8689	5.6103e-07	GO_CELL_JUNCTION_ORGANIZATION, GO_SYNAPSE_ORGANIZATION, GO_POSTSYNAPSE, GO_ACTIN_FILAMENT_BASED_PROCESS, GO_POSTSYNAPSE_ORGANIZATION, GO_POLYMERIC_CYTOSKELETAL_FIBER
MLLT11	67.5362	0	0	2.796	0.0025871	GO_REGULATION_OF_MEMBRANE_POTENTIAL
BCL11B	63.6809	0	0	6.6373	1.597e-11	HP_ABSENT_SPEECH, HP_MOTOR_DELAY, GO_REGULATION_OF_NEURON_DIFFERENTIATION, GO_NEURON_PROJECTION_GUIDANCE, GO_CELL_PART_MORPHOGENESIS, GO_TAXIS, HP_DELAYED_GROSS_MOTOR_DEVELOPMENT, HP_IMPAIRMENT_IN_PERSONALITY_FUNCTIONING, HP_DELAYED_ABILITY_TO_WALK, HP_UNSTEADY_GAIT, HP_HYPODONTIA, GO_CELL_MORPHOGENESIS_INVOLVED_IN_NEURON_DIFFERENTIATION, GO_AXON_DEVELOPMENT, HP_ABNORMAL_SIZE_OF_THE_PALPEBRAL_FIS…
MAPT	63.5218	0	0	3.4445	0.00028601	HP_AUTISTIC_BEHAVIOR, HP_ABNORMALITY_OF_CENTRAL_NERVOUS_SYSTEM_ELECTROPHYSIOLOGY, GO_CELL_JUNCTION_ORGANIZATION, GO_SYNAPSE_ORGANIZATION, HP_ABNORMAL_NERVOUS_SYSTEM_ELECTROPHYSIOLOGY, HP_BRAIN_ATROPHY, GO_REGULATION_OF_NEURON_DIFFERENTIATION, HP_ABNORMAL_EMOTION_AFFECT_BEHAVIOR, GO_POSTSYNAPSE, HP_ABNORMAL_AGGRESSIVE_IMPULSIVE_OR_VIOLENT_BEHAVIOR, GO_REGULATION_OF_MEMBRANE_POTENTIAL, GO_REGULATIO…
BASP1	61.1162	0	0	2.8862	0.0019496	GO_REGULATION_OF_DEVELOPMENTAL_GROWTH, GO_AXON, GO_DEVELOPMENTAL_GROWTH, GO_POSITIVE_REGULATION_OF_DEVELOPMENTAL_GROWTH, GO_POSITIVE_REGULATION_OF_GROWTH, GO_DISTAL_AXON, GO_SITE_OF_POLARIZED_GROWTH
NSG1	60.1718	0	0	3.221	0.00063868	GO_PROTEIN_LOCALIZATION_TO_MEMBRANE, GO_POSTSYNAPSE, GO_POSTSYNAPTIC_MEMBRANE, GO_SYNAPTIC_MEMBRANE, GO_DENDRITIC_TREE, GO_SYNAPTIC_SIGNALING, GO_PROTEIN_LOCALIZATION_TO_SYNAPSE, GO_PROTEIN_LOCALIZATION_TO_CELL_JUNCTION, GO_VESICLE_MEMBRANE, GO_PROTEIN_LOCALIZATION_TO_CELL_PERIPHERY, GO_GLUTAMATERGIC_SYNAPSE, GO_REGULATION_OF_TRANS_SYNAPTIC_SIGNALING, GO_VESICLE_MEDIATED_TRANSPORT_IN_SYNAPSE, GO_…
BCL11A	57.6141	0	0	4.7879	8.4271e-07	GO_REGULATION_OF_NEURON_DIFFERENTIATION, GO_POSTSYNAPSE, GO_REGULATION_OF_CELL_PROJECTION_ORGANIZATION, GO_CELL_PART_MORPHOGENESIS, GO_REGULATION_OF_DEVELOPMENTAL_GROWTH, GO_REGULATION_OF_NEURON_PROJECTION_DEVELOPMENT, GO_DEVELOPMENTAL_GROWTH, HP_ABNORMALITY_OF_UPPER_LIP_VERMILLION, GO_DEVELOPMENTAL_GROWTH_INVOLVED_IN_MORPHOGENESIS, GO_NEURON_PROJECTION_EXTENSION, GO_DEVELOPMENTAL_CELL_GROWTH, GO…
CHD3	54.1715	0	0	3.7807	7.8188e-05	HP_MOTOR_DELAY, HP_DELAYED_GROSS_MOTOR_DEVELOPMENT, HP_DELAYED_ABILITY_TO_WALK, HP_INFANTILE_ONSET, HP_UNSTEADY_GAIT, HP_STEREOTYPY, HP_BROAD_BASED_GAIT, HP_CEREBRAL_VISUAL_IMPAIRMENT, HP_PEDIATRIC_ONSET
CDK5R1	53.8928	0	0	4.8352	6.6521e-07	GO_CELL_JUNCTION_ORGANIZATION, GO_SYNAPSE_ORGANIZATION, GO_PROTEIN_LOCALIZATION_TO_MEMBRANE, GO_REGULATION_OF_NEURON_DIFFERENTIATION, GO_POSTSYNAPSE, GO_NEURON_PROJECTION_GUIDANCE, GO_REGULATION_OF_CELL_PROJECTION_ORGANIZATION, GO_CELL_PART_MORPHOGENESIS, GO_TAXIS, GO_REGULATION_OF_DEVELOPMENTAL_GROWTH, GO_CELL_BODY, GO_AXON, GO_REGULATION_OF_NEURON_PROJECTION_DEVELOPMENT, GO_DEVELOPMENTAL_GROWTH…
MYT1L	51.4929	0	0	2.483	0.0065143	HP_ABNORMAL_EMOTION_AFFECT_BEHAVIOR, HP_ABNORMAL_AGGRESSIVE_IMPULSIVE_OR_VIOLENT_BEHAVIOR, HP_AGGRESSIVE_BEHAVIOR
NRXN3	48.1794	0	0	5.1458	1.3321e-07	GO_NEURON_PROJECTION_GUIDANCE, GO_CELL_PART_MORPHOGENESIS, GO_TAXIS, GO_NERVOUS_SYSTEM_PROCESS, GO_CELL_MORPHOGENESIS_INVOLVED_IN_NEURON_DIFFERENTIATION, GO_AXON_DEVELOPMENT, GO_BEHAVIOR, GO_COGNITION, GO_LEARNING, GO_ADULT_BEHAVIOR
THRA	41.6441	0	0	2.2318	0.012814	GO_NERVOUS_SYSTEM_PROCESS, GO_REGULATION_OF_BLOOD_CIRCULATION, HP_BROAD_BASED_GAIT, GO_HEART_PROCESS, GO_BEHAVIOR, GO_REGULATION_OF_SYSTEM_PROCESS, GO_COGNITION, GO_CIRCULATORY_SYSTEM_PROCESS
ANK3	41.1464	0	0	4.9447	3.8137e-07	HP_AUTISTIC_BEHAVIOR, GO_CELL_JUNCTION_ORGANIZATION, GO_SYNAPSE_ORGANIZATION, GO_MULTICELLULAR_ORGANISMAL_SIGNALING, GO_PROTEIN_LOCALIZATION_TO_MEMBRANE, GO_INORGANIC_ION_TRANSMEMBRANE_TRANSPORT, HP_ABNORMAL_EMOTION_AFFECT_BEHAVIOR, GO_POSTSYNAPSE, HP_ABNORMAL_AGGRESSIVE_IMPULSIVE_OR_VIOLENT_BEHAVIOR, GO_REGULATION_OF_MEMBRANE_POTENTIAL, GO_CELL_PART_MORPHOGENESIS, GO_ION_TRANSMEMBRANE_TRANSPORT,…
ROBO2	39.9328	0	0	2.2212	0.013168	GO_CELL_JUNCTION_ORGANIZATION, GO_SYNAPSE_ORGANIZATION, GO_REGULATION_OF_NEURON_DIFFERENTIATION, GO_NEURON_PROJECTION_GUIDANCE, GO_CELL_JUNCTION_ASSEMBLY, GO_REGULATION_OF_CELL_PROJECTION_ORGANIZATION, GO_CELL_PART_MORPHOGENESIS, GO_TAXIS, GO_POSITIVE_REGULATION_OF_NEURON_DIFFERENTIATION, GO_AXON, GO_REGULATION_OF_NEURON_PROJECTION_DEVELOPMENT, GO_SYNAPSE_ASSEMBLY, GO_CELL_MORPHOGENESIS_INVOLVED_…
TUBB2A	39.1397	0	0	2.6188	0.0044118	HP_ABNORMALITY_OF_CENTRAL_NERVOUS_SYSTEM_ELECTROPHYSIOLOGY, HP_ABNORMAL_NERVOUS_SYSTEM_ELECTROPHYSIOLOGY, HP_HYPOPLASIA_OF_THE_CORPUS_CALLOSUM, HP_INTERICTAL_EEG_ABNORMALITY, HP_ABNORMALITY_OF_BRAINSTEM_MORPHOLOGY, HP_HYPSARRHYTHMIA, GO_NEURON_MIGRATION, GO_MICROTUBULE, GO_POLYMERIC_CYTOSKELETAL_FIBER, HP_CORTICAL_DYSPLASIA
CACNG4	39.082	0	0	1.8655	0.031057	GO_CALCIUM_ION_TRANSMEMBRANE_TRANSPORTER_ACTIVITY, GO_DIVALENT_INORGANIC_CATION_TRANSMEMBRANE_TRANSPORTER_ACTIVITY, GO_CALCIUM_ION_TRANSMEMBRANE_TRANSPORT, GO_METAL_ION_TRANSMEMBRANE_TRANSPORTER_ACTIVITY, GO_MULTICELLULAR_ORGANISMAL_SIGNALING, GO_PROTEIN_LOCALIZATION_TO_MEMBRANE, GO_PASSIVE_TRANSMEMBRANE_TRANSPORTER_ACTIVITY, GO_INORGANIC_ION_TRANSMEMBRANE_TRANSPORT, GO_VOLTAGE_GATED_ION_CHANNEL_…
AKAP9	39.0235	0	0	2.1996	0.013916	GO_MULTICELLULAR_ORGANISMAL_SIGNALING, GO_INORGANIC_ION_TRANSMEMBRANE_TRANSPORT, GO_POSTSYNAPSE, GO_REGULATION_OF_MEMBRANE_POTENTIAL, GO_TRANSPORTER_COMPLEX, GO_ION_TRANSMEMBRANE_TRANSPORT, GO_POSTSYNAPTIC_MEMBRANE, GO_METAL_ION_TRANSPORT, GO_CELL_BODY, GO_SYNAPTIC_MEMBRANE, GO_DENDRITIC_TREE, GO_NERVOUS_SYSTEM_PROCESS, GO_SYNAPTIC_SIGNALING, GO_CARDIAC_CONDUCTION, GO_ORGANELLE_LOCALIZATION, GO_R…
NCAM1	38.1119	1.42943e-307	3.86518e-304	3.7257	9.7388e-05	GO_NEURON_PROJECTION_GUIDANCE, GO_CELL_PART_MORPHOGENESIS, GO_TAXIS, GO_CELL_MORPHOGENESIS_INVOLVED_IN_NEURON_DIFFERENTIATION, GO_AXON_DEVELOPMENT
APC	35.7265	1.18311e-271	3.19322e-268	1.6641	0.048041	GO_CELL_JUNCTION_ORGANIZATION, GO_CELL_JUNCTION_ASSEMBLY, GO_REGULATION_OF_CELL_PROJECTION_ORGANIZATION, HP_ESODEVIATION, HP_ABNORMALITY_OF_THE_NASAL_TIP, HP_HYPODONTIA, GO_MICROTUBULE, HP_ABNORMALITY_OF_UPPER_LIP_VERMILLION, GO_CELL_PROJECTION_ASSEMBLY, GO_EXTRINSIC_COMPONENT_OF_PLASMA_MEMBRANE, GO_POSITIVE_REGULATION_OF_CELL_PROJECTION_ORGANIZATION, HP_BROAD_NASAL_TIP, GO_MICROTUBULE_BINDING, G…
NRXN2	35.5329	7.91705e-269	2.13602e-265	3.3437	0.00041332	GO_CELL_JUNCTION_ORGANIZATION, GO_SYNAPSE_ORGANIZATION, GO_PROTEIN_LOCALIZATION_TO_MEMBRANE, GO_CELL_JUNCTION_ASSEMBLY, GO_SYNAPSE_ASSEMBLY, GO_NERVOUS_SYSTEM_PROCESS, GO_SYNAPTIC_SIGNALING, GO_PRESYNAPSE, GO_PROTEIN_LOCALIZATION_TO_SYNAPSE, GO_PROTEIN_LOCALIZATION_TO_CELL_JUNCTION, GO_BEHAVIOR, GO_COGNITION, GO_ION_CHANNEL_REGULATOR_ACTIVITY, GO_POSTSYNAPSE_ORGANIZATION, GO_SIGNAL_RELEASE, GO_RE…
ACTB	35.3367	5.60013e-266	1.50979e-262	2.6225	0.004364	GO_CELL_JUNCTION_ORGANIZATION, GO_SYNAPSE_ORGANIZATION, HP_BRAIN_ATROPHY, GO_PROTEIN_LOCALIZATION_TO_MEMBRANE, GO_POSTSYNAPSE, GO_CELL_JUNCTION_ASSEMBLY, GO_CELL_PART_MORPHOGENESIS, HP_ABNORMALITY_OF_ESOPHAGUS_PHYSIOLOGY, HP_ABNORMALITY_OF_THE_NASAL_TIP, GO_AXON, GO_CELL_MORPHOGENESIS_INVOLVED_IN_NEURON_DIFFERENTIATION, GO_PRESYNAPSE, GO_AXON_DEVELOPMENT, HP_ABNORMAL_SIZE_OF_THE_PALPEBRAL_FISSURE…
FOXP1	35.1423	3.61336e-263	9.73078e-260	8.4075	2.0935e-17	HP_AUTISTIC_BEHAVIOR, HP_ABNORMALITY_OF_CENTRAL_NERVOUS_SYSTEM_ELECTROPHYSIOLOGY, HP_ABNORMAL_NERVOUS_SYSTEM_ELECTROPHYSIOLOGY, HP_MOTOR_DELAY, HP_ABNORMALITY_OF_MOUTH_SHAPE, HP_ABNORMAL_EMOTION_AFFECT_BEHAVIOR, HP_ABNORMAL_AGGRESSIVE_IMPULSIVE_OR_VIOLENT_BEHAVIOR, HP_DELAYED_GROSS_MOTOR_DEVELOPMENT, HP_IMPAIRMENT_IN_PERSONALITY_FUNCTIONING, HP_DELAYED_ABILITY_TO_WALK, HP_ABNORMALITY_OF_THE_NASAL…
ZFHX3	34.3018	3.52697e-251	9.48051e-248	3.1479	0.00082215	GO_REGULATION_OF_NEURON_DIFFERENTIATION, GO_BEHAVIOR, GO_LOCOMOTORY_BEHAVIOR
DYNC1I2	34.1854	1.53973e-249	4.13419e-246	4.2067	1.2954e-05	HP_BRAIN_ATROPHY, HP_HYPOPLASIA_OF_THE_CORPUS_CALLOSUM, HP_MOTOR_DELAY, HP_ABNORMAL_EMOTION_AFFECT_BEHAVIOR, HP_ABNORMAL_AGGRESSIVE_IMPULSIVE_OR_VIOLENT_BEHAVIOR, HP_DELAYED_GROSS_MOTOR_DEVELOPMENT, HP_ABNORMALITY_OF_BRAINSTEM_MORPHOLOGY, HP_DELAYED_ABILITY_TO_WALK, HP_INFANTILE_ONSET, HP_ABNORMALITY_OF_THE_NASAL_TIP, HP_HYPERACTIVITY, HP_INABILITY_TO_WALK, GO_ORGANELLE_LOCALIZATION, HP_AGGRESSIV…
SEPT3	32.1782	4.8017e-222	1.28541e-218	6.3623	9.9354e-11	GO_PRESYNAPSE
CCDC88A	31.9706	2.7512e-219	7.35946e-216	2.1809	0.014594	HP_ABNORMALITY_OF_CENTRAL_NERVOUS_SYSTEM_ELECTROPHYSIOLOGY, HP_ABNORMAL_NERVOUS_SYSTEM_ELECTROPHYSIOLOGY, GO_PROTEIN_LOCALIZATION_TO_MEMBRANE, HP_ABSENT_SPEECH, HP_HYPOPLASIA_OF_THE_CORPUS_CALLOSUM, HP_ABNORMALITY_OF_MOUTH_SHAPE, GO_REGULATION_OF_NEURON_DIFFERENTIATION, HP_INTERICTAL_EEG_ABNORMALITY, GO_REGULATION_OF_CELL_PROJECTION_ORGANIZATION, HP_ENCEPHALOPATHY, HP_HYPSARRHYTHMIA, HP_MYOCLONUS…
ADD2	31.723	5.10461e-216	1.36395e-212	1.7629	0.038956	GO_CELL_JUNCTION_ORGANIZATION, GO_SYNAPSE_ORGANIZATION, GO_POSTSYNAPSE, GO_CELL_JUNCTION_ASSEMBLY, GO_SYNAPSE_ASSEMBLY, GO_ACTIN_FILAMENT_BASED_PROCESS, GO_NEURON_TO_NEURON_SYNAPSE, GO_REGULATION_OF_ACTIN_FILAMENT_BASED_PROCESS
AP3B2	30.9898	1.78375e-206	4.75726e-203	6.0792	6.0403e-10	HP_AUTISTIC_BEHAVIOR, HP_ABNORMALITY_OF_CENTRAL_NERVOUS_SYSTEM_ELECTROPHYSIOLOGY, HP_ABNORMAL_NERVOUS_SYSTEM_ELECTROPHYSIOLOGY, HP_BRAIN_ATROPHY, HP_ABSENT_SPEECH, HP_HYPOPLASIA_OF_THE_CORPUS_CALLOSUM, HP_INTERICTAL_EEG_ABNORMALITY, HP_ENCEPHALOPATHY, HP_POOR_HEAD_CONTROL, HP_RIGIDITY, HP_DYSKINESIA, HP_IMPAIRMENT_IN_PERSONALITY_FUNCTIONING, HP_DISINHIBITION, HP_EPILEPTIC_ENCEPHALOPATHY, HP_ABNOR…
PLXNA2	29.4959	1.1637e-187	3.09544e-184	4.2994	8.5645e-06	GO_REGULATION_OF_NEURON_DIFFERENTIATION, GO_NEURON_PROJECTION_GUIDANCE, GO_REGULATION_OF_CELL_PROJECTION_ORGANIZATION, GO_CELL_PART_MORPHOGENESIS, GO_TAXIS, GO_POSITIVE_REGULATION_OF_NEURON_DIFFERENTIATION, GO_REGULATION_OF_NEURON_PROJECTION_DEVELOPMENT, GO_CELL_MORPHOGENESIS_INVOLVED_IN_NEURON_DIFFERENTIATION, GO_POSITIVE_REGULATION_OF_CELL_DEVELOPMENT, GO_ORGANELLE_LOCALIZATION, GO_AXON_DEVELOP…
EGR1	28.3756	4.12219e-174	1.09444e-170	4.0334	2.7492e-05	GO_BEHAVIOR, GO_LOCOMOTORY_BEHAVIOR
RTN4	27.2923	1.80227e-161	4.776e-158	2.8113	0.0024673	GO_REGULATION_OF_NEURON_DIFFERENTIATION, GO_POSTSYNAPSE, GO_REGULATION_OF_CELL_PROJECTION_ORGANIZATION, GO_CELL_PART_MORPHOGENESIS, GO_REGULATION_OF_DEVELOPMENTAL_GROWTH, GO_CELL_BODY, GO_REGULATION_OF_NEURON_PROJECTION_DEVELOPMENT, GO_DEVELOPMENTAL_GROWTH, GO_CELL_MORPHOGENESIS_INVOLVED_IN_NEURON_DIFFERENTIATION, GO_AXON_DEVELOPMENT, GO_DEVELOPMENTAL_GROWTH_INVOLVED_IN_MORPHOGENESIS, GO_REGULATI…
MAP9	27.114	1.96165e-159	5.19445e-156	2.515	0.0059523	GO_AXON, GO_MICROTUBULE, GO_MICROTUBULE_BINDING, GO_POLYMERIC_CYTOSKELETAL_FIBER, GO_TUBULIN_BINDING
SMPD3	25.8112	6.27447e-145	1.65395e-141	3.6992	0.00010813	GO_DEVELOPMENTAL_GROWTH, GO_POSITIVE_REGULATION_OF_TRANSPORT, GO_HORMONE_TRANSPORT, GO_SIGNAL_RELEASE, GO_REGULATION_OF_VESICLE_MEDIATED_TRANSPORT, GO_REGULATION_OF_SECRETION
KLF7	25.3564	5.05852e-140	1.33241e-136	2.2403	0.012536	GO_NEURON_PROJECTION_GUIDANCE, GO_CELL_PART_MORPHOGENESIS, GO_TAXIS, GO_CELL_MORPHOGENESIS_INVOLVED_IN_NEURON_DIFFERENTIATION, GO_AXON_DEVELOPMENT, GO_HORMONE_TRANSPORT, GO_REGULATION_OF_HORMONE_SECRETION, GO_SIGNAL_RELEASE, GO_REGULATION_OF_SECRETION
ELAVL4	25.1994	2.39216e-138	6.29856e-135	5.0777	1.9099e-07	GO_CELL_BODY, GO_AXON, GO_DENDRITIC_TREE, GO_DISTAL_AXON, GO_SITE_OF_POLARIZED_GROWTH
SRRM4	24.5954	5.38017e-132	1.41391e-128	2.3106	0.010426	GO_NERVOUS_SYSTEM_PROCESS
CEP170	24.4292	2.83948e-130	7.45648e-127	4.2816	9.2764e-06	GO_MICROTUBULE, GO_POLYMERIC_CYTOSKELETAL_FIBER
DPYSL5	24.0877	9.07671e-127	2.37991e-123	4.2817	9.2753e-06	GO_NEURON_PROJECTION_GUIDANCE, GO_CELL_PART_MORPHOGENESIS, GO_TAXIS, GO_CELL_BODY, GO_DENDRITIC_TREE, GO_CELL_MORPHOGENESIS_INVOLVED_IN_NEURON_DIFFERENTIATION, GO_AXON_DEVELOPMENT, GO_MICROTUBULE_BINDING, GO_TUBULIN_BINDING
ARHGEF2	22.9959	7.08136e-116	1.84965e-112	2.2054	0.013715	HP_MOTOR_DELAY, GO_REGULATION_OF_NEURON_DIFFERENTIATION, GO_POSTSYNAPSE, HP_ABNORMALITY_OF_BRAINSTEM_MORPHOLOGY, GO_POSITIVE_REGULATION_OF_NEURON_DIFFERENTIATION, GO_CELL_BODY, GO_DENDRITIC_TREE, GO_POSITIVE_REGULATION_OF_CELL_DEVELOPMENT, GO_ORGANELLE_LOCALIZATION, GO_POSITIVE_REGULATION_OF_NERVOUS_SYSTEM_DEVELOPMENT, GO_NEURON_MIGRATION, GO_MICROTUBULE, HP_ABNORMALITY_OF_UPPER_LIP_VERMILLION, G…
KIFAP3	22.9135	4.49551e-115	1.17333e-111	2.0326	0.021048	GO_ORGANELLE_LOCALIZATION, GO_MICROTUBULE, GO_CELL_PROJECTION_ASSEMBLY, GO_MICROTUBULE_BASED_MOVEMENT, GO_MICROTUBULE_BASED_TRANSPORT, GO_CYTOPLASMIC_REGION, GO_CYTOSKELETON_DEPENDENT_INTRACELLULAR_TRANSPORT, GO_TRANSPORT_ALONG_MICROTUBULE, GO_POLYMERIC_CYTOSKELETAL_FIBER, GO_VESICLE_LOCALIZATION, GO_ESTABLISHMENT_OF_ORGANELLE_LOCALIZATION
KMT2E	22.7248	3.02436e-113	7.8845e-110	3.2827	0.00051411	HP_MOTOR_DELAY, HP_ABNORMAL_EMOTION_AFFECT_BEHAVIOR, HP_ABNORMAL_AGGRESSIVE_IMPULSIVE_OR_VIOLENT_BEHAVIOR, HP_ENCEPHALOPATHY, HP_DELAYED_GROSS_MOTOR_DEVELOPMENT, HP_IMPAIRMENT_IN_PERSONALITY_FUNCTIONING, HP_DELAYED_ABILITY_TO_WALK, HP_EPILEPTIC_ENCEPHALOPATHY, HP_INFANTILE_ONSET, HP_AGGRESSIVE_BEHAVIOR, HP_PEDIATRIC_ONSET, HP_ABNORMAL_FEAR_ANXIETY_RELATED_BEHAVIOR, HP_DELAYED_MYELINATION, HP_ABNO…
POLB	22.6858	7.18825e-113	1.87254e-109	1.8259	0.033934	GO_MICROTUBULE, GO_MICROTUBULE_BINDING, GO_POLYMERIC_CYTOSKELETAL_FIBER, GO_TUBULIN_BINDING
TSPAN13	22.43	2.03024e-110	5.28676e-107	1.9707	0.024381	GO_CALCIUM_ION_TRANSMEMBRANE_TRANSPORT, GO_INORGANIC_ION_TRANSMEMBRANE_TRANSPORT, GO_ION_TRANSMEMBRANE_TRANSPORT, GO_METAL_ION_TRANSPORT, GO_CATION_TRANSMEMBRANE_TRANSPORT, GO_CATION_TRANSPORT, GO_REGULATION_OF_TRANSMEMBRANE_TRANSPORT, GO_ION_CHANNEL_REGULATOR_ACTIVITY, GO_REGULATION_OF_ION_TRANSMEMBRANE_TRANSPORT, GO_REGULATION_OF_ION_TRANSPORT
MAP1LC3A	22.2859	4.74917e-109	1.23573e-105	2.1747	0.014826	GO_MICROTUBULE, GO_MICROTUBULE_BINDING, GO_POLYMERIC_CYTOSKELETAL_FIBER, GO_TUBULIN_BINDING
KDM6B	21.1266	2.42916e-98	6.29153e-95	2.0955	0.018062	HP_AUTISTIC_BEHAVIOR, HP_ESODEVIATION, HP_HYPERACTIVITY, HP_ABNORMALITY_OF_THE_CHIN
GNAO1	20.7756	3.31311e-95	8.57102e-92	2.3085	0.010487	HP_AUTISTIC_BEHAVIOR, HP_ABNORMALITY_OF_CENTRAL_NERVOUS_SYSTEM_ELECTROPHYSIOLOGY, HP_ABNORMAL_NERVOUS_SYSTEM_ELECTROPHYSIOLOGY, HP_BRAIN_ATROPHY, HP_ABSENT_SPEECH, HP_HYPOPLASIA_OF_THE_CORPUS_CALLOSUM, HP_ABNORMAL_EMOTION_AFFECT_BEHAVIOR, HP_INTERICTAL_EEG_ABNORMALITY, HP_ABNORMAL_AGGRESSIVE_IMPULSIVE_OR_VIOLENT_BEHAVIOR, HP_ENCEPHALOPATHY, HP_POOR_HEAD_CONTROL, HP_DYSKINESIA, HP_EEG_WITH_FOCAL_E…
CSNK1E	20.2734	8.28193e-91	2.14005e-87	1.7309	0.041735	GO_REGULATION_OF_NEURON_DIFFERENTIATION, GO_POSITIVE_REGULATION_OF_NEURON_DIFFERENTIATION, GO_POSITIVE_REGULATION_OF_CELL_DEVELOPMENT, GO_ORGANELLE_LOCALIZATION, GO_POSITIVE_REGULATION_OF_NERVOUS_SYSTEM_DEVELOPMENT, GO_CELL_PROJECTION_ASSEMBLY, GO_CENTRAL_NERVOUS_SYSTEM_NEURON_DIFFERENTIATION, GO_ENDOCYTOSIS
SPTAN1	20.0895	3.18309e-89	8.22192e-86	1.8251	0.033995	HP_ABNORMALITY_OF_CENTRAL_NERVOUS_SYSTEM_ELECTROPHYSIOLOGY, HP_ABNORMAL_NERVOUS_SYSTEM_ELECTROPHYSIOLOGY, HP_BRAIN_ATROPHY, HP_HYPOPLASIA_OF_THE_CORPUS_CALLOSUM, HP_INTERICTAL_EEG_ABNORMALITY, GO_NEURON_PROJECTION_GUIDANCE, HP_ENCEPHALOPATHY, GO_CELL_PART_MORPHOGENESIS, GO_TAXIS, HP_ABNORMALITY_OF_BRAINSTEM_MORPHOLOGY, HP_EPILEPTIC_ENCEPHALOPATHY, HP_INFANTILE_ONSET, HP_HYPSARRHYTHMIA, HP_MYOCLON…
SPTBN1	19.7407	2.9551e-86	7.61233e-83	3.2175	0.00064658	GO_PROTEIN_LOCALIZATION_TO_MEMBRANE, GO_POSTSYNAPSE, GO_NEURON_PROJECTION_GUIDANCE, GO_CELL_PART_MORPHOGENESIS, GO_TAXIS, GO_AXON, GO_CELL_MORPHOGENESIS_INVOLVED_IN_NEURON_DIFFERENTIATION, GO_AXON_DEVELOPMENT, GO_POSITIVE_REGULATION_OF_PROTEIN_LOCALIZATION_TO_MEMBRANE, GO_REGULATION_OF_PROTEIN_LOCALIZATION_TO_MEMBRANE, GO_CORTICAL_CYTOSKELETON, GO_PROTEIN_LOCALIZATION_TO_CELL_PERIPHERY, GO_ACTIN_…
ZSWIM6	19.7159	4.78282e-86	1.23158e-82	6.6742	1.2428e-11	HP_ABSENT_SPEECH, HP_HYPOPLASIA_OF_THE_CORPUS_CALLOSUM, HP_MOTOR_DELAY, HP_ABNORMALITY_OF_MOUTH_SHAPE, GO_REGULATION_OF_NEURON_DIFFERENTIATION, HP_ABNORMAL_EMOTION_AFFECT_BEHAVIOR, GO_NEURON_PROJECTION_GUIDANCE, GO_REGULATION_OF_CELL_PROJECTION_ORGANIZATION, GO_CELL_PART_MORPHOGENESIS, GO_TAXIS, HP_DELAYED_GROSS_MOTOR_DEVELOPMENT, HP_ESODEVIATION, HP_DELAYED_ABILITY_TO_WALK, HP_ABNORMALITY_OF_ESO…
MAPK8	19.2877	1.78027e-82	4.57352e-79	1.9764	0.024055	GO_PROTEIN_LOCALIZATION_TO_MEMBRANE, GO_AXON, GO_DENDRITIC_TREE, GO_POSITIVE_REGULATION_OF_PROTEIN_LOCALIZATION_TO_MEMBRANE, GO_REGULATION_OF_PROTEIN_LOCALIZATION_TO_MEMBRANE, GO_POSITIVE_REGULATION_OF_TRANSPORT
RERE	18.7332	5.78968e-78	1.4839e-74	5.0421	2.3022e-07	HP_AUTISTIC_BEHAVIOR, HP_ABNORMALITY_OF_CENTRAL_NERVOUS_SYSTEM_ELECTROPHYSIOLOGY, HP_ABNORMAL_NERVOUS_SYSTEM_ELECTROPHYSIOLOGY, HP_BRAIN_ATROPHY, HP_ABSENT_SPEECH, HP_HYPOPLASIA_OF_THE_CORPUS_CALLOSUM, HP_ABNORMAL_EMOTION_AFFECT_BEHAVIOR, HP_ABNORMAL_AGGRESSIVE_IMPULSIVE_OR_VIOLENT_BEHAVIOR, GO_CELL_PART_MORPHOGENESIS, HP_ESODEVIATION, HP_ABNORMALITY_OF_BRAINSTEM_MORPHOLOGY, HP_ABNORMALITY_OF_ESO…
RNF165	18.5268	2.5698e-76	6.57355e-73	2.0895	0.018333	GO_NEURON_PROJECTION_GUIDANCE, GO_CELL_PART_MORPHOGENESIS, GO_TAXIS, GO_CELL_MORPHOGENESIS_INVOLVED_IN_NEURON_DIFFERENTIATION, GO_AXON_DEVELOPMENT
NIPSNAP1	18.3628	5.08442e-75	1.29907e-71	2.2769	0.011396	GO_SYNAPTIC_MEMBRANE, GO_NERVOUS_SYSTEM_PROCESS
NICN1	18.2589	3.32492e-74	8.49186e-71	2.3884	0.0084608	GO_MICROTUBULE, GO_POLYMERIC_CYTOSKELETAL_FIBER
SMARCD1	18.0867	7.30496e-73	1.86496e-69	3.9293	4.2592e-05	HP_HYPOPLASIA_OF_THE_CORPUS_CALLOSUM, HP_MOTOR_DELAY, HP_ABNORMALITY_OF_MOUTH_SHAPE, HP_DELAYED_GROSS_MOTOR_DEVELOPMENT, HP_DELAYED_ABILITY_TO_WALK, HP_ABNORMALITY_OF_THE_NASAL_TIP, HP_CONGENITAL_ABNORMAL_HAIR_PATTERN, HP_ABNORMAL_HAIR_PATTERN
GRB2	17.7868	1.4835e-70	3.78442e-67	1.9451	0.025881	GO_NEURON_PROJECTION_GUIDANCE, GO_CELL_PART_MORPHOGENESIS, GO_TAXIS, GO_CELL_MORPHOGENESIS_INVOLVED_IN_NEURON_DIFFERENTIATION, GO_AXON_DEVELOPMENT, GO_VESICLE_MEMBRANE, GO_ACTIN_FILAMENT_BASED_PROCESS, GO_REGULATION_OF_ACTIN_FILAMENT_BASED_PROCESS, GO_ENDOCYTOSIS, GO_PLASMA_MEMBRANE_PROTEIN_COMPLEX
DYNLRB1	17.3708	2.04517e-67	5.21109e-64	2.6462	0.00407	GO_MICROTUBULE, GO_CELL_PROJECTION_ASSEMBLY, GO_MICROTUBULE_BASED_MOVEMENT, GO_BEHAVIOR, GO_MICROTUBULE_BASED_TRANSPORT, GO_CYTOSKELETON_DEPENDENT_INTRACELLULAR_TRANSPORT, GO_TRANSPORT_ALONG_MICROTUBULE, GO_POLYMERIC_CYTOSKELETAL_FIBER
PPP3CA	17.2436	1.80452e-66	4.59432e-63	2.8235	0.0023751	HP_AUTISTIC_BEHAVIOR, HP_ABNORMALITY_OF_CENTRAL_NERVOUS_SYSTEM_ELECTROPHYSIOLOGY, HP_ABNORMAL_NERVOUS_SYSTEM_ELECTROPHYSIOLOGY, HP_BRAIN_ATROPHY, HP_ABSENT_SPEECH, GO_REGULATION_OF_NEURON_DIFFERENTIATION, HP_INTERICTAL_EEG_ABNORMALITY, GO_POSTSYNAPSE, GO_REGULATION_OF_MEMBRANE_POTENTIAL, GO_REGULATION_OF_CELL_PROJECTION_ORGANIZATION, HP_ENCEPHALOPATHY, GO_CELL_PART_MORPHOGENESIS, HP_POOR_HEAD_CON…
DAAM1	17.1137	1.64114e-65	4.1767e-62	3.8706	5.4277e-05	GO_ACTIN_FILAMENT_BASED_PROCESS
PBX3	16.8595	1.17793e-63	2.99311e-60	3.0237	0.0012486	GO_NERVOUS_SYSTEM_PROCESS, GO_BEHAVIOR, GO_REGULATION_OF_SYSTEM_PROCESS, GO_LOCOMOTORY_BEHAVIOR, GO_ADULT_BEHAVIOR
CTNNA2	16.7567	6.51727e-63	1.65473e-59	3.2242	0.00063173	HP_ABNORMALITY_OF_CENTRAL_NERVOUS_SYSTEM_ELECTROPHYSIOLOGY, GO_CELL_JUNCTION_ORGANIZATION, GO_SYNAPSE_ORGANIZATION, HP_ABNORMAL_NERVOUS_SYSTEM_ELECTROPHYSIOLOGY, HP_ABSENT_SPEECH, HP_HYPOPLASIA_OF_THE_CORPUS_CALLOSUM, GO_REGULATION_OF_NEURON_DIFFERENTIATION, GO_POSTSYNAPSE, GO_REGULATION_OF_CELL_PROJECTION_ORGANIZATION, GO_CELL_PART_MORPHOGENESIS, HP_ABNORMALITY_OF_BRAINSTEM_MORPHOLOGY, GO_POSTSY…
CELF2	16.4107	1.91588e-60	4.85868e-57	2.3319	0.0098526	GO_REGULATION_OF_BLOOD_CIRCULATION, GO_HEART_PROCESS, GO_REGULATION_OF_SYSTEM_PROCESS, GO_CIRCULATORY_SYSTEM_PROCESS
RAPH1	15.9167	5.24943e-57	1.32601e-53	1.8682	0.030865	GO_CELL_PART_MORPHOGENESIS, GO_DEVELOPMENTAL_GROWTH, GO_CELL_MORPHOGENESIS_INVOLVED_IN_NEURON_DIFFERENTIATION, GO_AXON_DEVELOPMENT, GO_DEVELOPMENTAL_GROWTH_INVOLVED_IN_MORPHOGENESIS, GO_NEURON_PROJECTION_EXTENSION, GO_DEVELOPMENTAL_CELL_GROWTH, GO_CELL_LEADING_EDGE
RABEP1	15.8308	2.03006e-56	5.12387e-53	3.6088	0.00015382	GO_PROTEIN_LOCALIZATION_TO_MEMBRANE, GO_PROTEIN_LOCALIZATION_TO_CELL_PERIPHERY, GO_ENDOCYTOSIS, GO_EARLY_ENDOSOME
GPM6A	15.553	1.53484e-54	3.86934e-51	5.7214	5.2825e-09	GO_CALCIUM_ION_TRANSMEMBRANE_TRANSPORTER_ACTIVITY, GO_DIVALENT_INORGANIC_CATION_TRANSMEMBRANE_TRANSPORTER_ACTIVITY, GO_CALCIUM_ION_TRANSMEMBRANE_TRANSPORT, GO_CELL_JUNCTION_ORGANIZATION, GO_METAL_ION_TRANSMEMBRANE_TRANSPORTER_ACTIVITY, GO_SYNAPSE_ORGANIZATION, GO_PASSIVE_TRANSMEMBRANE_TRANSPORTER_ACTIVITY, GO_INORGANIC_ION_TRANSMEMBRANE_TRANSPORT, GO_POSTSYNAPSE, GO_CELL_JUNCTION_ASSEMBLY, GO_ION…
CCDC174	15.1202	1.11823e-51	2.81236e-48	1.8066	0.03541	HP_HYPOPLASIA_OF_THE_CORPUS_CALLOSUM, HP_ABNORMALITY_OF_MOUTH_SHAPE, HP_OPEN_MOUTH, HP_PRENATAL_MOVEMENT_ABNORMALITY, HP_NEONATAL_HYPOTONIA, HP_ABNORMAL_FACIAL_EXPRESSION
FIBP	15.0178	5.18001e-51	1.30225e-47	2.7872	0.002658	HP_ABNORMAL_SIZE_OF_THE_PALPEBRAL_FISSURES
REV3L	15.0002	6.73477e-51	1.69245e-47	3.4939	0.00023805	HP_AUTISTIC_BEHAVIOR, HP_MOTOR_DELAY, HP_ABNORMALITY_OF_MOUTH_SHAPE, HP_ABNORMALITY_OF_ESOPHAGUS_PHYSIOLOGY, HP_OPEN_MOUTH, HP_AUTISM, HP_DYSPHAGIA, HP_ABNORMAL_FACIAL_EXPRESSION
YWHAB	14.9272	1.9941e-50	5.00718e-47	3.2734	0.00053132	GO_PROTEIN_LOCALIZATION_TO_MEMBRANE, GO_POSITIVE_REGULATION_OF_PROTEIN_LOCALIZATION_TO_MEMBRANE, GO_REGULATION_OF_PROTEIN_LOCALIZATION_TO_MEMBRANE, GO_POSITIVE_REGULATION_OF_TRANSPORT, GO_G_PROTEIN_COUPLED_RECEPTOR_SIGNALING_PATHWAY
FOXG1	14.673	8.39307e-49	2.10078e-45	2.484	0.006496	HP_AUTISTIC_BEHAVIOR, HP_ABNORMALITY_OF_CENTRAL_NERVOUS_SYSTEM_ELECTROPHYSIOLOGY, HP_ABNORMAL_NERVOUS_SYSTEM_ELECTROPHYSIOLOGY, HP_ABSENT_SPEECH, HP_HYPOPLASIA_OF_THE_CORPUS_CALLOSUM, HP_MOTOR_DELAY, GO_REGULATION_OF_NEURON_DIFFERENTIATION, HP_ABNORMAL_EMOTION_AFFECT_BEHAVIOR, GO_NEURON_PROJECTION_GUIDANCE, GO_CELL_PART_MORPHOGENESIS, GO_TAXIS, HP_DYSKINESIA, GO_POSITIVE_REGULATION_OF_NEURON_DIFF…
FEZ1	14.5165	8.1356e-48	2.03227e-44	3.0761	0.0010486	GO_REGULATION_OF_NEURON_DIFFERENTIATION, GO_NEURON_PROJECTION_GUIDANCE, GO_REGULATION_OF_CELL_PROJECTION_ORGANIZATION, GO_CELL_PART_MORPHOGENESIS, GO_TAXIS, GO_POSITIVE_REGULATION_OF_NEURON_DIFFERENTIATION, GO_CELL_BODY, GO_AXON, GO_REGULATION_OF_NEURON_PROJECTION_DEVELOPMENT, GO_DENDRITIC_TREE, GO_CELL_MORPHOGENESIS_INVOLVED_IN_NEURON_DIFFERENTIATION, GO_POSITIVE_REGULATION_OF_CELL_DEVELOPMENT, …
CNTNAP2	14.4645	1.72143e-47	4.29841e-44	2.5269	0.0057538	HP_AUTISTIC_BEHAVIOR, HP_ABNORMALITY_OF_CENTRAL_NERVOUS_SYSTEM_ELECTROPHYSIOLOGY, GO_MULTICELLULAR_ORGANISMAL_SIGNALING, HP_ABNORMAL_NERVOUS_SYSTEM_ELECTROPHYSIOLOGY, HP_BRAIN_ATROPHY, HP_ABSENT_SPEECH, HP_MOTOR_DELAY, HP_ABNORMAL_EMOTION_AFFECT_BEHAVIOR, HP_INTERICTAL_EEG_ABNORMALITY, HP_ABNORMAL_AGGRESSIVE_IMPULSIVE_OR_VIOLENT_BEHAVIOR, HP_ENCEPHALOPATHY, GO_CELL_PART_MORPHOGENESIS, GO_TRANSPOR…
ATP6V0B	14.4405	2.43073e-47	6.06711e-44	4.3285	7.5062e-06	GO_INORGANIC_ION_TRANSMEMBRANE_TRANSPORT, GO_ION_TRANSMEMBRANE_TRANSPORTER_ACTIVITY, GO_CATION_TRANSMEMBRANE_TRANSPORTER_ACTIVITY, GO_ION_TRANSMEMBRANE_TRANSPORT, GO_METAL_ION_TRANSPORT, GO_TRANSPORTER_ACTIVITY, GO_CATION_TRANSMEMBRANE_TRANSPORT, GO_CATION_TRANSPORT, GO_VESICLE_MEMBRANE
DDX6	14.2982	1.85887e-46	4.63602e-43	1.7125	0.043399	GO_REGULATION_OF_NEURON_DIFFERENTIATION, GO_POLYMERIC_CYTOSKELETAL_FIBER
CAMSAP2	14.2867	2.18917e-46	5.4576e-43	2.1869	0.014376	GO_REGULATION_OF_NEURON_DIFFERENTIATION, GO_REGULATION_OF_CELL_PROJECTION_ORGANIZATION, GO_REGULATION_OF_NEURON_PROJECTION_DEVELOPMENT, GO_AXON_DEVELOPMENT, GO_MICROTUBULE, GO_MICROTUBULE_BINDING, GO_POLYMERIC_CYTOSKELETAL_FIBER, GO_TUBULIN_BINDING
DPYSL2	14.1819	9.66101e-46	2.40462e-42	2.7707	0.0027964	GO_REGULATION_OF_NEURON_DIFFERENTIATION, GO_NEURON_PROJECTION_GUIDANCE, GO_REGULATION_OF_CELL_PROJECTION_ORGANIZATION, GO_CELL_PART_MORPHOGENESIS, GO_TAXIS, GO_REGULATION_OF_DEVELOPMENTAL_GROWTH, GO_REGULATION_OF_NEURON_PROJECTION_DEVELOPMENT, GO_DEVELOPMENTAL_GROWTH, GO_CELL_MORPHOGENESIS_INVOLVED_IN_NEURON_DIFFERENTIATION, GO_AXON_DEVELOPMENT, GO_MICROTUBULE, GO_DEVELOPMENTAL_GROWTH_INVOLVED_IN…
ZMYND8	14.1373	1.81138e-45	4.5049e-42	3.219	0.00064325	GO_CELL_JUNCTION_ORGANIZATION, GO_SYNAPSE_ORGANIZATION, GO_PROTEIN_LOCALIZATION_TO_MEMBRANE, GO_REGULATION_OF_NEURON_DIFFERENTIATION, GO_POSTSYNAPSE, GO_REGULATION_OF_MEMBRANE_POTENTIAL, GO_REGULATION_OF_CELL_PROJECTION_ORGANIZATION, GO_POSITIVE_REGULATION_OF_NEURON_DIFFERENTIATION, GO_REGULATION_OF_NEURON_PROJECTION_DEVELOPMENT, GO_DENDRITIC_TREE, GO_NERVOUS_SYSTEM_PROCESS, GO_SYNAPTIC_SIGNALING…
FYN	14.1287	2.04433e-45	5.08221e-42	1.8781	0.030183	GO_CALCIUM_ION_TRANSMEMBRANE_TRANSPORT, GO_CELL_JUNCTION_ORGANIZATION, GO_SYNAPSE_ORGANIZATION, GO_PROTEIN_LOCALIZATION_TO_MEMBRANE, GO_INORGANIC_ION_TRANSMEMBRANE_TRANSPORT, GO_REGULATION_OF_NEURON_DIFFERENTIATION, GO_POSTSYNAPSE, GO_NEURON_PROJECTION_GUIDANCE, GO_REGULATION_OF_CELL_PROJECTION_ORGANIZATION, GO_CELL_PART_MORPHOGENESIS, GO_TAXIS, GO_ION_TRANSMEMBRANE_TRANSPORT, GO_POSITIVE_REGULAT…
EPHA5	13.9844	1.54005e-44	3.82241e-41	3.9935	3.2552e-05	GO_NEURON_PROJECTION_GUIDANCE, GO_CELL_PART_MORPHOGENESIS, GO_TAXIS, GO_CELL_BODY, GO_AXON, GO_DENDRITIC_TREE, GO_CELL_MORPHOGENESIS_INVOLVED_IN_NEURON_DIFFERENTIATION, GO_AXON_DEVELOPMENT, GO_HORMONE_TRANSPORT, GO_ACTIN_FILAMENT_BASED_PROCESS, GO_RECEPTOR_COMPLEX, GO_REGULATION_OF_HORMONE_SECRETION, GO_SIGNAL_RELEASE, GO_REGULATION_OF_ACTIN_FILAMENT_BASED_PROCESS, GO_CYCLIC_NUCLEOTIDE_MEDIATED_S…
PTPRS	13.8576	8.9319e-44	2.21065e-40	2.0833	0.018613	GO_CELL_JUNCTION_ORGANIZATION, GO_SYNAPSE_ORGANIZATION, GO_REGULATION_OF_NEURON_DIFFERENTIATION, GO_POSTSYNAPSE, GO_CELL_JUNCTION_ASSEMBLY, GO_REGULATION_OF_CELL_PROJECTION_ORGANIZATION, GO_CELL_PART_MORPHOGENESIS, GO_REGULATION_OF_DEVELOPMENTAL_GROWTH, GO_POSTSYNAPTIC_MEMBRANE, GO_CELL_BODY, GO_SYNAPTIC_MEMBRANE, GO_AXON, GO_REGULATION_OF_NEURON_PROJECTION_DEVELOPMENT, GO_SYNAPSE_ASSEMBLY, GO_DE…
PLCG1	13.4242	3.23019e-41	7.97534e-38	4.105	2.0216e-05	GO_CALCIUM_ION_TRANSMEMBRANE_TRANSPORT, GO_INORGANIC_ION_TRANSMEMBRANE_TRANSPORT, GO_NEURON_PROJECTION_GUIDANCE, GO_CELL_PART_MORPHOGENESIS, GO_TAXIS, GO_ION_TRANSMEMBRANE_TRANSPORT, GO_METAL_ION_TRANSPORT, GO_SYNAPTIC_SIGNALING, GO_CELL_MORPHOGENESIS_INVOLVED_IN_NEURON_DIFFERENTIATION, GO_AXON_DEVELOPMENT, GO_CATION_TRANSMEMBRANE_TRANSPORT, GO_CATION_TRANSPORT, GO_POSITIVE_REGULATION_OF_TRANSPOR…
DCTN3	13.3119	1.44286e-40	3.55666e-37	1.926	0.027052	GO_ORGANELLE_LOCALIZATION, GO_MICROTUBULE, GO_CELL_PROJECTION_ASSEMBLY, GO_POLYMERIC_CYTOSKELETAL_FIBER
CALM2	13.224	4.61627e-40	1.13606e-36	2.3168	0.010258	GO_CALCIUM_ION_TRANSMEMBRANE_TRANSPORT, GO_MULTICELLULAR_ORGANISMAL_SIGNALING, GO_INORGANIC_ION_TRANSMEMBRANE_TRANSPORT, GO_TRANSPORTER_COMPLEX, GO_ION_TRANSMEMBRANE_TRANSPORT, GO_METAL_ION_TRANSPORT, GO_CARDIAC_CONDUCTION, GO_REGULATION_OF_BLOOD_CIRCULATION, GO_CATION_CHANNEL_COMPLEX, GO_CATION_TRANSMEMBRANE_TRANSPORT, GO_CATION_TRANSPORT, GO_HEART_PROCESS, GO_MICROTUBULE, GO_POSITIVE_REGULATION…
LDB1	13.1402	1.38921e-39	3.41608e-36	2.349	0.0094128	GO_CELL_JUNCTION_ORGANIZATION, GO_CELL_JUNCTION_ASSEMBLY, GO_CELL_LEADING_EDGE
FSCN1	13.1265	1.66231e-39	4.08263e-36	3.0169	0.0012768	GO_CELL_JUNCTION_ORGANIZATION, GO_CELL_JUNCTION_ASSEMBLY, GO_REGULATION_OF_CELL_PROJECTION_ORGANIZATION, GO_AXON, GO_CELL_PROJECTION_ASSEMBLY, GO_ACTIN_FILAMENT_BASED_PROCESS, GO_POSITIVE_REGULATION_OF_CELL_PROJECTION_ORGANIZATION, GO_REGULATION_OF_CELL_PROJECTION_ASSEMBLY, GO_REGULATION_OF_ACTIN_FILAMENT_BASED_PROCESS, GO_DISTAL_AXON, GO_CELL_LEADING_EDGE, GO_SITE_OF_POLARIZED_GROWTH
MYO5A	12.4774	6.65172e-36	1.62235e-32	2.3928	0.0083593	GO_CALCIUM_ION_TRANSMEMBRANE_TRANSPORT, GO_CELL_JUNCTION_ORGANIZATION, GO_SYNAPSE_ORGANIZATION, HP_BRAIN_ATROPHY, GO_PROTEIN_LOCALIZATION_TO_MEMBRANE, GO_INORGANIC_ION_TRANSMEMBRANE_TRANSPORT, GO_POSTSYNAPSE, HP_RIGIDITY, GO_ION_TRANSMEMBRANE_TRANSPORT, HP_INFANTILE_ONSET, GO_METAL_ION_TRANSPORT, GO_CELL_BODY, GO_AXON, GO_NERVOUS_SYSTEM_PROCESS, GO_SYNAPTIC_SIGNALING, GO_ORGANELLE_LOCALIZATION, G…
CLASP2	12.4012	1.71458e-35	4.17842e-32	2.7693	0.0028087	GO_CELL_JUNCTION_ORGANIZATION, GO_PROTEIN_LOCALIZATION_TO_MEMBRANE, GO_CELL_JUNCTION_ASSEMBLY, GO_ORGANELLE_LOCALIZATION, GO_MICROTUBULE, GO_POSITIVE_REGULATION_OF_TRANSPORT, GO_PROTEIN_LOCALIZATION_TO_CELL_PERIPHERY, GO_ACTIN_FILAMENT_BASED_PROCESS, GO_CYTOPLASMIC_REGION, GO_MICROTUBULE_BINDING, GO_POLYMERIC_CYTOSKELETAL_FIBER, GO_REGULATION_OF_VESICLE_MEDIATED_TRANSPORT, GO_REGULATION_OF_ACTIN_…
NUDT4	12.2074	1.85772e-34	4.50868e-31	2.8957	0.0018919	GO_CYCLIC_NUCLEOTIDE_MEDIATED_SIGNALING, GO_SECOND_MESSENGER_MEDIATED_SIGNALING
MAP4	12.1979	2.08592e-34	5.06045e-31	1.9651	0.024702	GO_POSTSYNAPSE, GO_REGULATION_OF_CELL_PROJECTION_ORGANIZATION, GO_AXON, GO_ORGANELLE_LOCALIZATION, GO_MICROTUBULE, GO_CELL_PROJECTION_ASSEMBLY, GO_MICROTUBULE_BASED_MOVEMENT, GO_NEURON_TO_NEURON_SYNAPSE, GO_CYTOPLASMIC_REGION, GO_MICROTUBULE_BINDING, GO_REGULATION_OF_CELL_PROJECTION_ASSEMBLY, GO_POLYMERIC_CYTOSKELETAL_FIBER, GO_TUBULIN_BINDING, GO_ESTABLISHMENT_OF_ORGANELLE_LOCALIZATION
PJA2	12.145	3.97007e-34	9.62742e-31	2.8748	0.0020211	GO_POSTSYNAPSE, GO_NERVOUS_SYSTEM_PROCESS, GO_BEHAVIOR, GO_COGNITION, GO_NEURON_TO_NEURON_SYNAPSE
ADAR	12.1105	6.03176e-34	1.46029e-30	1.7713	0.038255	HP_BRAIN_ATROPHY, HP_HYPOPLASIA_OF_THE_CORPUS_CALLOSUM, HP_ABNORMAL_EMOTION_AFFECT_BEHAVIOR, HP_RIGIDITY, HP_ABNORMALITY_OF_ESOPHAGUS_PHYSIOLOGY, HP_INFANTILE_ONSET, HP_MYOCLONUS, HP_DEVELOPMENTAL_REGRESSION, HP_INABILITY_TO_WALK, HP_GASTROESOPHAGEAL_REFLUX, HP_PEDIATRIC_ONSET, HP_DYSPHAGIA, HP_CHOREA, HP_INFANTILE_MUSCULAR_HYPOTONIA, HP_CHOREOATHETOSIS, HP_FUNCTIONAL_MOTOR_DEFICIT, HP_DIFFICULTY…
STAU2	12.0495	1.26004e-33	3.04804e-30	4.0032	3.1249e-05	GO_MICROTUBULE, GO_POLYMERIC_CYTOSKELETAL_FIBER
KIAA1211	11.4028	2.48644e-30	5.9774e-27	2.4692	0.0067706	GO_ACTIN_FILAMENT_BASED_PROCESS, GO_REGULATION_OF_ACTIN_FILAMENT_BASED_PROCESS
ATP6V0D1	11.234	1.68491e-29	4.04209e-26	3.7316	9.5129e-05	GO_INORGANIC_ION_TRANSMEMBRANE_TRANSPORT, GO_ION_TRANSMEMBRANE_TRANSPORTER_ACTIVITY, GO_CATION_TRANSMEMBRANE_TRANSPORTER_ACTIVITY, GO_ION_TRANSMEMBRANE_TRANSPORT, GO_METAL_ION_TRANSPORT, GO_AXON, GO_PRESYNAPSE, GO_TRANSPORTER_ACTIVITY, GO_CATION_TRANSMEMBRANE_TRANSPORT, GO_CATION_TRANSPORT, GO_CELL_PROJECTION_ASSEMBLY, GO_VESICLE_MEMBRANE, GO_TRANSPORT_VESICLE, GO_EXOCYTIC_VESICLE, GO_DISTAL_AXON…
STRIP1	11.2267	1.82912e-29	4.38622e-26	2.329	0.0099301	GO_ACTIN_FILAMENT_BASED_PROCESS
FBXO11	11.1738	3.31148e-29	7.93431e-26	2.9801	0.001441	HP_MOTOR_DELAY, HP_ABNORMALITY_OF_MOUTH_SHAPE, HP_DELAYED_GROSS_MOTOR_DEVELOPMENT, HP_DELAYED_ABILITY_TO_WALK, HP_HYPERACTIVITY, GO_NERVOUS_SYSTEM_PROCESS, HP_SHORT_ATTENTION_SPAN
KLHL24	11.0968	7.81853e-29	1.87097e-25	1.7656	0.038734	GO_INORGANIC_ION_TRANSMEMBRANE_TRANSPORT, GO_ION_TRANSMEMBRANE_TRANSPORT, GO_METAL_ION_TRANSPORT, GO_CELL_BODY, GO_AXON, GO_CATION_TRANSMEMBRANE_TRANSPORT, GO_CATION_TRANSPORT, GO_REGULATION_OF_TRANSMEMBRANE_TRANSPORT, GO_REGULATION_OF_ION_TRANSMEMBRANE_TRANSPORT, GO_REGULATION_OF_CATION_CHANNEL_ACTIVITY, GO_REGULATION_OF_ION_TRANSPORT
GABARAP	11.0933	8.12876e-29	1.9444e-25	3.2267	0.00062617	GO_CELL_BODY, GO_SYNAPTIC_SIGNALING, GO_MICROTUBULE, GO_CYTOPLASMIC_REGION, GO_MICROTUBULE_BINDING, GO_POLYMERIC_CYTOSKELETAL_FIBER, GO_TUBULIN_BINDING
CTTNBP2NL	11.0016	2.2436e-28	5.35997e-25	2.7992	0.0025618	GO_REGULATION_OF_TRANSMEMBRANE_TRANSPORT, GO_CELL_LEADING_EDGE
NRXN1	10.9146	5.83416e-28	1.39203e-24	4.9611	3.5043e-07	HP_AUTISTIC_BEHAVIOR, HP_ABNORMALITY_OF_CENTRAL_NERVOUS_SYSTEM_ELECTROPHYSIOLOGY, GO_CELL_JUNCTION_ORGANIZATION, GO_SYNAPSE_ORGANIZATION, HP_ABNORMAL_NERVOUS_SYSTEM_ELECTROPHYSIOLOGY, HP_BRAIN_ATROPHY, GO_PROTEIN_LOCALIZATION_TO_MEMBRANE, HP_ABSENT_SPEECH, HP_ABNORMAL_EMOTION_AFFECT_BEHAVIOR, HP_INTERICTAL_EEG_ABNORMALITY, HP_ABNORMAL_AGGRESSIVE_IMPULSIVE_OR_VIOLENT_BEHAVIOR, GO_NEURON_PROJECTION…
TRAPPC4	10.8855	8.01833e-28	1.91237e-24	2.1977	0.013986	HP_BRAIN_ATROPHY, GO_DENDRITIC_TREE, GO_ORGANELLE_LOCALIZATION, GO_PRESYNAPSE, GO_TRANSPORT_VESICLE, GO_EXOCYTIC_VESICLE, GO_SECRETORY_VESICLE, HP_CEREBELLAR_ATROPHY, GO_VESICLE_LOCALIZATION, GO_ESTABLISHMENT_OF_ORGANELLE_LOCALIZATION
POU3F4	10.5907	1.91848e-26	4.55832e-23	2.5459	0.0054499	GO_NERVOUS_SYSTEM_PROCESS
ITSN1	10.3549	2.28754e-25	5.41691e-22	3.7913	7.4926e-05	GO_CELL_JUNCTION_ORGANIZATION, GO_SYNAPSE_ORGANIZATION, GO_REGULATION_OF_NEURON_DIFFERENTIATION, GO_POSTSYNAPSE, GO_REGULATION_OF_CELL_PROJECTION_ORGANIZATION, GO_POSITIVE_REGULATION_OF_NEURON_DIFFERENTIATION, GO_CELL_BODY, GO_SYNAPTIC_MEMBRANE, GO_AXON, GO_REGULATION_OF_NEURON_PROJECTION_DEVELOPMENT, GO_DENDRITIC_TREE, GO_POSITIVE_REGULATION_OF_CELL_DEVELOPMENT, GO_PRESYNAPSE, GO_POSITIVE_REGULA…
GNB2	10.2073	1.04994e-24	2.48101e-21	4.3943	5.5567e-06	GO_CELL_BODY, GO_ION_CHANNEL_REGULATOR_ACTIVITY, GO_EXTRINSIC_COMPONENT_OF_PLASMA_MEMBRANE, GO_EXTRINSIC_COMPONENT_OF_MEMBRANE, GO_PLASMA_MEMBRANE_PROTEIN_COMPLEX, GO_G_PROTEIN_COUPLED_RECEPTOR_SIGNALING_PATHWAY
DZIP1	10.1992	1.14081e-24	2.6946e-21	2.3087	0.01048	GO_REGULATION_OF_CELL_PROJECTION_ORGANIZATION, GO_CELL_PROJECTION_ASSEMBLY, GO_POSITIVE_REGULATION_OF_CELL_PROJECTION_ORGANIZATION, GO_REGULATION_OF_CELL_PROJECTION_ASSEMBLY
CALD1	10.1779	1.41867e-24	3.34807e-21	3.4427	0.00028792	GO_CORTICAL_CYTOSKELETON
MACF1	10.1684	1.5633e-24	3.68626e-21	3.4843	0.00024672	GO_CELL_JUNCTION_ORGANIZATION, GO_PROTEIN_LOCALIZATION_TO_MEMBRANE, HP_ABSENT_SPEECH, HP_HYPOPLASIA_OF_THE_CORPUS_CALLOSUM, GO_REGULATION_OF_NEURON_DIFFERENTIATION, GO_CELL_JUNCTION_ASSEMBLY, GO_REGULATION_OF_CELL_PROJECTION_ORGANIZATION, GO_CELL_PART_MORPHOGENESIS, GO_REGULATION_OF_DEVELOPMENTAL_GROWTH, HP_ABNORMALITY_OF_BRAINSTEM_MORPHOLOGY, GO_POSITIVE_REGULATION_OF_NEURON_DIFFERENTIATION, HP_…
AP2B1	10.1509	1.86899e-24	4.4052e-21	1.7365	0.041241	GO_PROTEIN_LOCALIZATION_TO_MEMBRANE, GO_POSTSYNAPSE, GO_POSITIVE_REGULATION_OF_PROTEIN_LOCALIZATION_TO_MEMBRANE, GO_REGULATION_OF_PROTEIN_LOCALIZATION_TO_MEMBRANE, GO_POSITIVE_REGULATION_OF_TRANSPORT, GO_VESICLE_MEMBRANE, GO_GLUTAMATERGIC_SYNAPSE, GO_REGULATION_OF_VESICLE_MEDIATED_TRANSPORT, GO_REGULATION_OF_ENDOCYTOSIS, GO_ENDOCYTOSIS, GO_VESICLE_MEDIATED_TRANSPORT_IN_SYNAPSE, GO_PLASMA_MEMBRANE…
DNMT3A	10.0933	3.35727e-24	7.90972e-21	3.3498	0.0004044	HP_ABNORMAL_EMOTION_AFFECT_BEHAVIOR, HP_ABNORMAL_AGGRESSIVE_IMPULSIVE_OR_VIOLENT_BEHAVIOR, HP_IMPAIRMENT_IN_PERSONALITY_FUNCTIONING, HP_DEVELOPMENTAL_REGRESSION, HP_AGGRESSIVE_BEHAVIOR, HP_INTELLECTUAL_DISABILITY_SEVERE, HP_ABNORMAL_SIZE_OF_THE_PALPEBRAL_FISSURES, HP_ABNORMAL_FEAR_ANXIETY_RELATED_BEHAVIOR, HP_INFANTILE_MUSCULAR_HYPOTONIA, HP_ABNORMALITY_OF_THE_CHIN
DLX1	10.0559	4.90233e-24	1.15401e-20	3.1995	0.00068825	GO_REGULATION_OF_NEURON_DIFFERENTIATION, GO_POSITIVE_REGULATION_OF_NEURON_DIFFERENTIATION, GO_POSITIVE_REGULATION_OF_CELL_DEVELOPMENT, GO_POSITIVE_REGULATION_OF_NERVOUS_SYSTEM_DEVELOPMENT, GO_CENTRAL_NERVOUS_SYSTEM_NEURON_DIFFERENTIATION
OAZ2	9.8651	3.31103e-23	7.76437e-20	2.5739	0.0050283	GO_POSITIVE_REGULATION_OF_TRANSPORT, GO_REGULATION_OF_TRANSMEMBRANE_TRANSPORT
CFL1	9.8622	3.40763e-23	7.98749e-20	2.2265	0.01299	GO_CELL_JUNCTION_ORGANIZATION, GO_SYNAPSE_ORGANIZATION, GO_REGULATION_OF_NEURON_DIFFERENTIATION, GO_REGULATION_OF_CELL_PROJECTION_ORGANIZATION, GO_CELL_PART_MORPHOGENESIS, GO_REGULATION_OF_NEURON_PROJECTION_DEVELOPMENT, GO_CELL_MORPHOGENESIS_INVOLVED_IN_NEURON_DIFFERENTIATION, GO_CORTICAL_CYTOSKELETON, GO_ACTIN_FILAMENT_BASED_PROCESS, GO_POSTSYNAPSE_ORGANIZATION, GO_REGULATION_OF_ACTIN_FILAMENT_B…
PHF21A	9.2659	1.05876e-20	2.46161e-17	4.3673	6.2898e-06	HP_ABNORMALITY_OF_MOUTH_SHAPE, HP_ABNORMALITY_OF_THE_NASAL_TIP, HP_BROAD_NASAL_TIP
WDR26	9.1184	4.14985e-20	9.61936e-17	3.639	0.00013686	HP_AUTISTIC_BEHAVIOR, HP_ABSENT_SPEECH, HP_HYPOPLASIA_OF_THE_CORPUS_CALLOSUM, HP_MOTOR_DELAY, HP_ABNORMAL_EMOTION_AFFECT_BEHAVIOR, HP_DELAYED_GROSS_MOTOR_DEVELOPMENT, HP_DELAYED_ABILITY_TO_WALK, HP_ABNORMALITY_OF_ESOPHAGUS_PHYSIOLOGY, HP_INFANTILE_ONSET, HP_ABNORMALITY_OF_THE_NASAL_TIP, HP_STEREOTYPY, HP_GASTROESOPHAGEAL_REFLUX, HP_BROAD_BASED_GAIT, HP_ABNORMALITY_OF_UPPER_LIP_VERMILLION, HP_PEDI…
TP53BP2	9.0695	6.49633e-20	1.5026e-16	3.4675	0.00026266	GO_PROTEIN_LOCALIZATION_TO_MEMBRANE, GO_POSITIVE_REGULATION_OF_PROTEIN_LOCALIZATION_TO_MEMBRANE, GO_REGULATION_OF_PROTEIN_LOCALIZATION_TO_MEMBRANE, GO_POSITIVE_REGULATION_OF_TRANSPORT
ACTR1A	8.9658	1.6675e-19	3.8486e-16	3.3872	0.00035302	GO_ORGANELLE_LOCALIZATION, GO_CELL_PROJECTION_ASSEMBLY, GO_CYTOPLASMIC_REGION
YWHAZ	8.916	2.61247e-19	6.01913e-16	2.8269	0.00235	GO_CELL_JUNCTION_ORGANIZATION, GO_SYNAPSE_ORGANIZATION, GO_PROTEIN_LOCALIZATION_TO_MEMBRANE, GO_ORGANELLE_LOCALIZATION, GO_POSITIVE_REGULATION_OF_PROTEIN_LOCALIZATION_TO_MEMBRANE, GO_REGULATION_OF_PROTEIN_LOCALIZATION_TO_MEMBRANE, GO_POSITIVE_REGULATION_OF_TRANSPORT, GO_GLUTAMATERGIC_SYNAPSE, GO_NEURON_TO_NEURON_SYNAPSE, GO_REGULATION_OF_SYNAPSE_STRUCTURE_OR_ACTIVITY, GO_ESTABLISHMENT_OF_ORGANELL…
ARRDC3	8.3304	4.27519e-17	9.77736e-14	2.2066	0.013672	GO_BEHAVIOR, GO_LOCOMOTORY_BEHAVIOR, GO_CYCLIC_NUCLEOTIDE_MEDIATED_SIGNALING, GO_SECOND_MESSENGER_MEDIATED_SIGNALING, GO_G_PROTEIN_COUPLED_RECEPTOR_SIGNALING_PATHWAY, GO_EARLY_ENDOSOME
TET3	8.3213	4.61542e-17	1.05416e-13	2.2758	0.011429	HP_AUTISTIC_BEHAVIOR, HP_ABNORMALITY_OF_CENTRAL_NERVOUS_SYSTEM_ELECTROPHYSIOLOGY, HP_ABNORMAL_NERVOUS_SYSTEM_ELECTROPHYSIOLOGY, HP_ABNORMALITY_OF_MOUTH_SHAPE, HP_DELAYED_GROSS_MOTOR_DEVELOPMENT, HP_IMPAIRMENT_IN_PERSONALITY_FUNCTIONING, HP_HYPERACTIVITY, HP_ABNORMAL_SOCIAL_BEHAVIOR, HP_SHORT_ATTENTION_SPAN, HP_OPEN_MOUTH, HP_ATTENTION_DEFICIT_HYPERACTIVITY_DISORDER, HP_ABNORMAL_FEAR_ANXIETY_RELAT…
SYNRG	8.1561	1.82733e-16	4.15535e-13	1.6491	0.049566	GO_VESICLE_MEMBRANE, GO_TRANSPORT_VESICLE, GO_ENDOCYTOSIS
CLIP1	7.9208	1.23887e-15	2.80975e-12	5.1467	1.3254e-07	HP_AUTISTIC_BEHAVIOR, HP_ABNORMALITY_OF_CENTRAL_NERVOUS_SYSTEM_ELECTROPHYSIOLOGY, HP_ABNORMAL_NERVOUS_SYSTEM_ELECTROPHYSIOLOGY, HP_BRAIN_ATROPHY, GO_PROTEIN_LOCALIZATION_TO_MEMBRANE, HP_HYPOPLASIA_OF_THE_CORPUS_CALLOSUM, HP_INTERICTAL_EEG_ABNORMALITY, HP_DYSKINESIA, HP_IMPAIRMENT_IN_PERSONALITY_FUNCTIONING, HP_EEG_WITH_FOCAL_EPILEPTIFORM_DISCHARGES, HP_DISINHIBITION, HP_HYPSARRHYTHMIA, HP_HYPERAC…
CDC42	7.7998	3.2458e-15	7.34199e-12	3.4724	0.00025792	GO_CELL_JUNCTION_ORGANIZATION, GO_SYNAPSE_ORGANIZATION, HP_BRAIN_ATROPHY, HP_ABSENT_SPEECH, HP_HYPOPLASIA_OF_THE_CORPUS_CALLOSUM, HP_ABNORMALITY_OF_MOUTH_SHAPE, GO_POSTSYNAPSE, GO_CELL_JUNCTION_ASSEMBLY, GO_REGULATION_OF_CELL_PROJECTION_ORGANIZATION, GO_CELL_PART_MORPHOGENESIS, GO_CELL_BODY, HP_ABNORMALITY_OF_THE_NASAL_TIP, GO_DENDRITIC_TREE, GO_CELL_MORPHOGENESIS_INVOLVED_IN_NEURON_DIFFERENTIATI…
SEZ6	7.6925	7.53467e-15	1.70359e-11	1.8943	0.029092	GO_CELL_JUNCTION_ORGANIZATION, GO_SYNAPSE_ORGANIZATION, GO_REGULATION_OF_NEURON_DIFFERENTIATION, GO_POSTSYNAPSE, GO_REGULATION_OF_MEMBRANE_POTENTIAL, GO_REGULATION_OF_CELL_PROJECTION_ORGANIZATION, GO_CELL_BODY, GO_REGULATION_OF_NEURON_PROJECTION_DEVELOPMENT, GO_DENDRITIC_TREE, GO_NERVOUS_SYSTEM_PROCESS, GO_SYNAPTIC_SIGNALING, GO_BEHAVIOR, GO_LOCOMOTORY_BEHAVIOR, GO_CHEMICAL_SYNAPTIC_TRANSMISSION_…
CAPRIN1	7.6914	7.59956e-15	1.7175e-11	3.2779	0.00052292	GO_CELL_JUNCTION_ORGANIZATION, GO_SYNAPSE_ORGANIZATION, GO_REGULATION_OF_NEURON_DIFFERENTIATION, GO_REGULATION_OF_CELL_PROJECTION_ORGANIZATION, GO_CELL_PART_MORPHOGENESIS, GO_POSITIVE_REGULATION_OF_NEURON_DIFFERENTIATION, GO_REGULATION_OF_NEURON_PROJECTION_DEVELOPMENT, GO_DENDRITIC_TREE, GO_CELL_MORPHOGENESIS_INVOLVED_IN_NEURON_DIFFERENTIATION, GO_POSITIVE_REGULATION_OF_CELL_DEVELOPMENT, GO_POSIT…
KMT2A	7.5725	1.90685e-14	4.29803e-11	3.0646	0.0010899	HP_AUTISTIC_BEHAVIOR, HP_BRAIN_ATROPHY, HP_ABNORMALITY_OF_MOUTH_SHAPE, HP_ABNORMAL_EMOTION_AFFECT_BEHAVIOR, HP_ABNORMAL_AGGRESSIVE_IMPULSIVE_OR_VIOLENT_BEHAVIOR, HP_DELAYED_GROSS_MOTOR_DEVELOPMENT, HP_IMPAIRMENT_IN_PERSONALITY_FUNCTIONING, HP_ABNORMALITY_OF_ESOPHAGUS_PHYSIOLOGY, HP_ABNORMALITY_OF_THE_NASAL_TIP, HP_HYPERACTIVITY, HP_STEREOTYPY, HP_GASTROESOPHAGEAL_REFLUX, HP_AGGRESSIVE_BEHAVIOR, H…
ARPC3	7.5699	1.94529e-14	4.38275e-11	5.9116	1.6938e-09	GO_AXON, GO_ACTIN_FILAMENT_BASED_PROCESS, GO_POLYMERIC_CYTOSKELETAL_FIBER, GO_REGULATION_OF_ACTIN_FILAMENT_BASED_PROCESS, GO_DISTAL_AXON, GO_CELL_LEADING_EDGE, GO_EPHRIN_RECEPTOR_SIGNALING_PATHWAY, GO_SITE_OF_POLARIZED_GROWTH
ARID1A	7.5139	2.98551e-14	6.7174e-11	3.1768	0.00074457	HP_HYPOPLASIA_OF_THE_CORPUS_CALLOSUM, HP_CONGENITAL_ABNORMAL_HAIR_PATTERN, HP_ABNORMAL_HAIR_PATTERN
NTAN1	7.5139	2.98551e-14	6.7174e-11	4.3764	6.0338e-06	GO_NERVOUS_SYSTEM_PROCESS, GO_BEHAVIOR, GO_COGNITION, GO_LOCOMOTORY_BEHAVIOR, GO_ADULT_BEHAVIOR
ATP6V1F	7.4828	3.78234e-14	8.49891e-11	2.6203	0.0043927	GO_INORGANIC_ION_TRANSMEMBRANE_TRANSPORT, GO_ION_TRANSMEMBRANE_TRANSPORTER_ACTIVITY, GO_CATION_TRANSMEMBRANE_TRANSPORTER_ACTIVITY, GO_ION_TRANSMEMBRANE_TRANSPORT, GO_METAL_ION_TRANSPORT, GO_TRANSPORTER_ACTIVITY, GO_CATION_TRANSMEMBRANE_TRANSPORT, GO_CATION_TRANSPORT
BRD1	7.4813	3.82565e-14	8.59241e-11	4.534	2.8941e-06	GO_CELL_BODY, GO_DENDRITIC_TREE
CHD2	7.3824	8.06569e-14	1.80913e-10	4.8844	5.1883e-07	HP_AUTISTIC_BEHAVIOR, HP_ABNORMALITY_OF_CENTRAL_NERVOUS_SYSTEM_ELECTROPHYSIOLOGY, HP_ABNORMAL_NERVOUS_SYSTEM_ELECTROPHYSIOLOGY, HP_ABNORMAL_EMOTION_AFFECT_BEHAVIOR, HP_INTERICTAL_EEG_ABNORMALITY, HP_ABNORMAL_AGGRESSIVE_IMPULSIVE_OR_VIOLENT_BEHAVIOR, HP_ENCEPHALOPATHY, HP_IMPAIRMENT_IN_PERSONALITY_FUNCTIONING, HP_ABNORMALITY_OF_BRAINSTEM_MORPHOLOGY, HP_EEG_WITH_FOCAL_EPILEPTIFORM_DISCHARGES, HP_DI…
DYNC1LI2	7.3032	1.45568e-13	3.26217e-10	2.6071	0.004565	GO_ORGANELLE_LOCALIZATION, GO_MICROTUBULE, GO_MICROTUBULE_BASED_MOVEMENT, GO_POLYMERIC_CYTOSKELETAL_FIBER
MPRIP	7.2944	1.55379e-13	3.48049e-10	1.7981	0.036078	GO_ACTIN_FILAMENT_BASED_PROCESS
VPS41	7.2861	1.65227e-13	3.69943e-10	3.5129	0.00022158	GO_MICROTUBULE_BINDING, GO_EARLY_ENDOSOME
AP3D1	7.0906	6.89057e-13	1.53453e-09	2.9959	0.001368	HP_ABNORMALITY_OF_CENTRAL_NERVOUS_SYSTEM_ELECTROPHYSIOLOGY, HP_ABNORMAL_NERVOUS_SYSTEM_ELECTROPHYSIOLOGY, GO_PROTEIN_LOCALIZATION_TO_MEMBRANE, GO_POSTSYNAPSE, HP_INFANTILE_ONSET, GO_AXON, GO_ORGANELLE_LOCALIZATION, GO_PRESYNAPSE, HP_PEDIATRIC_ONSET, GO_MICROTUBULE_BASED_MOVEMENT, GO_GLUTAMATERGIC_SYNAPSE, HP_DELAYED_MYELINATION, GO_MICROTUBULE_BASED_TRANSPORT, HP_GENERALIZED_ONSET_SEIZURE, GO_CYT…
STAU1	7.051	9.1602e-13	2.03631e-09	3.6741	0.00011933	GO_CELL_JUNCTION_ORGANIZATION, GO_SYNAPSE_ORGANIZATION, GO_CELL_BODY, GO_DENDRITIC_TREE, GO_SYNAPTIC_SIGNALING, GO_GLUTAMATERGIC_SYNAPSE, GO_REGULATION_OF_TRANS_SYNAPTIC_SIGNALING
SLC38A1	7.0431	9.69378e-13	2.15299e-09	3.0089	0.0013112	GO_METAL_ION_TRANSMEMBRANE_TRANSPORTER_ACTIVITY, GO_ION_TRANSMEMBRANE_TRANSPORTER_ACTIVITY, GO_CATION_TRANSMEMBRANE_TRANSPORTER_ACTIVITY, GO_METAL_ION_TRANSPORT, GO_CELL_BODY, GO_TRANSPORTER_ACTIVITY, GO_REGULATION_OF_NEUROTRANSMITTER_LEVELS
PAFAH1B1	6.9521	1.85276e-12	4.10386e-09	3.1093	0.00093755	HP_ABNORMALITY_OF_CENTRAL_NERVOUS_SYSTEM_ELECTROPHYSIOLOGY, GO_CELL_JUNCTION_ORGANIZATION, GO_SYNAPSE_ORGANIZATION, GO_MULTICELLULAR_ORGANISMAL_SIGNALING, HP_ABNORMAL_NERVOUS_SYSTEM_ELECTROPHYSIOLOGY, HP_BRAIN_ATROPHY, HP_HYPOPLASIA_OF_THE_CORPUS_CALLOSUM, GO_REGULATION_OF_NEURON_DIFFERENTIATION, GO_REGULATION_OF_CELL_PROJECTION_ORGANIZATION, GO_CELL_PART_MORPHOGENESIS, GO_REGULATION_OF_DEVELOPME…
CHMP2A	6.7668	6.7583e-12	1.49291e-08	2.9352	0.0016666	GO_ORGANELLE_LOCALIZATION, GO_POSITIVE_REGULATION_OF_TRANSPORT, GO_REGULATION_OF_VESICLE_MEDIATED_TRANSPORT, GO_REGULATION_OF_SECRETION, GO_ESTABLISHMENT_OF_ORGANELLE_LOCALIZATION
SNF8	6.5978	2.13676e-11	4.69659e-08	3.8321	6.3524e-05	GO_POSITIVE_REGULATION_OF_TRANSPORT, GO_REGULATION_OF_VESICLE_MEDIATED_TRANSPORT, GO_REGULATION_OF_SECRETION
RAB14	6.4936	4.28519e-11	9.38886e-08	3.183	0.0007288	GO_VESICLE_MEMBRANE, GO_TRANSPORT_VESICLE, GO_SECRETORY_VESICLE, GO_EARLY_ENDOSOME
MEIS1	6.4432	5.97724e-11	1.30663e-07	2.2578	0.011978	GO_REGULATION_OF_NEURON_DIFFERENTIATION, GO_REGULATION_OF_DEVELOPMENTAL_GROWTH, GO_BEHAVIOR, GO_LOCOMOTORY_BEHAVIOR
MYO18A	6.301	1.50834e-10	3.28517e-07	2.5086	0.0060606	GO_POSTSYNAPSE, GO_POSITIVE_REGULATION_OF_TRANSPORT, GO_ACTIN_FILAMENT_BASED_PROCESS, GO_REGULATION_OF_VESICLE_MEDIATED_TRANSPORT, GO_REGULATION_OF_SECRETION
ABI2	6.206	2.76889e-10	6.0168e-07	1.7113	0.043514	GO_CELL_JUNCTION_ORGANIZATION, GO_SYNAPSE_ORGANIZATION, GO_REGULATION_OF_NEURON_DIFFERENTIATION, GO_POSTSYNAPSE, GO_REGULATION_OF_CELL_PROJECTION_ORGANIZATION, GO_CELL_PART_MORPHOGENESIS, GO_REGULATION_OF_NEURON_PROJECTION_DEVELOPMENT, GO_DENDRITIC_TREE, GO_ACTIN_FILAMENT_BASED_PROCESS, GO_POSTSYNAPSE_ORGANIZATION, GO_REGULATION_OF_ACTIN_FILAMENT_BASED_PROCESS, GO_NEURON_SPINE, GO_REGULATION_OF_P…
AKAP11	5.8277	2.85133e-09	6.14175e-06	1.7346	0.041408	GO_ACTIN_FILAMENT_BASED_PROCESS
RAF1	5.7234	5.2925e-09	1.13842e-05	2.1791	0.014663	GO_HORMONE_TRANSPORT, GO_SIGNAL_RELEASE, HP_CONGENITAL_ABNORMAL_HAIR_PATTERN, HP_ABNORMALITY_OF_THE_CHIN
AP1S1	5.7059	5.86518e-09	1.26101e-05	2.2836	0.011198	GO_AXON, GO_PRESYNAPSE, GO_VESICLE_MEMBRANE, GO_TRANSPORT_VESICLE, GO_ENDOCYTOSIS, GO_DISTAL_AXON
SEC62	5.5778	1.23305e-08	2.6412e-05	2.5066	0.0060948	GO_PROTEIN_LOCALIZATION_TO_MEMBRANE
ASH1L	5.5724	1.27184e-08	2.72301e-05	2.8338	0.0022996	HP_AUTISTIC_BEHAVIOR, HP_ABSENT_SPEECH, HP_IMPAIRMENT_IN_PERSONALITY_FUNCTIONING, HP_INFANTILE_ONSET, HP_HYPERACTIVITY, HP_PEDIATRIC_ONSET, GO_MICROTUBULE_BASED_MOVEMENT, HP_ABNORMAL_FEAR_ANXIETY_RELATED_BEHAVIOR
RAB35	5.5705	1.28577e-08	2.75155e-05	1.7443	0.040556	GO_PRESYNAPSE, GO_VESICLE_MEMBRANE, GO_TRANSPORT_VESICLE, GO_EXOCYTIC_VESICLE, GO_SECRETORY_VESICLE
UBE2Q1	5.4218	2.98296e-08	6.35967e-05	1.9999	0.022754	GO_HORMONE_TRANSPORT, GO_BEHAVIOR, GO_SIGNAL_RELEASE
SLC38A2	5.3939	3.48487e-08	7.4158e-05	2.1727	0.014902	GO_METAL_ION_TRANSMEMBRANE_TRANSPORTER_ACTIVITY, GO_ION_TRANSMEMBRANE_TRANSPORTER_ACTIVITY, GO_CATION_TRANSMEMBRANE_TRANSPORTER_ACTIVITY, GO_METAL_ION_TRANSPORT, GO_CELL_BODY, GO_AXON, GO_DENDRITIC_TREE, GO_TRANSPORTER_ACTIVITY
CDC42BPA	5.1097	1.62763e-07	0.000344406	1.7532	0.039786	GO_ACTIN_FILAMENT_BASED_PROCESS
MIA3	5.0719	1.98625e-07	0.000419297	3.0504	0.0011428	GO_ENDOCYTOSIS
NBR1	5.0679	2.02838e-07	0.000427988	2.6109	0.0045155	GO_RECEPTOR_COMPLEX
PICALM	4.6851	1.40797e-06	0.00293562	2.2814	0.011263	GO_PROTEIN_LOCALIZATION_TO_MEMBRANE, GO_POSTSYNAPSE, GO_POSTSYNAPTIC_MEMBRANE, GO_SYNAPTIC_MEMBRANE, GO_PRESYNAPSE, GO_PROTEIN_LOCALIZATION_TO_CELL_PERIPHERY, GO_REGULATION_OF_VESICLE_MEDIATED_TRANSPORT, GO_TRANSPORT_VESICLE, GO_REGULATION_OF_ENDOCYTOSIS, GO_ENDOCYTOSIS, GO_EXOCYTIC_VESICLE, GO_EXTRINSIC_COMPONENT_OF_MEMBRANE, GO_VESICLE_MEDIATED_TRANSPORT_IN_SYNAPSE, GO_PRESYNAPTIC_MEMBRANE, GO_…
BMPR2	4.5734	2.4132e-06	0.00501705	3.0171	0.0012762	GO_POSTSYNAPSE, GO_REGULATION_OF_SYSTEM_PROCESS, GO_RECEPTOR_COMPLEX, GO_NEURON_TO_NEURON_SYNAPSE
ABI1	4.5669	2.48915e-06	0.00517245	1.83	0.033621	GO_POSTSYNAPSE, GO_ACTIN_FILAMENT_BASED_PROCESS, GO_NEURON_TO_NEURON_SYNAPSE, GO_DISTAL_AXON
GPHN	4.5457	2.75308e-06	0.00571539	2.4278	0.0075963	HP_AUTISTIC_BEHAVIOR, GO_PROTEIN_LOCALIZATION_TO_MEMBRANE, GO_POSTSYNAPSE, HP_POOR_HEAD_CONTROL, HP_ABNORMALITY_OF_ESOPHAGUS_PHYSIOLOGY, GO_POSTSYNAPTIC_MEMBRANE, HP_INFANTILE_ONSET, GO_SYNAPTIC_MEMBRANE, HP_ABNORMAL_SOCIAL_BEHAVIOR, HP_GASTROESOPHAGEAL_REFLUX, HP_PEDIATRIC_ONSET, GO_PROTEIN_LOCALIZATION_TO_CELL_PERIPHERY, GO_POSTSYNAPSE_ORGANIZATION, HP_GENERALIZED_ONSET_SEIZURE, GO_NEURON_TO_NE…
ARPC4	4.5185	3.13111e-06	0.00649393	1.6595	0.048503	GO_ACTIN_FILAMENT_BASED_PROCESS, GO_EPHRIN_RECEPTOR_SIGNALING_PATHWAY
PNPLA8	4.5029	3.36984e-06	0.00698567	2.8118	0.0024629	HP_INFANTILE_ONSET, HP_PEDIATRIC_ONSET
VPS35	4.4769	3.80686e-06	0.00788401	1.8699	0.030748	GO_PROTEIN_LOCALIZATION_TO_MEMBRANE, HP_ABNORMAL_EMOTION_AFFECT_BEHAVIOR, GO_POSTSYNAPSE, HP_DYSKINESIA, HP_IMPAIRMENT_IN_PERSONALITY_FUNCTIONING, HP_DISINHIBITION, HP_ABNORMALITY_OF_ESOPHAGUS_PHYSIOLOGY, GO_PRESYNAPSE, GO_PROTEIN_LOCALIZATION_TO_CELL_PERIPHERY, GO_GLUTAMATERGIC_SYNAPSE, GO_BEHAVIOR, GO_POSTSYNAPSE_ORGANIZATION, HP_DYSPHAGIA, GO_LOCOMOTORY_BEHAVIOR, GO_NEURON_TO_NEURON_SYNAPSE, H…
SEC63	4.3408	7.13177e-06	0.0146914	1.9299	0.026807	GO_PROTEIN_LOCALIZATION_TO_MEMBRANE, HP_ABNORMALITY_OF_ESOPHAGUS_PHYSIOLOGY, HP_GASTROESOPHAGEAL_REFLUX, GO_TRANSPORTER_ACTIVITY
ATP6AP2	4.1668	1.55077e-05	0.0316667	1.9841	0.023624	GO_POSTSYNAPSE, GO_POSTSYNAPTIC_MEMBRANE, HP_INFANTILE_ONSET, HP_PEDIATRIC_ONSET, HP_CEREBELLAR_ATROPHY, HP_FUNCTIONAL_MOTOR_DEFICIT, HP_ABNORMAL_FACIAL_EXPRESSION
JMJD1C	4.155	1.63294e-05	0.0333119	2.2949	0.01087	HP_AUTISTIC_BEHAVIOR, HP_ABNORMALITY_OF_ESOPHAGUS_PHYSIOLOGY, HP_SHORT_ATTENTION_SPAN
PPP1R9A	4.008	3.07243e-05	0.0623089	1.7127	0.043386	GO_POSTSYNAPSE, GO_CORTICAL_CYTOSKELETON, GO_GLUTAMATERGIC_SYNAPSE, GO_POSTSYNAPSE_ORGANIZATION, GO_NEURON_TO_NEURON_SYNAPSE, GO_REGULATION_OF_POSTSYNAPSE_ORGANIZATION
ACTR10	3.8903	5.02161e-05	0.101487	3.8346	6.2892e-05	GO_NEURON_PROJECTION_CYTOPLASM, GO_AXO_DENDRITIC_TRANSPORT
ACO2	3.6157	0.000150123	0.300546	2.6438	0.0040988	HP_INFANTILE_ONSET, HP_PEDIATRIC_ONSET, HP_CEREBELLAR_ATROPHY
SGTA	3.4756	0.000255376	0.509219	2.6846	0.0036306	GO_PROTEIN_LOCALIZATION_TO_MEMBRANE, GO_PRESYNAPSE, GO_TRANSPORT_VESICLE, GO_EXOCYTIC_VESICLE
KLHL9	3.0361	0.00119978	1	3.1603	0.00078797	HP_FUNCTIONAL_MOTOR_DEFICIT
TECR	2.6579	0.00393447	1	4.1247	1.8562e-05	HP_DYSKINESIA, HP_STEREOTYPY, HP_CEREBRAL_VISUAL_IMPAIRMENT, HP_CHOREA, HP_MULTIFOCAL_EPILEPTIFORM_DISCHARGES
NDUFB9	2.5503	0.00538507	1	2.4779	0.0066075	HP_INFANTILE_ONSET, HP_ABNORMAL_SOCIAL_BEHAVIOR, HP_PEDIATRIC_ONSET
SFPQ	2.3415	0.00960791	1	1.6456	0.049923	GO_NEURON_PROJECTION_CYTOPLASM, GO_AXO_DENDRITIC_TRANSPORT

## Sheet: Heart (Atrial) - Atrial Fib.
Gene	Trajectory t-statistics	Trajectory p-value	Trajectory FDR q-value	MAGMA's z-statistics	MAGMA's p-value	Gene Sets
ACTA2	63.0279	0	0	1.7127	0.043385	GO_MUSCLE_SYSTEM_PROCESS, GO_MUSCLE_CONTRACTION, GO_CONTRACTILE_FIBER, GO_CIRCULATORY_SYSTEM_PROCESS, HP_DYSPNEA, HP_ABNORMAL_CARDIAC_VENTRICULAR_FUNCTION, GO_ACTIN_CYTOSKELETON, GO_REGULATION_OF_TUBE_SIZE, HP_PAIN, GO_VASCULAR_PROCESS_IN_CIRCULATORY_SYSTEM, GO_REGULATION_OF_BLOOD_PRESSURE, GO_SMOOTH_MUSCLE_CONTRACTION, GO_REGULATION_OF_ANATOMICAL_STRUCTURE_SIZE, HP_ABNORMAL_PATTERN_OF_RESPIRATION
MYH7	60.6803	1.7265e-43	1.26536e-39	5.8497	2.4628e-09	HP_HEART_BLOCK, GO_CARDIAC_MUSCLE_CONTRACTION, HP_CARDIAC_CONDUCTION_ABNORMALITY, GO_STRIATED_MUSCLE_CONTRACTION, GO_MUSCLE_SYSTEM_PROCESS, GO_HEART_PROCESS, GO_REGULATION_OF_BLOOD_CIRCULATION, GO_ACTIN_FILAMENT_BASED_MOVEMENT, GO_MUSCLE_CONTRACTION, GO_CARDIAC_MUSCLE_TISSUE_DEVELOPMENT, GO_I_BAND, GO_REGULATION_OF_HEART_RATE, GO_MUSCLE_TISSUE_DEVELOPMENT, GO_ACTIN_MEDIATED_CELL_CONTRACTION, GO_R…
CKB	59.34	0	0	2.3125	0.010375	GO_CELLULAR_ION_HOMEOSTASIS
MYL3	51.087	0	0	3.9044	4.7234e-05	GO_CARDIAC_MUSCLE_CONTRACTION, GO_STRIATED_MUSCLE_CONTRACTION, GO_MUSCLE_SYSTEM_PROCESS, GO_HEART_PROCESS, GO_REGULATION_OF_BLOOD_CIRCULATION, GO_ACTIN_FILAMENT_BASED_MOVEMENT, GO_MUSCLE_CONTRACTION, GO_CARDIAC_MUSCLE_TISSUE_DEVELOPMENT, GO_I_BAND, GO_MUSCLE_TISSUE_DEVELOPMENT, GO_ACTIN_MEDIATED_CELL_CONTRACTION, GO_REGULATION_OF_STRIATED_MUSCLE_CONTRACTION, GO_REGULATION_OF_MUSCLE_SYSTEM_PROCESS…
TAGLN	44.668	3.05918e-158	2.34608e-154	4.0956	2.1056e-05	GO_MUSCLE_ORGAN_DEVELOPMENT, GO_ACTIN_BINDING, GO_ACTIN_FILAMENT_BINDING
ENO3	44.5159	0	0	2.6405	0.004139	HP_ADULT_ONSET, HP_ABNORMAL_MUSCLE_FIBER_MORPHOLOGY, HP_ABNORMAL_CIRCULATING_PROTEIN_LEVEL, HP_ABNORMALITY_OF_CIRCULATING_ENZYME_LEVEL, HP_PAIN, HP_FUNCTIONAL_MOTOR_DEFICIT, GO_PYRUVATE_METABOLIC_PROCESS
ACTA1	44.2193	4.7897e-121	3.64831e-117	1.9232	0.027227	GO_MUSCLE_CELL_DEVELOPMENT, HP_CARDIAC_CONDUCTION_ABNORMALITY, GO_MUSCLE_SYSTEM_PROCESS, GO_STRIATED_MUSCLE_CELL_DIFFERENTIATION, GO_ACTIN_FILAMENT_BASED_MOVEMENT, GO_MUSCLE_CONTRACTION, GO_MUSCLE_TISSUE_DEVELOPMENT, GO_ACTIN_MEDIATED_CELL_CONTRACTION, HP_LIMB_MUSCLE_WEAKNESS, GO_MYOFIBRIL_ASSEMBLY, GO_MUSCLE_CELL_DIFFERENTIATION, GO_CELLULAR_COMPONENT_ASSEMBLY_INVOLVED_IN_MORPHOGENESIS, GO_CONTR…
FBXL22	41.1734	1.46604e-225	1.12987e-221	4.3489	6.8421e-06	GO_I_BAND, GO_CONTRACTILE_FIBER
TTN	38.279	1.30362e-288	1.00653e-284	7.9986	6.2895e-16	GO_CARDIOCYTE_DIFFERENTIATION, GO_MUSCLE_CELL_DEVELOPMENT, HP_HEART_BLOCK, GO_CARDIAC_MUSCLE_CONTRACTION, HP_CARDIAC_CONDUCTION_ABNORMALITY, GO_STRIATED_MUSCLE_CONTRACTION, GO_MUSCLE_SYSTEM_PROCESS, GO_CARDIAC_CELL_DEVELOPMENT, GO_CARDIAC_MUSCLE_CELL_DIFFERENTIATION, GO_HEART_PROCESS, GO_STRIATED_MUSCLE_CELL_DIFFERENTIATION, GO_ACTIN_FILAMENT_BASED_MOVEMENT, GO_MUSCLE_CONTRACTION, GO_CARDIAC_MUSC…
PFKP	32.3862	6.36337e-292	4.91443e-288	2.0851	0.01853	GO_PYRUVATE_METABOLIC_PROCESS
JUND	31.5171	3.1771e-114	2.41618e-110	1.8305	0.033588	GO_RESPONSE_TO_METAL_ION, GO_RESPONSE_TO_CALCIUM_ION, GO_RESPONSE_TO_INORGANIC_SUBSTANCE, GO_RESPONSE_TO_PEPTIDE_HORMONE, GO_RESPONSE_TO_PEPTIDE
MYBPC3	29.6415	1.57116e-300	1.21388e-296	1.7169	0.042998	HP_HEART_BLOCK, GO_CARDIAC_MUSCLE_CONTRACTION, HP_CARDIAC_CONDUCTION_ABNORMALITY, GO_STRIATED_MUSCLE_CONTRACTION, GO_MUSCLE_SYSTEM_PROCESS, GO_HEART_PROCESS, GO_ACTIN_FILAMENT_BASED_MOVEMENT, GO_MUSCLE_CONTRACTION, GO_CARDIAC_MUSCLE_TISSUE_DEVELOPMENT, GO_MUSCLE_TISSUE_DEVELOPMENT, GO_ACTIN_MEDIATED_CELL_CONTRACTION, GO_REGULATION_OF_STRIATED_MUSCLE_CONTRACTION, GO_REGULATION_OF_MUSCLE_SYSTEM_PRO…
ACTC1	29.5595	0	0	2.6829	0.0036489	GO_CARDIOCYTE_DIFFERENTIATION, GO_MUSCLE_CELL_DEVELOPMENT, GO_CARDIAC_MUSCLE_CONTRACTION, GO_STRIATED_MUSCLE_CONTRACTION, GO_MUSCLE_SYSTEM_PROCESS, GO_CARDIAC_CELL_DEVELOPMENT, GO_CARDIAC_MUSCLE_CELL_DIFFERENTIATION, GO_HEART_PROCESS, GO_STRIATED_MUSCLE_CELL_DIFFERENTIATION, GO_ACTIN_FILAMENT_BASED_MOVEMENT, GO_MUSCLE_CONTRACTION, GO_CARDIAC_MUSCLE_TISSUE_DEVELOPMENT, GO_I_BAND, GO_MUSCLE_TISSUE_…
CHCHD10	28.6294	0	0	3.5875	0.00016694	HP_LIMB_MUSCLE_WEAKNESS, GO_REGULATION_OF_MEMBRANE_POTENTIAL, HP_ABNORMALITY_OF_THE_MUSCULATURE_OF_THE_LIMBS, HP_ABNORMALITY_OF_THE_MUSCULATURE_OF_THE_LOWER_LIMBS, HP_ABNORMALITY_OF_FACIAL_MUSCULATURE, HP_DYSPNEA, HP_ABNORMAL_MUSCLE_FIBER_MORPHOLOGY, HP_ABNORMALITY_OF_MUSCLE_SIZE, HP_ABNORMALITY_OF_THE_MUSCULATURE_OF_THE_UPPER_LIMBS, HP_PROXIMAL_MUSCLE_WEAKNESS, HP_UPPER_LIMB_MUSCLE_WEAKNESS, HP_…
SYNPO2L	27.4925	3.34664e-110	2.54311e-106	8.3918	2.3945e-17	GO_MUSCLE_CELL_DEVELOPMENT, GO_STRIATED_MUSCLE_CELL_DIFFERENTIATION, GO_I_BAND, GO_MYOFIBRIL_ASSEMBLY, GO_MUSCLE_CELL_DIFFERENTIATION, GO_CELLULAR_COMPONENT_ASSEMBLY_INVOLVED_IN_MORPHOGENESIS, GO_CONTRACTILE_FIBER, GO_HEART_DEVELOPMENT, GO_HEART_MORPHOGENESIS, GO_ACTOMYOSIN_STRUCTURE_ORGANIZATION, GO_ACTIN_BINDING, GO_REGULATION_OF_ACTIN_FILAMENT_BASED_PROCESS, GO_ACTIN_CYTOSKELETON, GO_ACTIN_FIL…
AKAP12	24.3771	2.06302e-19	1.43586e-15	2.8653	0.0020833	GO_CIRCULATORY_SYSTEM_PROCESS, GO_CALMODULIN_BINDING, GO_VASCULAR_PROCESS_IN_CIRCULATORY_SYSTEM, GO_SIGNAL_RELEASE
SLCO3A1	23.8202	1.37424e-104	1.04222e-100	3.6232	0.00014549	GO_ACTIVE_TRANSMEMBRANE_TRANSPORTER_ACTIVITY
MYLPF	23.4932	7.14177e-129	5.45203e-125	3.1089	0.00093898	GO_MUSCLE_SYSTEM_PROCESS, GO_MUSCLE_CONTRACTION, GO_MUSCLE_TISSUE_DEVELOPMENT, GO_CONTRACTILE_FIBER, GO_MUSCLE_ORGAN_DEVELOPMENT, GO_ACTIN_CYTOSKELETON, GO_SKELETAL_MUSCLE_ORGAN_DEVELOPMENT
COL2A1	22.4694	2.73578e-23	1.92982e-19	2.0256	0.021404	GO_HEART_DEVELOPMENT, GO_HEART_MORPHOGENESIS, HP_DYSPNEA, HP_ABNORMALITY_OF_MUSCLE_SIZE, HP_SKELETAL_MUSCLE_ATROPHY, HP_PAIN
PGM1	21.9946	0	0	1.8582	0.031568	HP_ABNORMALITY_OF_CARDIOVASCULAR_SYSTEM_ELECTROPHYSIOLOGY, HP_DYSPNEA, HP_ABNORMAL_MYOCARDIUM_MORPHOLOGY, HP_DILATED_CARDIOMYOPATHY, HP_ABNORMAL_CIRCULATING_PROTEIN_LEVEL, HP_ABNORMALITY_OF_CIRCULATING_ENZYME_LEVEL, HP_TACHYCARDIA, HP_ABNORMAL_GLUCOSE_HOMEOSTASIS, HP_FUNCTIONAL_MOTOR_DEFICIT, GO_PYRUVATE_METABOLIC_PROCESS
NPPA	21.4969	2.98945e-32	2.15121e-28	1.6725	0.04721	GO_CARDIOCYTE_DIFFERENTIATION, GO_MUSCLE_CELL_DEVELOPMENT, GO_CARDIAC_MUSCLE_CONTRACTION, GO_STRIATED_MUSCLE_CONTRACTION, GO_MUSCLE_SYSTEM_PROCESS, GO_CARDIAC_CELL_DEVELOPMENT, GO_CARDIAC_MUSCLE_CELL_DIFFERENTIATION, GO_HEART_PROCESS, GO_REGULATION_OF_CARDIAC_MUSCLE_CONTRACTION, GO_REGULATION_OF_BLOOD_CIRCULATION, GO_STRIATED_MUSCLE_CELL_DIFFERENTIATION, GO_CARDIAC_CONDUCTION, GO_MUSCLE_CONTRACTI…
PDLIM5	20.3789	3.67025e-278	2.83307e-274	2.483	0.0065146	GO_CARDIOCYTE_DIFFERENTIATION, GO_MUSCLE_CELL_DEVELOPMENT, GO_MUSCLE_SYSTEM_PROCESS, GO_CARDIAC_CELL_DEVELOPMENT, GO_CARDIAC_MUSCLE_CELL_DIFFERENTIATION, GO_STRIATED_MUSCLE_CELL_DIFFERENTIATION, GO_CARDIAC_MUSCLE_TISSUE_DEVELOPMENT, GO_I_BAND, GO_MUSCLE_TISSUE_DEVELOPMENT, GO_MUSCLE_CELL_DIFFERENTIATION, GO_CONTRACTILE_FIBER, GO_HEART_DEVELOPMENT, GO_MUSCLE_HYPERTROPHY, GO_ACTIN_BINDING, GO_ACTIN…
PLN	20.3437	2.06911e-07	0.00130188	7.6066	1.4071e-14	GO_CARDIAC_MUSCLE_CELL_CONTRACTION, GO_CARDIAC_CONDUCTION, GO_REGULATION_OF_HEART_RATE, GO_REGULATION_OF_STRIATED_MUSCLE_CONTRACTION, GO_MULTICELLULAR_ORGANISMAL_SIGNALING, GO_REGULATION_OF_MEMBRANE_POTENTIAL, GO_REGULATION_OF_CYTOSOLIC_CALCIUM_ION_CONCENTRATION, GO_DIVALENT_INORGANIC_CATION_HOMEOSTASIS, GO_METAL_ION_HOMEOSTASIS, GO_CELLULAR_ION_HOMEOSTASIS, GO_REGULATION_OF_METAL_ION_TRANSPORT, …
MYH6	20.313	0	0	7.2448	2.1655e-13	GO_CARDIOCYTE_DIFFERENTIATION, GO_MUSCLE_CELL_DEVELOPMENT, GO_CARDIAC_MUSCLE_CONTRACTION, GO_STRIATED_MUSCLE_CONTRACTION, GO_MUSCLE_SYSTEM_PROCESS, GO_CARDIAC_CELL_DEVELOPMENT, GO_CARDIAC_MUSCLE_CELL_DIFFERENTIATION, GO_HEART_PROCESS, GO_REGULATION_OF_BLOOD_CIRCULATION, GO_STRIATED_MUSCLE_CELL_DIFFERENTIATION, GO_ACTIN_FILAMENT_BASED_MOVEMENT, GO_MUSCLE_CONTRACTION, GO_CARDIAC_MUSCLE_TISSUE_DEVEL…
SLMAP	19.692	0.000654743	1	3.1188	0.00090797	GO_REGULATION_OF_ION_TRANSPORT, GO_REGULATION_OF_SODIUM_ION_TRANSPORT, GO_SODIUM_ION_TRANSPORT
LPP	19.396	1.81741e-27	1.29418e-23	1.9122	0.027926	GO_ACTIN_CYTOSKELETON, GO_ACTIN_FILAMENT_BUNDLE, GO_ACTOMYOSIN
HK1	19.1246	1.17928e-284	9.10406e-281	1.7132	0.043338	HP_LIMB_MUSCLE_WEAKNESS, HP_ABNORMALITY_OF_THE_MUSCULATURE_OF_THE_LIMBS, HP_ABNORMALITY_OF_MUSCLE_SIZE, HP_ABNORMALITY_OF_THE_MUSCULATURE_OF_THE_UPPER_LIMBS, HP_PROXIMAL_MUSCLE_WEAKNESS, HP_SKELETAL_MUSCLE_ATROPHY, HP_LOWER_LIMB_MUSCLE_WEAKNESS, HP_DIFFICULTY_WALKING, HP_DISTAL_MUSCLE_WEAKNESS, HP_SENSORY_IMPAIRMENT, HP_DISTAL_AMYOTROPHY, HP_REDUCED_TENDON_REFLEXES, GO_MAINTENANCE_OF_LOCATION, HP…
GHR	18.9694	6.98131e-35	5.04889e-31	2.4643	0.0068632	HP_ABNORMAL_GLUCOSE_HOMEOSTASIS, GO_RESPONSE_TO_PEPTIDE_HORMONE, GO_RESPONSE_TO_PEPTIDE
TNC	18.588	1.83642e-06	0.011316	2.3101	0.010441	GO_RESPONSE_TO_MECHANICAL_STIMULUS
ARL6IP5	18.4502	1.48949e-122	1.13499e-118	2.5047	0.0061284	GO_REGULATION_OF_MEMBRANE_POTENTIAL, GO_REGULATION_OF_ION_TRANSPORT, GO_NEGATIVE_REGULATION_OF_ION_TRANSPORT, GO_REGULATION_OF_ION_TRANSMEMBRANE_TRANSPORT, GO_REGULATION_OF_TRANSMEMBRANE_TRANSPORT, GO_NEGATIVE_REGULATION_OF_ION_TRANSMEMBRANE_TRANSPORT, GO_REGULATION_OF_MITOCHONDRIAL_MEMBRANE_POTENTIAL
LDB3	18.4227	2.15252e-205	1.65701e-201	2.0742	0.019031	GO_MUSCLE_CELL_DEVELOPMENT, HP_HEART_BLOCK, HP_CARDIAC_CONDUCTION_ABNORMALITY, GO_STRIATED_MUSCLE_CELL_DIFFERENTIATION, GO_I_BAND, HP_LIMB_MUSCLE_WEAKNESS, GO_MYOFIBRIL_ASSEMBLY, GO_MUSCLE_CELL_DIFFERENTIATION, GO_CELLULAR_COMPONENT_ASSEMBLY_INVOLVED_IN_MORPHOGENESIS, GO_CONTRACTILE_FIBER, GO_HEART_DEVELOPMENT, HP_ABNORMALITY_OF_THE_MUSCULATURE_OF_THE_LIMBS, HP_CONGESTIVE_HEART_FAILURE, HP_ABNORM…
BCL2	18.0855	1.22591e-20	8.56667e-17	3.1762	0.000746	GO_MUSCLE_CELL_DEVELOPMENT, GO_STRIATED_MUSCLE_CELL_DIFFERENTIATION, GO_MUSCLE_TISSUE_DEVELOPMENT, GO_MUSCLE_CELL_DIFFERENTIATION, GO_REGULATION_OF_MEMBRANE_POTENTIAL, GO_MUSCLE_ORGAN_DEVELOPMENT, GO_REGULATION_OF_CYTOSOLIC_CALCIUM_ION_CONCENTRATION, GO_DIVALENT_INORGANIC_CATION_HOMEOSTASIS, GO_MEMBRANE_DEPOLARIZATION, GO_METAL_ION_HOMEOSTASIS, GO_CELLULAR_ION_HOMEOSTASIS, GO_REGULATION_OF_METAL_…
GRB14	17.8631	4.14912e-92	3.13674e-88	1.6636	0.048092	GO_RESPONSE_TO_PEPTIDE_HORMONE, GO_RESPONSE_TO_PEPTIDE
PAM	17.6059	1.74232e-135	1.33166e-131	1.9042	0.02844	GO_HEART_DEVELOPMENT, GO_REGULATION_OF_ACTIN_FILAMENT_BASED_PROCESS, GO_RESPONSE_TO_METAL_ION, GO_RESPONSE_TO_INORGANIC_SUBSTANCE
KIF5B	17.3316	1.83549e-61	1.36854e-57	2.1521	0.015694	GO_REGULATION_OF_MEMBRANE_POTENTIAL, GO_REGULATION_OF_METAL_ION_TRANSPORT, GO_REGULATION_OF_ION_TRANSPORT, GO_MONOVALENT_INORGANIC_CATION_TRANSPORT, GO_REGULATION_OF_ION_TRANSMEMBRANE_TRANSPORT, GO_REGULATION_OF_TRANSMEMBRANE_TRANSPORT, GO_REGULATION_OF_POTASSIUM_ION_TRANSPORT, GO_POSITIVE_REGULATION_OF_ION_TRANSPORT, GO_POTASSIUM_ION_TRANSPORT, GO_REGULATION_OF_CATION_TRANSMEMBRANE_TRANSPORT, GO…
LRRC10	17.2978	1.16983e-54	8.65909e-51	6.235	2.2592e-10	GO_CARDIOCYTE_DIFFERENTIATION, GO_MUSCLE_CELL_DEVELOPMENT, GO_CARDIAC_CELL_DEVELOPMENT, GO_CARDIAC_MUSCLE_CELL_DIFFERENTIATION, GO_STRIATED_MUSCLE_CELL_DIFFERENTIATION, GO_CARDIAC_MUSCLE_TISSUE_DEVELOPMENT, GO_MUSCLE_TISSUE_DEVELOPMENT, GO_MUSCLE_CELL_DIFFERENTIATION, GO_CONTRACTILE_FIBER, GO_HEART_DEVELOPMENT, GO_ACTIN_BINDING
BOK	17.0904	5.59862e-19	3.8888e-15	3.3826	0.00035895	GO_REGULATION_OF_MEMBRANE_POTENTIAL, GO_REGULATION_OF_CYTOSOLIC_CALCIUM_ION_CONCENTRATION, GO_DIVALENT_INORGANIC_CATION_HOMEOSTASIS, GO_MEMBRANE_DEPOLARIZATION, GO_METAL_ION_HOMEOSTASIS, GO_CELLULAR_ION_HOMEOSTASIS, GO_REGULATION_OF_MITOCHONDRIAL_MEMBRANE_POTENTIAL, GO_MITOCHONDRIAL_MEMBRANE_ORGANIZATION
EHBP1L1	16.3955	9.4026e-20	6.54985e-16	2.8041	0.002523	GO_ACTIN_CYTOSKELETON, GO_ACTIN_FILAMENT
TCAP	15.8964	2.48187e-142	1.89888e-138	4.4135	5.0847e-06	GO_CARDIOCYTE_DIFFERENTIATION, GO_MUSCLE_CELL_DEVELOPMENT, GO_CARDIAC_MUSCLE_CONTRACTION, GO_STRIATED_MUSCLE_CONTRACTION, GO_MUSCLE_SYSTEM_PROCESS, GO_CARDIAC_CELL_DEVELOPMENT, GO_CARDIAC_MUSCLE_CELL_DIFFERENTIATION, GO_HEART_PROCESS, GO_STRIATED_MUSCLE_CELL_DIFFERENTIATION, GO_ACTIN_FILAMENT_BASED_MOVEMENT, GO_MUSCLE_CONTRACTION, GO_CARDIAC_MUSCLE_TISSUE_DEVELOPMENT, GO_I_BAND, GO_MUSCLE_TISSUE_…
SEMA3A	15.5225	1.13424e-18	7.86825e-15	1.9904	0.023272	HP_HEART_BLOCK, HP_CARDIAC_CONDUCTION_ABNORMALITY, GO_HEART_PROCESS, GO_REGULATION_OF_BLOOD_CIRCULATION, GO_REGULATION_OF_HEART_RATE, HP_SUPRAVENTRICULAR_ARRHYTHMIA, GO_REGULATION_OF_SYSTEM_PROCESS, GO_CIRCULATORY_SYSTEM_PROCESS, HP_ABNORMAL_ATRIOVENTRICULAR_CONDUCTION, HP_ABNORMALITY_OF_CARDIOVASCULAR_SYSTEM_ELECTROPHYSIOLOGY, HP_THICKENED_SKIN, HP_ABNORMAL_CARDIAC_TEST, HP_CARDIAC_ARREST, HP_TA…
GRB10	15.4846	5.74327e-05	0.34138	2.267	0.011696	GO_RESPONSE_TO_PEPTIDE_HORMONE, GO_RESPONSE_TO_PEPTIDE
FILIP1	15.2509	4.8585e-82	3.66234e-78	2.7282	0.0031839	GO_ACTIN_CYTOSKELETON
SYNM	15.1793	2.30385e-18	1.59519e-14	1.8361	0.033173	GO_STRIATED_MUSCLE_CONTRACTION, GO_MUSCLE_SYSTEM_PROCESS, GO_MUSCLE_CONTRACTION, GO_CONTRACTILE_FIBER, GO_SARCOLEMMA, GO_CELL_CELL_JUNCTION
RAB4A	15.0208	3.75481e-17	2.58556e-13	2.2337	0.012752	GO_REGULATION_OF_ATPASE_ACTIVITY
ATXN1	14.8939	2.22766e-37	1.61839e-33	7.8717	1.7498e-15	HP_ADULT_ONSET, HP_ABNORMALITY_OF_FACIAL_MUSCULATURE, HP_ABNORMALITY_OF_MUSCLE_SIZE, HP_SKELETAL_MUSCLE_ATROPHY, HP_DYSPHAGIA, HP_SENSORY_IMPAIRMENT, HP_DISTAL_AMYOTROPHY, HP_RESPIRATORY_INSUFFICIENCY, HP_OPHTHALMOPARESIS, HP_RESPIRATORY_FAILURE, HP_REDUCED_TENDON_REFLEXES, HP_AREFLEXIA, HP_HYPOREFLEXIA, GO_BEHAVIOR, HP_DYSARTHRIA, HP_ABNORMALITY_OF_EXTRAPYRAMIDAL_MOTOR_FUNCTION, HP_FASCICULATIONS
MINOS1	14.6822	1.84418e-95	1.39512e-91	2.1334	0.016447	GO_MITOCHONDRIAL_MEMBRANE_ORGANIZATION
OBSL1	14.6329	2.42182e-21	1.69745e-17	2.5828	0.0049004	GO_CARDIOCYTE_DIFFERENTIATION, GO_MUSCLE_CELL_DEVELOPMENT, GO_CARDIAC_CELL_DEVELOPMENT, GO_CARDIAC_MUSCLE_CELL_DIFFERENTIATION, GO_STRIATED_MUSCLE_CELL_DIFFERENTIATION, GO_CARDIAC_MUSCLE_TISSUE_DEVELOPMENT, GO_I_BAND, GO_MUSCLE_TISSUE_DEVELOPMENT, GO_MUSCLE_CELL_DIFFERENTIATION, GO_CONTRACTILE_FIBER, GO_HEART_DEVELOPMENT, HP_ABNORMALITY_OF_THE_MUSCULATURE_OF_THE_LIMBS, HP_ABNORMALITY_OF_THE_SHOUL…
ARHGDIB	14.4478	1.26557e-36	9.18552e-33	1.812	0.034991	GO_REGULATION_OF_ACTIN_FILAMENT_BASED_PROCESS
OBSCN	14.2572	3.04893e-214	2.34798e-210	3.4176	0.00031584	GO_MUSCLE_CELL_DEVELOPMENT, GO_STRIATED_MUSCLE_CELL_DIFFERENTIATION, GO_I_BAND, GO_MYOFIBRIL_ASSEMBLY, GO_MUSCLE_CELL_DIFFERENTIATION, GO_CELLULAR_COMPONENT_ASSEMBLY_INVOLVED_IN_MORPHOGENESIS, GO_CONTRACTILE_FIBER, GO_SARCOLEMMA, GO_ACTOMYOSIN_STRUCTURE_ORGANIZATION, GO_CALMODULIN_BINDING, GO_CELL_CELL_JUNCTION
GYG1	14.2353	4.61285e-77	3.47025e-73	4.0157	2.964e-05	HP_HEART_BLOCK, HP_CARDIAC_CONDUCTION_ABNORMALITY, HP_LIMB_MUSCLE_WEAKNESS, HP_ABNORMALITY_OF_THE_MUSCULATURE_OF_THE_LIMBS, HP_ABNORMALITY_OF_CARDIOVASCULAR_SYSTEM_ELECTROPHYSIOLOGY, HP_VENTRICULAR_HYPERTROPHY, HP_DYSPNEA, HP_MYOPATHY, HP_ABNORMALITY_OF_THE_SHOULDER_GIRDLE_MUSCULATURE, HP_ABNORMAL_MUSCLE_FIBER_MORPHOLOGY, HP_LIMB_GIRDLE_MUSCLE_WEAKNESS, HP_ABNORMALITY_OF_MUSCLE_SIZE, HP_ABNORMAL_…
APPL1	14.1767	1.48163e-14	1.00573e-10	1.8154	0.034729	HP_ABNORMAL_CIRCULATING_PROTEIN_LEVEL, GO_REGULATION_OF_TRANSMEMBRANE_TRANSPORT, HP_ABNORMAL_GLUCOSE_HOMEOSTASIS, GO_RESPONSE_TO_PEPTIDE_HORMONE, GO_RESPONSE_TO_PEPTIDE
S100A13	14.0695	4.83588e-163	3.71009e-159	3.8238	6.5707e-05	GO_RESPONSE_TO_METAL_ION, GO_RESPONSE_TO_INORGANIC_SUBSTANCE, GO_SIGNAL_RELEASE
PKP2	14.0232	8.01871e-08	0.000507745	4.211	1.2714e-05	GO_CARDIAC_MUSCLE_CELL_CONTRACTION, HP_HEART_BLOCK, GO_REGULATION_OF_CARDIAC_MUSCLE_CONTRACTION, GO_CARDIAC_CONDUCTION, GO_CARDIAC_MUSCLE_CELL_ACTION_POTENTIAL, GO_REGULATION_OF_HEART_RATE, GO_REGULATION_OF_STRIATED_MUSCLE_CONTRACTION, GO_MULTICELLULAR_ORGANISMAL_SIGNALING, GO_REGULATION_OF_MUSCLE_SYSTEM_PROCESS, GO_REGULATION_OF_MUSCLE_CONTRACTION, GO_REGULATION_OF_MEMBRANE_POTENTIAL, GO_ACTION_…
CDH2	13.9661	4.24324e-100	3.21341e-96	2.3594	0.0091515	GO_STRIATED_MUSCLE_CELL_DIFFERENTIATION, GO_MUSCLE_CELL_DIFFERENTIATION, GO_SARCOLEMMA, GO_ACTIN_CYTOSKELETON, GO_PLASMA_MEMBRANE_PROTEIN_COMPLEX, GO_MEMBRANE_REGION, GO_PLASMA_MEMBRANE_RAFT, GO_CORTICAL_ACTIN_CYTOSKELETON, GO_BASOLATERAL_PLASMA_MEMBRANE, GO_CELL_CELL_JUNCTION
NPNT	13.8629	7.82518e-19	5.43146e-15	1.861	0.031375	GO_MUSCLE_SYSTEM_PROCESS, GO_MUSCLE_CONTRACTION, GO_MUSCLE_CELL_DIFFERENTIATION, GO_REGULATION_OF_MUSCLE_SYSTEM_PROCESS, GO_CONTRACTILE_FIBER, GO_REGULATION_OF_SYSTEM_PROCESS, GO_REGULATION_OF_MUSCLE_CONTRACTION, GO_PLASMA_MEMBRANE_PROTEIN_COMPLEX, GO_SMOOTH_MUSCLE_CONTRACTION
LGMN	13.6986	5.25836e-102	3.98584e-98	1.8726	0.030561	GO_RESPONSE_TO_METAL_ION, GO_RESPONSE_TO_CALCIUM_ION, GO_RESPONSE_TO_INORGANIC_SUBSTANCE, GO_BEHAVIOR, GO_RESPONSE_TO_PEPTIDE
HADHB	13.679	8.63416e-124	6.58355e-120	3.4531	0.00027709	HP_LIMB_MUSCLE_WEAKNESS, HP_ABNORMALITY_OF_THE_MUSCULATURE_OF_THE_LIMBS, HP_CONGESTIVE_HEART_FAILURE, HP_ABNORMAL_LEFT_VENTRICLE_MORPHOLOGY, HP_ABNORMALITY_OF_CARDIOVASCULAR_SYSTEM_ELECTROPHYSIOLOGY, HP_VENTRICULAR_HYPERTROPHY, HP_LEFT_VENTRICULAR_HYPERTROPHY, HP_MYOPATHY, HP_ABNORMAL_MYOCARDIUM_MORPHOLOGY, HP_ABNORMAL_CARDIAC_VENTRICLE_MORPHOLOGY, HP_DILATED_CARDIOMYOPATHY, HP_ABNORMAL_ATRIOVENT…
KLHL7	13.4911	5.87794e-42	4.29619e-38	1.931	0.026741	HP_DYSPNEA, HP_DYSPHAGIA, HP_OPHTHALMOPARESIS, HP_ABNORMAL_GLUCOSE_HOMEOSTASIS, HP_ABNORMALITY_OF_RETINAL_PIGMENTATION, HP_PEDIATRIC_ONSET
NDUFB10	13.447	5.99227e-117	4.56072e-113	3.2013	0.00068396	HP_ABNORMAL_MYOCARDIUM_MORPHOLOGY, HP_RESPIRATORY_INSUFFICIENCY, HP_ABNORMAL_GLUCOSE_HOMEOSTASIS, HP_ABNORMAL_CELLULAR_PHENOTYPE, HP_HYPERTROPHIC_CARDIOMYOPATHY
BMP7	13.3196	6.40267e-53	4.73349e-49	2.0208	0.021652	GO_CARDIOCYTE_DIFFERENTIATION, GO_CARDIAC_MUSCLE_TISSUE_DEVELOPMENT, GO_MUSCLE_TISSUE_DEVELOPMENT, GO_HEART_DEVELOPMENT, GO_HEART_MORPHOGENESIS, GO_CARDIAC_CHAMBER_MORPHOGENESIS, GO_CARDIAC_CHAMBER_DEVELOPMENT, GO_RESPONSE_TO_INORGANIC_SUBSTANCE, GO_RESPONSE_TO_PEPTIDE_HORMONE, GO_RESPONSE_TO_PEPTIDE
DLC1	13.2955	5.1462e-22	3.61469e-18	1.6473	0.049752	GO_HEART_DEVELOPMENT, GO_HEART_MORPHOGENESIS, GO_ACTOMYOSIN_STRUCTURE_ORGANIZATION, GO_REGULATION_OF_ACTIN_FILAMENT_BASED_PROCESS, GO_ACTIN_CYTOSKELETON, GO_CAVEOLA, GO_MEMBRANE_REGION, GO_PLASMA_MEMBRANE_RAFT, GO_CORTICAL_ACTIN_CYTOSKELETON, GO_ACTIN_FILAMENT_ORGANIZATION
SRL	13.1075	2.5758e-174	1.97847e-170	2.9778	0.0014514	GO_SARCOPLASM
CAPG	12.8793	1.26081e-13	8.50669e-10	1.9486	0.025669	GO_ACTIN_BINDING, GO_REGULATION_OF_ACTIN_FILAMENT_BASED_PROCESS, GO_ACTIN_FILAMENT_ORGANIZATION, GO_REGULATION_OF_ANATOMICAL_STRUCTURE_SIZE
ATP1B1	12.8491	7.93922e-245	6.12193e-241	2.6713	0.0037775	GO_CARDIAC_MUSCLE_CONTRACTION, GO_STRIATED_MUSCLE_CONTRACTION, GO_MUSCLE_SYSTEM_PROCESS, GO_HEART_PROCESS, GO_REGULATION_OF_CARDIAC_MUSCLE_CONTRACTION, GO_REGULATION_OF_BLOOD_CIRCULATION, GO_CARDIAC_CONDUCTION, GO_CARDIAC_MUSCLE_CELL_ACTION_POTENTIAL, GO_MUSCLE_CONTRACTION, GO_REGULATION_OF_STRIATED_MUSCLE_CONTRACTION, GO_MULTICELLULAR_ORGANISMAL_SIGNALING, GO_REGULATION_OF_MUSCLE_SYSTEM_PROCESS,…
ACO2	12.819	1.19985e-139	9.17647e-136	2.5248	0.0057886	HP_REDUCED_TENDON_REFLEXES, HP_AREFLEXIA, HP_PEDIATRIC_ONSET, HP_HYPOREFLEXIA
CTNNA3	12.7852	7.11165e-55	5.26689e-51	2.0647	0.019477	GO_CARDIAC_MUSCLE_CELL_CONTRACTION, HP_HEART_BLOCK, GO_CARDIAC_MUSCLE_CONTRACTION, HP_CARDIAC_CONDUCTION_ABNORMALITY, GO_STRIATED_MUSCLE_CONTRACTION, GO_MUSCLE_SYSTEM_PROCESS, GO_HEART_PROCESS, GO_REGULATION_OF_CARDIAC_MUSCLE_CONTRACTION, GO_REGULATION_OF_BLOOD_CIRCULATION, GO_ACTIN_FILAMENT_BASED_MOVEMENT, GO_CARDIAC_CONDUCTION, GO_CARDIAC_MUSCLE_CELL_ACTION_POTENTIAL, GO_MUSCLE_CONTRACTION, GO_…
HSPG2	12.1906	5.0406e-08	0.00032023	4.6128	1.9869e-06	HP_ABNORMALITY_OF_MUSCLE_SIZE, HP_SKELETAL_MUSCLE_ATROPHY, HP_PAIN, GO_PLASMA_MEMBRANE_PROTEIN_COMPLEX, HP_RESPIRATORY_INSUFFICIENCY, HP_REDUCED_TENDON_REFLEXES, HP_SKELETAL_MUSCLE_HYPERTROPHY, HP_ABNORMAL_FEAR_ANXIETY_RELATED_BEHAVIOR, HP_HYPOREFLEXIA, HP_ABNORMAL_PATTERN_OF_RESPIRATION
RCAN1	12.0664	1.28534e-57	9.55135e-54	1.9388	0.026263	GO_REGULATION_OF_CALCIUM_MEDIATED_SIGNALING, GO_CALCIUM_MEDIATED_SIGNALING, GO_SECOND_MESSENGER_MEDIATED_SIGNALING
MYOZ1	12.0435	1.80976e-157	1.38773e-153	8.5857	4.5147e-18	GO_MUSCLE_CELL_DEVELOPMENT, GO_MUSCLE_SYSTEM_PROCESS, GO_STRIATED_MUSCLE_CELL_DIFFERENTIATION, GO_I_BAND, GO_MUSCLE_TISSUE_DEVELOPMENT, GO_MYOFIBRIL_ASSEMBLY, GO_MUSCLE_CELL_DIFFERENTIATION, GO_CELLULAR_COMPONENT_ASSEMBLY_INVOLVED_IN_MORPHOGENESIS, GO_CONTRACTILE_FIBER, GO_MUSCLE_ORGAN_DEVELOPMENT, GO_ACTOMYOSIN_STRUCTURE_ORGANIZATION, GO_ACTIN_BINDING, GO_REGULATION_OF_CALCIUM_MEDIATED_SIGNALING…
SLC8A1	12.0412	1.25278e-73	9.4084e-70	2.2553	0.012057	GO_CARDIOCYTE_DIFFERENTIATION, GO_MUSCLE_CELL_DEVELOPMENT, GO_CARDIAC_MUSCLE_CONTRACTION, GO_STRIATED_MUSCLE_CONTRACTION, GO_MUSCLE_SYSTEM_PROCESS, GO_CARDIAC_CELL_DEVELOPMENT, GO_CARDIAC_MUSCLE_CELL_DIFFERENTIATION, GO_HEART_PROCESS, GO_REGULATION_OF_CARDIAC_MUSCLE_CONTRACTION, GO_REGULATION_OF_BLOOD_CIRCULATION, GO_STRIATED_MUSCLE_CELL_DIFFERENTIATION, GO_CARDIAC_CONDUCTION, GO_CARDIAC_MUSCLE_C…
CTSC	11.6299	1.10491e-41	8.07025e-38	2.1593	0.015412	GO_REGULATION_OF_SYSTEM_PROCESS, HP_THICKENED_SKIN, HP_HYPERKERATOSIS, HP_PALMOPLANTAR_KERATODERMA, HP_HETEROGENEOUS
FLNC	11.4413	5.23881e-17	3.60587e-13	4.2217	1.2125e-05	GO_MUSCLE_CELL_DEVELOPMENT, GO_STRIATED_MUSCLE_CELL_DIFFERENTIATION, GO_I_BAND, HP_LIMB_MUSCLE_WEAKNESS, GO_MUSCLE_CELL_DIFFERENTIATION, HP_SUPRAVENTRICULAR_ARRHYTHMIA, GO_CONTRACTILE_FIBER, HP_ABNORMALITY_OF_THE_MUSCULATURE_OF_THE_LIMBS, HP_CONGESTIVE_HEART_FAILURE, HP_ABNORMALITY_OF_THE_MUSCULATURE_OF_THE_LOWER_LIMBS, HP_ATRIAL_ARRHYTHMIA, HP_ADULT_ONSET, HP_ABNORMALITY_OF_CARDIOVASCULAR_SYSTEM…
CAMK2D	10.8397	1.03599e-147	7.93462e-144	5.7459	4.5704e-09	GO_CARDIAC_MUSCLE_CELL_CONTRACTION, GO_CARDIAC_MUSCLE_CONTRACTION, GO_STRIATED_MUSCLE_CONTRACTION, GO_MUSCLE_SYSTEM_PROCESS, GO_HEART_PROCESS, GO_REGULATION_OF_CARDIAC_MUSCLE_CONTRACTION, GO_REGULATION_OF_BLOOD_CIRCULATION, GO_ACTIN_FILAMENT_BASED_MOVEMENT, GO_CARDIAC_CONDUCTION, GO_CARDIAC_MUSCLE_CELL_ACTION_POTENTIAL, GO_MUSCLE_CONTRACTION, GO_REGULATION_OF_HEART_RATE, GO_ACTIN_MEDIATED_CELL_CO…
CACNB2	10.7746	1.05937e-19	7.37853e-16	3.3197	0.0004505	GO_CARDIAC_MUSCLE_CELL_CONTRACTION, HP_HEART_BLOCK, GO_CARDIAC_MUSCLE_CONTRACTION, HP_CARDIAC_CONDUCTION_ABNORMALITY, GO_STRIATED_MUSCLE_CONTRACTION, GO_MUSCLE_SYSTEM_PROCESS, GO_HEART_PROCESS, GO_REGULATION_OF_BLOOD_CIRCULATION, GO_ACTIN_FILAMENT_BASED_MOVEMENT, GO_CARDIAC_CONDUCTION, GO_CARDIAC_MUSCLE_CELL_ACTION_POTENTIAL, GO_MUSCLE_CONTRACTION, GO_REGULATION_OF_HEART_RATE, GO_ACTIN_MEDIATED_C…
ERBB4	10.5581	3.5723e-54	2.64315e-50	4.5822	2.301e-06	GO_CARDIAC_MUSCLE_TISSUE_DEVELOPMENT, GO_MUSCLE_TISSUE_DEVELOPMENT, GO_HEART_DEVELOPMENT, GO_MUSCLE_ORGAN_DEVELOPMENT, HP_ADULT_ONSET, HP_DYSPNEA, HP_WEAKNESS_OF_MUSCLES_OF_RESPIRATION, HP_ABNORMALITY_OF_MUSCLE_SIZE, HP_SKELETAL_MUSCLE_ATROPHY, HP_PAIN, HP_FATIGABLE_WEAKNESS_OF_RESPIRATORY_MUSCLES, HP_RESPIRATORY_INSUFFICIENCY, HP_RESPIRATORY_FAILURE, HP_GENERALIZED_MUSCLE_WEAKNESS, HP_ABNORMAL_S…
RRAS	10.4567	7.94009e-22	5.57077e-18	2.3266	0.0099934	HP_ABNORMALITY_OF_CARDIOVASCULAR_SYSTEM_ELECTROPHYSIOLOGY, HP_DYSARTHRIA
SLC16A10	10.1683	6.52962e-22	4.5851e-18	1.7214	0.042587	GO_ACTIVE_TRANSMEMBRANE_TRANSPORTER_ACTIVITY, GO_SIGNAL_RELEASE, GO_BASOLATERAL_PLASMA_MEMBRANE
S100A1	10.1054	3.76018e-80	2.83254e-76	3.8917	4.9771e-05	GO_HEART_PROCESS, GO_REGULATION_OF_BLOOD_CIRCULATION, GO_I_BAND, GO_CONTRACTILE_FIBER, GO_REGULATION_OF_SYSTEM_PROCESS, GO_CIRCULATORY_SYSTEM_PROCESS, GO_REGULATION_OF_METAL_ION_TRANSPORT, GO_REGULATION_OF_ION_TRANSPORT, GO_REGULATION_OF_CALCIUM_ION_TRANSPORT, GO_SARCOPLASM, GO_REGULATION_OF_ION_TRANSMEMBRANE_TRANSPORT, GO_REGULATION_OF_TRANSMEMBRANE_TRANSPORT, GO_POSITIVE_REGULATION_OF_ION_TRANS…
SUCLG1	9.6273	2.83789e-57	2.10713e-53	1.8213	0.034281	HP_ABNORMALITY_OF_MUSCLE_SIZE, HP_SKELETAL_MUSCLE_ATROPHY, HP_RESPIRATORY_INSUFFICIENCY, HP_RESPIRATORY_FAILURE, HP_ABNORMAL_GLUCOSE_HOMEOSTASIS, HP_PEDIATRIC_ONSET, HP_ABNORMAL_BLOOD_ION_CONCENTRATION, HP_ABNORMAL_PATTERN_OF_RESPIRATION
CFL2	9.6147	4.81457e-170	3.69711e-166	7.2816	1.6495e-13	GO_MUSCLE_CELL_DEVELOPMENT, GO_STRIATED_MUSCLE_CELL_DIFFERENTIATION, GO_I_BAND, GO_MUSCLE_TISSUE_DEVELOPMENT, HP_LIMB_MUSCLE_WEAKNESS, GO_MYOFIBRIL_ASSEMBLY, GO_MUSCLE_CELL_DIFFERENTIATION, GO_CELLULAR_COMPONENT_ASSEMBLY_INVOLVED_IN_MORPHOGENESIS, GO_CONTRACTILE_FIBER, HP_ABNORMALITY_OF_THE_MUSCULATURE_OF_THE_LIMBS, GO_MUSCLE_ORGAN_DEVELOPMENT, HP_ABNORMALITY_OF_FACIAL_MUSCULATURE, HP_MYOPATHY, H…
CACNA1C	9.4906	5.61923e-17	3.86659e-13	1.7336	0.041496	GO_CARDIAC_MUSCLE_CELL_CONTRACTION, HP_HEART_BLOCK, GO_CARDIAC_MUSCLE_CONTRACTION, HP_CARDIAC_CONDUCTION_ABNORMALITY, GO_STRIATED_MUSCLE_CONTRACTION, GO_MUSCLE_SYSTEM_PROCESS, GO_HEART_PROCESS, GO_REGULATION_OF_CARDIAC_MUSCLE_CONTRACTION, GO_REGULATION_OF_BLOOD_CIRCULATION, GO_ACTIN_FILAMENT_BASED_MOVEMENT, GO_CARDIAC_CONDUCTION, GO_CARDIAC_MUSCLE_CELL_ACTION_POTENTIAL, GO_MUSCLE_CONTRACTION, GO_…
FBN2	9.4376	7.69768e-20	5.36374e-16	4.4463	4.3679e-06	HP_ABNORMALITY_OF_THE_MUSCULATURE_OF_THE_LIMBS, HP_ABNORMALITY_OF_THE_MUSCULATURE_OF_THE_LOWER_LIMBS, HP_ABNORMALITY_OF_MUSCLE_SIZE, HP_ABNORMAL_CARDIAC_VENTRICLE_MORPHOLOGY, HP_ABNORMAL_ATRIOVENTRICULAR_VALVE_PHYSIOLOGY, HP_ABNORMALITY_OF_THE_CALF_MUSCULATURE, HP_ABNORMAL_MITRAL_VALVE_PHYSIOLOGY, GO_MAINTENANCE_OF_LOCATION
NCOR1	9.1668	8.92222e-08	0.000564598	1.8986	0.02881	GO_PYRUVATE_METABOLIC_PROCESS, GO_BEHAVIOR
PHACTR2	8.9752	8.48695e-13	5.68541e-09	2.3819	0.0086111	GO_ACTIN_BINDING
BICD2	8.9132	2.94102e-24	2.08018e-20	1.9875	0.023435	HP_ABNORMALITY_OF_THE_MUSCULATURE_OF_THE_LIMBS, HP_ABNORMALITY_OF_THE_SHOULDER_GIRDLE_MUSCULATURE, HP_WEAKNESS_OF_MUSCLES_OF_RESPIRATION, HP_LIMB_GIRDLE_MUSCLE_WEAKNESS, HP_ABNORMALITY_OF_MUSCLE_SIZE, HP_ABNORMALITY_OF_THE_MUSCULATURE_OF_THE_UPPER_LIMBS, HP_PROXIMAL_MUSCLE_WEAKNESS, HP_SKELETAL_MUSCLE_ATROPHY, HP_DIFFICULTY_WALKING, HP_DISTAL_MUSCLE_WEAKNESS, HP_DISTAL_AMYOTROPHY, HP_RESPIRATORY_…
MYO18B	8.8888	4.71234e-25	3.33916e-21	4.887	5.1192e-07	GO_CARDIOCYTE_DIFFERENTIATION, GO_MUSCLE_CELL_DEVELOPMENT, GO_CARDIAC_CELL_DEVELOPMENT, GO_CARDIAC_MUSCLE_CELL_DIFFERENTIATION, GO_STRIATED_MUSCLE_CELL_DIFFERENTIATION, GO_CARDIAC_MUSCLE_TISSUE_DEVELOPMENT, GO_I_BAND, GO_MUSCLE_TISSUE_DEVELOPMENT, GO_MUSCLE_CELL_DIFFERENTIATION, GO_CONTRACTILE_FIBER, GO_HEART_DEVELOPMENT, HP_MYOPATHY, HP_ABNORMAL_MUSCLE_FIBER_MORPHOLOGY, GO_ACTIN_BINDING, HP_ABNO…
EFNA1	8.7449	2.05735e-18	1.42492e-14	2.5593	0.0052441	GO_HEART_DEVELOPMENT, GO_HEART_MORPHOGENESIS
GPX4	8.6671	3.55608e-105	2.69906e-101	2.5527	0.0053448	HP_HEART_BLOCK, HP_CARDIAC_CONDUCTION_ABNORMALITY, HP_ABNORMAL_ATRIOVENTRICULAR_CONDUCTION, HP_ABNORMALITY_OF_CARDIOVASCULAR_SYSTEM_ELECTROPHYSIOLOGY, HP_ABNORMAL_MYOCARDIUM_MORPHOLOGY, HP_RESPIRATORY_INSUFFICIENCY
MEF2A	8.5592	5.74089e-81	4.32519e-77	1.7666	0.038652	GO_CARDIOCYTE_DIFFERENTIATION, GO_MUSCLE_CELL_DEVELOPMENT, GO_MUSCLE_SYSTEM_PROCESS, GO_CARDIAC_CELL_DEVELOPMENT, GO_CARDIAC_MUSCLE_CELL_DIFFERENTIATION, GO_HEART_PROCESS, GO_REGULATION_OF_BLOOD_CIRCULATION, GO_STRIATED_MUSCLE_CELL_DIFFERENTIATION, GO_CARDIAC_CONDUCTION, GO_CARDIAC_MUSCLE_TISSUE_DEVELOPMENT, GO_MUSCLE_TISSUE_DEVELOPMENT, GO_MULTICELLULAR_ORGANISMAL_SIGNALING, GO_MYOFIBRIL_ASSEMBL…
PDHB	8.3696	4.23935e-57	3.14687e-53	2.7276	0.0031899	GO_PYRUVATE_METABOLIC_PROCESS
SSPN	8.3544	3.11032e-32	2.23787e-28	5.6153	9.8128e-09	GO_MUSCLE_SYSTEM_PROCESS, GO_MUSCLE_CONTRACTION, GO_SARCOLEMMA, GO_PLASMA_MEMBRANE_PROTEIN_COMPLEX
PROX1	8.1465	1.2207e-14	8.28974e-11	2.3308	0.0098828	GO_CARDIOCYTE_DIFFERENTIATION, GO_MUSCLE_CELL_DEVELOPMENT, GO_CARDIAC_CELL_DEVELOPMENT, GO_CARDIAC_MUSCLE_CELL_DIFFERENTIATION, GO_STRIATED_MUSCLE_CELL_DIFFERENTIATION, GO_CARDIAC_MUSCLE_TISSUE_DEVELOPMENT, GO_MUSCLE_TISSUE_DEVELOPMENT, GO_MUSCLE_CELL_DIFFERENTIATION, GO_HEART_DEVELOPMENT, GO_HEART_MORPHOGENESIS, GO_MUSCLE_ORGAN_DEVELOPMENT, GO_CARDIAC_CHAMBER_MORPHOGENESIS, GO_CARDIAC_VENTRICLE_…
HABP4	7.8488	1.19639e-06	0.00740804	3.8374	6.2167e-05	GO_RESPONSE_TO_MECHANICAL_STIMULUS
GNG12	7.8106	0.0006864	1	1.6469	0.049786	GO_PLASMA_MEMBRANE_PROTEIN_COMPLEX
DST	7.6318	1.43703e-12	9.6166e-09	1.7879	0.036898	GO_I_BAND, HP_ABNORMALITY_OF_CARDIOVASCULAR_SYSTEM_ELECTROPHYSIOLOGY, GO_ACTIN_BINDING, HP_TACHYCARDIA, HP_RESPIRATORY_INSUFFICIENCY, HP_REDUCED_TENDON_REFLEXES, HP_AREFLEXIA, GO_BASOLATERAL_PLASMA_MEMBRANE, HP_ABNORMAL_PATTERN_OF_RESPIRATION
YWHAZ	7.5362	4.68473e-10	3.05632e-06	2.301	0.010696	GO_ION_CHANNEL_BINDING, GO_MITOCHONDRIAL_MEMBRANE_ORGANIZATION
SLC6A13	7.5174	8.2809e-63	6.17838e-59	1.907	0.028258	GO_MONOVALENT_INORGANIC_CATION_TRANSPORT, GO_ACTIVE_TRANSMEMBRANE_TRANSPORTER_ACTIVITY, GO_BASOLATERAL_PLASMA_MEMBRANE, GO_METAL_ION_TRANSMEMBRANE_TRANSPORTER_ACTIVITY, GO_CATION_TRANSMEMBRANE_TRANSPORTER_ACTIVITY, GO_MONOVALENT_INORGANIC_CATION_TRANSMEMBRANE_TRANSPORTER_ACTIVITY, GO_SODIUM_ION_TRANSPORT
CORO6	7.5078	2.61547e-91	1.97703e-87	1.7841	0.037206	GO_ACTIN_BINDING, GO_ACTIN_FILAMENT_BINDING, GO_ACTIN_FILAMENT_ORGANIZATION
KLHL24	7.4857	2.96281e-17	2.04108e-13	2.1213	0.016947	HP_THICKENED_SKIN, GO_REGULATION_OF_METAL_ION_TRANSPORT, GO_REGULATION_OF_ION_TRANSPORT, GO_MONOVALENT_INORGANIC_CATION_TRANSPORT, GO_REGULATION_OF_ION_TRANSMEMBRANE_TRANSPORT, GO_REGULATION_OF_TRANSMEMBRANE_TRANSPORT, GO_REGULATION_OF_POTASSIUM_ION_TRANSPORT, GO_POTASSIUM_ION_TRANSPORT, GO_REGULATION_OF_CATION_TRANSMEMBRANE_TRANSPORT, GO_REGULATION_OF_CATION_CHANNEL_ACTIVITY, GO_REGULATION_OF_SO…
PFKL	7.4466	2.52634e-07	0.00158503	1.8345	0.033291	GO_SIGNAL_RELEASE
HADHA	7.3624	8.42002e-54	6.22829e-50	2.7852	0.0026749	HP_LIMB_MUSCLE_WEAKNESS, HP_ABNORMALITY_OF_THE_MUSCULATURE_OF_THE_LIMBS, HP_CONGESTIVE_HEART_FAILURE, HP_ABNORMAL_LEFT_VENTRICLE_MORPHOLOGY, HP_ABNORMALITY_OF_CARDIOVASCULAR_SYSTEM_ELECTROPHYSIOLOGY, HP_VENTRICULAR_HYPERTROPHY, HP_LEFT_VENTRICULAR_HYPERTROPHY, HP_MYOPATHY, HP_ABNORMAL_MYOCARDIUM_MORPHOLOGY, HP_ABNORMAL_CARDIAC_VENTRICLE_MORPHOLOGY, HP_DILATED_CARDIOMYOPATHY, HP_ABNORMAL_ATRIOVENT…
MFN1	7.3143	4.24851e-46	3.12181e-42	5.3365	4.7378e-08	GO_REGULATION_OF_MEMBRANE_POTENTIAL, GO_REGULATION_OF_MITOCHONDRIAL_MEMBRANE_POTENTIAL, GO_MITOCHONDRIAL_MEMBRANE_ORGANIZATION
SLC25A11	7.139	8.98203e-64	6.70688e-60	2.6618	0.0038863	HP_CONGESTIVE_HEART_FAILURE, HP_ABNORMALITY_OF_CARDIOVASCULAR_SYSTEM_ELECTROPHYSIOLOGY, HP_ABNORMAL_CRANIAL_NERVE_MORPHOLOGY, HP_PAIN, HP_VESTIBULAR_DYSFUNCTION, HP_PALPITATIONS, HP_VERTIGO, HP_ABNORMALITY_OF_ADRENAL_MORPHOLOGY, HP_ABNORMAL_FEAR_ANXIETY_RELATED_BEHAVIOR, GO_ACTIVE_TRANSMEMBRANE_TRANSPORTER_ACTIVITY, HP_ABNORMAL_BLOOD_ION_CONCENTRATION, HP_ABNORMAL_ELECTROPHYSIOLOGY_OF_SINOATRIAL_…
ITGB1	7.0999	2.34647e-07	0.00147429	3.5063	0.00022723	GO_REGULATION_OF_METAL_ION_TRANSPORT, GO_REGULATION_OF_ION_TRANSPORT, GO_MONOVALENT_INORGANIC_CATION_TRANSPORT, GO_PLASMA_MEMBRANE_PROTEIN_COMPLEX, GO_POSITIVE_REGULATION_OF_ION_TRANSPORT, GO_POTASSIUM_ION_TRANSPORT, GO_MEMBRANE_REGION, GO_BEHAVIOR, GO_NEUROMUSCULAR_JUNCTION
HERC1	7.0695	5.33997e-13	3.58419e-09	5.064	2.0524e-07	HP_ABNORMALITY_OF_FACIAL_MUSCULATURE, HP_DIFFICULTY_WALKING, HP_ABNORMAL_GLUCOSE_HOMEOSTASIS, HP_FUNCTIONAL_MOTOR_DEFICIT
MPC2	6.9466	1.3134e-104	9.96213e-101	1.8936	0.029136	GO_PYRUVATE_METABOLIC_PROCESS, GO_SIGNAL_RELEASE
TSPO	6.9002	1.92774e-10	1.26364e-06	1.94	0.026193	GO_REGULATION_OF_MEMBRANE_POTENTIAL, GO_MEMBRANE_DEPOLARIZATION, GO_REGULATION_OF_METAL_ION_TRANSPORT, GO_REGULATION_OF_ION_TRANSPORT, GO_REGULATION_OF_CALCIUM_ION_TRANSPORT, GO_RESPONSE_TO_METAL_ION, GO_STEROID_BINDING, GO_RESPONSE_TO_INORGANIC_SUBSTANCE, GO_POSITIVE_REGULATION_OF_ION_TRANSPORT, GO_MAINTENANCE_OF_LOCATION, GO_DIVALENT_INORGANIC_CATION_TRANSPORT, GO_ION_CHANNEL_BINDING, GO_REGULA…
CD36	6.7104	1.02125e-55	7.56845e-52	3.2598	0.00055744	GO_REGULATION_OF_MEMBRANE_POTENTIAL, GO_CIRCULATORY_SYSTEM_PROCESS, GO_ACTION_POTENTIAL, GO_REGULATION_OF_CYTOSOLIC_CALCIUM_ION_CONCENTRATION, GO_DIVALENT_INORGANIC_CATION_HOMEOSTASIS, GO_METAL_ION_HOMEOSTASIS, GO_CELLULAR_ION_HOMEOSTASIS, GO_SECOND_MESSENGER_MEDIATED_SIGNALING, GO_VASCULAR_PROCESS_IN_CIRCULATORY_SYSTEM, GO_RESPONSE_TO_INORGANIC_SUBSTANCE, GO_MAINTENANCE_OF_LOCATION, GO_MEMBRANE_…
TRAK2	6.5993	1.67687e-09	1.08728e-05	2.0583	0.019779	GO_ORGANELLE_TRANSPORT_ALONG_MICROTUBULE
ECM1	6.5476	1.57015e-30	1.12611e-26	1.8443	0.032568	HP_THICKENED_SKIN, HP_HYPERKERATOSIS, HP_DYSPHAGIA
SLC4A4	6.3487	2.33539e-09	1.51217e-05	2.8597	0.0021205	GO_REGULATION_OF_MEMBRANE_POTENTIAL, GO_CELLULAR_ION_HOMEOSTASIS, GO_MONOVALENT_INORGANIC_CATION_TRANSPORT, GO_PYRUVATE_METABOLIC_PROCESS, GO_ACTIVE_TRANSMEMBRANE_TRANSPORTER_ACTIVITY, GO_METAL_ION_TRANSMEMBRANE_TRANSPORTER_ACTIVITY, GO_CATION_TRANSMEMBRANE_TRANSPORTER_ACTIVITY, GO_MONOVALENT_INORGANIC_CATION_TRANSMEMBRANE_TRANSPORTER_ACTIVITY, GO_SODIUM_ION_TRANSPORT
SBF2	6.2658	1.55874e-23	1.10047e-19	1.7458	0.040424	HP_LIMB_MUSCLE_WEAKNESS, HP_ABNORMALITY_OF_THE_MUSCULATURE_OF_THE_LIMBS, HP_ABNORMALITY_OF_MUSCLE_SIZE, HP_FOOT_DORSIFLEXOR_WEAKNESS, HP_SKELETAL_MUSCLE_ATROPHY, HP_DIFFICULTY_WALKING, HP_DISTAL_MUSCLE_WEAKNESS, HP_SENSORY_IMPAIRMENT, HP_HETEROGENEOUS, HP_DISTAL_AMYOTROPHY, HP_REDUCED_TENDON_REFLEXES, HP_FUNCTIONAL_MOTOR_DEFICIT, HP_AREFLEXIA, HP_PEDIATRIC_ONSET, HP_HYPOREFLEXIA, HP_PES_CAVUS
CAMK2G	6.2499	2.45262e-15	1.67318e-11	8.2782	6.2551e-17	GO_MUSCLE_SYSTEM_PROCESS, GO_REGULATION_OF_MUSCLE_SYSTEM_PROCESS, GO_REGULATION_OF_SYSTEM_PROCESS, HP_ABNORMALITY_OF_FACIAL_MUSCULATURE, GO_REGULATION_OF_METAL_ION_TRANSPORT, GO_CALMODULIN_BINDING, GO_REGULATION_OF_ION_TRANSPORT, GO_REGULATION_OF_CALCIUM_ION_TRANSPORT, GO_SARCOPLASM, GO_REGULATION_OF_MUSCLE_ADAPTATION, GO_DIVALENT_INORGANIC_CATION_TRANSPORT, GO_SIGNAL_RELEASE
NKX2-5	6.2474	5.66077e-66	4.2303e-62	9.9526	1.2289e-23	GO_CARDIOCYTE_DIFFERENTIATION, GO_MUSCLE_CELL_DEVELOPMENT, HP_HEART_BLOCK, GO_CARDIAC_MUSCLE_CONTRACTION, HP_CARDIAC_CONDUCTION_ABNORMALITY, GO_STRIATED_MUSCLE_CONTRACTION, GO_MUSCLE_SYSTEM_PROCESS, GO_CARDIAC_CELL_DEVELOPMENT, GO_CARDIAC_MUSCLE_CELL_DIFFERENTIATION, GO_HEART_PROCESS, GO_REGULATION_OF_CARDIAC_MUSCLE_CONTRACTION, GO_REGULATION_OF_BLOOD_CIRCULATION, GO_STRIATED_MUSCLE_CELL_DIFFEREN…
PACSIN3	6.2083	4.49995e-12	2.99832e-08	2.2306	0.012853	GO_REGULATION_OF_METAL_ION_TRANSPORT, GO_REGULATION_OF_ION_TRANSPORT, GO_REGULATION_OF_CALCIUM_ION_TRANSPORT, GO_NEGATIVE_REGULATION_OF_ION_TRANSPORT, GO_DIVALENT_INORGANIC_CATION_TRANSPORT
SLC16A12	6.1706	2.44976e-61	1.82629e-57	1.9942	0.023067	GO_ACTIVE_TRANSMEMBRANE_TRANSPORTER_ACTIVITY, GO_BASOLATERAL_PLASMA_MEMBRANE
LPAR3	5.9774	1.94009e-45	1.4248e-41	1.7041	0.044185	GO_REGULATION_OF_CYTOSOLIC_CALCIUM_ION_CONCENTRATION, GO_DIVALENT_INORGANIC_CATION_HOMEOSTASIS, GO_METAL_ION_HOMEOSTASIS, GO_CELLULAR_ION_HOMEOSTASIS, GO_REGULATION_OF_METAL_ION_TRANSPORT, GO_REGULATION_OF_ION_TRANSPORT, GO_REGULATION_OF_CALCIUM_ION_TRANSPORT, GO_SECOND_MESSENGER_MEDIATED_SIGNALING, GO_POSITIVE_REGULATION_OF_ION_TRANSPORT, GO_DIVALENT_INORGANIC_CATION_TRANSPORT, GO_REGULATION_OF_…
NCK1	5.7466	5.62047e-13	3.7719e-09	2.1076	0.017535	GO_REGULATION_OF_ACTIN_FILAMENT_BASED_PROCESS, GO_ACTIN_FILAMENT_ORGANIZATION, GO_REGULATION_OF_ANATOMICAL_STRUCTURE_SIZE, GO_RESPONSE_TO_PEPTIDE_HORMONE, GO_RESPONSE_TO_PEPTIDE
AP3B2	5.7262	7.82341e-245	6.03341e-241	1.6943	0.045106	HP_ABNORMALITY_OF_THE_MUSCULATURE_OF_THE_LIMBS, HP_DIFFICULTY_WALKING, HP_REDUCED_TENDON_REFLEXES, HP_FUNCTIONAL_MOTOR_DEFICIT, GO_ORGANELLE_TRANSPORT_ALONG_MICROTUBULE, HP_HYPOREFLEXIA
SHC1	5.6299	0.00035593	1	5.4328	2.7733e-08	GO_PLASMA_MEMBRANE_PROTEIN_COMPLEX
STK25	5.538	4.01479e-22	2.82119e-18	1.8533	0.03192	GO_RESPONSE_TO_INORGANIC_SUBSTANCE
ASAH1	5.4611	9.3297e-32	6.70432e-28	7.0126	1.1694e-12	HP_ABNORMALITY_OF_FACIAL_MUSCULATURE, HP_DYSPNEA, HP_WEAKNESS_OF_MUSCLES_OF_RESPIRATION, HP_ABNORMALITY_OF_MUSCLE_SIZE, HP_ABNORMAL_MYELOID_LEUKOCYTE_MORPHOLOGY, HP_PROXIMAL_MUSCLE_WEAKNESS, HP_EMG_ABNORMALITY, HP_SKELETAL_MUSCLE_ATROPHY, HP_ABNORMAL_CRANIAL_NERVE_MORPHOLOGY, HP_DIFFICULTY_WALKING, HP_DYSPHAGIA, HP_WEAKNESS_OF_FACIAL_MUSCULATURE, HP_PAIN, HP_FREQUENT_FALLS, HP_DISTAL_AMYOTROPHY, …
CDKN1A	5.4468	8.06984e-17	5.54802e-13	3.7661	8.2924e-05	GO_HEART_DEVELOPMENT, HP_PAIN, HP_ABNORMAL_GLUCOSE_HOMEOSTASIS, HP_ABNORMALITY_OF_ADRENAL_MORPHOLOGY, HP_ABNORMAL_BLOOD_ION_CONCENTRATION, HP_CHOLESTASIS
UCHL1	5.4404	2.77852e-181	2.13529e-177	1.9035	0.02849	GO_MUSCLE_CELL_DEVELOPMENT, GO_STRIATED_MUSCLE_CELL_DIFFERENTIATION, GO_MUSCLE_CELL_DIFFERENTIATION, HP_PACE_OF_PROGRESSION, GO_ORGANELLE_TRANSPORT_ALONG_MICROTUBULE, HP_ABNORMAL_FEAR_ANXIETY_RELATED_BEHAVIOR, GO_BEHAVIOR, HP_PROGRESSIVE, HP_ABNORMALITY_OF_EXTRAPYRAMIDAL_MOTOR_FUNCTION, HP_FASCICULATIONS, HP_PES_CAVUS, HP_PARAPLEGIA, HP_PARAPLEGIA_PARAPARESIS
GLB1	5.4194	2.42469e-07	0.00152247	2.0093	0.022254	HP_PEDIATRIC_ONSET
FHL2	5.3648	3.35491e-164	2.57456e-160	2.1154	0.017196	GO_CARDIOCYTE_DIFFERENTIATION, GO_MUSCLE_CELL_DEVELOPMENT, GO_CARDIAC_CELL_DEVELOPMENT, GO_CARDIAC_MUSCLE_CELL_DIFFERENTIATION, GO_STRIATED_MUSCLE_CELL_DIFFERENTIATION, GO_CARDIAC_MUSCLE_TISSUE_DEVELOPMENT, GO_I_BAND, GO_MUSCLE_TISSUE_DEVELOPMENT, GO_MUSCLE_CELL_DIFFERENTIATION, GO_CONTRACTILE_FIBER, GO_HEART_DEVELOPMENT, GO_HEART_MORPHOGENESIS, HP_LIPODYSTROPHY, HP_THICKENED_SKIN, HP_ABNORMAL_AD…
PRKCE	5.292	5.93784e-11	3.91304e-07	2.5204	0.0058607	GO_REGULATION_OF_CYTOSOLIC_CALCIUM_ION_CONCENTRATION, GO_DIVALENT_INORGANIC_CATION_HOMEOSTASIS, GO_METAL_ION_HOMEOSTASIS, GO_CELLULAR_ION_HOMEOSTASIS, GO_REGULATION_OF_METAL_ION_TRANSPORT, GO_ACTIN_BINDING, GO_REGULATION_OF_ACTIN_FILAMENT_BASED_PROCESS, GO_REGULATION_OF_ION_TRANSPORT, GO_REGULATION_OF_CALCIUM_ION_TRANSPORT, GO_CYTOSOLIC_CALCIUM_ION_TRANSPORT, GO_REGULATION_OF_CALCIUM_ION_TRANSPOR…
IMMT	5.2134	2.20961e-18	1.53016e-14	2.991	0.0013902	GO_DIVALENT_INORGANIC_CATION_HOMEOSTASIS, GO_METAL_ION_HOMEOSTASIS, GO_CELLULAR_ION_HOMEOSTASIS, GO_MITOCHONDRIAL_MEMBRANE_ORGANIZATION
PIGL	5.1751	2.10497e-09	1.36339e-05	1.8343	0.033308	HP_THICKENED_SKIN, HP_REDUCED_TENDON_REFLEXES
SLC22A17	5.0933	4.77717e-31	3.42858e-27	3.4412	0.00028962	GO_METAL_ION_HOMEOSTASIS, GO_CELLULAR_ION_HOMEOSTASIS
MICAL2	5.0669	1.04571e-59	7.78325e-56	1.8604	0.031413	GO_HEART_DEVELOPMENT, GO_HEART_MORPHOGENESIS, GO_ACTIN_BINDING, GO_ACTIN_FILAMENT_ORGANIZATION
PFN1	5.0282	2.02357e-18	1.40173e-14	2.6914	0.0035576	HP_DYSPNEA, HP_ABNORMALITY_OF_MUSCLE_SIZE, GO_ACTOMYOSIN_STRUCTURE_ORGANIZATION, GO_ACTIN_BINDING, GO_REGULATION_OF_ACTIN_FILAMENT_BASED_PROCESS, HP_SKELETAL_MUSCLE_ATROPHY, HP_DYSPHAGIA, HP_PAIN, HP_FATIGABLE_WEAKNESS_OF_RESPIRATORY_MUSCLES, HP_RESPIRATORY_INSUFFICIENCY, HP_RESPIRATORY_FAILURE, HP_ABNORMAL_SYNAPTIC_TRANSMISSION_AT_THE_NEUROMUSCULAR_JUNCTION, HP_ABNORMAL_FEAR_ANXIETY_RELATED_BEHA…
APC	4.9761	0.0123913	1	2.6216	0.0043761	GO_PLASMA_MEMBRANE_PROTEIN_COMPLEX
DLD	4.8327	1.04491e-11	6.93928e-08	1.7581	0.039365	GO_REGULATION_OF_MEMBRANE_POTENTIAL, HP_ABNORMAL_MYOCARDIUM_MORPHOLOGY, HP_ABNORMAL_GLUCOSE_HOMEOSTASIS, GO_PYRUVATE_METABOLIC_PROCESS, HP_PHENOTYPIC_VARIABILITY, HP_HYPERTROPHIC_CARDIOMYOPATHY, HP_VARIABLE_EXPRESSIVITY
RAB10	4.7675	1.13921e-05	0.0689337	1.9059	0.028333	GO_RESPONSE_TO_PEPTIDE_HORMONE, GO_RESPONSE_TO_PEPTIDE
NFAT5	4.7233	3.90896e-09	2.5248e-05	1.8232	0.034135	GO_REGULATION_OF_CALCIUM_MEDIATED_SIGNALING, GO_CALCIUM_MEDIATED_SIGNALING, GO_SECOND_MESSENGER_MEDIATED_SIGNALING
ACVR2A	4.6661	1.23423e-08	7.91143e-05	4.0701	2.3493e-05	GO_PLASMA_MEMBRANE_PROTEIN_COMPLEX
CAPZB	4.5858	2.53479e-22	1.78196e-18	3.8074	7.021e-05	GO_CONTRACTILE_FIBER, GO_ACTIN_BINDING, GO_REGULATION_OF_ACTIN_FILAMENT_BASED_PROCESS, GO_ACTIN_CYTOSKELETON, GO_ACTIN_FILAMENT_BINDING, GO_ACTIN_FILAMENT_ORGANIZATION, GO_REGULATION_OF_ANATOMICAL_STRUCTURE_SIZE
FAM173A	4.4331	1.73896e-16	1.1931e-12	4.7523	1.0058e-06	GO_REGULATION_OF_ION_TRANSPORT, GO_MONOVALENT_INORGANIC_CATION_TRANSPORT, GO_REGULATION_OF_ION_TRANSMEMBRANE_TRANSPORT, GO_REGULATION_OF_TRANSMEMBRANE_TRANSPORT, GO_POSITIVE_REGULATION_OF_ION_TRANSPORT, GO_REGULATION_OF_CATION_TRANSMEMBRANE_TRANSPORT, GO_REGULATION_OF_CATION_CHANNEL_ACTIVITY
KIF3A	4.4225	2.39699e-23	1.69203e-19	1.8231	0.034141	GO_ORGANELLE_TRANSPORT_ALONG_MICROTUBULE
STAT3	4.4162	3.56404e-22	2.50516e-18	2.0973	0.017985	HP_DYSPNEA, HP_PAIN, HP_VESTIBULAR_DYSFUNCTION, HP_ABNORMAL_GLUCOSE_HOMEOSTASIS, HP_ABNORMAL_CELLULAR_PHENOTYPE, HP_VERTIGO, HP_PEDIATRIC_ONSET, GO_PYRUVATE_METABOLIC_PROCESS, GO_SIGNAL_RELEASE, GO_BEHAVIOR, GO_RESPONSE_TO_PEPTIDE_HORMONE, GO_RESPONSE_TO_PEPTIDE, GO_MITOCHONDRIAL_MEMBRANE_ORGANIZATION
HAGH	4.4111	2.4211e-16	1.65991e-12	1.9191	0.027486	GO_PYRUVATE_METABOLIC_PROCESS
PRRX1	4.3848	2.84308e-52	2.10075e-48	12.408	1.1751e-35	HP_DYSPNEA, HP_ABNORMAL_CRANIAL_NERVE_MORPHOLOGY
TCN2	4.2502	1.09525e-35	7.93286e-32	2.8891	0.001932	HP_ABNORMAL_MYELOID_LEUKOCYTE_MORPHOLOGY, HP_ABNORMALITY_OF_NEUTROPHILS, HP_ABNORMAL_CELLULAR_PHENOTYPE, GO_DIVALENT_INORGANIC_CATION_TRANSPORT
RAB3A	4.2101	7.42043e-21	5.19059e-17	1.8759	0.030335	GO_REGULATION_OF_ION_TRANSPORT, GO_SIGNAL_RELEASE, GO_REGULATION_OF_ATPASE_ACTIVITY
BVES	4.1279	2.35331e-05	0.141222	2.9526	0.0015754	GO_REGULATION_OF_HEART_RATE, HP_ABNORMAL_ATRIOVENTRICULAR_CONDUCTION, GO_CAVEOLA, GO_MEMBRANE_REGION, GO_PLASMA_MEMBRANE_RAFT, HP_ABNORMAL_ELECTROPHYSIOLOGY_OF_SINOATRIAL_NODE_ORIGIN
AGPAT2	4.0194	1.29758e-05	0.0784259	2.1199	0.017006	HP_HETEROGENEOUS
[truncated: 94 more rows]

## Sheet: Kidney (Neph.) - Kidney Disease
Gene	Trajectory t-statistics	Trajectory p-value	Trajectory FDR q-value	MAGMA's z-statistics	MAGMA's p-value	Gene Sets
[truncated: 49 more rows]

[truncated: 9 more sheets: Kidney (Neph.) - HDL, Kidney PTA - Albuminuria Level, Kidney PTA - LDL, Liver - HDL Cholesterol, Liver - LDL Cholesterol, Microglia - Alzheimer's, Microglia (activation) - MS, Panc. (beta E13.5-15.5) - T2D, Panc. (beta, E14.5) - T2D]
